# Supplementary material for: Tick and Host Derived Compounds Detected in the Cement Complex Substance
Source: Biomolecules. 2020 Apr 5;10(4):555. doi: 10.3390/biom10040555 (PMC7226240; doi:10.3390/biom10040555)
Supplement: Supplementary file 1 [file biomolecules-10-00555-s001.zip]

Archive with 17 entries (16 files):
- Supporting Information.pdf
- __MACOSX/
- __MACOSX/._Supporting Information.pdf
- Data S1.xlsx
- __MACOSX/._Data S1.xlsx
- Data S2.xlsx
- __MACOSX/._Data S2.xlsx
- Data S3.xlsx
- __MACOSX/._Data S3.xlsx
- Data S5.pdf
- __MACOSX/._Data S5.pdf
- Data S6.xlsx
- __MACOSX/._Data S6.xlsx
- Data S7.xlsx
- __MACOSX/._Data S7.xlsx
- Data S4.xlsx
- __MACOSX/._Data S4.xlsx
