# Supplementary material for: Tick and Host Derived Compounds Detected in the Cement Complex Substance
Source: Biomolecules. 2020 Apr 5;10(4):555. doi: 10.3390/biom10040555 (PMC7226240; doi:10.3390/biom10040555)
Supplement: Supplementary file 1 [file biomolecules-10-00555-s001.zip › Data S1.xlsx]

## Sheet: ID proteins SG
Data S1. Proteomics analysis of R. microplus tick sialome
Uniprot accesion number	Specie	Protein name
A1Y1T6	RHIMP	Neutrophil elastase inhibitor OS=Rhipicephalus microplus OX=6941 PE=2 SV=1
A0A034WWP9	RHIMP	Secreted protein 36 (Fragment) OS=Rhipicephalus microplus OX=6941 PE=4 SV=1
A0A131YHK9	RHIAP	Glutathione S-transferase OS=Rhipicephalus appendiculatus OX=34631 PE=4 SV=1
Q1JPB0	BOVIN	Leukocyte elastase inhibitor OS=Bos taurus OX=9913 GN=SERPINB1 PE=2 SV=2
F1MN78	BOVIN	Serpin B4 OS=Bos taurus OX=9913 PE=2 SV=1
A0A034WXV3	RHIMP	Secreted protein 1 OS=Rhipicephalus microplus OX=6941 PE=4 SV=1
L7M7Q3	9ACAR	Putative flotillin OS=Rhipicephalus pulchellus OX=72859 PE=2 SV=1
A0A224YYS8	9ACAR	Scaffold attachment factor b OS=Rhipicephalus zambeziensis OX=60191 PE=4 SV=1
A0A131Z6R1	RHIAP	Glutathione S-transferase OS=Rhipicephalus appendiculatus OX=34631 PE=3 SV=1
L7MLK7	9ACAR	Putative alkaline phosphatase protein (Fragment) OS=Rhipicephalus pulchellus OX=72859 PE=2 SV=1
L7MMT8	9ACAR	Putative tick thioester protein (Fragment) OS=Rhipicephalus pulchellus OX=72859 PE=2 SV=1
A0A224YHP8	9ACAR	Uncharacterized protein OS=Rhipicephalus zambeziensis OX=60191 PE=4 SV=1
L7M8X0	9ACAR	Uncharacterized protein OS=Rhipicephalus pulchellus OX=72859 PE=2 SV=1
L7M094	9ACAR	Uncharacterized protein OS=Rhipicephalus pulchellus OX=72859 PE=2 SV=1
L7M493	9ACAR	Putative complement component 1 q subcomponent binding protein/mrna splicing factor sf2 subunit p32 OS=Rhipicephalus pulchellus OX=72859 PE=2 SV=1
A0A131Y4T1	IXORI	Putative flotillin OS=Ixodes ricinus OX=34613 PE=2 SV=1
A0A131XQF8	9ACAR	Putative antigen 5/scp domain-containing protein (Fragment) OS=Hyalomma excavatum OX=257692 PE=2 SV=1
A0A034WXI1	RHIMP	Alpha2 macroglobulin 1 (Fragment) OS=Rhipicephalus microplus OX=6941 PE=4 SV=1
L7M7P8	9ACAR	Proteasome subunit alpha type OS=Rhipicephalus pulchellus OX=72859 PE=2 SV=1
L7M9U7	9ACAR	Putative cytosolic ca2+-dependent cysteine prote OS=Rhipicephalus pulchellus OX=72859 PE=2 SV=1
A0A034WU77	RHIMP	Trypsin-like_1 (Fragment) OS=Rhipicephalus microplus OX=6941 PE=4 SV=1
A0A224YJB7	9ACAR	Alpha-2-macroglobiln splicing variant 1 OS=Rhipicephalus zambeziensis OX=60191 PE=4 SV=1
A0A224YD90	9ACAR	Niemann-Pick C2 protein OS=Rhipicephalus zambeziensis OX=60191 PE=4 SV=1
L7LXH5	9ACAR	Putative emp24/gp25l/p24 family of membrane trafficking OS=Rhipicephalus pulchellus OX=72859 PE=2 SV=1
A0A034WXC6	RHIMP	Secreted protein 13 OS=Rhipicephalus microplus OX=6941 PE=4 SV=1
A0A224YSN0	9ACAR	Long-chain acyl-CoA synthetase OS=Rhipicephalus zambeziensis OX=60191 PE=4 SV=1
L7MGT9	9ACAR	Putative rpt3 (Fragment) OS=Rhipicephalus pulchellus OX=72859 PE=2 SV=1
L7M921	9ACAR	Putative lysosomal & prostatic acid phosphatase OS=Rhipicephalus pulchellus OX=72859 PE=2 SV=1
A0A131XLF5	9ACAR	Putative steroid reductase required for elongation of the very long chain fatty acids OS=Hyalomma excavatum OX=257692 PE=2 SV=1
A0A034WZ86	RHIMP	Alpha2 macroglobulin 3 (Fragment) OS=Rhipicephalus microplus OX=6941 PE=4 SV=1
A0A131XKS2	9ACAR	Putative 26s proteasome regulatory complex atpase rpt5 OS=Hyalomma excavatum OX=257692 PE=2 SV=1
A0A224Z005	9ACAR	Splicing factor arginine/serine-rich 4/5/6 OS=Rhipicephalus zambeziensis OX=60191 PE=4 SV=1
L7MI98	9ACAR	Putative transporter (Fragment) OS=Rhipicephalus pulchellus OX=72859 PE=2 SV=1
A0A224YYL9	9ACAR	Heat shock 70 kDa protein OS=Rhipicephalus zambeziensis OX=60191 PE=3 SV=1
A0A224YPA8	9ACAR	Protein, containing DUF2181 domain OS=Rhipicephalus zambeziensis OX=60191 PE=4 SV=1
V9VLM7	RHIMP	Serine protease inhibitor 7 RmS7 OS=Rhipicephalus microplus OX=6941 GN=RmS-7 PE=2 SV=1
A0A131ZDX3	RHIAP	TIL domain containing protein (Fragment) OS=Rhipicephalus appendiculatus OX=34631 PE=4 SV=1
A0A023FZW3	9ACAR	Uncharacterized protein (Fragment) OS=Amblyomma parvum OX=251391 PE=2 SV=1
A0A131YXM1	RHIAP	ATP-citrate synthase OS=Rhipicephalus appendiculatus OX=34631 PE=3 SV=1
A0A131XQA4	9ACAR	Putative sulfotransferase OS=Hyalomma excavatum OX=257692 PE=2 SV=1
A0A131Z678	RHIAP	TIL domain containing protein (Fragment) OS=Rhipicephalus appendiculatus OX=34631 PE=4 SV=1
A0A224YBR4	9ACAR	Cathepsin L OS=Rhipicephalus zambeziensis OX=60191 PE=3 SV=1
L7M856	9ACAR	Putative eukaryotic translation initiation factor 4h OS=Rhipicephalus pulchellus OX=72859 PE=2 SV=1
Q9U6M8	RHIMP	Carboxylic ester hydrolase OS=Rhipicephalus microplus OX=6941 GN=EST9 PE=2 SV=1
L7LSM1	9ACAR	Putative gamma-interferon inducible lysosomal thiol reductase OS=Rhipicephalus pulchellus OX=72859 PE=2 SV=1
A0A131Y1Q8	IXORI	Putative 26s proteasome regulatory complex subunit rpn11 OS=Ixodes ricinus OX=34613 PE=2 SV=1
L7M929	9ACAR	Putative septin-1 OS=Rhipicephalus pulchellus OX=72859 PE=2 SV=1
L7MCC0	9ACAR	Putative heat shock protein (Fragment) OS=Rhipicephalus pulchellus OX=72859 PE=2 SV=1
A0A131YV00	RHIAP	Uncharacterized protein OS=Rhipicephalus appendiculatus OX=34631 PE=4 SV=1
A0A224Z9V2	9ACAR	Transitional endoplasmic reticulum ATPase OS=Rhipicephalus zambeziensis OX=60191 PE=3 SV=1
A0A224YS92	9ACAR	26S proteasome regulatory subunit T6 OS=Rhipicephalus zambeziensis OX=60191 PE=3 SV=1
I6YIV1	BOVIN	Annexin OS=Bos taurus OX=9913 PE=2 SV=1
G3MH95	9ACAR	Arp2/3 complex 34 kDa subunit (Fragment) OS=Amblyomma maculatum OX=34609 PE=2 SV=1
A0A131Z3Q8	RHIAP	26S proteasome regulatory subunit N7 OS=Rhipicephalus appendiculatus OX=34631 PE=4 SV=1
L7M562	9ACAR	Putative lamin OS=Rhipicephalus pulchellus OX=72859 PE=2 SV=1
L7M551	9ACAR	Peptidyl-prolyl cis-trans isomerase OS=Rhipicephalus pulchellus OX=72859 PE=2 SV=1
A0A224Z6Q7	9ACAR	Protein containing GDPD domain OS=Rhipicephalus zambeziensis OX=60191 PE=4 SV=1
A0A224YQK1	9ACAR	Glycerol-3-phosphate dehydrogenase [NAD(+)] OS=Rhipicephalus zambeziensis OX=60191 PE=3 SV=1
V9VMP1	RHIMP	Serine protease inhibitor 18 RmS18 OS=Rhipicephalus microplus OX=6941 GN=RmS-18 PE=2 SV=1
A0A131Z280	RHIAP	Aconitate hydratase OS=Rhipicephalus appendiculatus OX=34631 PE=3 SV=1
A0A1E1XA56	9ACAR	Putative beta-galactosidase (Fragment) OS=Amblyomma aureolatum OX=187763 PE=2 SV=1
A0A034WX72	RHIMP	Neural cell adhesion molecule 1 OS=Rhipicephalus microplus OX=6941 PE=4 SV=1
A0A023GCA9	9ACAR	Putative sulfatase-modifying factor (Fragment) OS=Amblyomma triste OX=251400 PE=2 SV=1
V9VL13	RHIMP	Serine protease inhibitor 16 RmS16 OS=Rhipicephalus microplus OX=6941 GN=RmS-16 PE=2 SV=1
C9W1I2	RHISA	Putative beta thymosin OS=Rhipicephalus sanguineus OX=34632 PE=2 SV=1
A0A131Z0L1	RHIAP	Uncharacterized protein OS=Rhipicephalus appendiculatus OX=34631 PE=4 SV=1
Q6WNX4	RHIMP	Ferritin OS=Rhipicephalus microplus OX=6941 GN=Fer PE=2 SV=1
A0A131Z0M8	RHIAP	6-phosphogluconate dehydrogenase, decarboxylating OS=Rhipicephalus appendiculatus OX=34631 PE=3 SV=1
L7M0Q9	9ACAR	Putative 17 beta-hydroxysteroid dehydrogenase type 3 OS=Rhipicephalus pulchellus OX=72859 PE=2 SV=1
A0A224YPR9	9ACAR	Catalase OS=Rhipicephalus zambeziensis OX=60191 PE=3 SV=1
A0A131YYG8	RHIAP	Peroxinectin OS=Rhipicephalus appendiculatus OX=34631 PE=4 SV=1
Q0QEQ4	BOVIN	Isocitrate dehydrogenase 1 (Fragment) OS=Bos taurus OX=9913 GN=IDH1 PE=2 SV=1
G3MM98	9ACAR	Uncharacterized protein OS=Amblyomma maculatum OX=34609 PE=2 SV=1
A0A131XJU6	9ACAR	Putative the pb1 domain found in tfg protein (Fragment) OS=Hyalomma excavatum OX=257692 PE=2 SV=1
L7M1F0	9ACAR	Putative camp-dependent protein kinase r2 OS=Rhipicephalus pulchellus OX=72859 PE=2 SV=1
L7M088	9ACAR	Flavin-containing monooxygenase OS=Rhipicephalus pulchellus OX=72859 PE=2 SV=1
A0A034WZ51	RHIMP	Secreted protein 32 (Fragment) OS=Rhipicephalus microplus OX=6941 PE=4 SV=1
A0A131Z205	RHIAP	Long-chain acyl-CoA synthetase OS=Rhipicephalus appendiculatus OX=34631 PE=4 SV=1
A0A034WU18	RHIMP	Lipocalin 6 OS=Rhipicephalus microplus OX=6941 PE=4 SV=1
L7M4S5	9ACAR	Proteasome subunit alpha type OS=Rhipicephalus pulchellus OX=72859 PE=2 SV=1
A0A034WU10	RHIMP	Secreted protein 10 OS=Rhipicephalus microplus OX=6941 PE=4 SV=1
L7LYV5	9ACAR	Putative lectin vip36 involved in the transport of glyco carrying high mannose-type glycans OS=Rhipicephalus pulchellus OX=72859 PE=2 SV=1
A0A023FWA3	9ACAR	Putative enolase OS=Amblyomma parvum OX=251391 PE=2 SV=1
D4QBB3	BOVIN	Hemoglobin beta OS=Bos taurus OX=9913 GN=HBB PE=3 SV=1
A0A131YY68	RHIAP	Succinyl-CoA:3-ketoacid-coenzyme A transferase OS=Rhipicephalus appendiculatus OX=34631 PE=3 SV=1
A0A224YQ52	9ACAR	Chitinase OS=Rhipicephalus zambeziensis OX=60191 PE=4 SV=1
A0A131X9R9	9ACAR	Putative secreted protein (Fragment) OS=Hyalomma excavatum OX=257692 PE=2 SV=1
L7M652	9ACAR	Putative thioredoxin-like protein OS=Rhipicephalus pulchellus OX=72859 PE=2 SV=1
L7M235	9ACAR	Putative c-3 sterol dehydrogenase/3-beta-hydroxysteroid dehydrogenase OS=Rhipicephalus pulchellus OX=72859 PE=2 SV=1
A0A224YW59	9ACAR	Myosin heavy chain OS=Rhipicephalus zambeziensis OX=60191 PE=3 SV=1
L7LXL4	9ACAR	Inosine-5'-monophosphate dehydrogenase OS=Rhipicephalus pulchellus OX=72859 PE=2 SV=1
L7M0B7	9ACAR	Putative corticosteroid 11-beta-dehydrogenase OS=Rhipicephalus pulchellus OX=72859 PE=2 SV=1
A0A224YS99	9ACAR	Kynurenine-oxoglutarate transaminase OS=Rhipicephalus zambeziensis OX=60191 PE=4 SV=1
A0A131YNN4	RHIAP	Microsomal triglyceride transfer protein large subunit OS=Rhipicephalus appendiculatus OX=34631 PE=4 SV=1
G3MPE0	9ACAR	Catalase OS=Amblyomma maculatum OX=34609 PE=2 SV=1
A0A224Z8R0	9ACAR	Sulfotransferase OS=Rhipicephalus zambeziensis OX=60191 PE=4 SV=1
A0A131Z614	RHIAP	ATP synthase subunit alpha OS=Rhipicephalus appendiculatus OX=34631 PE=3 SV=1
A0A034WTW0	RHIMP	Kunitz domain-containing protein 1 OS=Rhipicephalus microplus OX=6941 PE=4 SV=1
A0A131YJZ7	RHIAP	Farnesyl diphosphate synthase OS=Rhipicephalus appendiculatus OX=34631 PE=3 SV=1
A0A131YTZ1	RHIAP	FAS-associated factor 2 OS=Rhipicephalus appendiculatus OX=34631 PE=4 SV=1
L7M018	9ACAR	Putative lachesin OS=Rhipicephalus pulchellus OX=72859 PE=2 SV=1
A0A131YGM4	RHIAP	Alpha 1,3-glucosidase OS=Rhipicephalus appendiculatus OX=34631 PE=3 SV=1
A0A131Z012	RHIAP	Sepiapterin reductase OS=Rhipicephalus appendiculatus OX=34631 PE=4 SV=1
A0A224YY71	9ACAR	Fasciclin domain containing protein OS=Rhipicephalus zambeziensis OX=60191 PE=4 SV=1
A0A224YQW1	9ACAR	Serine protease inhibitor OS=Rhipicephalus zambeziensis OX=60191 PE=3 SV=1
A0A131Z3F1	RHIAP	Smoothelin OS=Rhipicephalus appendiculatus OX=34631 PE=4 SV=1
L7M1R0	9ACAR	Putative plasma membrane glycoprotein cd36 OS=Rhipicephalus pulchellus OX=72859 PE=2 SV=1
L7M5D9	9ACAR	Putative shwachman-bodian-diamond syndrome OS=Rhipicephalus pulchellus OX=72859 PE=2 SV=1
A0A1E1X836	9ACAR	T-complex protein 1 subunit delta OS=Amblyomma aureolatum OX=187763 PE=2 SV=1
L7MGB3	9ACAR	Putative transcriptional regulator of the pur family single-stranded-dna-binding protein (Fragment) OS=Rhipicephalus pulchellus OX=72859 PE=2 SV=1
A0A224YSU8	9ACAR	Peptidase M20 domain-containing protein 2 OS=Rhipicephalus zambeziensis OX=60191 PE=3 SV=1
A0A224YRM7	9ACAR	Adenosylhomocysteinase OS=Rhipicephalus zambeziensis OX=60191 PE=3 SV=1
L7MIP5	9ACAR	Putative dihydroorotase (Fragment) OS=Rhipicephalus pulchellus OX=72859 PE=2 SV=1
A0A224YMB5	9ACAR	Enoyl-coa hydratase/isomerase OS=Rhipicephalus zambeziensis OX=60191 PE=4 SV=1
L7M653	9ACAR	Uncharacterized protein OS=Rhipicephalus pulchellus OX=72859 PE=2 SV=1
L7MHV9	9ACAR	Uncharacterized protein (Fragment) OS=Rhipicephalus pulchellus OX=72859 PE=2 SV=1
A0A131YZT7	RHIAP	Acyl coa esterase OS=Rhipicephalus appendiculatus OX=34631 PE=4 SV=1
A0A023FZX4	9ACAR	ATP synthase subunit alpha (Fragment) OS=Amblyomma parvum OX=251391 PE=2 SV=1
L7LTQ8	9ACAR	Putative heteroproteinous nuclear ribonucleoprotein at 87f OS=Rhipicephalus pulchellus OX=72859 PE=2 SV=1
L7MBU1	9ACAR	Putative amblyomma 40-33 family member OS=Rhipicephalus pulchellus OX=72859 PE=2 SV=1
A0A224ZAI3	9ACAR	Transforming growth factor-beta-induced protein OS=Rhipicephalus zambeziensis OX=60191 PE=4 SV=1
B5T254	BOBOX	Peptidoglycan-recognition protein OS=Bos indicus x Bos taurus OX=30522 GN=PGLYRP1 PE=3 SV=1
A0A131YAN5	RHIAP	Uncharacterized protein OS=Rhipicephalus appendiculatus OX=34631 PE=4 SV=1
L7M374	9ACAR	Putative chromatin silencing at telomere OS=Rhipicephalus pulchellus OX=72859 PE=2 SV=1
Q86LE5	RHIMP	Antimicrobial peptide microplusin OS=Rhipicephalus microplus OX=6941 PE=1 SV=1
A0A023GME3	9ACAR	Putative vitellogenin-1 (Fragment) OS=Amblyomma triste OX=251400 PE=2 SV=1
A0A224YJV7	9ACAR	Arginine-rich protein (Fragment) OS=Rhipicephalus zambeziensis OX=60191 PE=4 SV=1
L7MLG3	9ACAR	Putative neural cell adhesion molecule l1 (Fragment) OS=Rhipicephalus pulchellus OX=72859 PE=2 SV=1
A0A224Z634	9ACAR	Phosphoribosylpyrophosphate synthetase-associated protein OS=Rhipicephalus zambeziensis OX=60191 PE=4 SV=1
A0A034WYT5	RHIMP	BmSEI-like 1 OS=Rhipicephalus microplus OX=6941 PE=4 SV=1
A0A1E1X4Z4	9ACAR	Putative peroxisomal 3-ketoacyl-coa-thiolase (Fragment) OS=Amblyomma aureolatum OX=187763 PE=2 SV=1
L7M911	9ACAR	Putative zn2+-binding dehydrogenase nuclear receptor binding factor-1 OS=Rhipicephalus pulchellus OX=72859 PE=2 SV=1
A0A224YQ72	9ACAR	Gelsolin OS=Rhipicephalus zambeziensis OX=60191 PE=4 SV=1
A0A131YRB4	RHIAP	Tick serine protease OS=Rhipicephalus appendiculatus OX=34631 PE=3 SV=1
A0A224YT60	9ACAR	Fatty acid synthase OS=Rhipicephalus zambeziensis OX=60191 PE=4 SV=1
L7M595	9ACAR	Uncharacterized protein OS=Rhipicephalus pulchellus OX=72859 PE=2 SV=1
A0A131XIF4	9ACAR	Putative calpain-a OS=Hyalomma excavatum OX=257692 PE=2 SV=1
A0A224YZS7	9ACAR	Hemocyte protein-glutamine gamma-glutamyltransferase OS=Rhipicephalus zambeziensis OX=60191 PE=4 SV=1
L7M6D1	9ACAR	Putative er protein with keel retention signal OS=Rhipicephalus pulchellus OX=72859 PE=2 SV=1
L7LZQ1	9ACAR	Putative polyprenyl synthetase OS=Rhipicephalus pulchellus OX=72859 PE=2 SV=1
L7LWV3	9ACAR	Putative atp-dependent rna helicase OS=Rhipicephalus pulchellus OX=72859 PE=2 SV=1
L7MFC2	9ACAR	Putative alpha-d-galactosidase melibiase (Fragment) OS=Rhipicephalus pulchellus OX=72859 PE=2 SV=1
A0A224YTB6	9ACAR	Alpha-N-acetylgalactosaminidase OS=Rhipicephalus zambeziensis OX=60191 PE=3 SV=1
A0A224YP93	9ACAR	Endoplasmic reticulum protein 29 OS=Rhipicephalus zambeziensis OX=60191 PE=4 SV=1
A0A131YCK2	RHIAP	Isocitrate dehydrogenase [NADP] OS=Rhipicephalus appendiculatus OX=34631 PE=3 SV=1
A0A224YI54	9ACAR	ATP-dependent Clp protease ATP-binding subunit ClpX OS=Rhipicephalus zambeziensis OX=60191 PE=4 SV=1
L7M8N6	9ACAR	Putative possible pfkb family carbohydrate kinase OS=Rhipicephalus pulchellus OX=72859 PE=2 SV=1
A0A1E1X3J5	9ACAR	Putative cystein protease calpain-b (Fragment) OS=Amblyomma aureolatum OX=187763 PE=2 SV=1
A0A034WTU8	RHIMP	Lipocalin 25 OS=Rhipicephalus microplus OX=6941 PE=4 SV=1
A0A224Z7R2	9ACAR	Thimet oligopeptidase OS=Rhipicephalus zambeziensis OX=60191 PE=3 SV=1
L7M788	9ACAR	Putative rab18a member ras oncoprotein family OS=Rhipicephalus pulchellus OX=72859 PE=2 SV=1
R4JQY0	RHIMP	Calreticulin (Fragment) OS=Rhipicephalus microplus OX=6941 PE=2 SV=1
L7MG19	9ACAR	Putative mitogen activated protein kinase kinase 1 (Fragment) OS=Rhipicephalus pulchellus OX=72859 PE=2 SV=1
A0A131YIZ5	RHIAP	Dolichyl-diphosphooligosaccharide--protein glycosyltransferase subunit 1 OS=Rhipicephalus appendiculatus OX=34631 PE=3 SV=1
A0A224YSW2	9ACAR	Lysosome membrane protein 2 OS=Rhipicephalus zambeziensis OX=60191 PE=3 SV=1
A0A034WXB2	RHIMP	Cysteine-rich protein 2 OS=Rhipicephalus microplus OX=6941 PE=4 SV=1
L7M5T3	9ACAR	Proteasome subunit alpha type OS=Rhipicephalus pulchellus OX=72859 PE=2 SV=1
A0A131XBZ3	9ACAR	Putative microtubule-actin cross-linking factor 1-like protein (Fragment) OS=Hyalomma excavatum OX=257692 PE=2 SV=1
L7M590	9ACAR	Uncharacterized protein OS=Rhipicephalus pulchellus OX=72859 PE=2 SV=1
A0A224YM52	9ACAR	Carboxylic ester hydrolase OS=Rhipicephalus zambeziensis OX=60191 PE=3 SV=1
L7MFB1	9ACAR	Putative transcription factor l2 (Fragment) OS=Rhipicephalus pulchellus OX=72859 PE=2 SV=1
L7MF18	9ACAR	Putative f-actin capping protein beta subunit (Fragment) OS=Rhipicephalus pulchellus OX=72859 PE=2 SV=1
A0A224Z3M8	9ACAR	Lysosomal alpha-mannosidase (Fragment) OS=Rhipicephalus zambeziensis OX=60191 PE=4 SV=1
G3MKG0	9ACAR	Tubulin beta chain OS=Amblyomma maculatum OX=34609 PE=2 SV=1
A0A224Z3G3	9ACAR	V-type H+-transporting ATPase subunit A OS=Rhipicephalus zambeziensis OX=60191 PE=3 SV=1
A0A023GKX4	9ACAR	Putative cytochrome p450 cyp3/cyp5/cyp6/cyp9 subfamily (Fragment) OS=Amblyomma triste OX=251400 PE=2 SV=1
G3N2H4	BOVIN	Azurocidin 1 OS=Bos taurus OX=9913 GN=AZU1 PE=1 SV=1
G3MPQ5	9ACAR	Isocitrate dehydrogenase [NADP] OS=Amblyomma maculatum OX=34609 PE=2 SV=1
A0A224YA99	9ACAR	Uncharacterized protein OS=Rhipicephalus zambeziensis OX=60191 PE=4 SV=1
A0A224Z295	9ACAR	Protein disulfide-isomerase OS=Rhipicephalus zambeziensis OX=60191 PE=3 SV=1
A0A1E1XEF2	9ACAR	Fatty acyl-CoA reductase (Fragment) OS=Amblyomma aureolatum OX=187763 PE=2 SV=1
L7M516	9ACAR	Putative ras log protein family member ac OS=Rhipicephalus pulchellus OX=72859 PE=2 SV=1
L7M184	9ACAR	Putative polyc-binding hnrnp-k protein hrb57a/hnrnp OS=Rhipicephalus pulchellus OX=72859 PE=2 SV=1
A0A1E1XNI8	9ACAR	Putative ras-related small gtpase rho type (Fragment) OS=Amblyomma sculptum OX=1581419 PE=2 SV=1
L7LYL7	9ACAR	Putative fructose-6-phosphate OS=Rhipicephalus pulchellus OX=72859 PE=2 SV=1
A0A224Z4Y6	9ACAR	Protein disulfide-isomerase OS=Rhipicephalus zambeziensis OX=60191 PE=3 SV=1
A0A224YRG6	9ACAR	Hexosaminidase (Fragment) OS=Rhipicephalus zambeziensis OX=60191 PE=4 SV=1
L7M2D4	9ACAR	NAD-dependent protein deacylase OS=Rhipicephalus pulchellus OX=72859 PE=2 SV=1
A0A131XL69	9ACAR	Putative electron transfer flavoprotein beta subunit OS=Hyalomma excavatum OX=257692 PE=2 SV=1
P34955	BOVIN	Alpha-1-antiproteinase OS=Bos taurus OX=9913 GN=SERPINA1 PE=1 SV=1
L7M2H6	9ACAR	Putative thiamine pyrophosphate-requiring enzyme OS=Rhipicephalus pulchellus OX=72859 PE=2 SV=1
L7MH44	9ACAR	Acetyl-coenzyme A synthetase (Fragment) OS=Rhipicephalus pulchellus OX=72859 PE=2 SV=1
A0A224YDN7	9ACAR	Protein, containing DUF1620 domain OS=Rhipicephalus zambeziensis OX=60191 PE=4 SV=1
L7MB43	9ACAR	Glycerol-3-phosphate dehydrogenase [NAD(+)] OS=Rhipicephalus pulchellus OX=72859 PE=2 SV=1
G3MKF8	9ACAR	Tubulin beta chain OS=Amblyomma maculatum OX=34609 PE=2 SV=1
A0A023JCU7	RHIMP	Synaptobrevin OS=Rhipicephalus microplus OX=6941 PE=2 SV=1
W0FYM1	RHIMP	Cyclin-dependent kinase 10 OS=Rhipicephalus microplus OX=6941 PE=2 SV=1
Q9TTE1	BOVIN	Serpin A3-1 OS=Bos taurus OX=9913 GN=SERPINA3-1 PE=1 SV=3
A0A224Z7S1	9ACAR	Thioredoxin/protein disulfide isomerase OS=Rhipicephalus zambeziensis OX=60191 PE=3 SV=1
Q6B8H5	9ACAR	Isopentenyl-diphosphate delta-isomerase (Fragment) OS=Ixodes pacificus OX=29930 PE=2 SV=1
L7M2U5	9ACAR	Putative cytochrome b5 OS=Rhipicephalus pulchellus OX=72859 PE=2 SV=1
A0A224Z0C7	9ACAR	Heat shock related protein (Fragment) OS=Rhipicephalus zambeziensis OX=60191 PE=3 SV=1
A0A224YPE0	9ACAR	Heat shock protein 90kDa beta OS=Rhipicephalus zambeziensis OX=60191 PE=3 SV=1
A0A224Z3P6	9ACAR	Methylglutaconyl-CoA hydratase OS=Rhipicephalus zambeziensis OX=60191 PE=3 SV=1
V9VLN6	RHIMP	Serine protease inhibitor 17 RmS17 OS=Rhipicephalus microplus OX=6941 GN=RmS-17 PE=2 SV=1
A0A034WXG0	RHIMP	Secreted protein 9 OS=Rhipicephalus microplus OX=6941 PE=4 SV=1
V5HSI0	IXORI	Putative farnesoic acid o-methyltransferase (Fragment) OS=Ixodes ricinus OX=34613 PE=2 SV=1
V9VL04	RHIMP	Serine protease inhibitor 6 RmS6 OS=Rhipicephalus microplus OX=6941 GN=RmS-6 PE=2 SV=1
G8JKW7	BOVIN	Uncharacterized protein OS=Bos taurus OX=9913 GN=SERPINA3 PE=3 SV=1
A0A131Z7W7	RHIAP	Short stop (Fragment) OS=Rhipicephalus appendiculatus OX=34631 PE=4 SV=1
A0A224YLJ3	9ACAR	DnaJ-like protein subfamily C member 3 OS=Rhipicephalus zambeziensis OX=60191 PE=4 SV=1
A0A023GMF0	9ACAR	Putative animal-type fatty acid synthase (Fragment) OS=Amblyomma triste OX=251400 PE=2 SV=1
L7M6P6	9ACAR	Putative extracellular protein tem7 OS=Rhipicephalus pulchellus OX=72859 PE=2 SV=1
A0A224Z1C2	9ACAR	Maleylacetoacetate isomerase OS=Rhipicephalus zambeziensis OX=60191 PE=4 SV=1
L7MAM1	9ACAR	Putative secreted protein OS=Rhipicephalus pulchellus OX=72859 PE=2 SV=1
A0A131YXM9	RHIAP	Sphingomyelin phosphodiesterase acid like 3b OS=Rhipicephalus appendiculatus OX=34631 PE=4 SV=1
A0A224YSX2	9ACAR	Adaptor protein pacsin OS=Rhipicephalus zambeziensis OX=60191 PE=4 SV=1
L7M742	9ACAR	Putative steroid membrane receptor OS=Rhipicephalus pulchellus OX=72859 PE=2 SV=1
A0A131XFQ4	9ACAR	Putative polyprenyl synthetase OS=Hyalomma excavatum OX=257692 PE=2 SV=1
A0A034WZ42	RHIMP	Hemelipoprotein HeLp (Fragment) OS=Rhipicephalus microplus OX=6941 PE=4 SV=1
A0A224Z915	9ACAR	Solute carrier family 27 (Fatty acid transporter) member 1/4 OS=Rhipicephalus zambeziensis OX=60191 PE=4 SV=1
A0A1E1XFT9	9ACAR	Putative alpha-l-fucosidase (Fragment) OS=Amblyomma aureolatum OX=187763 PE=2 SV=1
G3MQ77	9ACAR	Fructose-bisphosphate aldolase OS=Amblyomma maculatum OX=34609 PE=2 SV=1
A0A224YIV9	9ACAR	C-3 sterol dehydrogenase/3-beta-hydroxysteroid dehydrogenase OS=Rhipicephalus zambeziensis OX=60191 PE=4 SV=1
A0A224YRA6	9ACAR	Dehydrogenase OS=Rhipicephalus zambeziensis OX=60191 PE=3 SV=1
B7PBH4	IXOSC	Acyl-coenzyme A oxidase OS=Ixodes scapularis OX=6945 GN=8027406 PE=3 SV=1
V5HZA1	IXORI	Histone H2A OS=Ixodes ricinus OX=34613 PE=2 SV=1
Q5J801	BOVIN	Endopin 2B OS=Bos taurus OX=9913 PE=2 SV=1
L7MM27	9ACAR	Putative peroxisomal 3-ketoacyl-coa-thiolase (Fragment) OS=Rhipicephalus pulchellus OX=72859 PE=2 SV=1
Q7Z021	RHIMP	Serpin OS=Rhipicephalus microplus OX=6941 PE=2 SV=1
A0A131Z192	RHIAP	Lysosomal alpha-glucosidase OS=Rhipicephalus appendiculatus OX=34631 PE=3 SV=1
A0A224Z1X0	9ACAR	Prolyl 4-hydroxylase OS=Rhipicephalus zambeziensis OX=60191 PE=4 SV=1
A0A224Z0T8	9ACAR	3-hydroxy-3-methylglutaryl coenzyme A synthase OS=Rhipicephalus zambeziensis OX=60191 PE=3 SV=1
A0A131YK32	RHIAP	Peroxidase OS=Rhipicephalus appendiculatus OX=34631 PE=4 SV=1
G3MR93	9ACAR	Glycerol-3-phosphate dehydrogenase [NAD(+)] OS=Amblyomma maculatum OX=34609 PE=2 SV=1
A0A224YHC3	9ACAR	Amblyomma 40 33 family member OS=Rhipicephalus zambeziensis OX=60191 PE=4 SV=1
A0A224YWY6	9ACAR	Geranylgeranyl diphosphate synthase type III OS=Rhipicephalus zambeziensis OX=60191 PE=3 SV=1
A0A224YS37	9ACAR	Abhydrolase domain-containing protein 16A OS=Rhipicephalus zambeziensis OX=60191 PE=4 SV=1
C9K2E7	HAELO	Lysine-ketoglutarate reductase/saccharopine dehydrogenase OS=Haemaphysalis longicornis OX=44386 GN=LKR/SDH PE=2 SV=1
A0A131XQJ3	9ACAR	Putative glutathione s-transferase (Fragment) OS=Hyalomma excavatum OX=257692 PE=2 SV=1
A0A1E1XES9	9ACAR	Putative ca2+-binding protein regucalcin/smp30 OS=Amblyomma aureolatum OX=187763 PE=2 SV=1
A0A034WX82	RHIMP	Chitinase_1 OS=Rhipicephalus microplus OX=6941 PE=4 SV=1
L7M1V6	9ACAR	Uncharacterized protein OS=Rhipicephalus pulchellus OX=72859 PE=2 SV=1
A0A034WU66	RHIMP	Peroxinectin 1 (Fragment) OS=Rhipicephalus microplus OX=6941 PE=4 SV=1
Q2VMW0	AMBAM	Histamine release factor OS=Amblyomma americanum OX=6943 PE=2 SV=1
A0A224YS34	9ACAR	17 beta hydroxysteroid dehydrogenase type 3 OS=Rhipicephalus zambeziensis OX=60191 PE=3 SV=1
A0A131ZBK7	RHIAP	Twitchin like (Fragment) OS=Rhipicephalus appendiculatus OX=34631 PE=4 SV=1
A0A131YVG0	RHIAP	Acyl-coenzyme A oxidase OS=Rhipicephalus appendiculatus OX=34631 PE=3 SV=1
A0A1E1X5P2	9ACAR	Putative polyprenyl synthetase (Fragment) OS=Amblyomma aureolatum OX=187763 PE=2 SV=1
A0A224Z2K0	9ACAR	Tropomyosin OS=Rhipicephalus zambeziensis OX=60191 PE=4 SV=1
H6BG92	RHIMP	Inorganic pyrophosphatase OS=Rhipicephalus microplus OX=6941 PE=2 SV=1
V9VLN0	RHIMP	Serine protease inhibitor 12 RmS12 OS=Rhipicephalus microplus OX=6941 GN=RmS-12 PE=2 SV=1
G3X6N3	BOVIN	Serotransferrin OS=Bos taurus OX=9913 GN=TF PE=1 SV=1
A0A1K0FUD3	BOVIN	Globin C1 OS=Bos taurus OX=9913 GN=GLNC1 PE=3 SV=1
A0A034WTT6	RHIMP	Secreted protein 23 OS=Rhipicephalus microplus OX=6941 PE=4 SV=1
L7M474	9ACAR	Putative hiv-1 vpr-binding protein OS=Rhipicephalus pulchellus OX=72859 PE=2 SV=1
A0A224YG28	9ACAR	Proteasome subunit beta type OS=Rhipicephalus zambeziensis OX=60191 PE=3 SV=1
Q3SZV7	BOVIN	Hemopexin OS=Bos taurus OX=9913 GN=HPX PE=2 SV=1
A0A034WXT5	RHIMP	Large GYY protein 1 OS=Rhipicephalus microplus OX=6941 PE=4 SV=1
F1MH40	BOVIN	Uncharacterized protein OS=Bos taurus OX=9913 PE=1 SV=2
A0A224YSQ2	9ACAR	Aldehyde dehydrogenase OS=Rhipicephalus zambeziensis OX=60191 PE=3 SV=1
A0A131YKH1	RHIAP	Acyl coa synthetase OS=Rhipicephalus appendiculatus OX=34631 PE=4 SV=1
A0A023GFJ4	9ACAR	Putative acyl-coa synthetase (Fragment) OS=Amblyomma triste OX=251400 PE=2 SV=1
A0A224YLW2	9ACAR	Citronellyl-CoA dehydrogenase OS=Rhipicephalus zambeziensis OX=60191 PE=3 SV=1
Q6JGX1	RHIMP	Lipocalin-like protein OS=Rhipicephalus microplus OX=6941 PE=2 SV=1
L7MFD7	9ACAR	Putative ubiquilin-1 (Fragment) OS=Rhipicephalus pulchellus OX=72859 PE=2 SV=1
L7M579	9ACAR	Dolichyl-diphosphooligosaccharide--protein glycosyltransferase 48 kDa subunit OS=Rhipicephalus pulchellus OX=72859 PE=2 SV=1
Q0ZB31	RHIMP	Putative intracellular cystatin OS=Rhipicephalus microplus OX=6941 PE=2 SV=1
A0A034WWU3	RHIMP	Alpha2 macroglobulin 2 (Fragment) OS=Rhipicephalus microplus OX=6941 PE=4 SV=1
V6F9A2	BOVIN	Apolipoprotein A-I preproprotein OS=Bos taurus OX=9913 GN=APOA1 PE=3 SV=1
A0A224YSS3	9ACAR	Acyl coa binding domain containing protein OS=Rhipicephalus zambeziensis OX=60191 PE=4 SV=1
A0A224Z2U9	9ACAR	Threonyl trna synthetase OS=Rhipicephalus zambeziensis OX=60191 PE=3 SV=1
A0A131YN91	RHIAP	Advillin OS=Rhipicephalus appendiculatus OX=34631 PE=4 SV=1
G5E5T5	BOVIN	Uncharacterized protein OS=Bos taurus OX=9913 PE=1 SV=1
A0A224Z3W5	9ACAR	Eukaryotic translation initiation factor 3 subunit I OS=Rhipicephalus zambeziensis OX=60191 PE=3 SV=1
A0A034WWP0	RHIMP	ML domain-containing protein 1 (Fragment) OS=Rhipicephalus microplus OX=6941 PE=4 SV=1
A0A224YYU9	9ACAR	Fructose-1,6-bisphosphatase I OS=Rhipicephalus zambeziensis OX=60191 PE=3 SV=1
J7K1V4	BOBOX	Lactoferrin OS=Bos indicus x Bos taurus OX=30522 PE=2 SV=1
Q17174	RHIMP	GP80 (Fragment) OS=Rhipicephalus microplus OX=6941 PE=2 SV=1
L7MKR9	9ACAR	Putative mannose-p-dolichol utilization defect 1 protein (Fragment) OS=Rhipicephalus pulchellus OX=72859 PE=2 SV=1
V5HZ27	IXORI	Putative ras-related protein rab-5b OS=Ixodes ricinus OX=34613 PE=2 SV=1
A0A224YVM6	9ACAR	Phenylalanyl trna synthetase beta subunit OS=Rhipicephalus zambeziensis OX=60191 PE=4 SV=1
A0A224Z4Z6	9ACAR	Na(+)/H(+) exchange regulatory cofactor NHE-RF1-like OS=Rhipicephalus zambeziensis OX=60191 PE=4 SV=1
L7LWI3	9ACAR	Putative lipoprotein amino terminal region OS=Rhipicephalus pulchellus OX=72859 PE=2 SV=1
A0A034WXG8	RHIMP	Lipocalin 5 OS=Rhipicephalus microplus OX=6941 PE=3 SV=1
A0A131Z0V1	RHIAP	Very long chain acyl-CoA dehydrogenase OS=Rhipicephalus appendiculatus OX=34631 PE=4 SV=1
G3N0V0	BOVIN	Uncharacterized protein OS=Bos taurus OX=9913 PE=1 SV=1
A0A224YTD5	9ACAR	Amblyomma 40 33 family member OS=Rhipicephalus zambeziensis OX=60191 PE=4 SV=1
A0A131YCY6	RHIAP	Sulfotransferase OS=Rhipicephalus appendiculatus OX=34631 PE=4 SV=1
Q1RMN8	BOVIN	Immunoglobulin light chain, lambda gene cluster OS=Bos taurus OX=9913 GN=IGL@ PE=2 SV=1
D4QBB4	BOVIN	Globin A1 OS=Bos taurus OX=9913 GN=HBB PE=3 SV=1
L7M7Y5	9ACAR	Proliferating cell nuclear antigen OS=Rhipicephalus pulchellus OX=72859 PE=2 SV=1
A0A224Z729	9ACAR	Putative microtubule-actin cross-linking factor 1 isoform x9 OS=Rhipicephalus zambeziensis OX=60191 PE=4 SV=1
L7M0H3	9ACAR	Putative phosphatidylinositol transfer protein pdr16 OS=Rhipicephalus pulchellus OX=72859 PE=2 SV=1
A0A224YUJ9	9ACAR	Beta-mannosidase (Fragment) OS=Rhipicephalus zambeziensis OX=60191 PE=4 SV=1
L7M5V3	9ACAR	Putative glycine rich protein OS=Rhipicephalus pulchellus OX=72859 PE=2 SV=1
A0A224YKW8	9ACAR	Dehydrogenase OS=Rhipicephalus zambeziensis OX=60191 PE=3 SV=1
B7Q6M7	IXOSC	Salivary sulfotransferase, putative OS=Ixodes scapularis OX=6945 GN=8036672 PE=4 SV=1
L7M3Z8	9ACAR	Uncharacterized protein OS=Rhipicephalus pulchellus OX=72859 PE=2 SV=1
A0A140T897	BOVIN	Serum albumin OS=Bos taurus OX=9913 GN=ALB PE=3 SV=1
A0A131Z7U2	RHIAP	Ectonucleotide pyrophosphatase/phosphodiesterase (Fragment) OS=Rhipicephalus appendiculatus OX=34631 PE=4 SV=1
A0A131YYV3	RHIAP	Phosphatidylinositol transfer protein sec14 OS=Rhipicephalus appendiculatus OX=34631 PE=4 SV=1
A0A131Z1F4	RHIAP	3-hydroxyacyl-CoA dehydrogenase / 3a,7a,12a-trihydroxy-5b-cholest-24-enoyl-CoA hydratase OS=Rhipicephalus appendiculatus OX=34631 PE=4 SV=1
A0A0B4PM35	RHIMP	UBX domain-containing protein 4 OS=Rhipicephalus microplus OX=6941 PE=2 SV=1
Q9GYX7	RHIMP	Heme-binding aspartic proteinase (Fragment) OS=Rhipicephalus microplus OX=6941 PE=2 SV=1
L7M6T7	9ACAR	Putative sorting nexin 3 OS=Rhipicephalus pulchellus OX=72859 PE=2 SV=1
L7M7C5	9ACAR	Putative alcohol dehydrogenase class iv OS=Rhipicephalus pulchellus OX=72859 PE=2 SV=1
A0A224Z275	9ACAR	Lysosomal alpha-mannosidase (Fragment) OS=Rhipicephalus zambeziensis OX=60191 PE=4 SV=1
A0A131Y550	IXORI	Putative o-methyltransferase (Fragment) OS=Ixodes ricinus OX=34613 PE=2 SV=1
A0A224YUT3	9ACAR	Nocturnin OS=Rhipicephalus zambeziensis OX=60191 PE=4 SV=1
A0A131YPZ7	RHIAP	Glutathione S-transferase OS=Rhipicephalus appendiculatus OX=34631 PE=4 SV=1
L7M7A3	9ACAR	NADPH--cytochrome P450 reductase OS=Rhipicephalus pulchellus OX=72859 PE=2 SV=1
L7MF74	9ACAR	Uncharacterized protein (Fragment) OS=Rhipicephalus pulchellus OX=72859 PE=2 SV=1
Q9XSW5	BOVIN	Anion exchange protein OS=Bos taurus OX=9913 GN=BEB3 PE=2 SV=1
A0A034WXJ6	RHIMP	Secreted protein 31 (Fragment) OS=Rhipicephalus microplus OX=6941 PE=4 SV=1
A0A224YUJ4	9ACAR	Leucyl aminopeptidase OS=Rhipicephalus zambeziensis OX=60191 PE=4 SV=1
A0A034WXM6	RHIMP	Secreted protein 20 OS=Rhipicephalus microplus OX=6941 PE=4 SV=1
L7M805	9ACAR	Putative peroxisomal trans-2-enoyl-coa reductase OS=Rhipicephalus pulchellus OX=72859 PE=2 SV=1
A0A034WTV5	RHIMP	Vitellogenin 1 OS=Rhipicephalus microplus OX=6941 PE=4 SV=1
A0A131XN79	9ACAR	Putative glutathione s-transferase OS=Hyalomma excavatum OX=257692 PE=2 SV=1
A0A131YY89	RHIAP	Stearoyl-CoA desaturase (Delta-9 desaturase) OS=Rhipicephalus appendiculatus OX=34631 PE=3 SV=1
G5E604	BOVIN	Uncharacterized protein OS=Bos taurus OX=9913 PE=1 SV=1
A0A131X9N8	9ACAR	Putative gnl-cdd-187611 cd05353 hydroxyacyl-coa-like dh sdr c-like protein OS=Hyalomma excavatum OX=257692 PE=2 SV=1
A0A034WWF8	RHIMP	Vitellogenin 3 OS=Rhipicephalus microplus OX=6941 PE=4 SV=1
L7M1Y0	9ACAR	Putative neverland OS=Rhipicephalus pulchellus OX=72859 PE=2 SV=1
B7PGQ2	IXOSC	Calnexin, putative OS=Ixodes scapularis OX=6945 GN=8028704 PE=3 SV=1
C9E2Y7	RHIMP	Serine proteinase inhibitor OS=Rhipicephalus microplus OX=6941 GN=SI-7 PE=2 SV=1
A0A224ZAF3	9ACAR	Transketolase OS=Rhipicephalus zambeziensis OX=60191 PE=4 SV=1
A0A131Z6S2	RHIAP	Myo-inositol-1-phosphate synthase OS=Rhipicephalus appendiculatus OX=34631 PE=4 SV=1
Q3SZZ9	BOVIN	FGG protein OS=Bos taurus OX=9913 GN=FGG PE=2 SV=1
L7M5R1	9ACAR	Proteasome subunit alpha type OS=Rhipicephalus pulchellus OX=72859 PE=2 SV=1
A0A131YZ03	RHIAP	Acetyl-CoA C-acetyltransferase OS=Rhipicephalus appendiculatus OX=34631 PE=3 SV=1
A0A131XL38	9ACAR	Putative na+/h+ exchange regulatory cofactor nhe-rf1 (Fragment) OS=Hyalomma excavatum OX=257692 PE=2 SV=1
V9VMN6	RHIMP	Serine protease inhibitor 13 RmS13 OS=Rhipicephalus microplus OX=6941 GN=RmS-13 PE=2 SV=1
A0A224Z190	9ACAR	Phosphatidylinositol transfer protein sec14 OS=Rhipicephalus zambeziensis OX=60191 PE=4 SV=1
A0A224Z8V8	9ACAR	SND1 nuclease domain-containing protein 1 OS=Rhipicephalus zambeziensis OX=60191 PE=4 SV=1
A0A131YF69	RHIAP	S-adenosylmethionine synthase OS=Rhipicephalus appendiculatus OX=34631 PE=3 SV=1
A0A023G6L5	9ACAR	Putative sulfotransferase ixodes scapularis sulfotransferase OS=Amblyomma triste OX=251400 PE=2 SV=1
F1MAV0	BOVIN	Fibrinogen beta chain OS=Bos taurus OX=9913 GN=FGB PE=4 SV=2
L7M2J5	9ACAR	Putative peroxisomal long-chain acyl-coa transporter abc superfamily OS=Rhipicephalus pulchellus OX=72859 PE=2 SV=1
P83516	RHIMP	Chymotrypsin-elastase inhibitor ixodidin OS=Rhipicephalus microplus OX=6941 PE=1 SV=2
L7MI42	9ACAR	Putative amblyomma 40-33 family member (Fragment) OS=Rhipicephalus pulchellus OX=72859 PE=2 SV=1
B7PXJ0	IXOSC	Eukaryotic peptide chain release factor subunit, putative OS=Ixodes scapularis OX=6945 GN=8032824 PE=4 SV=1
A0A131XN23	9ACAR	Putative radixin moesin OS=Hyalomma excavatum OX=257692 PE=2 SV=1
A0A224Z095	9ACAR	Heat shock 70kDa protein 5 OS=Rhipicephalus zambeziensis OX=60191 PE=3 SV=1
Q45R45	RHIMP	Glucose-6-phosphate 1-dehydrogenase OS=Rhipicephalus microplus OX=6941 PE=3 SV=2
L7MFQ0	9ACAR	Putative atlastin-2 (Fragment) OS=Rhipicephalus pulchellus OX=72859 PE=2 SV=1
A0A224YRV9	9ACAR	DnaJ-like protein subfamily B member 11 OS=Rhipicephalus zambeziensis OX=60191 PE=4 SV=1
Q148I8	BOVIN	Keratin 31 OS=Bos taurus OX=9913 GN=KRT31 PE=2 SV=1
L7M7R5	9ACAR	Putative cathepsin d isoform 1 protein OS=Rhipicephalus pulchellus OX=72859 PE=2 SV=1
A0A224YWU1	9ACAR	Protein ERP2 OS=Rhipicephalus zambeziensis OX=60191 PE=3 SV=1
V5HVW5	IXORI	Putative gdp-mannose pyrophosphorylase OS=Ixodes ricinus OX=34613 PE=2 SV=1
A0A034WU73	RHIMP	Glycine-rich protein 4 (Fragment) OS=Rhipicephalus microplus OX=6941 PE=4 SV=1
A0A0F6QNP7	BOVIN	Complement component 3 OS=Bos taurus OX=9913 GN=C3 PE=2 SV=1
A0A0M3TC17	HAEFA	AV422 OS=Haemaphysalis flava OX=181088 GN=AV422 PE=4 SV=1
L7M1F8	9ACAR	Putative long-chain acyl-coa synthetase amp-forming OS=Rhipicephalus pulchellus OX=72859 PE=2 SV=1
L7MI62	9ACAR	Putative carboxyl transferase domain protein (Fragment) OS=Rhipicephalus pulchellus OX=72859 PE=2 SV=1
A0A224Z6P2	9ACAR	Protein DJ-1 OS=Rhipicephalus zambeziensis OX=60191 PE=4 SV=1
A0A224YSV1	9ACAR	Alpha-L-fucosidase OS=Rhipicephalus zambeziensis OX=60191 PE=4 SV=1
Q56CZ1	RHIMP	Yolk cathepsin (Fragment) OS=Rhipicephalus microplus OX=6941 GN=BYC PE=2 SV=1
G5E513	BOVIN	Uncharacterized protein OS=Bos taurus OX=9913 PE=1 SV=1
L7LXX4	9ACAR	Putative translocon-associated protein OS=Rhipicephalus pulchellus OX=72859 PE=2 SV=1
A0A131YRN2	RHIAP	Proteasome activator subunit 3 (PA28 gamma) OS=Rhipicephalus appendiculatus OX=34631 PE=4 SV=1
A0A131YLK6	RHIAP	Basic tail secreted protein OS=Rhipicephalus appendiculatus OX=34631 PE=4 SV=1
V9VLM1	RHIMP	Serine protease inhibitor 2 RmS2 OS=Rhipicephalus microplus OX=6941 GN=RmS-2 PE=2 SV=1
I3VGB9	RHIMP	Vitellin-degrading cysteine endopeptidase OS=Rhipicephalus microplus OX=6941 GN=VTDCE PE=2 SV=1
A0A224YG64	9ACAR	26S proteasome regulatory subunit N10 OS=Rhipicephalus zambeziensis OX=60191 PE=4 SV=1
Q9BGI3	BOVIN	Peroxiredoxin-2 OS=Bos taurus OX=9913 GN=PRDX2 PE=2 SV=1
L7M7C3	9ACAR	Acyl-coenzyme A oxidase OS=Rhipicephalus pulchellus OX=72859 PE=2 SV=1
G3MHQ2	9ACAR	Uncharacterized protein (Fragment) OS=Amblyomma maculatum OX=34609 PE=2 SV=1
A0A023FVP8	9ACAR	Putative b-cell receptor-associated protein OS=Amblyomma parvum OX=251391 PE=2 SV=1
A0A224YI66	9ACAR	Proteasome subunit beta OS=Rhipicephalus zambeziensis OX=60191 PE=3 SV=1
A0A224YJZ1	9ACAR	CMRF35-like molecule 9 OS=Rhipicephalus zambeziensis OX=60191 PE=4 SV=1
L7M062	9ACAR	Putative acyl-coa-binding protein OS=Rhipicephalus pulchellus OX=72859 PE=2 SV=1
A0A034WZ15	RHIMP	Cystatin OS=Rhipicephalus microplus OX=6941 PE=3 SV=1
A0A224YZ89	9ACAR	Hydroxysteroid dehydrogenase like protein 2 OS=Rhipicephalus zambeziensis OX=60191 PE=4 SV=1
B0JYQ0	BOVIN	ALB protein OS=Bos taurus OX=9913 GN=ALB PE=2 SV=1
A0A034WTS6	RHIMP	Vitellogenin 2 OS=Rhipicephalus microplus OX=6941 PE=4 SV=1
A0A131YVC2	RHIAP	Uridine monophosphate synthetase OS=Rhipicephalus appendiculatus OX=34631 PE=3 SV=1
E1B6Z6	BOVIN	Lipocalin 2 OS=Bos taurus OX=9913 GN=LCN2 PE=1 SV=2
A0A131YIG4	RHIAP	All-trans-retinol dehydrogenase (NAD+) OS=Rhipicephalus appendiculatus OX=34631 PE=3 SV=1
L7M4W0	9ACAR	Uncharacterized protein OS=Rhipicephalus pulchellus OX=72859 PE=2 SV=1
A0A034WZ12	RHIMP	Secreted cement protein 1 OS=Rhipicephalus microplus OX=6941 PE=4 SV=1
L7M8F5	9ACAR	Putative copii vesicle protein OS=Rhipicephalus pulchellus OX=72859 PE=2 SV=1
L7MHT9	9ACAR	Coronin (Fragment) OS=Rhipicephalus pulchellus OX=72859 PE=2 SV=1
L7MGR4	9ACAR	Putative nucleolar gtpase/atpase (Fragment) OS=Rhipicephalus pulchellus OX=72859 PE=2 SV=1
A0A034WTW9	RHIMP	Secreted protein 14 OS=Rhipicephalus microplus OX=6941 PE=4 SV=1
A0A131YT82	RHIAP	Acylpyruvate hydrolase OS=Rhipicephalus appendiculatus OX=34631 PE=4 SV=1
A0A224Z0H9	9ACAR	RNA-binding protein LARK OS=Rhipicephalus zambeziensis OX=60191 PE=4 SV=1
Q7SIH1	BOVIN	Alpha-2-macroglobulin OS=Bos taurus OX=9913 GN=A2M PE=1 SV=2
A0A1E1XLH7	9ACAR	Putative pdz domain-containing protein OS=Amblyomma sculptum OX=1581419 PE=2 SV=1
B3GV23	RHIMP	Succinate-semialdehyde dehydrogenase OS=Rhipicephalus microplus OX=6941 GN=ssadh PE=2 SV=1
A0A224YI77	9ACAR	ATP-dependent RNA helicase DBP2-like (Fragment) OS=Rhipicephalus zambeziensis OX=60191 PE=4 SV=1
L7M7D6	9ACAR	Putative biosynthetic process OS=Rhipicephalus pulchellus OX=72859 PE=2 SV=1
A5PJE3	BOVIN	Fibrinogen alpha chain OS=Bos taurus OX=9913 GN=FGA PE=2 SV=1
A0A034WXQ2	RHIMP	TIL domain-containing protein 3 OS=Rhipicephalus microplus OX=6941 PE=4 SV=1
L7MB00	9ACAR	Putative cop9 signalosome subunit csn4 OS=Rhipicephalus pulchellus OX=72859 PE=2 SV=1
B0JYN6	BOVIN	Alpha-2-HS-glycoprotein OS=Bos taurus OX=9913 GN=AHSG PE=2 SV=1
A0A224YPX8	9ACAR	17beta-estradiol 17-dehydrogenase / 3alpha(17beta)-hydroxysteroid dehydrogenase OS=Rhipicephalus zambeziensis OX=60191 PE=4 SV=1
L7M3J7	9ACAR	H/ACA ribonucleoprotein complex subunit OS=Rhipicephalus pulchellus OX=72859 PE=2 SV=1
L7M4E8	9ACAR	Putative ras-related protein rab-11a OS=Rhipicephalus pulchellus OX=72859 PE=2 SV=1
Q2KJF1	BOVIN	Alpha-1B-glycoprotein OS=Bos taurus OX=9913 GN=A1BG PE=1 SV=1
A0A224Z371	9ACAR	Reductase OS=Rhipicephalus zambeziensis OX=60191 PE=4 SV=1
L7M9X4	9ACAR	Putative transporter abc superfamily OS=Rhipicephalus pulchellus OX=72859 PE=2 SV=1
B7SP63	DERVA	Putative cement protein RIM36 (Fragment) OS=Dermacentor variabilis OX=34621 PE=2 SV=1
A0A034WXE0	RHIMP	Heat shock protein 70 1 OS=Rhipicephalus microplus OX=6941 PE=3 SV=1
A0A131XDB2	9ACAR	Putative vacuolar h+-atpase v1 sector subunit a OS=Hyalomma excavatum OX=257692 PE=2 SV=1
A0A034WTW4	RHIMP	TIL domain-containing protein 2 OS=Rhipicephalus microplus OX=6941 PE=4 SV=1
A0A224Z3Y0	9ACAR	RNA-binding protein Musashi OS=Rhipicephalus zambeziensis OX=60191 PE=4 SV=1
A0A1E1XS03	9ACAR	Putative peroxisomal assembly protein pex3 (Fragment) OS=Amblyomma sculptum OX=1581419 PE=2 SV=1
P00921	BOVIN	Carbonic anhydrase 2 OS=Bos taurus OX=9913 GN=CA2 PE=1 SV=3
Q0VD04	BOVIN	Keratin 85 OS=Bos taurus OX=9913 GN=KRT85 PE=2 SV=1
A0A224YXL7	9ACAR	Dolichyl-phosphate beta-glucosyltransferase OS=Rhipicephalus zambeziensis OX=60191 PE=4 SV=1
L7M5G9	9ACAR	Putative glutathione s-transferase OS=Rhipicephalus pulchellus OX=72859 PE=2 SV=1
A0A131YL50	RHIAP	Retinal binding protein OS=Rhipicephalus appendiculatus OX=34631 PE=4 SV=1
A0A224YYI6	9ACAR	RNA-binding protein 4 OS=Rhipicephalus zambeziensis OX=60191 PE=4 SV=1
A0A131XKF2	9ACAR	Putative cystathionine beta-lyases/cystathionine gamma-synthase OS=Hyalomma excavatum OX=257692 PE=2 SV=1
A0A131YL25	RHIAP	Methylenetetrahydrofolate dehydrogenase (NADP+) / methenyltetrahydrofolate cyclohydrolase OS=Rhipicephalus appendiculatus OX=34631 PE=3 SV=1
A0A224YRF8	9ACAR	TIL domain containing protein OS=Rhipicephalus zambeziensis OX=60191 PE=4 SV=1
A0A131YKW8	RHIAP	Uncharacterized protein OS=Rhipicephalus appendiculatus OX=34631 PE=4 SV=1
A0A131YYZ5	RHIAP	Adenylyl cyclase-associated protein OS=Rhipicephalus appendiculatus OX=34631 PE=3 SV=1
Q5EA67	BOVIN	Inter-alpha (Globulin) inhibitor H4 (Plasma Kallikrein-sensitive glycoprotein) OS=Bos taurus OX=9913 GN=ITIH4 PE=2 SV=1
A0A1E1XRH1	9ACAR	Putative rna-binding protein OS=Amblyomma sculptum OX=1581419 PE=2 SV=1
A0A034WZ83	RHIMP	Secreted protein 28 (Fragment) OS=Rhipicephalus microplus OX=6941 PE=4 SV=1
L7M4H7	9ACAR	Putative heat shock-related protein OS=Rhipicephalus pulchellus OX=72859 PE=2 SV=1
L7M1Z3	9ACAR	Uncharacterized protein OS=Rhipicephalus pulchellus OX=72859 PE=2 SV=1
L7LZV4	9ACAR	Putative quinone oxidoreductase OS=Rhipicephalus pulchellus OX=72859 PE=2 SV=1
L7M549	9ACAR	Putative fibrillarin OS=Rhipicephalus pulchellus OX=72859 PE=2 SV=1
A0A224YVK0	9ACAR	Chaperonin GroES OS=Rhipicephalus zambeziensis OX=60191 PE=3 SV=1
L7MM52	9ACAR	Putative emp24/gp25l/p24 family of membrane trafficking (Fragment) OS=Rhipicephalus pulchellus OX=72859 PE=2 SV=1
A0A224YZA2	9ACAR	Putative microtubule-actin cross-linking factor 1 isoform x9 OS=Rhipicephalus zambeziensis OX=60191 PE=4 SV=1
L7M457	9ACAR	Putative hsc70-interacting protein OS=Rhipicephalus pulchellus OX=72859 PE=2 SV=1
L7LTU7	9ACAR	Putative methylenetetrahydrofolate dehydrogenase/methylenetetrahydrofolate cyclohydrolase OS=Rhipicephalus pulchellus OX=72859 PE=2 SV=1
A0A131XGS2	9ACAR	Putative mrna splicing factor OS=Hyalomma excavatum OX=257692 PE=2 SV=1
L7M743	9ACAR	D-3-phosphoglycerate dehydrogenase OS=Rhipicephalus pulchellus OX=72859 PE=2 SV=1
A0A131Z4E8	RHIAP	Ca(2+)/calmodulin-dependent protein kinase phosphatase OS=Rhipicephalus appendiculatus OX=34631 PE=3 SV=1
L7LU09	9ACAR	Oxysterol-binding protein (Fragment) OS=Rhipicephalus pulchellus OX=72859 PE=2 SV=1
A0A224Z7T1	9ACAR	Thymus specific serine protease OS=Rhipicephalus zambeziensis OX=60191 PE=4 SV=1
L7LVH9	9ACAR	Histone H3 OS=Rhipicephalus pulchellus OX=72859 PE=2 SV=1
B7PGL3	IXOSC	26S protease regulatory subunit 6A, putative OS=Ixodes scapularis OX=6945 GN=8028659 PE=4 SV=1
E2J6T5	9ACAR	40S ribosomal protein S8 OS=Hyalomma rufipes OX=72862 PE=2 SV=1
A0A224YMJ5	9ACAR	Ethylmalonyl coa decarboxylase OS=Rhipicephalus zambeziensis OX=60191 PE=3 SV=1
A0A224YL20	9ACAR	Determination of adult lifespan OS=Rhipicephalus zambeziensis OX=60191 PE=4 SV=1
F1N076	BOVIN	Ceruloplasmin OS=Bos taurus OX=9913 GN=CP PE=1 SV=2
L7ME84	9ACAR	Putative nucleoside diphosphate-sugar hydrolase of the mutt nudix family (Fragment) OS=Rhipicephalus pulchellus OX=72859 PE=2 SV=1
A0A224YMC0	9ACAR	Endoplasmic reticulum resident protein 44 OS=Rhipicephalus zambeziensis OX=60191 PE=4 SV=1
A0A224YW54	9ACAR	Polymerase delta interacting protein 3 OS=Rhipicephalus zambeziensis OX=60191 PE=4 SV=1
A0A131YNV1	RHIAP	Succinate dehydrogenase [ubiquinone] flavoprotein subunit, mitochondrial OS=Rhipicephalus appendiculatus OX=34631 PE=3 SV=1
L7M7P1	9ACAR	Glutamine synthetase OS=Rhipicephalus pulchellus OX=72859 PE=2 SV=1
A0A023G1Y5	9ACAR	Putative secreted mucin (Fragment) OS=Amblyomma parvum OX=251391 PE=2 SV=1
L7MJT8	9ACAR	Uncharacterized protein (Fragment) OS=Rhipicephalus pulchellus OX=72859 PE=2 SV=1
G3MSG3	9ACAR	Uncharacterized protein OS=Amblyomma maculatum OX=34609 PE=2 SV=1
L7M4M3	9ACAR	Putative enoyl-coa isomerase OS=Rhipicephalus pulchellus OX=72859 PE=2 SV=1
A0A034WXH7	RHIMP	Vitellogenin 4 (Fragment) OS=Rhipicephalus microplus OX=6941 PE=4 SV=1
A0A034WXD5	RHIMP	Beat protein-like 1 OS=Rhipicephalus microplus OX=6941 PE=4 SV=1
A0A224YN00	9ACAR	Deoxyribonuclease II OS=Rhipicephalus zambeziensis OX=60191 PE=4 SV=1
A0A023FXV3	9ACAR	Proteasome subunit alpha type OS=Amblyomma parvum OX=251391 PE=2 SV=1
L7LXA9	9ACAR	Putative splicing factor proline-and glutamine-rich OS=Rhipicephalus pulchellus OX=72859 PE=2 SV=1
A0A224YPA4	9ACAR	Heat shock 70kDa protein 1/8 (Fragment) OS=Rhipicephalus zambeziensis OX=60191 PE=3 SV=1
A0A224YGH0	9ACAR	ABC transporter OS=Rhipicephalus zambeziensis OX=60191 PE=4 SV=1
A0A1E1X8H1	9ACAR	Putative glutathione s-transferase (Fragment) OS=Amblyomma aureolatum OX=187763 PE=2 SV=1
A0A131YUR4	RHIAP	Carboxylic ester hydrolase OS=Rhipicephalus appendiculatus OX=34631 PE=3 SV=1
A0A131YJZ9	RHIAP	Sulfotransferase OS=Rhipicephalus appendiculatus OX=34631 PE=4 SV=1
L7LZ95	9ACAR	Uncharacterized protein OS=Rhipicephalus pulchellus OX=72859 PE=2 SV=1
A0A131YUA2	RHIAP	Basic tail secreted protein OS=Rhipicephalus appendiculatus OX=34631 PE=4 SV=1
L7MH86	9ACAR	Putative 4-hydroxyphenylpyruvate dioxygenase (Fragment) OS=Rhipicephalus pulchellus OX=72859 PE=2 SV=1
L7M604	9ACAR	Putative cytosolic sorting protein gga2/tom1 OS=Rhipicephalus pulchellus OX=72859 PE=2 SV=1
L7M7X2	9ACAR	Uncharacterized protein OS=Rhipicephalus pulchellus OX=72859 PE=2 SV=1
A0A224Z9R0	9ACAR	Vitellogenin B OS=Rhipicephalus zambeziensis OX=60191 PE=4 SV=1
A0A224Z4P0	9ACAR	Small subunit ribosomal protein S28e OS=Rhipicephalus zambeziensis OX=60191 PE=4 SV=1
L7LYN0	9ACAR	Uncharacterized protein OS=Rhipicephalus pulchellus OX=72859 PE=2 SV=1
L7LYB7	9ACAR	Putative conserved secreted protein OS=Rhipicephalus pulchellus OX=72859 PE=2 SV=1
B7PG50	IXOSC	Dehydrogenase, putative OS=Ixodes scapularis OX=6945 GN=8052856 PE=4 SV=1
L7LZL3	9ACAR	Putative tho complex subunit 4 OS=Rhipicephalus pulchellus OX=72859 PE=2 SV=1
F1MSZ6	BOVIN	Antithrombin-III OS=Bos taurus OX=9913 GN=SERPINC1 PE=3 SV=1
A0A0C9SDH1	AMBAM	Putative endoplasmic reticulum glucose-regulated protein grp94/endoplasmin hsp90 family (Fragment) OS=Amblyomma americanum OX=6943 PE=2 SV=1
L7LXX6	9ACAR	Putative rna-binding protein hnrnp-m OS=Rhipicephalus pulchellus OX=72859 PE=2 SV=1
L7M4D3	9ACAR	Putative der and-287 heat shock-related protein OS=Rhipicephalus pulchellus OX=72859 PE=2 SV=1
L7M214	9ACAR	Putative ras-related protein rab-21 OS=Rhipicephalus pulchellus OX=72859 PE=2 SV=1
L7MAC1	9ACAR	Putative sulfite oxidase molybdopterin-binding component OS=Rhipicephalus pulchellus OX=72859 PE=2 SV=1
G3MNJ8	9ACAR	Uncharacterized protein OS=Amblyomma maculatum OX=34609 PE=2 SV=1
V5HI57	IXORI	Putative fumarylacetoacetase OS=Ixodes ricinus OX=34613 PE=2 SV=1
L7M2C1	9ACAR	Putative prohibitin OS=Rhipicephalus pulchellus OX=72859 PE=2 SV=1
L7M4P7	9ACAR	Putative vesicle coat complex copii gtpase subunit sar1 OS=Rhipicephalus pulchellus OX=72859 PE=2 SV=1
A0A131Z6N1	RHIAP	Heterogeneous nuclear ribonucleoprotein U-like protein 1 (Fragment) OS=Rhipicephalus appendiculatus OX=34631 PE=4 SV=1
A0A034WZ79	RHIMP	Glycine-rich protein 3 (Fragment) OS=Rhipicephalus microplus OX=6941 PE=4 SV=1
A0A1E1WYG7	9ACAR	ATP synthase-coupling factor 6, mitochondrial OS=Amblyomma aureolatum OX=187763 PE=2 SV=1
A0A034WXH1	RHIMP	Vitellogenin 5 (Fragment) OS=Rhipicephalus microplus OX=6941 PE=4 SV=1
F0J9D5	AMBVA	Alternative splicing factor SRp20/9G8 (Fragment) OS=Amblyomma variegatum OX=34610 PE=2 SV=1
L7M504	9ACAR	Putative rab-protein 6 OS=Rhipicephalus pulchellus OX=72859 PE=2 SV=1
A0A131YUZ3	RHIAP	Adipocyte plasma membrane-associated protein OS=Rhipicephalus appendiculatus OX=34631 PE=4 SV=1
L7M6Y7	9ACAR	Peptidylprolyl isomerase OS=Rhipicephalus pulchellus OX=72859 PE=2 SV=1
A0A224YKD3	9ACAR	Crystallin alpha B OS=Rhipicephalus zambeziensis OX=60191 PE=3 SV=1
A0A1E1X7S7	9ACAR	Putative aldehyde dehydrogenase OS=Amblyomma aureolatum OX=187763 PE=2 SV=1
A0A023FV15	9ACAR	Proteasome subunit alpha type OS=Amblyomma parvum OX=251391 PE=2 SV=1
A0A131Z545	RHIAP	Antigen 5 family member OS=Rhipicephalus appendiculatus OX=34631 PE=3 SV=1
L7MJP7	9ACAR	Putative serine/threonine protein kinase gpbp (Fragment) OS=Rhipicephalus pulchellus OX=72859 PE=2 SV=1
A0A224YSU7	9ACAR	Lysosomal acid phosphatase OS=Rhipicephalus zambeziensis OX=60191 PE=3 SV=1
A0A224ZBQ6	9ACAR	Vitronectin receptor alpha subunit OS=Rhipicephalus zambeziensis OX=60191 PE=3 SV=1
A0A224YPI2	9ACAR	Phospholipase B-like OS=Rhipicephalus zambeziensis OX=60191 PE=3 SV=1
A0A023G5R2	9ACAR	Putative peroxinectin ixodes scapularis peroxinectin (Fragment) OS=Amblyomma triste OX=251400 PE=2 SV=1
G3MNM0	9ACAR	Uncharacterized protein OS=Amblyomma maculatum OX=34609 PE=2 SV=1
A0A224Z0T1	9ACAR	Non-specific serine/threonine protein kinase OS=Rhipicephalus zambeziensis OX=60191 PE=3 SV=1
L7M3J1	9ACAR	Actin-related protein 2/3 complex subunit 5 OS=Rhipicephalus pulchellus OX=72859 PE=2 SV=1
A0A224Z093	9ACAR	Succinate--CoA ligase [ADP/GDP-forming] subunit alpha, mitochondrial OS=Rhipicephalus zambeziensis OX=60191 PE=3 SV=1
L7MDR5	9ACAR	Putative leucine aminopeptidase leucine aminopeptidase (Fragment) OS=Rhipicephalus pulchellus OX=72859 PE=2 SV=1
A0A034WWM1	RHIMP	Secreted protein 12 OS=Rhipicephalus microplus OX=6941 PE=4 SV=1
A0A224Z0R5	9ACAR	Homogentisate 1,2-dioxygenase OS=Rhipicephalus zambeziensis OX=60191 PE=4 SV=1
A0A224YUE9	9ACAR	NADH-cytochrome b5 reductase OS=Rhipicephalus zambeziensis OX=60191 PE=3 SV=1
A0A1E1X7V3	9ACAR	Putative phosphatidylinositol transfer protein pdr16 OS=Amblyomma aureolatum OX=187763 PE=2 SV=1
A0A023FKV5	9ACAR	Putative glutaminyl-trna synthetase OS=Amblyomma cajennense OX=34607 PE=2 SV=1
A0A140T867	BOVIN	Keratin, type I cytoskeletal 17 OS=Bos taurus OX=9913 GN=KRT17 PE=3 SV=1
A0A131XHF6	9ACAR	Putative dolichyl-diphosphooligosaccharide--protein glycosyltransferase subunit 2-like isoform x3 (Fragment) OS=Hyalomma excavatum OX=257692 PE=2 SV=1
L7MD37	9ACAR	Tubulin alpha chain (Fragment) OS=Rhipicephalus pulchellus OX=72859 PE=2 SV=1
A0A0R6CDI0	RHIMP	Serpin-15 (Fragment) OS=Rhipicephalus microplus OX=6941 PE=2 SV=1
L7MD69	9ACAR	Putative pasilla (Fragment) OS=Rhipicephalus pulchellus OX=72859 PE=2 SV=1
L7MKV3	9ACAR	Putative bax inhibitor 1 (Fragment) OS=Rhipicephalus pulchellus OX=72859 PE=2 SV=1
A0A224YGE4	9ACAR	60s ribosomal protein l7a OS=Rhipicephalus zambeziensis OX=60191 PE=4 SV=1
A0A131XQ94	9ACAR	Putative 3-ketoacyl-coa thiolase OS=Hyalomma excavatum OX=257692 PE=2 SV=1
A0A023FP13	9ACAR	Putative transcriptional coactivator OS=Amblyomma cajennense OX=34607 PE=2 SV=1
L7MA65	9ACAR	Putative amino acid transporter OS=Rhipicephalus pulchellus OX=72859 PE=2 SV=1
A0A224YKA5	9ACAR	Uncharacterized protein OS=Rhipicephalus zambeziensis OX=60191 PE=4 SV=1
A0A131ZBY5	RHIAP	Gluconolactonase (Fragment) OS=Rhipicephalus appendiculatus OX=34631 PE=4 SV=1
L7LXL2	9ACAR	Uncharacterized protein OS=Rhipicephalus pulchellus OX=72859 PE=2 SV=1
A0A224YNG9	9ACAR	Glucose-6-phosphate isomerase OS=Rhipicephalus zambeziensis OX=60191 PE=3 SV=1
A0A224YKT3	9ACAR	D-3-phosphoglycerate dehydrogenase OS=Rhipicephalus zambeziensis OX=60191 PE=3 SV=1
L7MBQ7	9ACAR	Putative plexins functional semaphorin receptor (Fragment) OS=Rhipicephalus pulchellus OX=72859 PE=2 SV=1
Q2V829	9ACAR	Troponin I protein OS=Rhipicephalus haemaphysaloides haemaphysaloides OX=237075 PE=2 SV=1
B7PV15	IXOSC	Glyoxylate/hydroxypyruvate reductase, putative OS=Ixodes scapularis OX=6945 GN=8031760 PE=3 SV=1
A0A224YUF3	9ACAR	NADH dehydrogenase [ubiquinone] 1 alpha subcomplex subunit 10, mitochondrial OS=Rhipicephalus zambeziensis OX=60191 PE=3 SV=1
G3MKP9	9ACAR	Carboxypeptidase OS=Amblyomma maculatum OX=34609 PE=2 SV=1
A0A224YTR9	9ACAR	Mitochondrial tricarboxylate/dicarboxylate carrier OS=Rhipicephalus zambeziensis OX=60191 PE=3 SV=1
L7MKZ3	9ACAR	Putative phospholipase d3 protein (Fragment) OS=Rhipicephalus pulchellus OX=72859 PE=2 SV=1
L7M3X5	9ACAR	Uncharacterized protein OS=Rhipicephalus pulchellus OX=72859 PE=2 SV=1
A0A131XVK0	IXORI	Putative isoleucyl-trna synthetase OS=Ixodes ricinus OX=34613 PE=2 SV=1
Q8WQW8	RHIAP	Serine proteinase inhibitor serpin-4 OS=Rhipicephalus appendiculatus OX=34631 PE=2 SV=1
L7MF35	9ACAR	Uncharacterized protein (Fragment) OS=Rhipicephalus pulchellus OX=72859 PE=2 SV=1
L7M3A3	9ACAR	Dolichyl-diphosphooligosaccharide--protein glycosyltransferase subunit DAD1 OS=Rhipicephalus pulchellus OX=72859 PE=2 SV=1
A0A224YWW0	9ACAR	Hypoxia up-regulated 1 OS=Rhipicephalus zambeziensis OX=60191 PE=3 SV=1
A0A131Z6J0	RHIAP	Ribosome binding protein 1 (Fragment) OS=Rhipicephalus appendiculatus OX=34631 PE=4 SV=1
Q0P5J4	BOVIN	Keratin, type I cytoskeletal 25 OS=Bos taurus OX=9913 GN=KRT25 PE=2 SV=1
A0A224Z2G3	9ACAR	Troponin T fast skeletal muscle OS=Rhipicephalus zambeziensis OX=60191 PE=4 SV=1
A0A131YNY2	RHIAP	Hydrolase/acyltransferase OS=Rhipicephalus appendiculatus OX=34631 PE=4 SV=1
L7MM36	9ACAR	Putative short-chain alcohol dehydrogenase/3-hydroxyacyl-coa dehydrogenase (Fragment) OS=Rhipicephalus pulchellus OX=72859 PE=2 SV=1
L7LYW8	9ACAR	Serine/threonine-protein phosphatase OS=Rhipicephalus pulchellus OX=72859 PE=2 SV=1
L7M0L9	9ACAR	Putative small heat shock protein ii OS=Rhipicephalus pulchellus OX=72859 PE=2 SV=1
E3UCD8	HYAAA	Ribosomal protein L24 OS=Hyalomma anatolicum anatolicum OX=176093 PE=2 SV=1
L7MA37	9ACAR	Putative der and-34 60 s ribosomal protein l44 (Fragment) OS=Rhipicephalus pulchellus OX=72859 PE=2 SV=1
A0A131XQ28	9ACAR	Putative heat shock protein (Fragment) OS=Hyalomma excavatum OX=257692 PE=2 SV=1
L7M7E3	9ACAR	alpha-1,2-Mannosidase OS=Rhipicephalus pulchellus OX=72859 PE=2 SV=1
A0A1E1X7Q7	9ACAR	Putative glyoxylase (Fragment) OS=Amblyomma aureolatum OX=187763 PE=2 SV=1
V5HBZ0	IXORI	Transcription factor BTF3 (Fragment) OS=Ixodes ricinus OX=34613 PE=2 SV=1
L7M357	9ACAR	Putative activated rna polymerase ii transcriptional coactivator p15-like protein OS=Rhipicephalus pulchellus OX=72859 PE=2 SV=1
L7M4D7	9ACAR	Putative ldl receptor adaptor protein OS=Rhipicephalus pulchellus OX=72859 PE=2 SV=1
L7M3S2	9ACAR	Putative elongation factor 1 beta OS=Rhipicephalus pulchellus OX=72859 PE=2 SV=1
A0A224ZAV4	9ACAR	Eukaryotic translation initiation factor 3 subunit G OS=Rhipicephalus zambeziensis OX=60191 PE=3 SV=1
A0A224Z1M0	9ACAR	Polypyrimidine tract-binding protein 2 OS=Rhipicephalus zambeziensis OX=60191 PE=4 SV=1
A0A224YYX5	9ACAR	Microtubule associated complex OS=Rhipicephalus zambeziensis OX=60191 PE=4 SV=1
A0A034WZ19	RHIMP	Secreted protein 8 OS=Rhipicephalus microplus OX=6941 PE=4 SV=1
A0A224YWF2	9ACAR	Prolyl 4 hydroxylase alpha subunit protein OS=Rhipicephalus zambeziensis OX=60191 PE=4 SV=1
A0A1E1X888	9ACAR	Putative very long-chain acyl-coa synthetase/fatty acid transporter OS=Amblyomma aureolatum OX=187763 PE=2 SV=1
G3MNQ4	9ACAR	Uncharacterized protein OS=Amblyomma maculatum OX=34609 PE=2 SV=1
A0A224YJ43	9ACAR	Calcyclin binding protein OS=Rhipicephalus zambeziensis OX=60191 PE=4 SV=1
B7S729	RHISA	FREP A1 (Fragment) OS=Rhipicephalus sanguineus OX=34632 PE=2 SV=1
L7MGD7	9ACAR	Putative ubiquitin-protein ligase (Fragment) OS=Rhipicephalus pulchellus OX=72859 PE=2 SV=1
G3MNH9	9ACAR	Uncharacterized protein OS=Amblyomma maculatum OX=34609 PE=2 SV=1
A0A224YLR4	9ACAR	26S proteasome regulatory subunit N12 OS=Rhipicephalus zambeziensis OX=60191 PE=4 SV=1
L7MI53	9ACAR	Putative programmed cell death 8 apoptosis-inducing factor (Fragment) OS=Rhipicephalus pulchellus OX=72859 PE=2 SV=1
L7M7H8	9ACAR	Putative glyoxalase OS=Rhipicephalus pulchellus OX=72859 PE=2 SV=1
A0A224YP35	9ACAR	Phytanoyl-CoA hydroxylase OS=Rhipicephalus zambeziensis OX=60191 PE=4 SV=1
L7LWX7	9ACAR	Peptidylprolyl isomerase OS=Rhipicephalus pulchellus OX=72859 PE=2 SV=1
A0A023NL46	DERVA	Actin-related protein 2 OS=Dermacentor variabilis OX=34621 GN=Arp2 PE=2 SV=1
A0A131XPH5	9ACAR	Putative mitochondrial oxodicarboxylate carrier protein (Fragment) OS=Hyalomma excavatum OX=257692 PE=2 SV=1
A0A1E1XCP4	9ACAR	Putative chromatin remodeling factor subunit (Fragment) OS=Amblyomma aureolatum OX=187763 PE=2 SV=1
Q58D10	BOVIN	DnaJ subfamily A member 2 OS=Bos taurus OX=9913 GN=DNAJA2 PE=2 SV=1
L7MKC6	9ACAR	Putative transcription elongation factor a sii 1 (Fragment) OS=Rhipicephalus pulchellus OX=72859 PE=2 SV=1
A0A224YME7	9ACAR	Erythrocyte membrane protein 1 (Fragment) OS=Rhipicephalus zambeziensis OX=60191 PE=4 SV=1
L7M7C9	9ACAR	Putative ras-related protein OS=Rhipicephalus pulchellus OX=72859 PE=2 SV=1
A0A224YMA6	9ACAR	Limulus factor C-related multidomain serine protease OS=Rhipicephalus zambeziensis OX=60191 PE=3 SV=1
G3MQK9	9ACAR	Uncharacterized protein OS=Amblyomma maculatum OX=34609 PE=2 SV=1
A0A224YTT2	9ACAR	Transgelin OS=Rhipicephalus zambeziensis OX=60191 PE=3 SV=1
A0A224Z0N9	9ACAR	Protein containing RRM-SF domain OS=Rhipicephalus zambeziensis OX=60191 PE=4 SV=1
A0A224YSA0	9ACAR	3-methylcrotonyl-CoA carboxylase beta subunit OS=Rhipicephalus zambeziensis OX=60191 PE=4 SV=1
A0A224YL52	9ACAR	Calsequestrin OS=Rhipicephalus zambeziensis OX=60191 PE=3 SV=1
L7LV75	9ACAR	Putative regulator of microtubule dynamics protein 2 OS=Rhipicephalus pulchellus OX=72859 PE=2 SV=1
A0A1E1X8D3	9ACAR	Beta-galactosidase (Fragment) OS=Amblyomma aureolatum OX=187763 PE=2 SV=1
L7M3T5	9ACAR	Putative gchfr gfrp: gtp cyclohydrolase 1 feedback regulatory protein OS=Rhipicephalus pulchellus OX=72859 PE=2 SV=1
A0A1E1XUC8	9ACAR	Putative heat shock-related protein OS=Amblyomma sculptum OX=1581419 PE=2 SV=1
A0A224YXI4	9ACAR	Peroxidase OS=Rhipicephalus zambeziensis OX=60191 PE=4 SV=1
A0A1E1X3M8	9ACAR	Putative actin-binding cytoskeleton protein filamin (Fragment) OS=Amblyomma aureolatum OX=187763 PE=2 SV=1
A0A224Z0W3	9ACAR	Uncharacterized protein OS=Rhipicephalus zambeziensis OX=60191 PE=4 SV=1
A0A131Z968	RHIAP	Erythrocyte membrane protein 1 (Fragment) OS=Rhipicephalus appendiculatus OX=34631 PE=4 SV=1
L7MAX2	9ACAR	Putative microtubule associated complex OS=Rhipicephalus pulchellus OX=72859 PE=2 SV=1
L7MGB9	9ACAR	Putative aicar transformylase/imp cyclohydrolase/methylglyoxal synthase (Fragment) OS=Rhipicephalus pulchellus OX=72859 PE=2 SV=1
L7MK79	9ACAR	Putative aspartyl-trna synthetase (Fragment) OS=Rhipicephalus pulchellus OX=72859 PE=2 SV=1
L7LZP0	9ACAR	Uncharacterized protein OS=Rhipicephalus pulchellus OX=72859 PE=2 SV=1
G3MM45	9ACAR	Uncharacterized protein OS=Amblyomma maculatum OX=34609 PE=2 SV=1
A0A224ZAJ8	9ACAR	Transaldolase OS=Rhipicephalus zambeziensis OX=60191 PE=3 SV=1
L7M3G9	9ACAR	Putative small nuclear ribonucleoprotein d2 polypeptide OS=Rhipicephalus pulchellus OX=72859 PE=2 SV=1
A0A131Z5S6	RHIAP	Elongation factor 2 OS=Rhipicephalus appendiculatus OX=34631 PE=4 SV=1
A0A224YRH0	9ACAR	Tumor protein d52 like 1 (Fragment) OS=Rhipicephalus zambeziensis OX=60191 PE=4 SV=1
A0A131XP76	9ACAR	Putative mitochondrial associated endoribonuclease mar1 isochorismatase superfamily OS=Hyalomma excavatum OX=257692 PE=2 SV=1
G3MRB8	9ACAR	Adenosylhomocysteinase OS=Amblyomma maculatum OX=34609 PE=2 SV=1
L7M8S7	9ACAR	Putative interferon-related developmental regulator OS=Rhipicephalus pulchellus OX=72859 PE=2 SV=1
A0A023GC75	9ACAR	Putative cell-matrix adhesion (Fragment) OS=Amblyomma triste OX=251400 PE=2 SV=1
A0A131YWA1	RHIAP	S-methyl-5'-thioadenosine phosphorylase OS=Rhipicephalus appendiculatus OX=34631 PE=3 SV=1
P02663	BOVIN	Alpha-S2-casein OS=Bos taurus OX=9913 GN=CSN1S2 PE=1 SV=2
L7M9V8	9ACAR	Putative proline and glutamine-rich splicing factor sfpq OS=Rhipicephalus pulchellus OX=72859 PE=2 SV=1
L7M0L6	9ACAR	Putative rna-binding protein elav/hu rrm superfamily OS=Rhipicephalus pulchellus OX=72859 PE=2 SV=1
A0A131Z8Q8	RHIAP	Enoyl-CoA hydratase / long-chain 3-hydroxyacyl-CoA dehydrogenase (Fragment) OS=Rhipicephalus appendiculatus OX=34631 PE=4 SV=1
V5IEV0	IXORI	Metalloendopeptidase OS=Ixodes ricinus OX=34613 PE=2 SV=1
L7M9N0	9ACAR	Putative withered OS=Rhipicephalus pulchellus OX=72859 PE=2 SV=1
L7MK00	9ACAR	Putative tick serine protease (Fragment) OS=Rhipicephalus pulchellus OX=72859 PE=2 SV=1
L7M5W6	9ACAR	Putative contactin 5 OS=Rhipicephalus pulchellus OX=72859 PE=2 SV=1
A0A131XCJ6	9ACAR	Putative nucleosome-binding factor spn pob3 subunit OS=Hyalomma excavatum OX=257692 PE=2 SV=1
A0A131XFQ8	9ACAR	Putative cytoplasmic tryptophanyl-trna synthetase OS=Hyalomma excavatum OX=257692 PE=2 SV=1
A0A131YMR2	RHIAP	Oxysterol binding protein OS=Rhipicephalus appendiculatus OX=34631 PE=4 SV=1
A0A131YRB3	RHIAP	Transferrin receptor OS=Rhipicephalus appendiculatus OX=34631 PE=4 SV=1
O16014	RHIAP	Immunoglobulin G binding protein C OS=Rhipicephalus appendiculatus OX=34631 GN=IGBPMC PE=2 SV=1
L7M4B0	9ACAR	Putative conserved secreted protein OS=Rhipicephalus pulchellus OX=72859 PE=2 SV=1
L7M6T3	9ACAR	Putative glyoxalase 1 OS=Rhipicephalus pulchellus OX=72859 PE=2 SV=1
A0A224YJ21	9ACAR	Adhesion regulating molecule OS=Rhipicephalus zambeziensis OX=60191 PE=4 SV=1
B7QMU4	IXOSC	29 kDa ribonucleoprotein B, putative OS=Ixodes scapularis OX=6945 GN=8043614 PE=4 SV=1
L7MJ32	9ACAR	Putative ribosomal protein l17 (Fragment) OS=Rhipicephalus pulchellus OX=72859 PE=2 SV=1
F0J9Z3	AMBVA	RAS oncogene family member RAB1 OS=Amblyomma variegatum OX=34610 PE=2 SV=1
A0A224YTX9	9ACAR	Aspartyl-tRNA synthetase OS=Rhipicephalus zambeziensis OX=60191 PE=3 SV=1
A0A224Z3G2	9ACAR	Log like protein (Fragment) OS=Rhipicephalus zambeziensis OX=60191 PE=4 SV=1
L7MDR3	9ACAR	Putative glycine rich protein (Fragment) OS=Rhipicephalus pulchellus OX=72859 PE=2 SV=1
A0A131YJ65	RHIAP	Ectonucleotide pyrophosphatase/phosphodiesterase family member 6 OS=Rhipicephalus appendiculatus OX=34631 PE=4 SV=1
A0A131XJ48	9ACAR	Putative sulfotransferase OS=Hyalomma excavatum OX=257692 PE=2 SV=1
L7M225	9ACAR	Putative lysosomal pro-x carboxypeptidase-like protein OS=Rhipicephalus pulchellus OX=72859 PE=2 SV=1
A0A224Z6B6	9ACAR	Prominin protein OS=Rhipicephalus zambeziensis OX=60191 PE=4 SV=1
A0A034WXU0	RHIMP	Cathepsin_B-like OS=Rhipicephalus microplus OX=6941 PE=3 SV=1
L7LYB0	9ACAR	Uncharacterized protein OS=Rhipicephalus pulchellus OX=72859 PE=2 SV=1
A0A224Z848	9ACAR	Scaffold attachment factor b (Fragment) OS=Rhipicephalus zambeziensis OX=60191 PE=4 SV=1
Q6X4V4	RHIMP	Actin OS=Rhipicephalus microplus OX=6941 PE=2 SV=1
L7LZZ9	9ACAR	Uncharacterized protein OS=Rhipicephalus pulchellus OX=72859 PE=2 SV=1
V5ICA2	IXORI	Secretory carrier-associated membrane protein OS=Ixodes ricinus OX=34613 PE=2 SV=1
V5HV03	IXORI	Tyrosine-protein kinase OS=Ixodes ricinus OX=34613 PE=2 SV=1
A6QNZ7	BOVIN	Keratin 10 (Epidermolytic hyperkeratosis; keratosis palmaris et plantaris) OS=Bos taurus OX=9913 GN=KRT10 PE=2 SV=1
P02662	BOVIN	Alpha-S1-casein OS=Bos taurus OX=9913 GN=CSN1S1 PE=1 SV=2
L7M6K1	9ACAR	Uncharacterized protein OS=Rhipicephalus pulchellus OX=72859 PE=2 SV=1
A0A131XAD0	9ACAR	Putative translocase of outer mitochondrial membrane complex subunit OS=Hyalomma excavatum OX=257692 PE=2 SV=1
A0A224YLD8	9ACAR	Trypsin like serine protease OS=Rhipicephalus zambeziensis OX=60191 PE=3 SV=1
L7LT60	9ACAR	Putative rasgap sh3 binding protein rasputin OS=Rhipicephalus pulchellus OX=72859 PE=2 SV=1
A0A224YWJ9	9ACAR	Acetyltransferase component of pyruvate dehydrogenase complex OS=Rhipicephalus zambeziensis OX=60191 PE=3 SV=1
L7M2J2	9ACAR	Putative methylcrotonoyl-coenzyme a carboxylase 1 alpha OS=Rhipicephalus pulchellus OX=72859 PE=2 SV=1
A0A224YGR6	9ACAR	Acylpyruvate hydrolase OS=Rhipicephalus zambeziensis OX=60191 PE=4 SV=1
L7ME11	9ACAR	Putative gamma-soluble nsf attachment protein (Fragment) OS=Rhipicephalus pulchellus OX=72859 PE=2 SV=1
A0A131YN50	RHIAP	Tropomyosin 1 OS=Rhipicephalus appendiculatus OX=34631 PE=4 SV=1
L7M9X8	9ACAR	Putative exocyst complex subunit OS=Rhipicephalus pulchellus OX=72859 PE=2 SV=1
A0A224YDF2	9ACAR	Canopy3 OS=Rhipicephalus zambeziensis OX=60191 PE=4 SV=1
A0A1E1X7N2	9ACAR	Putative hydroxyacyl-coa dehydrogenase (Fragment) OS=Amblyomma aureolatum OX=187763 PE=2 SV=1
A0A131XI93	9ACAR	Putative very long chain acyl-coa dehydrogenase OS=Hyalomma excavatum OX=257692 PE=2 SV=1
A0A034WXN6	RHIMP	Hemelipoprotein HeLp 2 (Fragment) OS=Rhipicephalus microplus OX=6941 PE=4 SV=1
V5I065	IXORI	Putative u2 snrnp splicing factor small subunit OS=Ixodes ricinus OX=34613 PE=2 SV=1
A0A224YXN0	9ACAR	Elongation factor 1-alpha OS=Rhipicephalus zambeziensis OX=60191 PE=3 SV=1
A0A0A0QMB6	AMBAM	Glycosyl hydrolase 18-like chitinase long isoform OS=Amblyomma americanum OX=6943 PE=2 SV=1
L7M2K2	9ACAR	Uncharacterized protein OS=Rhipicephalus pulchellus OX=72859 PE=2 SV=1
A0A224Z5C4	9ACAR	Valacyclovir hydrolase OS=Rhipicephalus zambeziensis OX=60191 PE=4 SV=1
L7M3E3	9ACAR	Putative tripeptidylpeptidase ii strongylocentrotus purpuratus: similar to tripeptidylpeptidase ii OS=Rhipicephalus pulchellus OX=72859 PE=2 SV=1
A0A0B4ZYB2	RHIMP	Rhipicephalus microplus putative serpin S-19 mRNA (Fragment) OS=Rhipicephalus microplus OX=6941 PE=2 SV=1
L7LZD0	9ACAR	Putative microtubule binding protein OS=Rhipicephalus pulchellus OX=72859 PE=2 SV=1
L7LSB3	9ACAR	Putative m28 zn-peptidase glutaminyl cyclase OS=Rhipicephalus pulchellus OX=72859 PE=2 SV=1
L7M4K4	9ACAR	Uncharacterized protein OS=Rhipicephalus pulchellus OX=72859 PE=2 SV=1
F1MLX6	BOVIN	Adenosine monophosphate deaminase 1 OS=Bos taurus OX=9913 GN=AMPD1 PE=4 SV=2
L7MKQ1	9ACAR	Putative piopio (Fragment) OS=Rhipicephalus pulchellus OX=72859 PE=2 SV=1
A0A131Z097	RHIAP	5'-3' exoribonuclease OS=Rhipicephalus appendiculatus OX=34631 PE=3 SV=1
B7QMT2	IXOSC	Ribosomal protein L39, putative OS=Ixodes scapularis OX=6945 GN=8043602 PE=3 SV=1
L7MDZ5	9ACAR	Putative neurofilament heavy polypeptide (Fragment) OS=Rhipicephalus pulchellus OX=72859 PE=2 SV=1
L7M2F8	9ACAR	Putative regulator of chromosome condensation 1 OS=Rhipicephalus pulchellus OX=72859 PE=2 SV=1
A0A131YQG3	RHIAP	Malonyl-CoA/methylmalonyl-CoA synthetase OS=Rhipicephalus appendiculatus OX=34631 PE=4 SV=1
F1MC11	BOVIN	Keratin, type I cytoskeletal 14 OS=Bos taurus OX=9913 GN=KRT14 PE=1 SV=2
A0A224YY73	9ACAR	Histone H1/5 OS=Rhipicephalus zambeziensis OX=60191 PE=3 SV=1
A4FUZ0	BOVIN	Keratin, type II cuticular Hb3 OS=Bos taurus OX=9913 GN=KRT83 PE=2 SV=1
L7MJV1	9ACAR	Putative trna selenocysteine 1-associated protein 1 (Fragment) OS=Rhipicephalus pulchellus OX=72859 PE=2 SV=1
E1BKT9	BOVIN	Desmoplakin OS=Bos taurus OX=9913 GN=DSP PE=1 SV=1
L7MEP4	9ACAR	Putative phosphoglucomutase/phosphomannomutase (Fragment) OS=Rhipicephalus pulchellus OX=72859 PE=2 SV=1
L7M0J0	9ACAR	Uncharacterized protein OS=Rhipicephalus pulchellus OX=72859 PE=2 SV=1
A0A224Z9E4	9ACAR	Sulfate permease pediculus us corporis sulfate permease OS=Rhipicephalus zambeziensis OX=60191 PE=4 SV=1
G3MNB4	9ACAR	Uncharacterized protein OS=Amblyomma maculatum OX=34609 PE=2 SV=1
L7MI57	9ACAR	Uncharacterized protein (Fragment) OS=Rhipicephalus pulchellus OX=72859 PE=2 SV=1
A0A023FY66	9ACAR	Putative ribosomal protein l8 (Fragment) OS=Amblyomma parvum OX=251391 PE=2 SV=1
L7MMF9	9ACAR	Putative glycine-rich cell wall structural protein (Fragment) OS=Rhipicephalus pulchellus OX=72859 PE=2 SV=1
L7M5H6	9ACAR	Uncharacterized protein OS=Rhipicephalus pulchellus OX=72859 PE=2 SV=1
L7MII0	9ACAR	Putative dolichyl-diphosphooligosaccharide--protein glycosyltransferase subunit 2 (Fragment) OS=Rhipicephalus pulchellus OX=72859 PE=2 SV=1
A0A224YIQ1	9ACAR	Uncharacterized protein OS=Rhipicephalus zambeziensis OX=60191 PE=4 SV=1
A0A131YN66	RHIAP	Uncharacterized protein OS=Rhipicephalus appendiculatus OX=34631 PE=4 SV=1
L7M444	9ACAR	Putative secreted protein OS=Rhipicephalus pulchellus OX=72859 PE=2 SV=1
A0A224Z4S7	9ACAR	Ubiquinone biosynthesis monooxygenase Coq6 OS=Rhipicephalus zambeziensis OX=60191 PE=4 SV=1
A0A224Z3F9	9ACAR	Large subunit ribosomal protein L4e OS=Rhipicephalus zambeziensis OX=60191 PE=4 SV=1
L7M9I8	9ACAR	Uncharacterized protein OS=Rhipicephalus pulchellus OX=72859 PE=2 SV=1
L7M960	9ACAR	Putative proteasome prosome macropain activator subunit 4 strongylocentrotus purpuratus OS=Rhipicephalus pulchellus OX=72859 PE=2 SV=1
A0A131YQT0	RHIAP	Mannosyl-oligosaccharide glucosidase OS=Rhipicephalus appendiculatus OX=34631 PE=4 SV=1
L7LZZ0	9ACAR	Adenylosuccinate synthetase OS=Rhipicephalus pulchellus OX=72859 PE=2 SV=1
L7MBP6	9ACAR	Putative pterin carbinolamine dehydratase pcbd/dimerization cofactor of hnf1 (Fragment) OS=Rhipicephalus pulchellus OX=72859 PE=2 SV=1
L7M0M4	9ACAR	Putative prohibitins and stomatins of the pid superfamily OS=Rhipicephalus pulchellus OX=72859 PE=2 SV=1
L7M815	9ACAR	Putative hydroxyacylglutathione hydrolase mitochondrial OS=Rhipicephalus pulchellus OX=72859 PE=2 SV=1
A0A131YNE4	RHIAP	GDP-L-fucose synthase OS=Rhipicephalus appendiculatus OX=34631 PE=3 SV=1
L7LZ11	9ACAR	Putative vacuolar h +-atpase 26kd e subunit OS=Rhipicephalus pulchellus OX=72859 PE=2 SV=1
L7LZW2	9ACAR	Putative citrate lyase beta subunit carbohydrate transport and metabolism OS=Rhipicephalus pulchellus OX=72859 PE=2 SV=1
A0A131XH29	9ACAR	Putative aspartyl/asparaginyl-trna synthetase translation (Fragment) OS=Hyalomma excavatum OX=257692 PE=2 SV=1
L7MH89	9ACAR	Putative cullin 3a (Fragment) OS=Rhipicephalus pulchellus OX=72859 PE=2 SV=1
G5E5H7	BOVIN	Uncharacterized protein OS=Bos taurus OX=9913 GN=PAEP PE=3 SV=1
A0A224YW04	9ACAR	Plastin-3 OS=Rhipicephalus zambeziensis OX=60191 PE=4 SV=1
A0A131XH55	9ACAR	Putative deah-box rna helicase OS=Hyalomma excavatum OX=257692 PE=2 SV=1
L7M7V3	9ACAR	GTP-binding nuclear protein OS=Rhipicephalus pulchellus OX=72859 PE=2 SV=1
L7M671	9ACAR	Histone H2A OS=Rhipicephalus pulchellus OX=72859 PE=2 SV=1
L7M4U7	9ACAR	Eukaryotic translation initiation factor 3 subunit F OS=Rhipicephalus pulchellus OX=72859 PE=2 SV=1
A0A131XG08	9ACAR	Putative tripeptidyl-peptidase ii OS=Hyalomma excavatum OX=257692 PE=2 SV=1
A0A224YH72	9ACAR	Alpha-1,2-mannosyltransferase OS=Rhipicephalus zambeziensis OX=60191 PE=4 SV=1
L7M8S5	9ACAR	Putative m13 family peptidase OS=Rhipicephalus pulchellus OX=72859 PE=2 SV=1
A0A224YGX9	9ACAR	Adenylate kinase OS=Rhipicephalus zambeziensis OX=60191 PE=3 SV=1
L7M798	9ACAR	Putative ca2+ sensor ef-hand superfamily OS=Rhipicephalus pulchellus OX=72859 PE=2 SV=1
A0A131Z645	RHIAP	Cubilin (Fragment) OS=Rhipicephalus appendiculatus OX=34631 PE=4 SV=1
V5HKE0	IXORI	Putative rna polymerase ii transcription elongation factor dsif/supt5h/spt5 (Fragment) OS=Ixodes ricinus OX=34613 PE=2 SV=1
A0A224Z677	9ACAR	Poly(A) polymerase OS=Rhipicephalus zambeziensis OX=60191 PE=4 SV=1
L7M2N8	9ACAR	Uncharacterized protein OS=Rhipicephalus pulchellus OX=72859 PE=2 SV=1
V5HHG8	IXORI	40S ribosomal protein S30 OS=Ixodes ricinus OX=34613 PE=2 SV=1
A0A224YYB5	9ACAR	Maleylacetoacetate isomerase OS=Rhipicephalus zambeziensis OX=60191 PE=4 SV=1
Q8SPJ1	BOVIN	Junction plakoglobin OS=Bos taurus OX=9913 GN=JUP PE=2 SV=1
L7M270	9ACAR	Putative caspase OS=Rhipicephalus pulchellus OX=72859 PE=2 SV=1
A0A131Z9D9	RHIAP	Metalloprotease (Fragment) OS=Rhipicephalus appendiculatus OX=34631 PE=4 SV=1
A0A131YYS7	RHIAP	ATP synthase subunit beta OS=Rhipicephalus appendiculatus OX=34631 PE=3 SV=1
L7M1W1	9ACAR	Putative gdp-mannose 46 dehydratase OS=Rhipicephalus pulchellus OX=72859 PE=2 SV=1
A0A224YLV7	9ACAR	5 aminolevulinate synthase OS=Rhipicephalus zambeziensis OX=60191 PE=3 SV=1
A0A224YT59	9ACAR	Aldehyde dehydrogenase OS=Rhipicephalus zambeziensis OX=60191 PE=3 SV=1
L7M4T9	9ACAR	Putative rab-protein 10 OS=Rhipicephalus pulchellus OX=72859 PE=2 SV=1
L7M940	9ACAR	Putative megalin OS=Rhipicephalus pulchellus OX=72859 PE=2 SV=1
L7M6U3	9ACAR	Uncharacterized protein OS=Rhipicephalus pulchellus OX=72859 PE=2 SV=1
A0A131XEG8	9ACAR	Polypeptide N-acetylgalactosaminyltransferase (Fragment) OS=Hyalomma excavatum OX=257692 PE=2 SV=1
A0A131ZCF1	RHIAP	Very-long-chain enoyl-CoA reductase (Fragment) OS=Rhipicephalus appendiculatus OX=34631 PE=4 SV=1
A0A131YGS4	RHIAP	Polypeptide N-acetylgalactosaminyltransferase OS=Rhipicephalus appendiculatus OX=34631 PE=3 SV=1
L7M8Q4	9ACAR	Putative carbon-nitrogen hydrolase OS=Rhipicephalus pulchellus OX=72859 PE=2 SV=1
A0A224YQZ9	9ACAR	Tetratricopeptide repeat protein OS=Rhipicephalus zambeziensis OX=60191 PE=4 SV=1
L7MCV8	9ACAR	Putative ecdysone-induced protein (Fragment) OS=Rhipicephalus pulchellus OX=72859 PE=2 SV=1
L7M974	9ACAR	Uncharacterized protein OS=Rhipicephalus pulchellus OX=72859 PE=2 SV=1
L7MF21	9ACAR	Putative f-actin capping protein alpha subunit (Fragment) OS=Rhipicephalus pulchellus OX=72859 PE=2 SV=1
L7MIA2	9ACAR	Putative integral to membrane (Fragment) OS=Rhipicephalus pulchellus OX=72859 PE=2 SV=1
L7M720	9ACAR	Putative heat shock protein OS=Rhipicephalus pulchellus OX=72859 PE=2 SV=1
G3MXL3	BOVIN	Keratin 3 OS=Bos taurus OX=9913 GN=KRT3 PE=1 SV=1
L7M879	9ACAR	Putative mrna splicing factor OS=Rhipicephalus pulchellus OX=72859 PE=2 SV=1
A0A224YLC8	9ACAR	DNA topoisomerase 2 OS=Rhipicephalus zambeziensis OX=60191 PE=3 SV=1
L7M6F0	9ACAR	Putative coatomer protein complex subunit zeta 1 OS=Rhipicephalus pulchellus OX=72859 PE=2 SV=1
L7MJT4	9ACAR	Putative microtubule-associated protein futsch (Fragment) OS=Rhipicephalus pulchellus OX=72859 PE=2 SV=1
A0A131Z0V0	RHIAP	T-complex protein 1 subunit eta OS=Rhipicephalus appendiculatus OX=34631 PE=3 SV=1
A0A131XL75	9ACAR	Glucose-6-phosphate isomerase OS=Hyalomma excavatum OX=257692 PE=2 SV=1
L7MHU3	9ACAR	Putative tick thioester protein (Fragment) OS=Rhipicephalus pulchellus OX=72859 PE=2 SV=1
A0A131YNV6	RHIAP	Zinc binding oxidoreductase OS=Rhipicephalus appendiculatus OX=34631 PE=4 SV=1
A0A034WXL2	RHIMP	Salivary lipid-interacting protein 1 OS=Rhipicephalus microplus OX=6941 PE=4 SV=1
L7M6Z0	9ACAR	Putative rap1a member of ras oncoprotein family OS=Rhipicephalus pulchellus OX=72859 PE=2 SV=1
A0A131Z5I2	RHIAP	COX4 neighbor OS=Rhipicephalus appendiculatus OX=34631 PE=4 SV=1
A0A224Z2B3	9ACAR	Malate dehydrogenase OS=Rhipicephalus zambeziensis OX=60191 PE=3 SV=1
L7MIE2	9ACAR	Putative nidogen (Fragment) OS=Rhipicephalus pulchellus OX=72859 PE=2 SV=1
A0A224YWZ1	9ACAR	Innexin OS=Rhipicephalus zambeziensis OX=60191 GN=inx PE=3 SV=1
L7M955	9ACAR	Putative vesicle coat complex copii subunit sec31 OS=Rhipicephalus pulchellus OX=72859 PE=2 SV=1
L7M5V1	9ACAR	Protein transport protein Sec61 subunit beta OS=Rhipicephalus pulchellus OX=72859 PE=2 SV=1
A0A131XBZ5	9ACAR	Serine hydroxymethyltransferase (Fragment) OS=Hyalomma excavatum OX=257692 PE=2 SV=1
L7LRB8	9ACAR	Putative cathepsin f-like cysteine protease OS=Rhipicephalus pulchellus OX=72859 PE=2 SV=1
A0A131YM50	RHIAP	L-gulonate 3-dehydrogenase OS=Rhipicephalus appendiculatus OX=34631 PE=4 SV=1
Q86G64	DERVA	40S ribosomal protein S5 OS=Dermacentor variabilis OX=34621 PE=2 SV=1
L7MLV0	9ACAR	Uncharacterized protein (Fragment) OS=Rhipicephalus pulchellus OX=72859 PE=2 SV=1
G3MGQ1	9ACAR	Tubulin alpha chain (Fragment) OS=Amblyomma maculatum OX=34609 PE=2 SV=1
L7LXK3	9ACAR	Putative cytochrome p450 family 20 subfamily protein a polypeptide 1 OS=Rhipicephalus pulchellus OX=72859 PE=2 SV=1
A0A224YVW1	9ACAR	Phospholipid scramblase OS=Rhipicephalus zambeziensis OX=60191 PE=3 SV=1
L7MKJ5	9ACAR	Putative adaptor complexes medium subunit family (Fragment) OS=Rhipicephalus pulchellus OX=72859 PE=2 SV=1
V5I5J7	IXORI	Putative molecular chaperone dnaj superfamily OS=Ixodes ricinus OX=34613 PE=2 SV=1
A0A131YQ91	RHIAP	Cytochrome P450, family 3, subfamily A OS=Rhipicephalus appendiculatus OX=34631 PE=3 SV=1
L7MGG4	9ACAR	Putative g-protein alpha subunit (Fragment) OS=Rhipicephalus pulchellus OX=72859 PE=2 SV=1
A0A224YJ94	9ACAR	Carbonic anhydrase OS=Rhipicephalus zambeziensis OX=60191 PE=4 SV=1
L7M4S8	9ACAR	Signal peptidase complex catalytic subunit SEC11 OS=Rhipicephalus pulchellus OX=72859 PE=2 SV=1
Q4PMB5	IXOSC	60S ribosomal protein L10, putative OS=Ixodes scapularis OX=6945 GN=8025773 PE=2 SV=1
L7M6S3	9ACAR	Putative bifunctional atp sulfurylase/adenosine 5'-phosphosulfate kinase OS=Rhipicephalus pulchellus OX=72859 PE=2 SV=1
L7MA07	9ACAR	Signal recognition particle subunit SRP72 OS=Rhipicephalus pulchellus OX=72859 PE=2 SV=1
L7M958	9ACAR	Putative g protein beta-subunit 13f OS=Rhipicephalus pulchellus OX=72859 PE=2 SV=1
A0A224YSR0	9ACAR	Lipoprotein amino terminal region OS=Rhipicephalus zambeziensis OX=60191 PE=4 SV=1
L7LY75	9ACAR	Actin-related protein 2/3 complex subunit 4 OS=Rhipicephalus pulchellus OX=72859 PE=2 SV=1
A0A224YKT1	9ACAR	Cytosol aminopeptidase OS=Rhipicephalus zambeziensis OX=60191 PE=3 SV=1
A0A131XSL8	IXORI	Putative cop9 signalosome complex subunit 2 (Fragment) OS=Ixodes ricinus OX=34613 PE=2 SV=1
L7M4Q4	9ACAR	60S ribosomal protein L18a OS=Rhipicephalus pulchellus OX=72859 PE=2 SV=1
A0A1E1XHI7	9ACAR	Putative px domain-containing protein OS=Amblyomma aureolatum OX=187763 PE=2 SV=1
A0A131YIC7	RHIAP	Peptidylprolyl isomerase OS=Rhipicephalus appendiculatus OX=34631 PE=4 SV=1
G3MP44	9ACAR	Uncharacterized protein OS=Amblyomma maculatum OX=34609 PE=2 SV=1
E2J6W0	9ACAR	40S ribosomal protein S2/30S ribosomal protein S5 (Fragment) OS=Hyalomma rufipes OX=72862 PE=2 SV=1
L7MAA0	9ACAR	ATP synthase subunit alpha OS=Rhipicephalus pulchellus OX=72859 PE=2 SV=1
L7M947	9ACAR	Putative myosin class v heavy chain OS=Rhipicephalus pulchellus OX=72859 PE=2 SV=1
A0A131YY28	RHIAP	Pantetheine hydrolase OS=Rhipicephalus appendiculatus OX=34631 PE=4 SV=1
A0A1E1X7E2	9ACAR	Putative myosin class ii heavy chain OS=Amblyomma aureolatum OX=187763 PE=2 SV=1
L7LX49	9ACAR	Putative deoxyuridine triphosphatase OS=Rhipicephalus pulchellus OX=72859 PE=2 SV=1
A0A1E1XJ24	9ACAR	Putative vesicle coat complex copii subunit sec13 OS=Amblyomma aureolatum OX=187763 PE=2 SV=1
L7MF22	9ACAR	Putative serine protease (Fragment) OS=Rhipicephalus pulchellus OX=72859 PE=2 SV=1
A0A224YZW7	9ACAR	NADH dehydrogenase (Ubiquinone) 1 beta subcomplex subunit 11 OS=Rhipicephalus zambeziensis OX=60191 PE=4 SV=1
A0A034WU15	RHIMP	Secreted protein 5 OS=Rhipicephalus microplus OX=6941 PE=4 SV=1
V5HH57	IXORI	Putative splicing factor hnrnp-f OS=Ixodes ricinus OX=34613 PE=2 SV=1
L7LYL5	9ACAR	ER membrane protein complex subunit 4 OS=Rhipicephalus pulchellus OX=72859 PE=2 SV=1
L7M834	9ACAR	Putative phenylalanyl-trna synthetase beta subunit OS=Rhipicephalus pulchellus OX=72859 PE=2 SV=1
L7LX53	9ACAR	Putative low-density lipoprotein receptor domain class a OS=Rhipicephalus pulchellus OX=72859 PE=2 SV=1
L7MCN0	9ACAR	Putative thioredoxin/protein disulfide isomerase (Fragment) OS=Rhipicephalus pulchellus OX=72859 PE=2 SV=1
A0A224ZB22	9ACAR	Vacuole membrane protein OS=Rhipicephalus zambeziensis OX=60191 PE=4 SV=1
L7M870	9ACAR	Putative 3-hydroxyacyl-coa dehydrogenase OS=Rhipicephalus pulchellus OX=72859 PE=2 SV=1
E5L877	RHIMP	Glutathione S-transferase OS=Rhipicephalus microplus OX=6941 PE=2 SV=1
A0A131YYJ5	RHIAP	Gtpase activator protein OS=Rhipicephalus appendiculatus OX=34631 PE=4 SV=1
A0A224Z1B9	9ACAR	Small subunit ribosomal protein S18e OS=Rhipicephalus zambeziensis OX=60191 PE=3 SV=1
L7M719	9ACAR	Phosphoacetylglucosamine mutase OS=Rhipicephalus pulchellus OX=72859 PE=2 SV=1
A0A131YT54	RHIAP	UTP--glucose-1-phosphate uridylyltransferase OS=Rhipicephalus appendiculatus OX=34631 PE=3 SV=1
L7M2R8	9ACAR	Putative nucleosome remodeling factor subunit OS=Rhipicephalus pulchellus OX=72859 PE=2 SV=1
L7LVN8	9ACAR	Putative apoptosis inhibitor 5/fibroblast growth factor 2-interacting factor 2 OS=Rhipicephalus pulchellus OX=72859 PE=2 SV=1
L7MHW8	9ACAR	Putative abhydrolase domain protein (Fragment) OS=Rhipicephalus pulchellus OX=72859 PE=2 SV=1
M0QVY0	BOVIN	Uncharacterized protein OS=Bos taurus OX=9913 GN=KRT6A PE=3 SV=1
A0A131XJU5	9ACAR	Putative leucine rich domain-containing protein OS=Hyalomma excavatum OX=257692 PE=2 SV=1
A0A224Z359	9ACAR	Mitogen-activated protein kinase OS=Rhipicephalus zambeziensis OX=60191 PE=4 SV=1
L7LYB2	9ACAR	Putative atp binding protein OS=Rhipicephalus pulchellus OX=72859 PE=2 SV=1
A0A023GLT3	9ACAR	Histidine ammonia-lyase OS=Amblyomma triste OX=251400 PE=2 SV=1
Q2XW14	RHIMP	Glutathione peroxidase OS=Rhipicephalus microplus OX=6941 GN=PHGPX PE=3 SV=2
A0A224Z1V2	9ACAR	Uncharacterized protein OS=Rhipicephalus zambeziensis OX=60191 PE=4 SV=1
L7M6X8	9ACAR	Uncharacterized protein OS=Rhipicephalus pulchellus OX=72859 PE=2 SV=1
A0A131XAY3	9ACAR	Putative acyl-coa synthetase OS=Hyalomma excavatum OX=257692 PE=2 SV=1
A0A131XF26	9ACAR	Dihydrolipoamide acetyltransferase component of pyruvate dehydrogenase complex OS=Hyalomma excavatum OX=257692 PE=2 SV=1
A0A224Z944	9ACAR	Spermidine synthase OS=Rhipicephalus zambeziensis OX=60191 PE=3 SV=1
L7MEA8	9ACAR	Putative cyclopropane fatty acid synthase and related methyltransferase cell envelope bioproteinsis (Fragment) OS=Rhipicephalus pulchellus OX=72859 PE=2 SV=1
M0QVZ6	BOVIN	Keratin, type II cytoskeletal 5 OS=Bos taurus OX=9913 GN=KRT5 PE=3 SV=1
A0A1E1X305	9ACAR	Putative calmodulin OS=Amblyomma aureolatum OX=187763 PE=2 SV=1
A0A224YM81	9ACAR	Elongation factor 1-delta OS=Rhipicephalus zambeziensis OX=60191 PE=3 SV=1
L7MHT3	9ACAR	Putative low-density lipoprotein receptor (Fragment) OS=Rhipicephalus pulchellus OX=72859 PE=2 SV=1
L7M612	9ACAR	Putative ubiquitin regulatory protein OS=Rhipicephalus pulchellus OX=72859 PE=2 SV=1
A0A131Z2X8	RHIAP	Coatomer subunit gamma OS=Rhipicephalus appendiculatus OX=34631 PE=3 SV=1
A0A131YGV2	RHIAP	Uncharacterized protein OS=Rhipicephalus appendiculatus OX=34631 PE=4 SV=1
A0A224YRV4	9ACAR	Integrin beta OS=Rhipicephalus zambeziensis OX=60191 PE=3 SV=1
A0A1E1XEV2	9ACAR	Putative legumain-like protease (Fragment) OS=Amblyomma aureolatum OX=187763 PE=2 SV=1
A0A131XPC6	9ACAR	Galectin OS=Hyalomma excavatum OX=257692 PE=2 SV=1
V5HZ17	IXORI	Putative bent (Fragment) OS=Ixodes ricinus OX=34613 PE=2 SV=1
A0A224YRJ3	9ACAR	Innexin OS=Rhipicephalus zambeziensis OX=60191 GN=inx PE=3 SV=1
F1N362	BOVIN	Keratin 84 OS=Bos taurus OX=9913 GN=KRT84 PE=3 SV=2
L7M5T1	9ACAR	3-hydroxyisobutyrate dehydrogenase OS=Rhipicephalus pulchellus OX=72859 PE=2 SV=1
L7LZR2	9ACAR	Uncharacterized protein OS=Rhipicephalus pulchellus OX=72859 PE=2 SV=1
A0A131XID5	9ACAR	Putative chaperonin subunit OS=Hyalomma excavatum OX=257692 PE=2 SV=1
L7LW96	9ACAR	Putative serine/threonine-protein kinase pak 3 OS=Rhipicephalus pulchellus OX=72859 PE=2 SV=1
L7MDG1	9ACAR	Putative kh-type splicing regulatory protein (Fragment) OS=Rhipicephalus pulchellus OX=72859 PE=2 SV=1
L7M1I1	9ACAR	Integrin beta OS=Rhipicephalus pulchellus OX=72859 PE=2 SV=1
A0A224Z454	9ACAR	Nidogen OS=Rhipicephalus zambeziensis OX=60191 PE=4 SV=1
V5I062	IXORI	Putative negative regulation of transcription by glucose OS=Ixodes ricinus OX=34613 PE=2 SV=1
L7M6Y1	9ACAR	Uncharacterized protein OS=Rhipicephalus pulchellus OX=72859 PE=2 SV=1
A0A023GNW2	9ACAR	Sodium/potassium-transporting ATPase subunit alpha OS=Amblyomma triste OX=251400 PE=2 SV=1
A0A224Z9F0	9ACAR	Superoxide dismutase [Cu-Zn] OS=Rhipicephalus zambeziensis OX=60191 PE=3 SV=1
L7MBG1	9ACAR	Putative chitinase OS=Rhipicephalus pulchellus OX=72859 PE=2 SV=1
A0A224YHX1	9ACAR	Aspartyl beta hydroxylase OS=Rhipicephalus zambeziensis OX=60191 PE=4 SV=1
L7MEZ5	9ACAR	Putative carbon-nitrogen hydrolase (Fragment) OS=Rhipicephalus pulchellus OX=72859 PE=2 SV=1
L7LX54	9ACAR	Putative maspardin OS=Rhipicephalus pulchellus OX=72859 PE=2 SV=1
V5I1T0	IXORI	Histone H2B OS=Ixodes ricinus OX=34613 PE=2 SV=1
L7M0J5	9ACAR	Putative septin-2 OS=Rhipicephalus pulchellus OX=72859 PE=2 SV=1
V5HRG9	IXORI	Putative eukaryotic translation initiation factor OS=Ixodes ricinus OX=34613 PE=2 SV=1
L7MAZ0	9ACAR	Sorting nexin OS=Rhipicephalus pulchellus OX=72859 PE=2 SV=1
A0A224Z5F6	9ACAR	Vinculin OS=Rhipicephalus zambeziensis OX=60191 PE=4 SV=1
L7M8S3	9ACAR	Putative 26s proteasome regulatory complex subunit rpn8/psmd7 OS=Rhipicephalus pulchellus OX=72859 PE=2 SV=1
A0A224YUH8	9ACAR	Cytosolic nonspecific dipeptidase OS=Rhipicephalus zambeziensis OX=60191 PE=4 SV=1
Q9GP11	IXORI	Uncharacterized protein OS=Ixodes ricinus OX=34613 PE=2 SV=1
A0A224YLQ5	9ACAR	26s proteasome regulatory complex atpase rpt1 OS=Rhipicephalus zambeziensis OX=60191 PE=3 SV=1
L7MKF1	9ACAR	Putative vacuolar assembly/sorting protein vps16 (Fragment) OS=Rhipicephalus pulchellus OX=72859 PE=2 SV=1
A0A224Z187	9ACAR	Isovaleryl-CoA dehydrogenase OS=Rhipicephalus zambeziensis OX=60191 PE=3 SV=1
L7M022	9ACAR	Uncharacterized protein OS=Rhipicephalus pulchellus OX=72859 PE=2 SV=1
L7M5F2	9ACAR	Putative transformer 2 alpha log OS=Rhipicephalus pulchellus OX=72859 PE=2 SV=1
B1NNT8	9ACAR	Uncharacterized protein OS=Rhipicephalus annulatus OX=34611 PE=2 SV=1
L7M8A8	9ACAR	Putative chaperonin OS=Rhipicephalus pulchellus OX=72859 PE=2 SV=1
A0A1E1XQF0	9ACAR	Putative secreted peptide (Fragment) OS=Amblyomma sculptum OX=1581419 PE=2 SV=1
A0A224ZBP4	9ACAR	UDP-glucose:glycoprotein glucosyltransferase OS=Rhipicephalus zambeziensis OX=60191 PE=4 SV=1
A0A224Z1I8	9ACAR	Kynureninase OS=Rhipicephalus zambeziensis OX=60191 PE=3 SV=1
G3N0V2	BOVIN	Keratin 1 OS=Bos taurus OX=9913 GN=KRT1 PE=1 SV=1
Q86G63	DERVA	40S ribosomal protein S11 OS=Dermacentor variabilis OX=34621 PE=2 SV=1
L7M8C4	9ACAR	Uncharacterized protein OS=Rhipicephalus pulchellus OX=72859 PE=2 SV=1
L7LW70	9ACAR	Putative m13 family peptidase OS=Rhipicephalus pulchellus OX=72859 PE=2 SV=1
G3MPM2	9ACAR	1,2-dihydroxy-3-keto-5-methylthiopentene dioxygenase OS=Amblyomma maculatum OX=34609 PE=2 SV=1
A0A1E1X9M5	9ACAR	Putative animal-type fatty acid synthase OS=Amblyomma aureolatum OX=187763 PE=2 SV=1
L7LSI6	9ACAR	Putative rna-binding protein sart3 rrm superfamily OS=Rhipicephalus pulchellus OX=72859 PE=2 SV=1
L7M4F5	9ACAR	Putative glyoxylate/hydroxypyruvate reduct OS=Rhipicephalus pulchellus OX=72859 PE=2 SV=1
L7MK44	9ACAR	Uncharacterized protein (Fragment) OS=Rhipicephalus pulchellus OX=72859 PE=2 SV=1
L7MLA8	9ACAR	Putative head-elevated expression protein (Fragment) OS=Rhipicephalus pulchellus OX=72859 PE=2 SV=1
G3MN19	9ACAR	Uncharacterized protein OS=Amblyomma maculatum OX=34609 PE=2 SV=1
L7MFK8	9ACAR	Putative ixodegrin (Fragment) OS=Rhipicephalus pulchellus OX=72859 PE=2 SV=1
A0A224YZW8	9ACAR	Guanine nucleotide binding protein beta subunit OS=Rhipicephalus zambeziensis OX=60191 PE=4 SV=1
A0A131Z2E3	RHIAP	Calnexin OS=Rhipicephalus appendiculatus OX=34631 PE=3 SV=1
A0A034WU82	RHIMP	Lipocalin 35 (Fragment) OS=Rhipicephalus microplus OX=6941 PE=4 SV=1
L7MHB8	9ACAR	Putative conserved membrane protein (Fragment) OS=Rhipicephalus pulchellus OX=72859 PE=2 SV=1
A0A131YDH6	RHIAP	Cargo transport protein OS=Rhipicephalus appendiculatus OX=34631 PE=3 SV=1
A0A131ZDS3	RHIAP	Adenosine deaminase (Fragment) OS=Rhipicephalus appendiculatus OX=34631 PE=4 SV=1
A0A131YYJ1	RHIAP	Glutamate formiminotransferase / formiminotetrahydrofolate cyclodeaminase OS=Rhipicephalus appendiculatus OX=34631 PE=4 SV=1
L7M5D4	9ACAR	Putative map kinase activated protein-kinase-2 OS=Rhipicephalus pulchellus OX=72859 PE=2 SV=1
A0A224Z539	9ACAR	Neurexin iii alpha (Fragment) OS=Rhipicephalus zambeziensis OX=60191 PE=4 SV=1
A0A131XDZ5	9ACAR	Putative sok1 kinase belonging to the ste20/sps1/gc kinase family OS=Hyalomma excavatum OX=257692 PE=2 SV=1
L7M796	9ACAR	Putative aldehyde dehydrogenase OS=Rhipicephalus pulchellus OX=72859 PE=2 SV=1
Q1JPC4	BOVIN	Serine/threonine kinase 25 (Fragment) OS=Bos taurus OX=9913 GN=STK25 PE=2 SV=1
L7MGM8	9ACAR	Putative cadherin egf lag seven-pass g-type receptor (Fragment) OS=Rhipicephalus pulchellus OX=72859 PE=2 SV=1
L7LQQ5	9ACAR	Putative spenito OS=Rhipicephalus pulchellus OX=72859 PE=2 SV=1
B7P0P1	IXOSC	DNA topoisomerase 2 OS=Ixodes scapularis OX=6945 GN=8023133 PE=3 SV=1
A0A131YQD2	RHIAP	Pseudouridine-5'-monophosphatase OS=Rhipicephalus appendiculatus OX=34631 PE=4 SV=1
A0A224Z7S9	9ACAR	Rho GDP-dissociation inhibitor OS=Rhipicephalus zambeziensis OX=60191 PE=4 SV=1
A0A224YZ57	9ACAR	Galectin OS=Rhipicephalus zambeziensis OX=60191 PE=4 SV=1
Q08D91	BOVIN	Keratin, type II cytoskeletal 75 OS=Bos taurus OX=9913 GN=KRT75 PE=2 SV=1
A0A131YW67	RHIAP	Protoporphyrinogen oxidase OS=Rhipicephalus appendiculatus OX=34631 PE=3 SV=1
A0A224Z4G5	9ACAR	Zinc finger protein zpr1 OS=Rhipicephalus zambeziensis OX=60191 PE=4 SV=1
A0A131XE52	9ACAR	Putative g-protein alpha subunit (Fragment) OS=Hyalomma excavatum OX=257692 PE=2 SV=1
A0A131YQ65	RHIAP	Ankyrin repeat containing protein OS=Rhipicephalus appendiculatus OX=34631 PE=4 SV=1
A0A131YSR9	RHIAP	Pcolce OS=Rhipicephalus appendiculatus OX=34631 PE=4 SV=1
L7M0F9	9ACAR	Eukaryotic translation initiation factor 3 subunit B OS=Rhipicephalus pulchellus OX=72859 PE=2 SV=1
L7LZJ3	9ACAR	Putative atp binding protein OS=Rhipicephalus pulchellus OX=72859 PE=2 SV=1
L7MB75	9ACAR	V-type proton ATPase subunit OS=Rhipicephalus pulchellus OX=72859 PE=2 SV=1
A0A224Z0X9	9ACAR	Lectin mannose-binding 1 OS=Rhipicephalus zambeziensis OX=60191 PE=4 SV=1
G3MM02	9ACAR	Uncharacterized protein OS=Amblyomma maculatum OX=34609 PE=2 SV=1
L7LY25	9ACAR	Putative rho gtpase binding protein OS=Rhipicephalus pulchellus OX=72859 PE=2 SV=1
L7M8Z7	9ACAR	Putative prohibitins and stomatins of the pid superfamily OS=Rhipicephalus pulchellus OX=72859 PE=2 SV=1
L7M5S1	9ACAR	Putative phosphatidylinositol transfer protein OS=Rhipicephalus pulchellus OX=72859 PE=2 SV=1
L7MAI2	9ACAR	Uncharacterized protein OS=Rhipicephalus pulchellus OX=72859 PE=2 SV=1
L7M0Z1	9ACAR	Putative patatin-like phospholipase domain protein OS=Rhipicephalus pulchellus OX=72859 PE=2 SV=1
G3MNS8	9ACAR	Uncharacterized protein OS=Amblyomma maculatum OX=34609 PE=2 SV=1
L7MB98	9ACAR	Putative salivary ecto-5'-nucleotidase/apyrase OS=Rhipicephalus pulchellus OX=72859 PE=2 SV=1
A0A224YTE8	9ACAR	Methylmalonate-semialdehyde dehydrogenase OS=Rhipicephalus zambeziensis OX=60191 PE=4 SV=1
L7MKA2	9ACAR	Putative copine (Fragment) OS=Rhipicephalus pulchellus OX=72859 PE=2 SV=1
A0A023FZZ5	9ACAR	Putative calnexin OS=Amblyomma parvum OX=251391 PE=2 SV=1
A0A034WXJ2	RHIMP	Secreted protein 33 (Fragment) OS=Rhipicephalus microplus OX=6941 PE=4 SV=1
A0A131YXQ8	RHIAP	Peptidylprolyl isomerase OS=Rhipicephalus appendiculatus OX=34631 PE=4 SV=1
G3MKS0	9ACAR	Uncharacterized protein OS=Amblyomma maculatum OX=34609 PE=2 SV=1
A0A224YR28	9ACAR	Tick adams OS=Rhipicephalus zambeziensis OX=60191 PE=4 SV=1
A0A224YM56	9ACAR	Legumain OS=Rhipicephalus zambeziensis OX=60191 PE=4 SV=1
A0A131YJE1	RHIAP	Sorting nexin OS=Rhipicephalus appendiculatus OX=34631 PE=4 SV=1
L7M6Q1	9ACAR	Putative bisphosphate 3'-nucleotidase bpnt1/inositol polyphosphate 1-phosphatase OS=Rhipicephalus pulchellus OX=72859 PE=2 SV=1
A0A131YH18	RHIAP	Uncharacterized protein OS=Rhipicephalus appendiculatus OX=34631 PE=4 SV=1
A0A224Y399	9ACAR	Dipeptidyl peptidase 3 OS=Rhipicephalus zambeziensis OX=60191 PE=3 SV=1
L7M4A5	9ACAR	Peptidyl-prolyl cis-trans isomerase OS=Rhipicephalus pulchellus OX=72859 PE=2 SV=1
L7M6T8	9ACAR	Putative syntaxin 5a OS=Rhipicephalus pulchellus OX=72859 PE=2 SV=1
V5H4D6	IXORI	Putative actin OS=Ixodes ricinus OX=34613 PE=2 SV=1
L7M1Y8	9ACAR	alpha-1,2-Mannosidase OS=Rhipicephalus pulchellus OX=72859 PE=2 SV=1
L7M0V0	9ACAR	Putative heat shock-related protein OS=Rhipicephalus pulchellus OX=72859 PE=2 SV=1
A0A131YLE9	RHIAP	3-hydroxyisobutyryl-CoA hydrolase, mitochondrial OS=Rhipicephalus appendiculatus OX=34631 PE=3 SV=1
B7Q2F6	IXOSC	Ser/Thr protein kinase, putative OS=Ixodes scapularis OX=6945 GN=8034905 PE=3 SV=1
A0A224YMJ3	9ACAR	Cystathionine beta-synthase OS=Rhipicephalus zambeziensis OX=60191 PE=3 SV=1
A0A034WZ24	RHIMP	Secreted protein 3 OS=Rhipicephalus microplus OX=6941 PE=4 SV=1
A0A224YVK4	9ACAR	COMM domain-containing protein OS=Rhipicephalus zambeziensis OX=60191 PE=4 SV=1
L7MFR3	9ACAR	Putative carbonic anhydrase (Fragment) OS=Rhipicephalus pulchellus OX=72859 PE=2 SV=1
G3MPE8	9ACAR	Protein disulfide-isomerase OS=Amblyomma maculatum OX=34609 PE=2 SV=1
A0A224Z0Y4	9ACAR	Peptide chain release factor subunit 3 OS=Rhipicephalus zambeziensis OX=60191 PE=4 SV=1
L7M7D4	9ACAR	Putative nadh:ubiquinone oxidoreductase ndufv2/24 kd subunit OS=Rhipicephalus pulchellus OX=72859 PE=2 SV=1
L7LZC5	9ACAR	GMP reductase OS=Rhipicephalus pulchellus OX=72859 PE=2 SV=1
A0A131XMK3	9ACAR	Putative vigilin (Fragment) OS=Hyalomma excavatum OX=257692 PE=2 SV=1
A0A224Z8H8	9ACAR	Selenium binding protein OS=Rhipicephalus zambeziensis OX=60191 PE=4 SV=1
L7M8D2	9ACAR	Putative reticulocalbin calumenin dna supercoiling factor OS=Rhipicephalus pulchellus OX=72859 PE=2 SV=1
L7M7P7	9ACAR	Putative eif4aiii OS=Rhipicephalus pulchellus OX=72859 PE=2 SV=1
A0A224YTN6	9ACAR	Annexin OS=Rhipicephalus zambeziensis OX=60191 PE=3 SV=1
A0A224YJU1	9ACAR	Apoptotic chromatin condensation inducer in the nucleus OS=Rhipicephalus zambeziensis OX=60191 PE=4 SV=1
A8B3A8	RHIMP	Triosephosphate isomerase OS=Rhipicephalus microplus OX=6941 GN=TIM PE=1 SV=1
A0A224YSC7	9ACAR	5-oxoprolinase (ATP-hydrolysing) OS=Rhipicephalus zambeziensis OX=60191 PE=4 SV=1
E1CAX9	HAELO	Vitellogenin-1 OS=Haemaphysalis longicornis OX=44386 GN=HlVg-1 PE=2 SV=1
L7M5Y2	9ACAR	Uncharacterized protein OS=Rhipicephalus pulchellus OX=72859 PE=2 SV=1
L7MHU1	9ACAR	Putative salivary selenoprotein (Fragment) OS=Rhipicephalus pulchellus OX=72859 PE=2 SV=1
A0A131XQF5	9ACAR	Putative focal adhesion adaptor protein paxillin OS=Hyalomma excavatum OX=257692 PE=2 SV=1
F1N7V2	BOVIN	RAB17, member RAS oncogene family OS=Bos taurus OX=9913 GN=RAB17 PE=4 SV=2
L7MJC4	9ACAR	Putative paxillin (Fragment) OS=Rhipicephalus pulchellus OX=72859 PE=2 SV=1
A0A131Z3D1	RHIAP	Glutathione peroxidase OS=Rhipicephalus appendiculatus OX=34631 PE=4 SV=1
L7M801	9ACAR	Putative translocase of outer membrane 40 OS=Rhipicephalus pulchellus OX=72859 PE=2 SV=1
L7ML78	9ACAR	Putative ypt/rab gtpase activating protein (Fragment) OS=Rhipicephalus pulchellus OX=72859 PE=2 SV=1
A0A224YNP2	9ACAR	Protein, containing DUF885 domain OS=Rhipicephalus zambeziensis OX=60191 PE=4 SV=1
A0A1E1XGS0	9ACAR	Glycylpeptide N-tetradecanoyltransferase OS=Amblyomma aureolatum OX=187763 PE=2 SV=1
L7M840	9ACAR	Putative multifunctional chaperone 14-3-3 family OS=Rhipicephalus pulchellus OX=72859 PE=2 SV=1
A0A224Y2N0	9ACAR	C7orf59 family protein OS=Rhipicephalus zambeziensis OX=60191 PE=4 SV=1
A0A131Z408	RHIAP	Translocon-associated protein subunit delta OS=Rhipicephalus appendiculatus OX=34631 PE=4 SV=1
A0A224Z585	9ACAR	Polyadenylate-binding protein-interacting protein 1 OS=Rhipicephalus zambeziensis OX=60191 PE=4 SV=1
A0A0A7DS60	RHIMP	Phosphoglucomutase (Fragment) OS=Rhipicephalus microplus OX=6941 PE=2 SV=1
A0A224YJ06	9ACAR	Peptidyl-prolyl cis-trans isomerase OS=Rhipicephalus zambeziensis OX=60191 PE=3 SV=1
L7MEV3	9ACAR	Putative oxysterol-binding protein (Fragment) OS=Rhipicephalus pulchellus OX=72859 PE=2 SV=1
A0A224YRT0	9ACAR	26S proteasome regulatory subunit N6 OS=Rhipicephalus zambeziensis OX=60191 PE=4 SV=1
L7M008	9ACAR	Signal recognition particle 54 kDa protein OS=Rhipicephalus pulchellus OX=72859 GN=SRP54 PE=2 SV=1
L7M6W4	9ACAR	Putative 60 kDa heat shock protein OS=Rhipicephalus pulchellus OX=72859 PE=2 SV=1
L7M3T4	9ACAR	Putative cdc42 OS=Rhipicephalus pulchellus OX=72859 PE=2 SV=1
L7M450	9ACAR	Putative myosin light chain cytoplasmic OS=Rhipicephalus pulchellus OX=72859 PE=2 SV=1
L7M027	9ACAR	Putative secreted protein OS=Rhipicephalus pulchellus OX=72859 PE=2 SV=1
V5IJB0	IXORI	Putative ras-related c3 botulinum toxin substrate 1 OS=Ixodes ricinus OX=34613 PE=2 SV=1
A0A131XQE5	9ACAR	Adenylate kinase OS=Hyalomma excavatum OX=257692 PE=2 SV=1
G3MLG7	9ACAR	Uncharacterized protein OS=Amblyomma maculatum OX=34609 PE=2 SV=1
V5GZ45	IXORI	Putative heparan sulfate proteoglycan 2 (Fragment) OS=Ixodes ricinus OX=34613 PE=2 SV=1
L7M8Y4	9ACAR	Malate dehydrogenase OS=Rhipicephalus pulchellus OX=72859 PE=2 SV=1
L7M099	9ACAR	Putative alpha crystallins OS=Rhipicephalus pulchellus OX=72859 PE=2 SV=1
L7MC99	9ACAR	Putative atp-dependent rna helicase (Fragment) OS=Rhipicephalus pulchellus OX=72859 PE=2 SV=1
L7LZ47	9ACAR	Uncharacterized protein OS=Rhipicephalus pulchellus OX=72859 PE=2 SV=1
L7LXE1	9ACAR	Putative calmodulin OS=Rhipicephalus pulchellus OX=72859 PE=2 SV=1
A0A224YTA2	9ACAR	Alpha-aspartyl dipeptidase OS=Rhipicephalus zambeziensis OX=60191 PE=4 SV=1
A0A131XLH7	9ACAR	Putative heterochromatin-associated protein hp1 OS=Hyalomma excavatum OX=257692 PE=2 SV=1
A0A0C9R1B4	AMBAM	Putative vesicle-associated membrane protein 7 (Fragment) OS=Amblyomma americanum OX=6943 PE=2 SV=1
L7M5K4	9ACAR	Putative chloride intracellular channel 6-like protein OS=Rhipicephalus pulchellus OX=72859 PE=2 SV=1
V5HJG4	IXORI	Putative synaptobrevin/vamp-like protein (Fragment) OS=Ixodes ricinus OX=34613 PE=2 SV=1
L7M591	9ACAR	Putative endocytosis/signaling protein ehd1 OS=Rhipicephalus pulchellus OX=72859 PE=2 SV=1
L7M7F9	9ACAR	Putative integrin-linked kinase OS=Rhipicephalus pulchellus OX=72859 PE=2 SV=1
A0A131YSV6	RHIAP	Ca2+ binding protein OS=Rhipicephalus appendiculatus OX=34631 PE=4 SV=1
L7M4P4	9ACAR	Putative zinc-binding oxidoreductase OS=Rhipicephalus pulchellus OX=72859 PE=2 SV=1
A0A224YHK4	9ACAR	Uncharacterized protein (Fragment) OS=Rhipicephalus zambeziensis OX=60191 PE=4 SV=1
U3PUC2	RHIMP	Cystatin OS=Rhipicephalus microplus OX=6941 GN=cys2e PE=2 SV=1
A0A023FX57	9ACAR	Annexin (Fragment) OS=Amblyomma parvum OX=251391 PE=2 SV=1
L7MHT1	9ACAR	Reticulon-like protein (Fragment) OS=Rhipicephalus pulchellus OX=72859 PE=2 SV=1
L7MAC0	9ACAR	Putative chaperonin chaperonin OS=Rhipicephalus pulchellus OX=72859 PE=2 SV=1
A0A224YC34	9ACAR	Cysteine proteinase OS=Rhipicephalus zambeziensis OX=60191 PE=3 SV=1
A0A224YWG5	9ACAR	Deoxyribose-phosphate aldolase OS=Rhipicephalus zambeziensis OX=60191 PE=4 SV=1
L7LXJ2	9ACAR	Putative golgi reassembly stacking protein grasp65 OS=Rhipicephalus pulchellus OX=72859 PE=2 SV=1
L7M462	9ACAR	Putative epsin 2 OS=Rhipicephalus pulchellus OX=72859 PE=2 SV=1
L7MGY9	9ACAR	Putative heteroproteinous nuclear ribonucleoprotein l (Fragment) OS=Rhipicephalus pulchellus OX=72859 PE=2 SV=1
L7M6Q7	9ACAR	Uncharacterized protein OS=Rhipicephalus pulchellus OX=72859 PE=2 SV=1
A0A224YH73	9ACAR	Aldehyde dehydrogenase family 7 member A1 OS=Rhipicephalus zambeziensis OX=60191 PE=3 SV=1
A0A224Z2G0	9ACAR	Mucin-3A-like OS=Rhipicephalus zambeziensis OX=60191 PE=4 SV=1
L7LW49	9ACAR	Coatomer subunit epsilon OS=Rhipicephalus pulchellus OX=72859 PE=2 SV=1
L7LZ66	9ACAR	Putative phosphate acyltransferase OS=Rhipicephalus pulchellus OX=72859 PE=2 SV=1
A0A034WXL7	RHIMP	Glutathione peroxidase (Fragment) OS=Rhipicephalus microplus OX=6941 PE=3 SV=1
A0A224Z3B3	9ACAR	V-type H+-transporting ATPase subunit B OS=Rhipicephalus zambeziensis OX=60191 PE=3 SV=1
L7MFS1	9ACAR	Putative dead-box protein abstrakt (Fragment) OS=Rhipicephalus pulchellus OX=72859 PE=2 SV=1
B7QHU0	IXOSC	Traf2 and nck interacting kinase, tnik, putative (Fragment) OS=Ixodes scapularis OX=6945 GN=IscW_ISCW023156 PE=4 SV=1
A0A224YC84	9ACAR	Adducin OS=Rhipicephalus zambeziensis OX=60191 PE=4 SV=1
A0A224YNH8	9ACAR	Glutamate carboxypeptidase OS=Rhipicephalus zambeziensis OX=60191 PE=4 SV=1
L7M4J4	9ACAR	Putative histone macroh2a1.1 strongylocentrotus purpuratus: similar to histone OS=Rhipicephalus pulchellus OX=72859 PE=2 SV=1
A0A224YZJ5	9ACAR	Glutathione reductase OS=Rhipicephalus zambeziensis OX=60191 PE=3 SV=1
L7M3F7	9ACAR	Putative arflike at 72a OS=Rhipicephalus pulchellus OX=72859 PE=2 SV=1
A0A2I6EDJ7	RHIMP	Dual oxidase B OS=Rhipicephalus microplus OX=6941 GN=DuoxB PE=2 SV=1
L7M7N3	9ACAR	Putative ras-related protein rab-14 OS=Rhipicephalus pulchellus OX=72859 PE=2 SV=1
L7M7K0	9ACAR	Putative rab2a member ras oncoprotein family OS=Rhipicephalus pulchellus OX=72859 PE=2 SV=1
L7M8U6	9ACAR	Putative actin OS=Rhipicephalus pulchellus OX=72859 PE=2 SV=1
L7MBF2	9ACAR	Putative snf4/amp-activated protein kinase gamma subunit (Fragment) OS=Rhipicephalus pulchellus OX=72859 PE=2 SV=1
O97116	AMBAM	cAMP-dependent protein kinase catalytic subunit isoform 3 OS=Amblyomma americanum OX=6943 GN=APK-C3 PE=2 SV=1
A0A224YP23	9ACAR	E3 ubiquitin-protein ligase TRIP12 OS=Rhipicephalus zambeziensis OX=60191 PE=4 SV=1
A0A131XBK2	9ACAR	Putative huntingtin (Fragment) OS=Hyalomma excavatum OX=257692 PE=2 SV=1
L7MM28	9ACAR	Putative damage-specific dna binding complex subunit ddb1 (Fragment) OS=Rhipicephalus pulchellus OX=72859 PE=2 SV=1
A0A131XEE2	9ACAR	Tetraspanin OS=Hyalomma excavatum OX=257692 PE=2 SV=1
G3MNA8	9ACAR	Protein kish OS=Amblyomma maculatum OX=34609 PE=2 SV=1
A0A224Z8A5	9ACAR	RNA-binding protein 8A OS=Rhipicephalus zambeziensis OX=60191 PE=3 SV=1
L7M3P7	9ACAR	Putative ixodegrin OS=Rhipicephalus pulchellus OX=72859 PE=2 SV=1
A0A1E1XG69	9ACAR	Putative nidogen (Fragment) OS=Amblyomma aureolatum OX=187763 PE=2 SV=1
A0A131YYU5	RHIAP	Adenylate cyclase terminal differentiation specific OS=Rhipicephalus appendiculatus OX=34631 PE=4 SV=1
A0A224Z3D1	9ACAR	Large subunit ribosomal protein L27e OS=Rhipicephalus zambeziensis OX=60191 PE=4 SV=1
L7LR81	9ACAR	Putative alternative splicing factor srp55/b52/srp75 rrm superfamily OS=Rhipicephalus pulchellus OX=72859 PE=2 SV=1
L7MJK0	9ACAR	Putative seryl-trna synthetase (Fragment) OS=Rhipicephalus pulchellus OX=72859 PE=2 SV=1
L7MJN5	9ACAR	Putative phosphatidylinositol 4-kinase (Fragment) OS=Rhipicephalus pulchellus OX=72859 PE=2 SV=1
L7M660	9ACAR	Uncharacterized protein OS=Rhipicephalus pulchellus OX=72859 PE=2 SV=1
L7M5D0	9ACAR	Putative synaptic vesicle membrane protein vat-1 OS=Rhipicephalus pulchellus OX=72859 PE=2 SV=1
F0J9I5	AMBVA	GTP-binding ADP-ribosylation factor Arf6 (Fragment) OS=Amblyomma variegatum OX=34610 PE=2 SV=1
L7MFB5	9ACAR	DNA polymerase (Fragment) OS=Rhipicephalus pulchellus OX=72859 PE=2 SV=1
E0AD92	RHIMP	Angiotensin-converting enzyme (Fragment) OS=Rhipicephalus microplus OX=6941 PE=2 SV=1
A0A131YL94	RHIAP	Sodium/potassium-transporting ATPase subunit alpha OS=Rhipicephalus appendiculatus OX=34631 PE=3 SV=1
A0A131XKD7	9ACAR	MICOS complex subunit MIC60 OS=Hyalomma excavatum OX=257692 PE=2 SV=1
A0A131YSM6	RHIAP	Uncharacterized protein OS=Rhipicephalus appendiculatus OX=34631 PE=4 SV=1
G3MNC7	9ACAR	Uncharacterized protein OS=Amblyomma maculatum OX=34609 PE=2 SV=1
A0A131XF61	9ACAR	Alpha-mannosidase OS=Hyalomma excavatum OX=257692 PE=2 SV=1
A0A224Z7D1	9ACAR	Pyruvate dehydrogenase E1 component beta subunit OS=Rhipicephalus zambeziensis OX=60191 PE=4 SV=1
L7M619	9ACAR	Kinesin-like protein OS=Rhipicephalus pulchellus OX=72859 PE=2 SV=1
G3MT65	9ACAR	Uncharacterized protein OS=Amblyomma maculatum OX=34609 PE=2 SV=1
L7M2X4	9ACAR	Putative ca2+ calmodulin dependent protein kinase ef-hand protein superfamily OS=Rhipicephalus pulchellus OX=72859 PE=2 SV=1
L7M5J3	9ACAR	Putative mrna cleavage factor i subunit/cpsf subunit OS=Rhipicephalus pulchellus OX=72859 PE=2 SV=1
A0A2I6EDJ0	RHIMP	Dual oxidase A OS=Rhipicephalus microplus OX=6941 GN=DuoxA PE=2 SV=1
C9W1S8	RHISA	Thioredoxin peroxidase (Fragment) OS=Rhipicephalus sanguineus OX=34632 PE=2 SV=1
G3MMG5	9ACAR	Proteasome subunit alpha type OS=Amblyomma maculatum OX=34609 PE=2 SV=1
V5HPZ8	IXORI	Putative rna-binding protein 5-a (Fragment) OS=Ixodes ricinus OX=34613 PE=2 SV=1
G3MZ71	BOVIN	Keratin 2 OS=Bos taurus OX=9913 GN=KRT2 PE=1 SV=1
A0A131XI00	9ACAR	Putative enoyl-coa hydratase OS=Hyalomma excavatum OX=257692 PE=2 SV=1
A0A224YY40	9ACAR	Glycogen debranching enzyme OS=Rhipicephalus zambeziensis OX=60191 PE=4 SV=1
L7M8R4	9ACAR	Putative 26s protease regulatory subunit 7 OS=Rhipicephalus pulchellus OX=72859 PE=2 SV=1
A0A224Y3J8	9ACAR	Glutathione S-transferase OS=Rhipicephalus zambeziensis OX=60191 PE=4 SV=1
L7M3Z5	9ACAR	Putative atp synthase h+ transporting mitochondrial f1 complex delta subunit OS=Rhipicephalus pulchellus OX=72859 PE=2 SV=1
L7MH61	9ACAR	Putative nicotinic acid phosphoribosyltransferase (Fragment) OS=Rhipicephalus pulchellus OX=72859 PE=2 SV=1
L7M7Z4	9ACAR	Putative mov34/mpn/pad-1 family OS=Rhipicephalus pulchellus OX=72859 PE=2 SV=1
L7MJ57	9ACAR	Putative prolow-density lipoprotein receptor-related protein 1 (Fragment) OS=Rhipicephalus pulchellus OX=72859 PE=2 SV=1
A0A224Z4T4	9ACAR	Sodium/potassium-transporting ATPase subunit beta OS=Rhipicephalus zambeziensis OX=60191 PE=4 SV=1
L7LXM0	9ACAR	Uncharacterized protein OS=Rhipicephalus pulchellus OX=72859 PE=2 SV=1
L7MGK9	9ACAR	Putative ubiquitin c-terminal hydrolase posttranslational modification (Fragment) OS=Rhipicephalus pulchellus OX=72859 PE=2 SV=1
A0A131XFP1	9ACAR	Putative puromycin-sensitive aminopeptidase (Fragment) OS=Hyalomma excavatum OX=257692 PE=2 SV=1
V5I5H2	IXORI	Putative ca2+ sensor ef-hand superfamily OS=Ixodes ricinus OX=34613 PE=2 SV=1
L7MLK1	9ACAR	Putative gtp-binding protein drg1 odn superfamily (Fragment) OS=Rhipicephalus pulchellus OX=72859 PE=2 SV=1
L7MEE2	9ACAR	Putative dolichyl-phosphate mannosyltransferase (Fragment) OS=Rhipicephalus pulchellus OX=72859 PE=2 SV=1
A0A1E1XHK8	9ACAR	Putative chaperonin chaperonin OS=Amblyomma aureolatum OX=187763 PE=2 SV=1
L7MIK4	9ACAR	Uncharacterized protein (Fragment) OS=Rhipicephalus pulchellus OX=72859 PE=2 SV=1
A0A034WWK3	RHIMP	Peptidyl-prolyl cis-trans isomerase OS=Rhipicephalus microplus OX=6941 PE=3 SV=1
A0A224Z7N5	9ACAR	40S ribosomal protein S21 OS=Rhipicephalus zambeziensis OX=60191 PE=3 SV=1
B7PL00	IXOSC	Antiviral helicase Slh1, putative OS=Ixodes scapularis OX=6945 GN=8053092 PE=4 SV=1
A0A131XNG6	9ACAR	Glyceraldehyde-3-phosphate dehydrogenase OS=Hyalomma excavatum OX=257692 PE=2 SV=1
A0A023GG20	9ACAR	Putative udp-glucose:glycoprotein glucosyltransferase OS=Amblyomma triste OX=251400 PE=2 SV=1
L7LV66	9ACAR	Putative translation initiation factor 2b epsilon subunit eif-2bepsilon/gcd6 OS=Rhipicephalus pulchellus OX=72859 PE=2 SV=1
L7MJY4	9ACAR	Putative transcription factor (Fragment) OS=Rhipicephalus pulchellus OX=72859 PE=2 SV=1
L7M9H7	9ACAR	Uncharacterized protein OS=Rhipicephalus pulchellus OX=72859 PE=2 SV=1
A0A131Z5G4	RHIAP	Aldehyde dehydrogenase (NAD+) OS=Rhipicephalus appendiculatus OX=34631 PE=3 SV=1
L7MKL4	9ACAR	Uncharacterized protein (Fragment) OS=Rhipicephalus pulchellus OX=72859 PE=2 SV=1
A0A224Z8X5	9ACAR	T-complex protein 1 subunit delta OS=Rhipicephalus zambeziensis OX=60191 PE=3 SV=1
L7LYQ7	9ACAR	Putative attractin and platelet-activating factor acetylhydrolase OS=Rhipicephalus pulchellus OX=72859 PE=2 SV=1
L7ML09	9ACAR	Defective in cullin neddylation protein (Fragment) OS=Rhipicephalus pulchellus OX=72859 PE=2 SV=1
L7M5V4	9ACAR	Uncharacterized protein OS=Rhipicephalus pulchellus OX=72859 PE=2 SV=1
A0A224YVT3	9ACAR	Choline transporter like protein OS=Rhipicephalus zambeziensis OX=60191 PE=3 SV=1
A0A131YWX1	RHIAP	Elongator complex protein 1 OS=Rhipicephalus appendiculatus OX=34631 PE=3 SV=1
A0A131YGK2	RHIAP	Dynein heavy chain 1, cytosolic OS=Rhipicephalus appendiculatus OX=34631 PE=4 SV=1
G3MS17	9ACAR	Uncharacterized protein OS=Amblyomma maculatum OX=34609 PE=2 SV=1
V5HWI8	IXORI	Protein transport OS=Ixodes ricinus OX=34613 PE=2 SV=1
L7M463	9ACAR	Uncharacterized protein OS=Rhipicephalus pulchellus OX=72859 PE=2 SV=1
A0A131XD66	9ACAR	Putative cytoplasmic membrane-bounded vesicle (Fragment) OS=Hyalomma excavatum OX=257692 PE=2 SV=1
L7M116	9ACAR	Putative calcium/calmodulin-dependent protein kinase ii OS=Rhipicephalus pulchellus OX=72859 PE=2 SV=1
A0A023GNN0	9ACAR	Amino acid transporter (Fragment) OS=Amblyomma triste OX=251400 PE=2 SV=1
A0A224YMT2	9ACAR	F-type H+-transporting ATPase subunit f OS=Rhipicephalus zambeziensis OX=60191 PE=4 SV=1
A0A023GDA0	9ACAR	Putative global transcriptional regulator cell division control protein (Fragment) OS=Amblyomma triste OX=251400 PE=2 SV=1
A0A224Z567	9ACAR	Nucleolar protein 58 OS=Rhipicephalus zambeziensis OX=60191 PE=4 SV=1
L7M704	9ACAR	Putative mitochondrial ribosomal protein l17 OS=Rhipicephalus pulchellus OX=72859 PE=2 SV=1
L7MEX0	9ACAR	Uncharacterized protein (Fragment) OS=Rhipicephalus pulchellus OX=72859 PE=2 SV=1
L7M942	9ACAR	Putative beta-spectrin OS=Rhipicephalus pulchellus OX=72859 PE=2 SV=1
A0A224YY15	9ACAR	Lissencephaly-1 homolog OS=Rhipicephalus zambeziensis OX=60191 PE=3 SV=1
A0A224YUZ0	9ACAR	DNA helicase OS=Rhipicephalus zambeziensis OX=60191 PE=3 SV=1
Q8T7E4	RHIMP	Glutathione S-transferase OS=Rhipicephalus microplus OX=6941 GN=SG2 PE=2 SV=1
L7LZT3	9ACAR	Putative xaa-pro dipeptidase OS=Rhipicephalus pulchellus OX=72859 PE=2 SV=1
L7M7F5	9ACAR	Putative sec5 subunit of exocyst complex OS=Rhipicephalus pulchellus OX=72859 PE=2 SV=1
A0A023GMX1	9ACAR	Putative dolichyl-diphosphooligosaccharide--protein glycosyltransferase subunit 2 OS=Amblyomma triste OX=251400 PE=2 SV=1
A0A224Z4Z9	9ACAR	Spectrin beta chain OS=Rhipicephalus zambeziensis OX=60191 PE=3 SV=1
A0A131YTF0	RHIAP	Succinate--CoA ligase [GDP-forming] subunit beta, mitochondrial OS=Rhipicephalus appendiculatus OX=34631 PE=3 SV=1
L7M4Q2	9ACAR	Putative actin binding protein OS=Rhipicephalus pulchellus OX=72859 PE=2 SV=1
A0A131XK26	9ACAR	Putative acetyl-coa carboxylase (Fragment) OS=Hyalomma excavatum OX=257692 PE=2 SV=1
A0A224YS56	9ACAR	Proteasome subunit beta type OS=Rhipicephalus zambeziensis OX=60191 PE=3 SV=1
L7M231	9ACAR	Uncharacterized protein OS=Rhipicephalus pulchellus OX=72859 PE=2 SV=1
A0A224Z8N4	9ACAR	Signal transducer and activator of transcription OS=Rhipicephalus zambeziensis OX=60191 PE=3 SV=1
L7MJY0	9ACAR	Putative talin (Fragment) OS=Rhipicephalus pulchellus OX=72859 PE=2 SV=1
A0A224YI82	9ACAR	ATP-dependent RNA helicase DDX5/DBP2 OS=Rhipicephalus zambeziensis OX=60191 PE=3 SV=1
L7MBK8	9ACAR	Putative calcium-dependent cysteine protease (Fragment) OS=Rhipicephalus pulchellus OX=72859 PE=2 SV=1
L7MJZ7	9ACAR	Putative polyc-binding alphacp-1 (Fragment) OS=Rhipicephalus pulchellus OX=72859 PE=2 SV=1
L7M8T3	9ACAR	Putative malonyl-coa:acp transacylase OS=Rhipicephalus pulchellus OX=72859 PE=2 SV=1
L7LZA5	9ACAR	Dihydroorotate dehydrogenase (quinone), mitochondrial OS=Rhipicephalus pulchellus OX=72859 PE=2 SV=1
L7MJW4	9ACAR	DNA helicase (Fragment) OS=Rhipicephalus pulchellus OX=72859 PE=2 SV=1
V9MMC9	RHIMP	Cytochrome c oxidase subunit 2 OS=Rhipicephalus microplus OX=6941 GN=COX2 PE=3 SV=1
L7M4A2	9ACAR	Uncharacterized protein OS=Rhipicephalus pulchellus OX=72859 PE=2 SV=1
A0A224YQ40	9ACAR	26S proteasome regulatory subunit N3 OS=Rhipicephalus zambeziensis OX=60191 PE=4 SV=1
L7ML81	9ACAR	Uncharacterized protein (Fragment) OS=Rhipicephalus pulchellus OX=72859 PE=2 SV=1
L7M437	9ACAR	Proteasome subunit beta type OS=Rhipicephalus pulchellus OX=72859 PE=2 SV=1
L7MA36	9ACAR	Putative hexosaminidase d-like protein OS=Rhipicephalus pulchellus OX=72859 PE=2 SV=1
A0A224Z5V6	9ACAR	Zinc finger protein OS=Rhipicephalus zambeziensis OX=60191 PE=4 SV=1
Q148H5	BOVIN	Keratin, type II cytoskeletal 71 OS=Bos taurus OX=9913 GN=KRT71 PE=2 SV=1
L7LW45	9ACAR	Uncharacterized protein OS=Rhipicephalus pulchellus OX=72859 PE=2 SV=1
L7M1M6	9ACAR	Putative thiol-disulfide isomerase and thioredoxin OS=Rhipicephalus pulchellus OX=72859 PE=2 SV=1
A0A131YW33	RHIAP	Protein disulfide isomerase family A, member 5 OS=Rhipicephalus appendiculatus OX=34631 PE=4 SV=1
L7MDE2	9ACAR	Uncharacterized protein (Fragment) OS=Rhipicephalus pulchellus OX=72859 PE=2 SV=1
A0A224Z1W5	9ACAR	Lethal(2) giant larvae protein OS=Rhipicephalus zambeziensis OX=60191 PE=4 SV=1
A0A023GGZ3	9ACAR	Integrin beta (Fragment) OS=Amblyomma triste OX=251400 PE=2 SV=1
L7M9K6	9ACAR	Uncharacterized protein OS=Rhipicephalus pulchellus OX=72859 PE=2 SV=1
A0A224YKP1	9ACAR	Cytochrome b5 domain containing protein OS=Rhipicephalus zambeziensis OX=60191 PE=3 SV=1
L7LZL0	9ACAR	Putative ubiquitin-specific protease OS=Rhipicephalus pulchellus OX=72859 PE=2 SV=1
L7LUQ0	9ACAR	Uncharacterized protein OS=Rhipicephalus pulchellus OX=72859 PE=2 SV=1
L7M7N7	9ACAR	Aspartate aminotransferase OS=Rhipicephalus pulchellus OX=72859 PE=2 SV=1
L7MEG0	9ACAR	Putative heat shock protein (Fragment) OS=Rhipicephalus pulchellus OX=72859 PE=2 SV=1
V5H088	IXORI	Putative sulfotransferase (Fragment) OS=Ixodes ricinus OX=34613 PE=2 SV=1
A0A224YG33	9ACAR	Proteasome subunit beta type OS=Rhipicephalus zambeziensis OX=60191 PE=3 SV=1
A0A131Z2D8	RHIAP	T-complex protein 1 subunit beta OS=Rhipicephalus appendiculatus OX=34631 PE=3 SV=1
L7M3K7	9ACAR	Putative adp ribosylation factor 79f OS=Rhipicephalus pulchellus OX=72859 PE=2 SV=1
A0A131XKB4	9ACAR	Putative puromycin-sensitive aminopeptidase (Fragment) OS=Hyalomma excavatum OX=257692 PE=2 SV=1
A0A224YD66	9ACAR	Cold shock domain protein OS=Rhipicephalus zambeziensis OX=60191 PE=4 SV=1
A0A1E1XLZ9	9ACAR	Putative vigilin OS=Amblyomma sculptum OX=1581419 PE=2 SV=1
L7LYG7	9ACAR	Glucosamine-6-phosphate isomerase OS=Rhipicephalus pulchellus OX=72859 PE=2 SV=1
L7LYW2	9ACAR	Putative actin-binding lim zn-finger protein limatin involved in axon guidance OS=Rhipicephalus pulchellus OX=72859 PE=2 SV=1
A0A131YWW3	RHIAP	Protein arginine methyltransferase NDUFAF7 OS=Rhipicephalus appendiculatus OX=34631 PE=3 SV=1
A0A224Z241	9ACAR	Integral to membrane OS=Rhipicephalus zambeziensis OX=60191 PE=4 SV=1
A0A224YN39	9ACAR	Dihydrolipoyl dehydrogenase OS=Rhipicephalus zambeziensis OX=60191 PE=3 SV=1
A0A224Z420	9ACAR	Transmembrane protein OS=Rhipicephalus zambeziensis OX=60191 PE=4 SV=1
G3MK99	9ACAR	Uncharacterized protein OS=Amblyomma maculatum OX=34609 PE=2 SV=1
V5II25	IXORI	Putative g-protein alpha subunit (Fragment) OS=Ixodes ricinus OX=34613 PE=2 SV=1
G3MJQ6	9ACAR	Uncharacterized protein (Fragment) OS=Amblyomma maculatum OX=34609 PE=2 SV=1
L7M1W0	9ACAR	Putative small gtpase involved in nuclear protein import OS=Rhipicephalus pulchellus OX=72859 PE=2 SV=1
A0A224YSS7	9ACAR	Alpha-1,3-mannosyl-glycoprotein beta-1,2-N-acetylglucosaminyltransferase OS=Rhipicephalus zambeziensis OX=60191 PE=4 SV=1
A0A224YVE7	9ACAR	Protein containing I-set domain OS=Rhipicephalus zambeziensis OX=60191 PE=4 SV=1
L7M6R6	9ACAR	PRA1 family protein OS=Rhipicephalus pulchellus OX=72859 PE=2 SV=1
L7M8I7	9ACAR	Putative actin regulatory protein OS=Rhipicephalus pulchellus OX=72859 PE=2 SV=1
A0A131XKE2	9ACAR	Innexin OS=Hyalomma excavatum OX=257692 GN=inx PE=2 SV=1
A0A224Z2Z6	9ACAR	KSR 2 misexpression suppressor OS=Rhipicephalus zambeziensis OX=60191 PE=4 SV=1
L7LUV3	9ACAR	Putative actin-related protein arp2/3 complex subunit OS=Rhipicephalus pulchellus OX=72859 PE=2 SV=1
L7MCZ5	9ACAR	Uncharacterized protein (Fragment) OS=Rhipicephalus pulchellus OX=72859 PE=2 SV=1
L7LRV3	9ACAR	Putative sf2 OS=Rhipicephalus pulchellus OX=72859 PE=2 SV=1
A0A224Y3J9	9ACAR	Glutathione S-transferase OS=Rhipicephalus zambeziensis OX=60191 PE=4 SV=1
A0A131YLC2	RHIAP	FAD synthetase OS=Rhipicephalus appendiculatus OX=34631 PE=4 SV=1
L7M4I8	9ACAR	Golgi apparatus membrane protein TVP23 homolog OS=Rhipicephalus pulchellus OX=72859 PE=2 SV=1
A0A224YZB6	9ACAR	Pyridoxine kinase OS=Rhipicephalus zambeziensis OX=60191 PE=4 SV=1
A0A131XM75	9ACAR	Putative arsenite-resistance protein OS=Hyalomma excavatum OX=257692 PE=2 SV=1
A0A1E1X930	9ACAR	Putative chaperonin complex component tcp-1 theta subunit OS=Amblyomma aureolatum OX=187763 PE=2 SV=1
A0A224Z335	9ACAR	Ubiquitin thioesterase OS=Rhipicephalus zambeziensis OX=60191 PE=3 SV=1
L7M2Y2	9ACAR	Superoxide dismutase [Cu-Zn] OS=Rhipicephalus pulchellus OX=72859 PE=2 SV=1
L7MA39	9ACAR	Putative vesicle trafficking protein sly1 sec1 family OS=Rhipicephalus pulchellus OX=72859 PE=2 SV=1
A0A224YZF6	9ACAR	Glutathione S-transferase OS=Rhipicephalus zambeziensis OX=60191 PE=3 SV=1
A0A131YMQ4	RHIAP	T-complex protein 1 subunit zeta OS=Rhipicephalus appendiculatus OX=34631 PE=3 SV=1
L7MG81	9ACAR	Putative amino acid permease (Fragment) OS=Rhipicephalus pulchellus OX=72859 PE=2 SV=1
A0A224YSG5	9ACAR	Large subunit ribosomal protein L5e OS=Rhipicephalus zambeziensis OX=60191 PE=3 SV=1
L7MDB3	9ACAR	Malate dehydrogenase (Fragment) OS=Rhipicephalus pulchellus OX=72859 PE=2 SV=1
A0A034WTT9	RHIMP	Secreted protein 19 OS=Rhipicephalus microplus OX=6941 PE=4 SV=1
A0A224YNU2	9ACAR	Golgi apparatus protein 1 OS=Rhipicephalus zambeziensis OX=60191 PE=4 SV=1
A0A131ZE23	RHIAP	6-phosphofructokinase 1 (Fragment) OS=Rhipicephalus appendiculatus OX=34631 PE=3 SV=1
L7M6R8	9ACAR	Putative actin-binding protein OS=Rhipicephalus pulchellus OX=72859 PE=2 SV=1
A0A023G5Y4	9ACAR	Putative neural cell adhesion molecule l1 (Fragment) OS=Amblyomma triste OX=251400 PE=2 SV=1
A0A224YPX6	9ACAR	Protein, containing Romo1 domain OS=Rhipicephalus zambeziensis OX=60191 PE=4 SV=1
A0A224Z572	9ACAR	Neural cell adhesion molecule l1 OS=Rhipicephalus zambeziensis OX=60191 PE=4 SV=1
L7LUY1	9ACAR	ATPase ASNA1 homolog OS=Rhipicephalus pulchellus OX=72859 PE=2 SV=1
L7MA90	9ACAR	Uncharacterized protein OS=Rhipicephalus pulchellus OX=72859 PE=2 SV=1
A0A224Z5G1	9ACAR	Nucleosome assembly protein 1-like 1 OS=Rhipicephalus zambeziensis OX=60191 PE=3 SV=1
A0A131X8G7	9ACAR	Putative short chain acyl-coa dehydrogen OS=Hyalomma excavatum OX=257692 PE=2 SV=1
A0A1E1XC22	9ACAR	Putative conserved plasma membrane protein (Fragment) OS=Amblyomma aureolatum OX=187763 PE=2 SV=1
V5I2J4	IXORI	Putative transcription factor ctbp (Fragment) OS=Ixodes ricinus OX=34613 PE=2 SV=1
A0A224ZBQ4	9ACAR	Zn dependent peptidase OS=Rhipicephalus zambeziensis OX=60191 PE=4 SV=1
V5HUJ3	IXORI	Putative signal transduction protein (Fragment) OS=Ixodes ricinus OX=34613 PE=2 SV=1
A0A023GKH9	9ACAR	Putative mitochondrial adp/atp carrier OS=Amblyomma triste OX=251400 PE=2 SV=1
L7M4H9	9ACAR	Putative polya-specific ribonuclease parn OS=Rhipicephalus pulchellus OX=72859 PE=2 SV=1
L7M625	9ACAR	Putative dna topoisomerase i OS=Rhipicephalus pulchellus OX=72859 PE=2 SV=1
B7PEV0	IXOSC	Chaperonin subunit, putative OS=Ixodes scapularis OX=6945 GN=8050439 PE=3 SV=1
L7M9E8	9ACAR	Putative molecular chaperones grp170/sil1 hsp70 superfamily OS=Rhipicephalus pulchellus OX=72859 PE=2 SV=1
L7M3C8	9ACAR	Ubiquitin carboxyl-terminal hydrolase OS=Rhipicephalus pulchellus OX=72859 PE=2 SV=1
L7MHW9	9ACAR	Putative transferrin 2 (Fragment) OS=Rhipicephalus pulchellus OX=72859 PE=2 SV=1
L7LYX6	9ACAR	Uncharacterized protein OS=Rhipicephalus pulchellus OX=72859 PE=2 SV=1
A0A131Z1Y6	RHIAP	S-(hydroxymethyl)glutathione dehydrogenase OS=Rhipicephalus appendiculatus OX=34631 PE=3 SV=1
A0A224YTK9	9ACAR	ATP-binding cassette sub-family E member 1 OS=Rhipicephalus zambeziensis OX=60191 PE=4 SV=1
A0A224YSF8	9ACAR	Large subunit ribosomal protein L31e OS=Rhipicephalus zambeziensis OX=60191 PE=4 SV=1
L7M4I9	9ACAR	Putative syntaxin 12 OS=Rhipicephalus pulchellus OX=72859 PE=2 SV=1
L7M1K9	9ACAR	Putative mrna cleavage and polyadenylation factor i complex subunit rna14 OS=Rhipicephalus pulchellus OX=72859 PE=2 SV=1
L7MHZ7	9ACAR	Putative udp-n-acetylglucosamine pyrophosphorylase (Fragment) OS=Rhipicephalus pulchellus OX=72859 PE=2 SV=1
A0A131YDT0	RHIAP	Cofilin OS=Rhipicephalus appendiculatus OX=34631 PE=3 SV=1
L7M6I0	9ACAR	Uncharacterized protein OS=Rhipicephalus pulchellus OX=72859 PE=2 SV=1
A0A147BQF9	IXORI	Putative myosin class i heavy chain (Fragment) OS=Ixodes ricinus OX=34613 PE=3 SV=1
L7LVX7	9ACAR	Putative cysteinyl-trna synthetase OS=Rhipicephalus pulchellus OX=72859 PE=2 SV=1
A0A1E1XUR8	9ACAR	Putative short chain acyl-coa dehydrogen (Fragment) OS=Amblyomma sculptum OX=1581419 PE=2 SV=1
V5HLN5	IXORI	Putative conserved plasma membrane protein (Fragment) OS=Ixodes ricinus OX=34613 PE=2 SV=1
A0A224YWG7	9ACAR	E3 ubiquitin-protein ligase HERC4 OS=Rhipicephalus zambeziensis OX=60191 PE=4 SV=1
A0A224YMH7	9ACAR	Adenylate kinase OS=Rhipicephalus zambeziensis OX=60191 PE=3 SV=1
C9W1H9	RHISA	NADH dehydrogenase 1 alpha subcomplex OS=Rhipicephalus sanguineus OX=34632 PE=2 SV=1
A0A023FX85	9ACAR	Putative angio-associated migratory cell protein OS=Amblyomma parvum OX=251391 PE=2 SV=1
A0A224Z425	9ACAR	Zinc carboxypeptidase OS=Rhipicephalus zambeziensis OX=60191 PE=4 SV=1
A0A224YXA5	9ACAR	DNA-directed RNA polymerase subunit beta OS=Rhipicephalus zambeziensis OX=60191 PE=3 SV=1
L7M3M1	9ACAR	Putative ran-specific gtpase-activating protein OS=Rhipicephalus pulchellus OX=72859 PE=2 SV=1
B7PE61	IXOSC	Vacuolar assembly/sorting protein DID4, putative OS=Ixodes scapularis OX=6945 GN=8028565 PE=3 SV=1
L7MKP1	9ACAR	Uncharacterized protein (Fragment) OS=Rhipicephalus pulchellus OX=72859 PE=2 SV=1
A0A224YXE6	9ACAR	E3 ubiquitin-protein ligase EDD1 OS=Rhipicephalus zambeziensis OX=60191 PE=4 SV=1
A0A0A7DSW7	RHIMP	Phosphotransferase OS=Rhipicephalus microplus OX=6941 PE=2 SV=1
A0A224Z6W3	9ACAR	Protein nlrc3 OS=Rhipicephalus zambeziensis OX=60191 PE=4 SV=1
A0A224YQD2	9ACAR	Coatomer subunit alpha OS=Rhipicephalus zambeziensis OX=60191 PE=4 SV=1
A0A224Z6H9	9ACAR	Serine/threonine-protein phosphatase OS=Rhipicephalus zambeziensis OX=60191 PE=3 SV=1
L7M5H2	9ACAR	Uncharacterized protein OS=Rhipicephalus pulchellus OX=72859 PE=2 SV=1
L7ME45	9ACAR	Putative mrna cleavage factor i subunit (Fragment) OS=Rhipicephalus pulchellus OX=72859 PE=2 SV=1
A0A0C9S0R5	AMBAM	Putative coiled-coil domain-containing protein OS=Amblyomma americanum OX=6943 PE=2 SV=1
V5IEU7	IXORI	Replication protein A subunit OS=Ixodes ricinus OX=34613 PE=2 SV=1
A0A131Z867	RHIAP	Saposin (Fragment) OS=Rhipicephalus appendiculatus OX=34631 PE=4 SV=1
A0A224Z4W1	9ACAR	Solute carrier family 12 (Sodium/potassium/chloride transporter) member 2 OS=Rhipicephalus zambeziensis OX=60191 PE=4 SV=1
L7M9L8	9ACAR	Putative secreted peptide OS=Rhipicephalus pulchellus OX=72859 PE=2 SV=1
L7MAI3	9ACAR	Non-specific serine/threonine protein kinase OS=Rhipicephalus pulchellus OX=72859 PE=2 SV=1
L7M3Q1	9ACAR	Putative vesicle trafficking protein sec1 OS=Rhipicephalus pulchellus OX=72859 PE=2 SV=1
A0A1E1X5Y0	9ACAR	Putative dynactin subunit OS=Amblyomma aureolatum OX=187763 PE=2 SV=1
L7MLU1	9ACAR	Putative neurexin iv (Fragment) OS=Rhipicephalus pulchellus OX=72859 PE=2 SV=1
L7M6P7	9ACAR	Uncharacterized protein OS=Rhipicephalus pulchellus OX=72859 PE=2 SV=1
L7M1G3	9ACAR	Putative trna-specific adenosine deaminase 1 OS=Rhipicephalus pulchellus OX=72859 PE=2 SV=1
L7MCG2	9ACAR	Putative adenosine monophosphate deaminase (Fragment) OS=Rhipicephalus pulchellus OX=72859 PE=2 SV=1
L7MDB6	9ACAR	Putative phosphatidylinositol transfer protein pdr16 (Fragment) OS=Rhipicephalus pulchellus OX=72859 PE=2 SV=1
L7M6U9	9ACAR	Uncharacterized protein OS=Rhipicephalus pulchellus OX=72859 PE=2 SV=1
A0A131XEH3	9ACAR	Putative ubiquitin-activating enzyme e1 OS=Hyalomma excavatum OX=257692 PE=2 SV=1
A0A023GM86	9ACAR	Putative lysine-ketoglutarate reductase/saccharopine dehydrogenase OS=Amblyomma triste OX=251400 PE=2 SV=1
A0A034WZ04	RHIMP	Kazal/SPARC domain-containing protein OS=Rhipicephalus microplus OX=6941 PE=4 SV=1
A0A224YLY0	9ACAR	Midgut cysteine proteinase 2 OS=Rhipicephalus zambeziensis OX=60191 PE=3 SV=1
A0A224Z481	9ACAR	Metalloprotease m41 ftsh OS=Rhipicephalus zambeziensis OX=60191 PE=3 SV=1
L7M5A9	9ACAR	Putative alpha-2-macroglobulin receptor-associated protein OS=Rhipicephalus pulchellus OX=72859 PE=2 SV=1
A0A224YJ86	9ACAR	Alkylglycerone-phosphate synthase OS=Rhipicephalus zambeziensis OX=60191 PE=3 SV=1
A0A224Z939	9ACAR	Spartin OS=Rhipicephalus zambeziensis OX=60191 PE=4 SV=1
A0A224Z4Y4	9ACAR	Myosin regulatory light chain 12 OS=Rhipicephalus zambeziensis OX=60191 PE=4 SV=1
A0A1E1X9I9	9ACAR	Transmembrane 9 superfamily member OS=Amblyomma aureolatum OX=187763 PE=2 SV=1
G3MGF5	9ACAR	Uncharacterized protein (Fragment) OS=Amblyomma maculatum OX=34609 PE=2 SV=1
L7M9J6	9ACAR	Coatomer subunit beta' OS=Rhipicephalus pulchellus OX=72859 PE=2 SV=1
A0A224YIY3	9ACAR	Calcium-transporting ATPase OS=Rhipicephalus zambeziensis OX=60191 PE=3 SV=1
A0A023FEK7	9ACAR	Putative terribly reduced optic lobes (Fragment) OS=Amblyomma cajennense OX=34607 PE=2 SV=1
L7M6J3	9ACAR	Putative nuclear migration protein nudc OS=Rhipicephalus pulchellus OX=72859 PE=2 SV=1
A0A023FN24	9ACAR	Putative thioredoxin/protein disulfide isomerase (Fragment) OS=Amblyomma cajennense OX=34607 PE=2 SV=1
L7M4L8	9ACAR	Putative 60s ribosomal protein l7 OS=Rhipicephalus pulchellus OX=72859 PE=2 SV=1
L7M1X7	9ACAR	Putative ubiquitin-protein ligase OS=Rhipicephalus pulchellus OX=72859 PE=2 SV=1
L7M827	9ACAR	Putative h/aca ribonucleoprotein complex subunit 4 OS=Rhipicephalus pulchellus OX=72859 PE=2 SV=1
L7M537	9ACAR	Putative mitogen inducible protein product OS=Rhipicephalus pulchellus OX=72859 PE=2 SV=1
A0A224YM59	9ACAR	Aconitate hydratase, mitochondrial OS=Rhipicephalus zambeziensis OX=60191 PE=3 SV=1
A0A224YDE2	9ACAR	Glycine rich superfamily member OS=Rhipicephalus zambeziensis OX=60191 PE=4 SV=1
A0A0K8RKI9	IXORI	Aspartate aminotransferase OS=Ixodes ricinus OX=34613 PE=2 SV=1
A0A224Z7S4	9ACAR	Threonine 3-dehydrogenase OS=Rhipicephalus zambeziensis OX=60191 PE=4 SV=1
A0A034WU30	RHIMP	Toll-like receptor 5 (Fragment) OS=Rhipicephalus microplus OX=6941 PE=4 SV=1
L7MKC7	9ACAR	Putative c-mpl binding protein (Fragment) OS=Rhipicephalus pulchellus OX=72859 PE=2 SV=1
A0A131Z3R4	RHIAP	Mitochondrial pyruvate carrier OS=Rhipicephalus appendiculatus OX=34631 PE=3 SV=1
L7MFW4	9ACAR	Putative asparaginase (Fragment) OS=Rhipicephalus pulchellus OX=72859 PE=2 SV=1
A0A131YXC0	RHIAP	E3 SUMO-protein ligase RanBP2 OS=Rhipicephalus appendiculatus OX=34631 PE=4 SV=1
L7M8R1	9ACAR	Uncharacterized protein OS=Rhipicephalus pulchellus OX=72859 PE=2 SV=1
L7LVG9	9ACAR	Putative aspartyl protease OS=Rhipicephalus pulchellus OX=72859 PE=2 SV=1
A0A224Z9W2	9ACAR	Translation initiation factor 2 subunit 1 OS=Rhipicephalus zambeziensis OX=60191 PE=4 SV=1
L7M8X4	9ACAR	Putative myosin binding subunit OS=Rhipicephalus pulchellus OX=72859 PE=2 SV=1
A0A224YIA6	9ACAR	3-dehydrosphinganine reductase OS=Rhipicephalus zambeziensis OX=60191 PE=3 SV=1
A0A224Y1F8	9ACAR	Activator of 90 kDa heat shock protein atpase log 1 OS=Rhipicephalus zambeziensis OX=60191 PE=4 SV=1
A0A034WWL8	RHIMP	Phospholipase A2 1 OS=Rhipicephalus microplus OX=6941 PE=4 SV=1
A0A224YWT2	9ACAR	Nuclear pore complex protein Nup205 OS=Rhipicephalus zambeziensis OX=60191 PE=4 SV=1
L7MCT7	9ACAR	Putative programmed cell death 6-interacting protein (Fragment) OS=Rhipicephalus pulchellus OX=72859 PE=2 SV=1
L7MD89	9ACAR	Putative selenophosphate synthetase (Fragment) OS=Rhipicephalus pulchellus OX=72859 PE=2 SV=1
L7M7X6	9ACAR	Glucose-6-phosphate 1-epimerase OS=Rhipicephalus pulchellus OX=72859 PE=2 SV=1
L7LZV6	9ACAR	Putative vesicle-fusing atpase 2 OS=Rhipicephalus pulchellus OX=72859 PE=2 SV=1
V5I4Q0	IXORI	Putative gtpase rab1/ypt1 small g protein superfamily OS=Ixodes ricinus OX=34613 PE=2 SV=1
A0A131XKL2	9ACAR	Putative proteasome activator complex subunit OS=Hyalomma excavatum OX=257692 PE=2 SV=1
A0A023FKF7	9ACAR	Aconitate hydratase, mitochondrial OS=Amblyomma cajennense OX=34607 PE=2 SV=1
A0A224Y7G2	9ACAR	MICOS complex subunit OS=Rhipicephalus zambeziensis OX=60191 PE=4 SV=1
A0A224YVZ9	9ACAR	Coatomer subunit gamma OS=Rhipicephalus zambeziensis OX=60191 PE=3 SV=1
A0A224YX00	9ACAR	Ubiquinone biosynthesis O-methyltransferase, mitochondrial OS=Rhipicephalus zambeziensis OX=60191 PE=3 SV=1
V5GLD0	IXORI	Putative conserved plasma membrane protein OS=Ixodes ricinus OX=34613 PE=2 SV=1
L7MIH1	9ACAR	Uncharacterized protein (Fragment) OS=Rhipicephalus pulchellus OX=72859 PE=2 SV=1
L7M701	9ACAR	Vacuolar protein sorting-associated protein 29 OS=Rhipicephalus pulchellus OX=72859 PE=2 SV=1
A0A224YTK8	9ACAR	Mitochondrial 2-oxoglutarate/malate carrier protein OS=Rhipicephalus zambeziensis OX=60191 PE=3 SV=1
A0A224Z4V4	9ACAR	Calponin OS=Rhipicephalus zambeziensis OX=60191 PE=3 SV=1
L7M340	9ACAR	Putative queuine trna-ribosyltransferase OS=Rhipicephalus pulchellus OX=72859 PE=2 SV=1
A0A224Z9L0	9ACAR	T-complex protein 1 subunit alpha OS=Rhipicephalus zambeziensis OX=60191 PE=3 SV=1
A0A224Z1Q9	9ACAR	Large subunit ribosomal protein L28e OS=Rhipicephalus zambeziensis OX=60191 PE=4 SV=1
A0A131XDG2	9ACAR	Putative epidermal growth factor receptor kinase substrate OS=Hyalomma excavatum OX=257692 PE=2 SV=1
A0A023GNA6	9ACAR	Putative secreted salivary gland peptide ixodes scapularis secreted salivary gland peptide OS=Amblyomma triste OX=251400 PE=2 SV=1
A0A0A7DRC6	RHIMP	Phosphoenolpiruvate carboxikinase OS=Rhipicephalus microplus OX=6941 PE=2 SV=1
Q3ZBG1	BOVIN	RAB14 protein OS=Bos taurus OX=9913 GN=RAB14 PE=1 SV=2
L7M8Z5	9ACAR	Methionine aminopeptidase OS=Rhipicephalus pulchellus OX=72859 PE=2 SV=1
A0A131YLJ6	RHIAP	ERO1-like protein alpha OS=Rhipicephalus appendiculatus OX=34631 PE=4 SV=1
L7M2H2	9ACAR	Coronin OS=Rhipicephalus pulchellus OX=72859 PE=2 SV=1
L7MGV6	9ACAR	Putative splicing factor 3b subunit 1 (Fragment) OS=Rhipicephalus pulchellus OX=72859 PE=2 SV=1
B7Q7Z2	IXOSC	Monocarboxylate transporter, putative OS=Ixodes scapularis OX=6945 GN=8037254 PE=4 SV=1
L7M4J1	9ACAR	Putative adp-ribosylation factor-like 8b OS=Rhipicephalus pulchellus OX=72859 PE=2 SV=1
A0A224YWZ5	9ACAR	DnaJ-like protein subfamily A member 1 OS=Rhipicephalus zambeziensis OX=60191 PE=3 SV=1
A0A224YEG0	9ACAR	Aminopeptidase OS=Rhipicephalus zambeziensis OX=60191 PE=3 SV=1
V5HUZ9	IXORI	Putative splicing factor u2af large subunit (Fragment) OS=Ixodes ricinus OX=34613 PE=2 SV=1
A0A224YTU9	9ACAR	Arginyl-tRNA synthetase OS=Rhipicephalus zambeziensis OX=60191 PE=3 SV=1
L7M3D8	9ACAR	Putative purple acid phosphatase OS=Rhipicephalus pulchellus OX=72859 PE=2 SV=1
A0A131Z2Q3	RHIAP	Endoribonuclease Dicer OS=Rhipicephalus appendiculatus OX=34631 PE=3 SV=1
L7MAK0	9ACAR	Putative acetyl-coa hydrolase OS=Rhipicephalus pulchellus OX=72859 PE=2 SV=1
A0A224YG94	9ACAR	Phosphoglycerate kinase OS=Rhipicephalus zambeziensis OX=60191 PE=3 SV=1
A0A131YW45	RHIAP	Optic atrophy protein 1 OS=Rhipicephalus appendiculatus OX=34631 PE=3 SV=1
L7M0B8	9ACAR	Putative calcium/calmodulin-dependent protein kinase i OS=Rhipicephalus pulchellus OX=72859 PE=2 SV=1
L7MEF6	9ACAR	Putative alpha-glucosidase alpha-glucosidase (Fragment) OS=Rhipicephalus pulchellus OX=72859 PE=2 SV=1
A0A224Z7N2	9ACAR	Tetraspanin OS=Rhipicephalus zambeziensis OX=60191 PE=3 SV=1
A0A131Z1Z4	RHIAP	Uncharacterized protein OS=Rhipicephalus appendiculatus OX=34631 PE=4 SV=1
L7M9M5	9ACAR	V-type proton ATPase subunit a OS=Rhipicephalus pulchellus OX=72859 PE=2 SV=1
L7MIY6	9ACAR	Putative transcription regulator/nuclease (Fragment) OS=Rhipicephalus pulchellus OX=72859 PE=2 SV=1
G3MMT5	9ACAR	Uncharacterized protein OS=Amblyomma maculatum OX=34609 PE=2 SV=1
L7MIJ9	9ACAR	Putative nuclear pore complex rnpl4 component sc npl4 (Fragment) OS=Rhipicephalus pulchellus OX=72859 PE=2 SV=1
A0A131XMT9	9ACAR	Putative aldehyde dehydrogenase OS=Hyalomma excavatum OX=257692 PE=2 SV=1
A0A224YRS3	9ACAR	Interleukin enhancer-binding factor 2 OS=Rhipicephalus zambeziensis OX=60191 PE=4 SV=1
A0A1E1X977	9ACAR	Putative rna-binding protein (Fragment) OS=Amblyomma aureolatum OX=187763 PE=2 SV=1
A0A224YQU7	9ACAR	Uncharacterized protein OS=Rhipicephalus zambeziensis OX=60191 PE=4 SV=1
A0A224Z1I5	9ACAR	Poly [ADP-ribose] polymerase OS=Rhipicephalus zambeziensis OX=60191 PE=4 SV=1
A0A224YPJ9	9ACAR	Histidyl-tRNA synthetase OS=Rhipicephalus zambeziensis OX=60191 PE=3 SV=1
L7M0U9	9ACAR	Putative vesicle coat complex copii subunit sec24/subunit sfb2 OS=Rhipicephalus pulchellus OX=72859 PE=2 SV=1
A0A224YSV7	9ACAR	Alpha-parvin OS=Rhipicephalus zambeziensis OX=60191 PE=4 SV=1
V5HKA2	IXORI	Putative 26s proteasome regulatory complex subunit rpn1/psmd2 OS=Ixodes ricinus OX=34613 PE=2 SV=1
A0A224YR26	9ACAR	40s ribosomal protein s4 OS=Rhipicephalus zambeziensis OX=60191 PE=3 SV=1
L7M132	9ACAR	Uncharacterized protein OS=Rhipicephalus pulchellus OX=72859 PE=2 SV=1
V5HMU2	IXORI	Putative 14-3-3 logues OS=Ixodes ricinus OX=34613 PE=2 SV=1
A0A023G5B5	9ACAR	Putative secreted salivary gland peptide ixodes scapularis secreted salivary gland peptide OS=Amblyomma triste OX=251400 PE=2 SV=1
B7PA70	IXOSC	Heterotrimeric G protein alpha subunit B, putative (Fragment) OS=Ixodes scapularis OX=6945 GN=8026872 PE=4 SV=1
L7M2B8	9ACAR	Putative n-acylaminoacyl-peptide hydrolase OS=Rhipicephalus pulchellus OX=72859 PE=2 SV=1
A0A224Y2Z8	9ACAR	Cubilin OS=Rhipicephalus zambeziensis OX=60191 PE=4 SV=1
A0A131Z9Y9	RHIAP	Nicastrin (Fragment) OS=Rhipicephalus appendiculatus OX=34631 PE=4 SV=1
A0A224YD86	9ACAR	Uncharacterized protein (Fragment) OS=Rhipicephalus zambeziensis OX=60191 PE=4 SV=1
L7LVG2	9ACAR	Uncharacterized protein OS=Rhipicephalus pulchellus OX=72859 PE=2 SV=1
L7M7T4	9ACAR	Uncharacterized protein OS=Rhipicephalus pulchellus OX=72859 PE=2 SV=1
L7MAR1	9ACAR	Putative gilgamesh OS=Rhipicephalus pulchellus OX=72859 PE=2 SV=1
G0WRZ9	RHIMP	Papilin (Fragment) OS=Rhipicephalus microplus OX=6941 GN=Ppn PE=4 SV=1
A0A1E1X4R6	9ACAR	Putative f1-atp synthase assembly protein (Fragment) OS=Amblyomma aureolatum OX=187763 PE=2 SV=1
L7LVK7	9ACAR	Putative trafficking protein particle complex 3 (Fragment) OS=Rhipicephalus pulchellus OX=72859 PE=2 SV=1
L7MIS0	9ACAR	Putative members of chemokine-like factor super family (Fragment) OS=Rhipicephalus pulchellus OX=72859 PE=2 SV=1
A0A023GNQ8	9ACAR	Putative t-complex protein 1 (Fragment) OS=Amblyomma triste OX=251400 PE=2 SV=1
L7M843	9ACAR	Putative cation-dependent mannose-6-phosphate receptor OS=Rhipicephalus pulchellus OX=72859 PE=2 SV=1
A0A224YUW3	9ACAR	Nuclear pore protein OS=Rhipicephalus zambeziensis OX=60191 PE=3 SV=1
L7M5I3	9ACAR	Putative cop9 signalosome subunit csn7 OS=Rhipicephalus pulchellus OX=72859 PE=2 SV=1
L7M501	9ACAR	Putative 26s proteasome regulatory complex subunit rpn1/psmd2 OS=Rhipicephalus pulchellus OX=72859 PE=2 SV=1
A0A034WWG5	RHIMP	Secreted protein 25 OS=Rhipicephalus microplus OX=6941 PE=4 SV=1
L7MDV3	9ACAR	2-oxoisovalerate dehydrogenase subunit alpha (Fragment) OS=Rhipicephalus pulchellus OX=72859 PE=2 SV=1
L7LXR6	9ACAR	Peptidylprolyl isomerase OS=Rhipicephalus pulchellus OX=72859 PE=2 SV=1
A0A131YD28	RHIAP	Glycine rich superfamily member OS=Rhipicephalus appendiculatus OX=34631 PE=4 SV=1
L7LTQ3	9ACAR	Putative deah-box rna helicase OS=Rhipicephalus pulchellus OX=72859 PE=2 SV=1
L7MBE6	9ACAR	Uncharacterized protein OS=Rhipicephalus pulchellus OX=72859 PE=2 SV=1
L7M8F7	9ACAR	Putative cytochrome OS=Rhipicephalus pulchellus OX=72859 PE=2 SV=1
A0A224Z482	9ACAR	Molecular chaperone DnaK OS=Rhipicephalus zambeziensis OX=60191 PE=3 SV=1
A0A224YWD9	9ACAR	Programmed cell death 6-interacting protein OS=Rhipicephalus zambeziensis OX=60191 PE=4 SV=1
A0A224YPB5	9ACAR	Heat shock protein OS=Rhipicephalus zambeziensis OX=60191 PE=3 SV=1
L7M196	9ACAR	Putative hydroxysteroid 17-beta dehydrogenase 11 OS=Rhipicephalus pulchellus OX=72859 PE=2 SV=1
L7M522	9ACAR	Putative solute carrier family 25 carnitine/acylcarnitine translocase member 20 OS=Rhipicephalus pulchellus OX=72859 PE=2 SV=1
A0A131XB91	9ACAR	Putative tubulin folding cofactor e (Fragment) OS=Hyalomma excavatum OX=257692 PE=2 SV=1
A0A224YX31	9ACAR	Integral membrane protein OS=Rhipicephalus zambeziensis OX=60191 PE=4 SV=1
L7LUV6	9ACAR	Putative cdk5 activator-binding protein OS=Rhipicephalus pulchellus OX=72859 PE=2 SV=1
L7MB13	9ACAR	mRNA cap guanine-N7 methyltransferase OS=Rhipicephalus pulchellus OX=72859 PE=2 SV=1
A0A131YWY3	RHIAP	Pyridoxal dependent decarboxylase OS=Rhipicephalus appendiculatus OX=34631 PE=4 SV=1
L7M3M4	9ACAR	Serine/threonine protein phosphatase 2A regulatory subunit OS=Rhipicephalus pulchellus OX=72859 PE=2 SV=1
L7M4X5	9ACAR	Putative trna cytosine-5-methylase OS=Rhipicephalus pulchellus OX=72859 PE=2 SV=1
V5HF76	IXORI	Putative serine/threonine protein (Fragment) OS=Ixodes ricinus OX=34613 PE=2 SV=1
L7MB76	9ACAR	Putative tick adams OS=Rhipicephalus pulchellus OX=72859 PE=2 SV=1
G3MNX9	9ACAR	Uncharacterized protein OS=Amblyomma maculatum OX=34609 PE=2 SV=1
Q4PM69	IXOSC	Histone H4 OS=Ixodes scapularis OX=6945 GN=8030709 PE=2 SV=1
L7MHS5	9ACAR	Putative dystrophin (Fragment) OS=Rhipicephalus pulchellus OX=72859 PE=2 SV=1
A0A224Z2L8	9ACAR	Myosin regulatory light chain 12 OS=Rhipicephalus zambeziensis OX=60191 PE=4 SV=1
V5I1L1	IXORI	Putative ribosomal protein l30 (Fragment) OS=Ixodes ricinus OX=34613 PE=2 SV=1
A0A131XL32	9ACAR	Putative aldehyde dehydrogenase (Fragment) OS=Hyalomma excavatum OX=257692 PE=2 SV=1
A0A224Z0P9	9ACAR	Protein containing TUDOR domain OS=Rhipicephalus zambeziensis OX=60191 PE=4 SV=1
F0J9L0	AMBVA	Peptidyl-prolyl cis-trans isomerase (Fragment) OS=Amblyomma variegatum OX=34610 PE=2 SV=1
A0A131XLV8	9ACAR	Putative microtubule-associated protein dynactin dctn1/glued OS=Hyalomma excavatum OX=257692 PE=2 SV=1
L7M588	9ACAR	Uncharacterized protein OS=Rhipicephalus pulchellus OX=72859 PE=2 SV=1
A0A224Z3P3	9ACAR	Myosin VI OS=Rhipicephalus zambeziensis OX=60191 PE=3 SV=1
A0A224Y1G3	9ACAR	Aminopeptidase N OS=Rhipicephalus zambeziensis OX=60191 PE=4 SV=1
A0A131YWE7	RHIAP	NADH dehydrogenase (Ubiquinone) Fe-S protein 1 OS=Rhipicephalus appendiculatus OX=34631 PE=3 SV=1
A0A1E1X921	9ACAR	Galectin OS=Amblyomma aureolatum OX=187763 PE=2 SV=1
A0A224YY68	9ACAR	Glycyl-tRNA synthetase OS=Rhipicephalus zambeziensis OX=60191 PE=4 SV=1
A0A224YJA9	9ACAR	Protein, containing DUF2359 domain OS=Rhipicephalus zambeziensis OX=60191 PE=4 SV=1
L7MB61	9ACAR	Serine/threonine-protein phosphatase OS=Rhipicephalus pulchellus OX=72859 PE=2 SV=1
L7M975	9ACAR	Serine/threonine-protein phosphatase OS=Rhipicephalus pulchellus OX=72859 PE=2 SV=1
L7MGK4	9ACAR	Putative vacuolar sorting protein vps1 dynamin (Fragment) OS=Rhipicephalus pulchellus OX=72859 PE=2 SV=1
C9W1R6	RHISA	Hematopoietic stem/progenitor cells protein-like protein OS=Rhipicephalus sanguineus OX=34632 PE=2 SV=1
L7M6L0	9ACAR	Nucleoside diphosphate kinase OS=Rhipicephalus pulchellus OX=72859 PE=2 SV=1
A0A224YY43	9ACAR	Lung seven transmembrane receptor OS=Rhipicephalus zambeziensis OX=60191 PE=4 SV=1
A0A224YT49	9ACAR	Aldehyde dehydrogenase OS=Rhipicephalus zambeziensis OX=60191 PE=3 SV=1
L7MGQ8	9ACAR	Putative multifunctional pyrimidine synthesis protein cad includes carbamoyl-phosphate synthet (Fragment) OS=Rhipicephalus pulchellus OX=72859 PE=2 SV=1
L7MIM0	9ACAR	Putative vacuolar assembly/sorting protein vps9 (Fragment) OS=Rhipicephalus pulchellus OX=72859 PE=2 SV=1
L7M9P7	9ACAR	Vacuolar protein sorting-associated protein 35 OS=Rhipicephalus pulchellus OX=72859 PE=2 SV=1
A0A224YP55	9ACAR	Branched-chain amino acid aminotransferase OS=Rhipicephalus zambeziensis OX=60191 PE=4 SV=1
L7M5C0	9ACAR	Putative ist1 OS=Rhipicephalus pulchellus OX=72859 PE=2 SV=1
Q0VCZ3	BOVIN	YTH domain-containing family protein 2 OS=Bos taurus OX=9913 GN=YTHDF2 PE=2 SV=1
L7MKX9	9ACAR	DNA helicase (Fragment) OS=Rhipicephalus pulchellus OX=72859 PE=2 SV=1
B7PTE3	IXOSC	Ribosomal protein, putative OS=Ixodes scapularis OX=6945 GN=8031084 PE=3 SV=1
L7M157	9ACAR	Putative translation initiation factor 2b alpha subunit eif-2balpha/gcn3 OS=Rhipicephalus pulchellus OX=72859 PE=2 SV=1
A0A224Z666	9ACAR	Phosphoserine aminotransferase OS=Rhipicephalus zambeziensis OX=60191 PE=3 SV=1
A0A131XRQ7	IXORI	Putative titin (Fragment) OS=Ixodes ricinus OX=34613 PE=2 SV=1
A0A131YL88	RHIAP	Alpha-1,4 glucan phosphorylase OS=Rhipicephalus appendiculatus OX=34631 PE=3 SV=1
L7M4J7	9ACAR	Uncharacterized protein OS=Rhipicephalus pulchellus OX=72859 PE=2 SV=1
A0A224Z2G2	9ACAR	Tryptophan 2,3-dioxygenase OS=Rhipicephalus zambeziensis OX=60191 PE=3 SV=1
A0A224YW23	9ACAR	Poly [ADP-ribose] polymerase OS=Rhipicephalus zambeziensis OX=60191 PE=4 SV=1
A0A131XMP9	9ACAR	Putative nadh pyrophosphatase i of the nudix family of hydrolase (Fragment) OS=Hyalomma excavatum OX=257692 PE=2 SV=1
V5IIV3	IXORI	Putative translation initiation factor 4f cap-binding subunit OS=Ixodes ricinus OX=34613 PE=2 SV=1
L7M253	9ACAR	Putative host cell transcription factor hcfc1 OS=Rhipicephalus pulchellus OX=72859 PE=2 SV=1
A0A224YDA6	9ACAR	Nuclear pore complex protein Nup133 OS=Rhipicephalus zambeziensis OX=60191 PE=4 SV=1
L7M7Q5	9ACAR	Putative exocyst subunit OS=Rhipicephalus pulchellus OX=72859 PE=2 SV=1
A0A224YMU5	9ACAR	Cytosolic sulfotransferase OS=Rhipicephalus zambeziensis OX=60191 PE=4 SV=1
L7LYP3	9ACAR	Putative dynein light chain tctex-type 1 OS=Rhipicephalus pulchellus OX=72859 PE=2 SV=1
L7MAM7	9ACAR	Putative programmed cell death 4 OS=Rhipicephalus pulchellus OX=72859 PE=2 SV=1
A0A224YMX8	9ACAR	Amidase OS=Rhipicephalus zambeziensis OX=60191 PE=4 SV=1
L7MM45	9ACAR	Putative threonine aldolase (Fragment) OS=Rhipicephalus pulchellus OX=72859 PE=2 SV=1
A0A131XIP3	9ACAR	Putative very long chain acyl-coa dehydrogenase (Fragment) OS=Hyalomma excavatum OX=257692 PE=2 SV=1
A9P773	RHIMP	Glycogen synthase kinase OS=Rhipicephalus microplus OX=6941 GN=GSK-3 PE=2 SV=1
A0A224YLL4	9ACAR	20-hydroxysteroid dehydrogenase OS=Rhipicephalus zambeziensis OX=60191 PE=3 SV=1
L7M5Q2	9ACAR	Putative vamp vesicle-associated membrane protein-associated protein a OS=Rhipicephalus pulchellus OX=72859 PE=2 SV=1
L7M817	9ACAR	Putative peptid OS=Rhipicephalus pulchellus OX=72859 PE=2 SV=1
A0A224YSH6	9ACAR	Adenosylhomocysteinase OS=Rhipicephalus zambeziensis OX=60191 PE=3 SV=1
A0A090X9T2	IXORI	Putative eukaryotic translation initiation factor 6-like protein (Fragment) OS=Ixodes ricinus OX=34613 PE=2 SV=1
L7MCT2	9ACAR	Putative nuclear pore complex nup155 component d nup154 sc (Fragment) OS=Rhipicephalus pulchellus OX=72859 PE=2 SV=1
L7MH59	9ACAR	Putative signal recognition particle receptor alpha subunit (Fragment) OS=Rhipicephalus pulchellus OX=72859 PE=2 SV=1
A0A224YY81	9ACAR	Pre-mRNA-processing factor 39 OS=Rhipicephalus zambeziensis OX=60191 PE=4 SV=1
L7MJV6	9ACAR	Putative gamma-glutamyltransferase (Fragment) OS=Rhipicephalus pulchellus OX=72859 PE=2 SV=1
A0A224YLK8	9ACAR	Insulysin OS=Rhipicephalus zambeziensis OX=60191 PE=3 SV=1
L7MH36	9ACAR	RuvB-like helicase (Fragment) OS=Rhipicephalus pulchellus OX=72859 PE=2 SV=1
A0A224YLL0	9ACAR	2-oxoglutarate dehydrogenase E1 component OS=Rhipicephalus zambeziensis OX=60191 PE=4 SV=1
A0A224Z5E8	9ACAR	Procollagen-lysine,2-oxoglutarate 5-dioxygenase invertebrate OS=Rhipicephalus zambeziensis OX=60191 PE=4 SV=1
A0A034WXB7	RHIMP	Thyropin 3 OS=Rhipicephalus microplus OX=6941 PE=4 SV=1
A0A131XIR0	9ACAR	Putative structural constituent of cuticle (Fragment) OS=Hyalomma excavatum OX=257692 PE=2 SV=1
L7M5A6	9ACAR	Uncharacterized protein OS=Rhipicephalus pulchellus OX=72859 PE=2 SV=1
A0A224YUW0	9ACAR	Nuclear pore complex protein Nup107 OS=Rhipicephalus zambeziensis OX=60191 PE=4 SV=1
B7PVH2	IXOSC	Mitogen-activated protein kinase, putative OS=Ixodes scapularis OX=6945 GN=8031953 PE=3 SV=1
A0A131Z0W6	RHIAP	26S proteasome regulatory subunit N5 OS=Rhipicephalus appendiculatus OX=34631 PE=4 SV=1
L7M4Y5	9ACAR	Putative clathrin assembly protein OS=Rhipicephalus pulchellus OX=72859 PE=2 SV=1
A0A224YZ88	9ACAR	Signal peptidase complex subunit 2 OS=Rhipicephalus zambeziensis OX=60191 PE=4 SV=1
L7M6N9	9ACAR	Putative nuclear transport receptor ranbp16 importin beta superfamily OS=Rhipicephalus pulchellus OX=72859 PE=2 SV=1
G3MK97	9ACAR	Uncharacterized protein OS=Amblyomma maculatum OX=34609 PE=2 SV=1
L7M1W2	9ACAR	Putative thioredoxin peroxidase strongylocentrotus purpuratus: similar to thioredoxin peroxidase OS=Rhipicephalus pulchellus OX=72859 PE=2 SV=1
A0A1E1X8X4	9ACAR	Putative heteroproteinous nuclear ribonucleoprotein r rrm superfamily OS=Amblyomma aureolatum OX=187763 PE=2 SV=1
L7M2Y0	9ACAR	Putative igf-ii mrna-binding protein imp OS=Rhipicephalus pulchellus OX=72859 PE=2 SV=1
L7M191	9ACAR	Putative ubiquitin-conjugating enzyme e2 OS=Rhipicephalus pulchellus OX=72859 PE=2 SV=1
S5M306	9ACAR	Salivary protein Sal2 OS=Rhipicephalus annulatus OX=34611 PE=2 SV=1
A0A224YHE2	9ACAR	Amino acid transporter OS=Rhipicephalus zambeziensis OX=60191 PE=4 SV=1
A0A224YRU4	9ACAR	Alanyl-tRNA synthetase OS=Rhipicephalus zambeziensis OX=60191 PE=3 SV=1
Q9GUA9	AMBAM	Macrophage migration inhibitory factor OS=Amblyomma americanum OX=6943 GN=MIF PE=2 SV=1
A0A1E1XAN9	9ACAR	Proteasome subunit beta type OS=Amblyomma aureolatum OX=187763 PE=2 SV=1
A0A131XPK7	9ACAR	Putative basement membrane-specific heparan sulfate proteoglycan core protein (Fragment) OS=Hyalomma excavatum OX=257692 PE=2 SV=1
V5HWF9	IXORI	Putative extracellular matrix glycoprotein laminin subunit beta (Fragment) OS=Ixodes ricinus OX=34613 PE=2 SV=1
A0A147BQD7	IXORI	Putative inositol 145-trisphosphate receptor (Fragment) OS=Ixodes ricinus OX=34613 PE=4 SV=1
L7MIP7	9ACAR	Putative nuclear cap-binding complex subunit (Fragment) OS=Rhipicephalus pulchellus OX=72859 PE=2 SV=1
A0A224YYK7	9ACAR	Salivary sulfotransferase OS=Rhipicephalus zambeziensis OX=60191 PE=4 SV=1
A0A224Z4G7	9ACAR	Nuclear transport receptor kap120 importin beta superfamily OS=Rhipicephalus zambeziensis OX=60191 PE=4 SV=1
A0A224YRH3	9ACAR	Acyl coa synthetase family member 2 OS=Rhipicephalus zambeziensis OX=60191 PE=4 SV=1
G3MTB1	9ACAR	Uncharacterized protein OS=Amblyomma maculatum OX=34609 PE=2 SV=1
L7M7I7	9ACAR	Putative alkyl hydroperoxide reductase thiol specific antioxidant OS=Rhipicephalus pulchellus OX=72859 PE=2 SV=1
L7MCK3	9ACAR	Putative proteasome non-atpase 26s subunit (Fragment) OS=Rhipicephalus pulchellus OX=72859 PE=2 SV=1
A0A224YNF8	9ACAR	Protein ELYS-like OS=Rhipicephalus zambeziensis OX=60191 PE=4 SV=1
A0A131Z9A0	RHIAP	BIGH3 (Fragment) OS=Rhipicephalus appendiculatus OX=34631 PE=4 SV=1
L7LZX8	9ACAR	Putative alanine aminotransferase OS=Rhipicephalus pulchellus OX=72859 PE=2 SV=1
A0A131XC80	9ACAR	Putative threonyl-trna synthetase (Fragment) OS=Hyalomma excavatum OX=257692 PE=2 SV=1
L7M602	9ACAR	Putative 26s proteasome regulatory complex subunit rpn2/psmd1 OS=Rhipicephalus pulchellus OX=72859 PE=2 SV=1
V5HQG8	IXORI	Putative alpha-catenin (Fragment) OS=Ixodes ricinus OX=34613 PE=2 SV=1
L7MEH0	9ACAR	Ribosomal protein L19 (Fragment) OS=Rhipicephalus pulchellus OX=72859 PE=2 SV=1
A0A224ZBS7	9ACAR	Vacuolar protein-sorting-associated protein 4 OS=Rhipicephalus zambeziensis OX=60191 PE=3 SV=1
L7MHK1	9ACAR	Putative cullin-1 (Fragment) OS=Rhipicephalus pulchellus OX=72859 PE=2 SV=1
A0A131YQK6	RHIAP	Titin OS=Rhipicephalus appendiculatus OX=34631 PE=4 SV=1
L7M5R0	9ACAR	Putative dna/rna helicase mer3/slh1 dead-box superfamily OS=Rhipicephalus pulchellus OX=72859 PE=2 SV=1
A0A131Z9H5	RHIAP	Laminin, beta 1 (Fragment) OS=Rhipicephalus appendiculatus OX=34631 PE=4 SV=1
A0A1E1XF10	9ACAR	Putative bovine leukaemia virus receptor OS=Amblyomma aureolatum OX=187763 PE=2 SV=1
F0J8L9	AMBVA	Putative vacuolar ATP synthase subunit D (Fragment) OS=Amblyomma variegatum OX=34610 PE=2 SV=1
A0A224YJ22	9ACAR	Uncharacterized protein OS=Rhipicephalus zambeziensis OX=60191 PE=4 SV=1
A0A224Z9C1	9ACAR	Ubiquitin carboxyl-terminal hydrolase 7 OS=Rhipicephalus zambeziensis OX=60191 PE=3 SV=1
B7SP19	DERVA	Quinoid dihydropteridine reductase OS=Dermacentor variabilis OX=34621 PE=2 SV=1
L7MEU9	9ACAR	Uncharacterized protein (Fragment) OS=Rhipicephalus pulchellus OX=72859 PE=2 SV=1
L7MFI1	9ACAR	Putative neural cell adhesion molecule (Fragment) OS=Rhipicephalus pulchellus OX=72859 PE=2 SV=1
A0A224YYV6	9ACAR	Selenocysteine lyase OS=Rhipicephalus zambeziensis OX=60191 PE=4 SV=1
A0A224YEQ4	9ACAR	Glycine rich superfamily member (Fragment) OS=Rhipicephalus zambeziensis OX=60191 PE=4 SV=1
A0A224YX94	9ACAR	Protein tyrosine kinase 9/actin monomer binding protein OS=Rhipicephalus zambeziensis OX=60191 PE=4 SV=1
Q4PM71	IXOSC	SCF ubiquitin ligase complex OS=Ixodes scapularis OX=6945 PE=2 SV=1
V5HNT6	IXORI	Mothers against decapentaplegic homolog OS=Ixodes ricinus OX=34613 PE=2 SV=1
A0A131XDL0	9ACAR	Putative 26s proteasome regulatory complex subunit OS=Hyalomma excavatum OX=257692 PE=2 SV=1
L7M5J9	9ACAR	Putative electron transfer flavoprotein alpha subunit OS=Rhipicephalus pulchellus OX=72859 PE=2 SV=1
L7M2B5	9ACAR	Proteasome subunit alpha type OS=Rhipicephalus pulchellus OX=72859 PE=2 SV=1
L7LVD6	9ACAR	MICOS complex subunit MIC10 OS=Rhipicephalus pulchellus OX=72859 PE=2 SV=1
L7LZY0	9ACAR	Putative mitochondrial processing peptidase alpha subunit protein OS=Rhipicephalus pulchellus OX=72859 PE=2 SV=1
L7MKC4	9ACAR	Putative translation initiation factor 2b beta subunit eif-2bbeta/gcd7 (Fragment) OS=Rhipicephalus pulchellus OX=72859 PE=2 SV=1
L7M6E0	9ACAR	Exocyst complex component OS=Rhipicephalus pulchellus OX=72859 PE=2 SV=1
A0A224Z4Q3	9ACAR	40S ribosomal protein SA OS=Rhipicephalus zambeziensis OX=60191 PE=3 SV=1
V5HAQ5	IXORI	Protein involved in cell differentiation/sexual development (Fragment) OS=Ixodes ricinus OX=34613 PE=2 SV=1
A0A131YIW2	RHIAP	Cullin-associated NEDD8-dissociated protein 1 OS=Rhipicephalus appendiculatus OX=34631 PE=4 SV=1
L7MGF8	9ACAR	Putative glycine rich protein (Fragment) OS=Rhipicephalus pulchellus OX=72859 PE=2 SV=1
S5MKN4	9ACAR	Salivary protein Sal1 OS=Rhipicephalus annulatus OX=34611 PE=2 SV=1
A0A131Z6U4	RHIAP	Myosin heavy chain 6/7 (Fragment) OS=Rhipicephalus appendiculatus OX=34631 PE=3 SV=1
A0A1E1WYU9	9ACAR	Putative diadenosine and diphosphoinositol polyphosphate phosphohydrolase OS=Amblyomma aureolatum OX=187763 PE=2 SV=1
L7MF07	9ACAR	Putative glutaryl-coa dehydrogenase (Fragment) OS=Rhipicephalus pulchellus OX=72859 PE=2 SV=1
L7M525	9ACAR	Putative testis OS=Rhipicephalus pulchellus OX=72859 PE=2 SV=1
L7MH84	9ACAR	Putative mitochondrial inheritance and actin cytoskeleton organization protein (Fragment) OS=Rhipicephalus pulchellus OX=72859 PE=2 SV=1
L7M8M9	9ACAR	Putative glutamate/leucine/phenylalanine/valine dehydrogenase OS=Rhipicephalus pulchellus OX=72859 PE=2 SV=1
B7Q8W6	IXOSC	Alkyl hydroperoxide reductase, thiol specific antioxidant, putative OS=Ixodes scapularis OX=6945 GN=8037639 PE=4 SV=1
A0A131Z5J4	RHIAP	Transmembrane protease serine 9-like protein OS=Rhipicephalus appendiculatus OX=34631 PE=4 SV=1
L7M2N7	9ACAR	Putative brefeldin a-inhibited guanine nucleotide-exchange protein 1 OS=Rhipicephalus pulchellus OX=72859 PE=2 SV=1
A0A1E1X772	9ACAR	Putative alpha crystallin (Fragment) OS=Amblyomma aureolatum OX=187763 PE=2 SV=1
A0A131YUZ6	RHIAP	Rb retinoblastoma tumor suppressor related protein OS=Rhipicephalus appendiculatus OX=34631 PE=4 SV=1
A0A131YIX3	RHIAP	Elongation factor Ts, mitochondrial OS=Rhipicephalus appendiculatus OX=34631 PE=3 SV=1
Q9XYR2	RHIMP	Aldehyde dehydrogenase (Fragment) OS=Rhipicephalus microplus OX=6941 GN=ALDH PE=2 SV=1
A0A131XIV5	9ACAR	Putative secreted salivary gland peptide (Fragment) OS=Hyalomma excavatum OX=257692 PE=2 SV=1
G3MHT1	9ACAR	Uncharacterized protein (Fragment) OS=Amblyomma maculatum OX=34609 PE=2 SV=1
A0A224YJN2	9ACAR	cGMP-dependent protein kinase OS=Rhipicephalus zambeziensis OX=60191 PE=3 SV=1
A0A224Z4L3	9ACAR	U2 small nuclear ribonucleoprotein B OS=Rhipicephalus zambeziensis OX=60191 PE=4 SV=1
V5HXC0	IXORI	Putative heteroproteinous nuclear ribonucleoprotein l (Fragment) OS=Ixodes ricinus OX=34613 PE=2 SV=1
L7M852	9ACAR	Protein BCCIP homolog OS=Rhipicephalus pulchellus OX=72859 PE=2 SV=1
A0A1E1XP54	9ACAR	Serine/threonine-protein kinase TOR (Fragment) OS=Amblyomma sculptum OX=1581419 PE=2 SV=1
L7M6G9	9ACAR	Putative signaling protein OS=Rhipicephalus pulchellus OX=72859 PE=2 SV=1
L7M6T1	9ACAR	Uncharacterized protein OS=Rhipicephalus pulchellus OX=72859 PE=2 SV=1
A0A1E1XE96	9ACAR	Putative carboxypeptidase m (Fragment) OS=Amblyomma aureolatum OX=187763 PE=2 SV=1
L7M751	9ACAR	Putative clathrin interactor 1 OS=Rhipicephalus pulchellus OX=72859 PE=2 SV=1
A0A224YDL9	9ACAR	Protein SAAL1 OS=Rhipicephalus zambeziensis OX=60191 PE=4 SV=1
L7MAQ9	9ACAR	Eukaryotic translation initiation factor 3 subunit E OS=Rhipicephalus pulchellus OX=72859 PE=2 SV=1
L7M3G2	9ACAR	DNA helicase OS=Rhipicephalus pulchellus OX=72859 PE=2 SV=1
L7M297	9ACAR	Uridine kinase OS=Rhipicephalus pulchellus OX=72859 PE=2 SV=1
A0A224Z4X3	9ACAR	Ubiquitin conjugation factor E4 B OS=Rhipicephalus zambeziensis OX=60191 PE=4 SV=1
A0A224YZQ2	9ACAR	Solute carrier family 1 (Glial high affinity glutamate transporter) member 2 OS=Rhipicephalus zambeziensis OX=60191 PE=4 SV=1
L7MB05	9ACAR	Putative synapse-associated protein OS=Rhipicephalus pulchellus OX=72859 PE=2 SV=1
A0A224Z5B7	9ACAR	Nuclear transport receptor exportin 4 importin beta superfamily OS=Rhipicephalus zambeziensis OX=60191 PE=4 SV=1
A0A023GK66	9ACAR	Putative alpha-2-macroglobulin receptor-associated protein (Fragment) OS=Amblyomma triste OX=251400 PE=2 SV=1
A0A224Y2X6	9ACAR	Coiled-coil domain-containing protein 47 OS=Rhipicephalus zambeziensis OX=60191 PE=4 SV=1
L7M1R8	9ACAR	Putative ribosome bioproteinsis protein OS=Rhipicephalus pulchellus OX=72859 PE=2 SV=1
F1MI56	BOVIN	Ankyrin repeat domain 17 OS=Bos taurus OX=9913 GN=ANKRD17 PE=4 SV=2
L7M310	9ACAR	Putative ran gtpase activating protein 1 OS=Rhipicephalus pulchellus OX=72859 PE=2 SV=1
L7M6A6	9ACAR	Profilin OS=Rhipicephalus pulchellus OX=72859 PE=2 SV=1
L7MB11	9ACAR	Putative glycogenin 1 OS=Rhipicephalus pulchellus OX=72859 PE=2 SV=1
L7MA09	9ACAR	Uncharacterized protein OS=Rhipicephalus pulchellus OX=72859 PE=2 SV=1
A0A224YG65	9ACAR	26S proteasome regulatory subunit N9 OS=Rhipicephalus zambeziensis OX=60191 PE=4 SV=1
V5IJ97	IXORI	Putative downstream of receptor kinase OS=Ixodes ricinus OX=34613 PE=2 SV=1
L7M4E1	9ACAR	ER lumen protein-retaining receptor OS=Rhipicephalus pulchellus OX=72859 PE=2 SV=1
A0A131YN02	RHIAP	Beta-glucuronidase OS=Rhipicephalus appendiculatus OX=34631 PE=4 SV=1
V5HPR5	IXORI	Uncharacterized protein (Fragment) OS=Ixodes ricinus OX=34613 PE=2 SV=1
L7M8K9	9ACAR	Putative eukaryotic translation initiation factor 5-like isoform 1 OS=Rhipicephalus pulchellus OX=72859 PE=2 SV=1
L7MJJ2	9ACAR	Putative nuclear pore complex protein nup85 (Fragment) OS=Rhipicephalus pulchellus OX=72859 PE=2 SV=1
A0A1E1X6J1	9ACAR	Putative titin (Fragment) OS=Amblyomma aureolatum OX=187763 PE=2 SV=1
A0A131XI81	9ACAR	Aspartate aminotransferase OS=Hyalomma excavatum OX=257692 PE=2 SV=1
A0A224YRY8	9ACAR	Dolichyl-diphosphooligosaccharide-protein glycosyltransferase OS=Rhipicephalus zambeziensis OX=60191 PE=4 SV=1
L7M0B0	9ACAR	Putative hydroxymethylglutaryl-coa lyase OS=Rhipicephalus pulchellus OX=72859 PE=2 SV=1
A0A034WZ07	RHIMP	Glycine-rich protein 2 OS=Rhipicephalus microplus OX=6941 PE=4 SV=1
L7MK55	9ACAR	Putative transporter abc superfamily (Fragment) OS=Rhipicephalus pulchellus OX=72859 PE=2 SV=1
A0A224Z0I5	9ACAR	T-complex protein 1 subunit theta OS=Rhipicephalus zambeziensis OX=60191 PE=3 SV=1
A0A1E1XQT9	9ACAR	Putative pyridoxal phosphate phosphatase phospho2 (Fragment) OS=Amblyomma sculptum OX=1581419 PE=2 SV=1
L7MA12	9ACAR	Putative golgi transport complex subunit OS=Rhipicephalus pulchellus OX=72859 PE=2 SV=1
A0A023FKK2	9ACAR	Putative 2-oxoglutarate dehydrogenase e1 subunit (Fragment) OS=Amblyomma cajennense OX=34607 PE=2 SV=1
A0A224YME1	9ACAR	Er golgi vesicle tethering protein OS=Rhipicephalus zambeziensis OX=60191 PE=4 SV=1
A0A131Z4F3	RHIAP	Ubiquitinyl hydrolase 1 OS=Rhipicephalus appendiculatus OX=34631 PE=3 SV=1
L7M6Y9	9ACAR	Putative u5 snrnp spliceosome subunit OS=Rhipicephalus pulchellus OX=72859 PE=2 SV=1
L7M059	9ACAR	Putative sodium:neurotransmitter symporter family OS=Rhipicephalus pulchellus OX=72859 PE=2 SV=1
L7M6R5	9ACAR	Putative rna polymerase ii large subunit OS=Rhipicephalus pulchellus OX=72859 PE=2 SV=1
A0A224Z4P2	9ACAR	Prolyl oligopeptidase OS=Rhipicephalus zambeziensis OX=60191 PE=4 SV=1
A0A224Z0B0	9ACAR	Phosphotransferase OS=Rhipicephalus zambeziensis OX=60191 PE=3 SV=1
L7LSG2	9ACAR	Putative golgi protein OS=Rhipicephalus pulchellus OX=72859 PE=2 SV=1
L7MGH9	9ACAR	Putative microtubule associated complex (Fragment) OS=Rhipicephalus pulchellus OX=72859 PE=2 SV=1
L7MAD1	9ACAR	Putative pppde peptidase domain protein OS=Rhipicephalus pulchellus OX=72859 PE=2 SV=1
L7M682	9ACAR	Putative u1 small nuclear ribonucleoprotein 70 kDa OS=Rhipicephalus pulchellus OX=72859 PE=2 SV=1
L7M3X3	9ACAR	Putative mitochondrial import inner membrane translocase subunit tim23 OS=Rhipicephalus pulchellus OX=72859 PE=2 SV=1
L7MGS3	9ACAR	Putative atp-dependent rna helicase (Fragment) OS=Rhipicephalus pulchellus OX=72859 PE=2 SV=1
L7M227	9ACAR	T-complex protein 1 subunit gamma OS=Rhipicephalus pulchellus OX=72859 PE=2 SV=1
L7LZC8	9ACAR	Putative trna and rrna cytosine-c5-methylase nucleolar protein nol1/nop2 OS=Rhipicephalus pulchellus OX=72859 PE=2 SV=1
L7MI65	9ACAR	Uncharacterized protein (Fragment) OS=Rhipicephalus pulchellus OX=72859 PE=2 SV=1
L7MKT0	9ACAR	Putative membrane-associated apoptosis protein (Fragment) OS=Rhipicephalus pulchellus OX=72859 PE=2 SV=1
V5HIW2	IXORI	Putative phosphate acyltransferase OS=Ixodes ricinus OX=34613 PE=2 SV=1
A0A023GJ06	9ACAR	Putative glutathione s-transferase ixodes scapularis glutathione s-transferase OS=Amblyomma triste OX=251400 PE=2 SV=1
A0A131YWG0	RHIAP	Cytoskeleton-associated protein 5 OS=Rhipicephalus appendiculatus OX=34631 PE=4 SV=1
A0A224YYZ8	9ACAR	Fructose-bisphosphate aldolase OS=Rhipicephalus zambeziensis OX=60191 PE=3 SV=1
A0A1E1XPN2	9ACAR	Putative basement membrane-specific heparan sulfate proteoglycan core protein (Fragment) OS=Amblyomma sculptum OX=1581419 PE=2 SV=1
L7MMF6	9ACAR	Putative rna polymerase ii elongator complex subunit elp3/histone acetyltransferase (Fragment) OS=Rhipicephalus pulchellus OX=72859 PE=2 SV=1
L7MAG2	9ACAR	Fascin OS=Rhipicephalus pulchellus OX=72859 PE=2 SV=1
A0A224YEZ2	9ACAR	Heat domain-containing protein OS=Rhipicephalus zambeziensis OX=60191 PE=4 SV=1
L7LWA3	9ACAR	Putative gtpase xab1 interacts with dna repair protein xpa OS=Rhipicephalus pulchellus OX=72859 PE=2 SV=1
A0A224YEL3	9ACAR	Reticulon-like protein OS=Rhipicephalus zambeziensis OX=60191 PE=4 SV=1
L7LXB8	9ACAR	MICOS complex subunit MIC13 OS=Rhipicephalus pulchellus OX=72859 PE=2 SV=1
L7MAQ8	9ACAR	Putative exosomal 3'-5' exoribonuclease complex subunit (Fragment) OS=Rhipicephalus pulchellus OX=72859 PE=2 SV=1
L7M5J1	9ACAR	Putative tor signaling pathway regulator-like protein OS=Rhipicephalus pulchellus OX=72859 PE=2 SV=1
L7M2R3	9ACAR	Uncharacterized protein OS=Rhipicephalus pulchellus OX=72859 PE=2 SV=1
A0A131XD30	9ACAR	Putative apoptosis inhibitor 5/fibroblast growth factor 2-interacting factor 2 OS=Hyalomma excavatum OX=257692 PE=2 SV=1
L7M521	9ACAR	Putative diacetyl reductase/l-xylulose reductase OS=Rhipicephalus pulchellus OX=72859 PE=2 SV=1
A0A1E1X8L3	9ACAR	Transmembrane 9 superfamily member OS=Amblyomma aureolatum OX=187763 PE=2 SV=1
A0A224YJ64	9ACAR	Calsyntenin OS=Rhipicephalus zambeziensis OX=60191 PE=4 SV=1
A0A224YXN9	9ACAR	Elongation factor Ts, mitochondrial OS=Rhipicephalus zambeziensis OX=60191 PE=3 SV=1
L7MFY7	9ACAR	Putative isoform cra b (Fragment) OS=Rhipicephalus pulchellus OX=72859 PE=2 SV=1
A0A131YIN1	RHIAP	Vacuole morphology and inheritance protein 14 OS=Rhipicephalus appendiculatus OX=34631 PE=4 SV=1
L7M3M0	9ACAR	Uncharacterized protein OS=Rhipicephalus pulchellus OX=72859 PE=2 SV=1
A0A131XMW4	9ACAR	Putative karyopherin importin beta 3 OS=Hyalomma excavatum OX=257692 PE=2 SV=1
A0A224YWY3	9ACAR	Nuclear transport receptor ranbp7/ranbp8 importin beta superfamily OS=Rhipicephalus zambeziensis OX=60191 PE=4 SV=1
A0A224YLI3	9ACAR	DnaJ-like protein subfamily C member 10 OS=Rhipicephalus zambeziensis OX=60191 PE=4 SV=1
L7LW62	9ACAR	Uncharacterized protein OS=Rhipicephalus pulchellus OX=72859 PE=2 SV=1
L7MDJ0	9ACAR	Uncharacterized protein (Fragment) OS=Rhipicephalus pulchellus OX=72859 PE=2 SV=1
L7MK57	9ACAR	Putative nuclear pore complex component sc seh1 (Fragment) OS=Rhipicephalus pulchellus OX=72859 PE=2 SV=1
A0A224ZBX2	9ACAR	Zinc finger CCCH domain-containing protein 11A OS=Rhipicephalus zambeziensis OX=60191 PE=4 SV=1
L7MF53	9ACAR	Proline dehydrogenase (Fragment) OS=Rhipicephalus pulchellus OX=72859 PE=2 SV=1
L7M6B1	9ACAR	Putative 39s ribosomal protein l23 OS=Rhipicephalus pulchellus OX=72859 PE=2 SV=1
L7LRQ9	9ACAR	Putative translation initiation factor 2b gamma subunit eif-2bgamma/gcd1 OS=Rhipicephalus pulchellus OX=72859 PE=2 SV=1
A0A224Z0C3	9ACAR	Nuclear receptor coactivator 5 OS=Rhipicephalus zambeziensis OX=60191 PE=4 SV=1
L7MM75	9ACAR	Putative csat (Fragment) OS=Rhipicephalus pulchellus OX=72859 PE=2 SV=1
A0A224Z4W7	9ACAR	Myosin regulatory light chain ef hand protein superfamily OS=Rhipicephalus zambeziensis OX=60191 PE=4 SV=1
A0A147BBX3	IXORI	Putative nidogen OS=Ixodes ricinus OX=34613 PE=4 SV=1
A0A224Z179	9ACAR	Single-strand DNA-binding protein OS=Rhipicephalus zambeziensis OX=60191 PE=3 SV=1
A0A224YTL9	9ACAR	Microtubule-associated protein RP/EB family OS=Rhipicephalus zambeziensis OX=60191 PE=4 SV=1
A0A131YUB6	RHIAP	Anion exchange protein OS=Rhipicephalus appendiculatus OX=34631 PE=3 SV=1
A0A224Z583	9ACAR	Vacuolar protein OS=Rhipicephalus zambeziensis OX=60191 PE=4 SV=1
V5I001	IXORI	Putative myosin class i heavy chain OS=Ixodes ricinus OX=34613 PE=2 SV=1
L7MHP6	9ACAR	XK-related protein (Fragment) OS=Rhipicephalus pulchellus OX=72859 PE=2 SV=1
A0A131Z2G0	RHIAP	TraB domain-containing protein OS=Rhipicephalus appendiculatus OX=34631 PE=4 SV=1
L7MAQ1	9ACAR	Putative cytochrome b-c1 complex subunit 2 mitochondrial OS=Rhipicephalus pulchellus OX=72859 PE=2 SV=1
A0A224YUV1	9ACAR	Nuclear pore complex protein Nup210 OS=Rhipicephalus zambeziensis OX=60191 PE=4 SV=1
L7M5K9	9ACAR	Uncharacterized protein OS=Rhipicephalus pulchellus OX=72859 PE=2 SV=1
L7ME40	9ACAR	Putative karyopherin importin beta 3 (Fragment) OS=Rhipicephalus pulchellus OX=72859 PE=2 SV=1
A0A131XAN9	9ACAR	Putative e3 ubiquitin-protein ligase huwe1 isoform x3 OS=Hyalomma excavatum OX=257692 PE=2 SV=1
A0A224YSA4	9ACAR	E3 ubiquitin-protein ligase HECTD1 (Fragment) OS=Rhipicephalus zambeziensis OX=60191 PE=4 SV=1
A0A131ZAT8	RHIAP	Laminin, gamma 1 (Fragment) OS=Rhipicephalus appendiculatus OX=34631 PE=4 SV=1
L7MMQ8	9ACAR	Putative translocase of outer membrane 34 (Fragment) OS=Rhipicephalus pulchellus OX=72859 PE=2 SV=1
E2J6Y3	9ACAR	60S ribosomal protein L14 (Fragment) OS=Hyalomma rufipes OX=72862 PE=2 SV=1
A0A224YW38	9ACAR	Conserved protein mo25 OS=Rhipicephalus zambeziensis OX=60191 PE=4 SV=1
A0A034WXS6	RHIMP	Glutathione S-transferase 1 OS=Rhipicephalus microplus OX=6941 PE=4 SV=1
L7M1C9	9ACAR	Putative endocytosis protein rme-8 OS=Rhipicephalus pulchellus OX=72859 PE=2 SV=1
A0A131Z1S0	RHIAP	Creatine kinase OS=Rhipicephalus appendiculatus OX=34631 PE=3 SV=1
A0A224YX26	9ACAR	Exosome complex component RRP4 OS=Rhipicephalus zambeziensis OX=60191 PE=4 SV=1
L7M210	9ACAR	Putative peptidyl-trna hydrolase pth2 OS=Rhipicephalus pulchellus OX=72859 PE=2 SV=1
A0A224YU22	9ACAR	Glycogen [starch] synthase OS=Rhipicephalus zambeziensis OX=60191 PE=3 SV=1
L7M7I1	9ACAR	Putative lipid kinase OS=Rhipicephalus pulchellus OX=72859 PE=2 SV=1
A0A224YVT9	9ACAR	GrpE protein homolog OS=Rhipicephalus zambeziensis OX=60191 PE=3 SV=1
Q86RN8	RHIMP	Paramyosin OS=Rhipicephalus microplus OX=6941 GN=PRM PE=1 SV=1
A0A224ZBY8	9ACAR	Vitellogenin 3 OS=Rhipicephalus zambeziensis OX=60191 PE=4 SV=1
L7MLJ0	9ACAR	Uncharacterized protein (Fragment) OS=Rhipicephalus pulchellus OX=72859 PE=2 SV=1
A0A224YRR3	9ACAR	Glutamyl-tRNA(Gln) amidotransferase subunit A, mitochondrial OS=Rhipicephalus zambeziensis OX=60191 PE=3 SV=1
Q2XW18	RHIMP	Glutathione peroxidase OS=Rhipicephalus microplus OX=6941 GN=PHGPX PE=3 SV=2
A0A131XF83	9ACAR	Putative glutamate decarboxylase/sphingosine phosphate lyase (Fragment) OS=Hyalomma excavatum OX=257692 PE=2 SV=1
L7MGY1	9ACAR	Putative 26s proteasome regulatory complex subunit rpn7/psmd6 (Fragment) OS=Rhipicephalus pulchellus OX=72859 PE=2 SV=1
A0A224Z9H5	9ACAR	Ubiquitin-protein ligase E3 C OS=Rhipicephalus zambeziensis OX=60191 PE=4 SV=1
A0A0C9RSH1	AMBAM	Putative ribosomal protein s15aa (Fragment) OS=Amblyomma americanum OX=6943 PE=2 SV=1
C9W1P0	RHISA	Ribosomal protein L21 OS=Rhipicephalus sanguineus OX=34632 PE=2 SV=1
B7PRM5	IXOSC	DEAD-box protein, putative OS=Ixodes scapularis OX=6945 GN=8030344 PE=4 SV=1
L7M623	9ACAR	Putative mitochondrial ribosomal protein OS=Rhipicephalus pulchellus OX=72859 PE=2 SV=1
A0A131YVD2	RHIAP	Neuroblastoma-amplified sequence isoform X1 OS=Rhipicephalus appendiculatus OX=34631 PE=4 SV=1
L7M9E3	9ACAR	AP complex subunit beta OS=Rhipicephalus pulchellus OX=72859 PE=2 SV=1
A0A224Z770	9ACAR	RabGAP domain-containing protein OS=Rhipicephalus zambeziensis OX=60191 PE=4 SV=1
A0A224YXT7	9ACAR	Regulator complex protein LAMTOR5 OS=Rhipicephalus zambeziensis OX=60191 PE=4 SV=1
A0A224Z3R0	9ACAR	Lupus La protein OS=Rhipicephalus zambeziensis OX=60191 PE=4 SV=1
V5H256	IXORI	Putative serine palmitoyltransferase OS=Ixodes ricinus OX=34613 PE=2 SV=1
A0A224Z517	9ACAR	Sodium/hydrogen exchanger (Fragment) OS=Rhipicephalus zambeziensis OX=60191 PE=3 SV=1
A0A131Z267	RHIAP	Chitin-binding protein OS=Rhipicephalus appendiculatus OX=34631 PE=4 SV=1
L7M430	9ACAR	Tetraspanin OS=Rhipicephalus pulchellus OX=72859 PE=2 SV=1
L7M5F8	9ACAR	Putative alkyl hydroperoxide reductase thiol specific antioxidant OS=Rhipicephalus pulchellus OX=72859 PE=2 SV=1
C9W1S4	RHISA	Signal peptidase (Fragment) OS=Rhipicephalus sanguineus OX=34632 PE=2 SV=1
L7M0U8	9ACAR	Putative ubiquinol cytochrome c reductase assembly protein cbp3 OS=Rhipicephalus pulchellus OX=72859 PE=2 SV=1
L7M5Y4	9ACAR	Uncharacterized protein OS=Rhipicephalus pulchellus OX=72859 PE=2 SV=1
L7M2A4	9ACAR	Putative alpha actinin OS=Rhipicephalus pulchellus OX=72859 PE=2 SV=1
V5IIP9	IXORI	Mothers against decapentaplegic homolog OS=Ixodes ricinus OX=34613 PE=2 SV=1
A0A1E1XVN9	9ACAR	Putative muscle-specific protein 300 isoform k (Fragment) OS=Amblyomma sculptum OX=1581419 PE=2 SV=1
A0A224Z0B5	9ACAR	Isoleucyl-tRNA synthetase OS=Rhipicephalus zambeziensis OX=60191 PE=3 SV=1
A0A131XKN3	9ACAR	Putative acyl-coa thioesterase (Fragment) OS=Hyalomma excavatum OX=257692 PE=2 SV=1
L7MCU2	9ACAR	Protein-S-isoprenylcysteine O-methyltransferase (Fragment) OS=Rhipicephalus pulchellus OX=72859 PE=2 SV=1
A0A224YXH6	9ACAR	Peptidylglycine alpha amidating monooxygenase OS=Rhipicephalus zambeziensis OX=60191 PE=4 SV=1
A0A1E1XQ69	9ACAR	Protein involved in maintenance of golgi structure and er-golgi transport (Fragment) OS=Amblyomma sculptum OX=1581419 PE=2 SV=1
L7M764	9ACAR	Putative member of chemokine-like factor super family OS=Rhipicephalus pulchellus OX=72859 PE=2 SV=1
B7SP27	DERVA	Putative aldehyde dehydrogenase (Fragment) OS=Dermacentor variabilis OX=34621 GN=ALDH PE=2 SV=1
A0A224Z1V5	9ACAR	Microsomal prostaglandin-E synthase 2 OS=Rhipicephalus zambeziensis OX=60191 PE=4 SV=1
L7M1M7	9ACAR	Putative puf family rna-binding protein OS=Rhipicephalus pulchellus OX=72859 PE=2 SV=1
A0A224YM66	9ACAR	Lipase maturation factor OS=Rhipicephalus zambeziensis OX=60191 PE=3 SV=1
A0A224Z7X2	9ACAR	Ribonuclease DdI-like protein OS=Rhipicephalus zambeziensis OX=60191 PE=3 SV=1
L7MEV5	9ACAR	Putative guanine nucleotide exchange factor (Fragment) OS=Rhipicephalus pulchellus OX=72859 PE=2 SV=1
L7M2Q2	9ACAR	Putative tensin-1 OS=Rhipicephalus pulchellus OX=72859 PE=2 SV=1
A0A224Z510	9ACAR	RNA cytidine acetyltransferase OS=Rhipicephalus zambeziensis OX=60191 PE=3 SV=1
A0A131ZAF8	RHIAP	Rab3 GTPaseactivating protein, non-catalytic subunit family (Fragment) OS=Rhipicephalus appendiculatus OX=34631 PE=4 SV=1
G3MQN0	9ACAR	Uncharacterized protein OS=Amblyomma maculatum OX=34609 PE=2 SV=1
L7LSB9	9ACAR	Uncharacterized protein OS=Rhipicephalus pulchellus OX=72859 PE=2 SV=1
A0A224YQ83	9ACAR	40s ribosomal protein s3 OS=Rhipicephalus zambeziensis OX=60191 PE=4 SV=1
L7MED0	9ACAR	Transgelin (Fragment) OS=Rhipicephalus pulchellus OX=72859 PE=2 SV=1
L7MKK2	9ACAR	Lysine--tRNA ligase (Fragment) OS=Rhipicephalus pulchellus OX=72859 PE=2 SV=1
L7LXF2	9ACAR	Putative cap OS=Rhipicephalus pulchellus OX=72859 PE=2 SV=1
A0A224Z1P8	9ACAR	Large subunit ribosomal protein L22e OS=Rhipicephalus zambeziensis OX=60191 PE=4 SV=1
A0A023GDD0	9ACAR	Putative dehydrogenase with different specificities related to short-chain alcohol dehydrogenase OS=Amblyomma triste OX=251400 PE=2 SV=1
A0A131YVB6	RHIAP	Symplekin OS=Rhipicephalus appendiculatus OX=34631 PE=4 SV=1
A0A224YUY3	9ACAR	Cullin 4 OS=Rhipicephalus zambeziensis OX=60191 PE=3 SV=1
A0A224Z7R3	9ACAR	V-type proton ATPase subunit C OS=Rhipicephalus zambeziensis OX=60191 PE=3 SV=1
L7MI05	9ACAR	Putative vitronectin receptor alpha subunit (Fragment) OS=Rhipicephalus pulchellus OX=72859 PE=2 SV=1
L7M846	9ACAR	RuvB-like helicase OS=Rhipicephalus pulchellus OX=72859 PE=2 SV=1
L7ML15	9ACAR	Putative lipid exporter abca1 (Fragment) OS=Rhipicephalus pulchellus OX=72859 PE=2 SV=1
A0A131Z2D6	RHIAP	Antigen 5 family member OS=Rhipicephalus appendiculatus OX=34631 PE=4 SV=1
A0A0A7DS56	RHIMP	Pyruvate kinase OS=Rhipicephalus microplus OX=6941 PE=2 SV=1
A0A224Z2W7	9ACAR	Large subunit ribosomal protein LP1 OS=Rhipicephalus zambeziensis OX=60191 PE=3 SV=1
L7M621	9ACAR	Putative translocon-associated protein OS=Rhipicephalus pulchellus OX=72859 PE=2 SV=1
L7MB37	9ACAR	Putative actin OS=Rhipicephalus pulchellus OX=72859 PE=2 SV=1
A0A1E1XQB8	9ACAR	Putative myosin class ii heavy chain OS=Amblyomma sculptum OX=1581419 PE=2 SV=1
L7M963	9ACAR	Putative aquaporin major intrinsic protein family OS=Rhipicephalus pulchellus OX=72859 PE=2 SV=1
A0A131YIN0	RHIAP	Protein nlrc3 OS=Rhipicephalus appendiculatus OX=34631 PE=4 SV=1
A0A224Z318	9ACAR	Mitochondrial import receptor subunit TOM70 (Fragment) OS=Rhipicephalus zambeziensis OX=60191 PE=4 SV=1
L7M282	9ACAR	Putative soluble epoxide hydrolase OS=Rhipicephalus pulchellus OX=72859 PE=2 SV=1
L7M127	9ACAR	Uncharacterized protein OS=Rhipicephalus pulchellus OX=72859 PE=2 SV=1
A0A1E1XBG6	9ACAR	Putative nuclear pore complex protein nup88 (Fragment) OS=Amblyomma aureolatum OX=187763 PE=2 SV=1
A0A224YRP0	9ACAR	Insulin-like growth factor 2 receptor OS=Rhipicephalus zambeziensis OX=60191 PE=4 SV=1
A0A131YTA4	RHIAP	Translational activator gcn1 translational activator gcn1 OS=Rhipicephalus appendiculatus OX=34631 PE=4 SV=1
A0A224Z4N0	9ACAR	Ornithine-oxo-acid transaminase OS=Rhipicephalus zambeziensis OX=60191 PE=3 SV=1
A0A1E1XFT0	9ACAR	Putative mrna cleavage and polyadenylation factor ii complex subunit cft1 cpsf subunit (Fragment) OS=Amblyomma aureolatum OX=187763 PE=2 SV=1
A0A023FZZ7	9ACAR	T-complex protein 1 subunit delta OS=Amblyomma parvum OX=251391 PE=2 SV=1
A0A131XLR2	9ACAR	Acyl carrier protein OS=Hyalomma excavatum OX=257692 PE=2 SV=1
F0JA20	AMBVA	40S ribosomal protein S7 (Fragment) OS=Amblyomma variegatum OX=34610 PE=2 SV=1
A0A023GP41	9ACAR	Putative vitellogenin-3 (Fragment) OS=Amblyomma triste OX=251400 PE=2 SV=1
L7M7I0	9ACAR	Hypoxanthine phosphoribosyltransferase OS=Rhipicephalus pulchellus OX=72859 PE=2 SV=1
W0G370	RHIMP	Cyclin-dependent kinase 1 OS=Rhipicephalus microplus OX=6941 PE=2 SV=1
A0A131YHA4	RHIAP	Clathrin heavy chain OS=Rhipicephalus appendiculatus OX=34631 PE=3 SV=1
L7M5F9	9ACAR	Putative cytochrome oxidase subunit viic OS=Rhipicephalus pulchellus OX=72859 PE=2 SV=1
L7MAB5	9ACAR	NEDD8-activating enzyme E1 regulatory subunit OS=Rhipicephalus pulchellus OX=72859 PE=2 SV=1
L7LYH4	9ACAR	Putative mitochondrial ribosomal protein l44 OS=Rhipicephalus pulchellus OX=72859 PE=2 SV=1
A0A224ZBM3	9ACAR	Ubiquitin-conjugating enzyme E2 O OS=Rhipicephalus zambeziensis OX=60191 PE=3 SV=1
G3MM71	9ACAR	Uncharacterized protein OS=Amblyomma maculatum OX=34609 PE=2 SV=1
A0A131XRP8	9ACAR	60S ribosomal protein L6 OS=Hyalomma excavatum OX=257692 PE=2 SV=1
A0A131YNG4	RHIAP	Phosphatidate phosphatase OS=Rhipicephalus appendiculatus OX=34631 PE=4 SV=1
A0A131Z7R0	RHIAP	E3 ubiquitin-protein ligase HUWE1 (Fragment) OS=Rhipicephalus appendiculatus OX=34631 PE=4 SV=1
L7M1C0	9ACAR	Uncharacterized protein OS=Rhipicephalus pulchellus OX=72859 PE=2 SV=1
A0A034WWU0	RHIMP	Secreted protein 27 (Fragment) OS=Rhipicephalus microplus OX=6941 PE=4 SV=1
A0A224YKB2	9ACAR	Crystallin alpha B OS=Rhipicephalus zambeziensis OX=60191 PE=3 SV=1
L7M4G8	9ACAR	Uncharacterized protein OS=Rhipicephalus pulchellus OX=72859 PE=2 SV=1
A0A131YQE1	RHIAP	Agmatinase OS=Rhipicephalus appendiculatus OX=34631 PE=3 SV=1
L7MAP4	9ACAR	Succinate--CoA ligase [ADP-forming] subunit beta, mitochondrial OS=Rhipicephalus pulchellus OX=72859 PE=2 SV=1
A0A131YVZ7	RHIAP	Citrate synthase OS=Rhipicephalus appendiculatus OX=34631 PE=3 SV=1
A0A023G0K4	9ACAR	Putative transforming growth factor-beta-induced protein ig-h3 OS=Amblyomma parvum OX=251391 PE=2 SV=1
L7MAX7	9ACAR	Putative eukaryotic translation initiation factor 4a2 OS=Rhipicephalus pulchellus OX=72859 PE=2 SV=1
A0A224Z2U0	9ACAR	U3 small nucleolar RNA-associated protein 12 OS=Rhipicephalus zambeziensis OX=60191 PE=4 SV=1
L7MHW5	9ACAR	Putative mitochondrial import inner membrane translocase subunit tim44 (Fragment) OS=Rhipicephalus pulchellus OX=72859 PE=2 SV=1
A0A224YV04	9ACAR	Nuclear transport regulator OS=Rhipicephalus zambeziensis OX=60191 PE=4 SV=1
B7PPK2	IXOSC	Munc13-4, putative OS=Ixodes scapularis OX=6945 GN=8051575 PE=4 SV=1
L7M3X1	9ACAR	Putative nadh:ubiquinone oxidoreductase OS=Rhipicephalus pulchellus OX=72859 PE=2 SV=1
A0A224Z2Q9	9ACAR	U3 small nucleolar RNA-associated protein 20 OS=Rhipicephalus zambeziensis OX=60191 PE=4 SV=1
L7M6Y4	9ACAR	Putative kinesin light chain OS=Rhipicephalus pulchellus OX=72859 PE=2 SV=1
L7M2A3	9ACAR	40S ribosomal protein S27 OS=Rhipicephalus pulchellus OX=72859 PE=2 SV=1
L7M2A1	9ACAR	Putative deoxyribonuclease tatdn1 OS=Rhipicephalus pulchellus OX=72859 PE=2 SV=1
L7LXF3	9ACAR	Uncharacterized protein OS=Rhipicephalus pulchellus OX=72859 PE=2 SV=1
L7M5Z0	9ACAR	Putative nuclear transport receptor crm1/msn5 importin beta superfamily OS=Rhipicephalus pulchellus OX=72859 PE=2 SV=1
L7M9A1	9ACAR	Putative cell-cycle and apoptosis regulatory protein 1 strongylocentrotus purpuratus OS=Rhipicephalus pulchellus OX=72859 PE=2 SV=1
W0G2Y3	RHIMP	Cyclin-dependent kinase 7 OS=Rhipicephalus microplus OX=6941 PE=2 SV=1
G3MLW1	9ACAR	Uncharacterized protein OS=Amblyomma maculatum OX=34609 PE=2 SV=1
L7MEX1	9ACAR	Putative o-linked n-acetylglucosamine transferase ogt (Fragment) OS=Rhipicephalus pulchellus OX=72859 PE=2 SV=1
L7MCH9	9ACAR	Putative dumpy (Fragment) OS=Rhipicephalus pulchellus OX=72859 PE=2 SV=1
Q4PMD3	IXOSC	40S ribosomal protein S10 OS=Ixodes scapularis OX=6945 GN=8043970 PE=2 SV=1
A0A224YPN8	9ACAR	ATP synthase subunit d, mitochondrial OS=Rhipicephalus zambeziensis OX=60191 PE=3 SV=1
A0A224YTJ8	9ACAR	Ankyrin OS=Rhipicephalus zambeziensis OX=60191 PE=4 SV=1
A0A131XES1	9ACAR	Putative amphiphysin OS=Hyalomma excavatum OX=257692 PE=2 SV=1
A0A224ZBB5	9ACAR	Tudor domain-containing protein 1/4/6/7 OS=Rhipicephalus zambeziensis OX=60191 PE=4 SV=1
A0A131YI39	RHIAP	Chitin-binding protein OS=Rhipicephalus appendiculatus OX=34631 PE=4 SV=1
A0A023GCM0	9ACAR	Protoporphyrinogen oxidase (Fragment) OS=Amblyomma triste OX=251400 PE=2 SV=1
A0A131YUW3	RHIAP	Ubiquitin carboxyl-terminal hydrolase 9/24 OS=Rhipicephalus appendiculatus OX=34631 PE=3 SV=1
L7M587	9ACAR	Superoxide dismutase OS=Rhipicephalus pulchellus OX=72859 PE=2 SV=1
A0A224YCS2	9ACAR	Metallopeptidase OS=Rhipicephalus zambeziensis OX=60191 PE=4 SV=1
A0A224YY37	9ACAR	Ribose-phosphate pyrophosphokinase OS=Rhipicephalus zambeziensis OX=60191 PE=3 SV=1
A0A224YUL4	9ACAR	Coatomer subunit beta OS=Rhipicephalus zambeziensis OX=60191 PE=4 SV=1
A0A224Z1G8	9ACAR	Transcription factor OS=Rhipicephalus zambeziensis OX=60191 PE=4 SV=1
V5HC92	IXORI	Putative vesicle coat complex copii subunit sec24/subunit sfb2 (Fragment) OS=Ixodes ricinus OX=34613 PE=2 SV=1
L7M7V7	9ACAR	Importin subunit alpha OS=Rhipicephalus pulchellus OX=72859 PE=2 SV=1
L7MK65	9ACAR	Putative transmembrane transport (Fragment) OS=Rhipicephalus pulchellus OX=72859 PE=2 SV=1
A0A034WXW8	RHIMP	Microplusin-like 2 (Fragment) OS=Rhipicephalus microplus OX=6941 PE=4 SV=1
L7MID7	9ACAR	Putative amino acid permease (Fragment) OS=Rhipicephalus pulchellus OX=72859 PE=2 SV=1
L7M7K9	9ACAR	Putative amb caj-77 translation factor OS=Rhipicephalus pulchellus OX=72859 PE=2 SV=1
L7M8K6	9ACAR	Putative 24 kDa family member OS=Rhipicephalus pulchellus OX=72859 PE=2 SV=1
A0A224YT66	9ACAR	Membrane protein associated with esophageal cancer OS=Rhipicephalus zambeziensis OX=60191 PE=4 SV=1
L7M3K3	9ACAR	Putative valine--trna ligase OS=Rhipicephalus pulchellus OX=72859 PE=2 SV=1
L7M5Z6	9ACAR	Uncharacterized protein OS=Rhipicephalus pulchellus OX=72859 PE=2 SV=1
L7M609	9ACAR	Lon protease homolog, mitochondrial OS=Rhipicephalus pulchellus OX=72859 PE=2 SV=1
L7M7C2	9ACAR	AP-2 complex subunit alpha OS=Rhipicephalus pulchellus OX=72859 PE=2 SV=1
A0A224Z0R1	9ACAR	Tetraspanin OS=Rhipicephalus zambeziensis OX=60191 PE=3 SV=1
A0A034WXM1	RHIMP	Secreted protein 24 OS=Rhipicephalus microplus OX=6941 PE=4 SV=1
L7M3V6	9ACAR	Putative 40s ribosomal protein s15 OS=Rhipicephalus pulchellus OX=72859 PE=2 SV=1
L7M0S5	9ACAR	Glycerol-3-phosphate dehydrogenase OS=Rhipicephalus pulchellus OX=72859 PE=2 SV=1
L7LWK0	9ACAR	Uncharacterized protein OS=Rhipicephalus pulchellus OX=72859 PE=2 SV=1
A0A131YNB8	RHIAP	Solute carrier family 25 (Mitochondrial phosphate transporter), member 3 OS=Rhipicephalus appendiculatus OX=34631 PE=3 SV=1
V5HWG4	IXORI	Putative rbp1-like protein OS=Ixodes ricinus OX=34613 PE=2 SV=1
L7M4P0	9ACAR	Putative tumor suppressor candidate 3 OS=Rhipicephalus pulchellus OX=72859 PE=2 SV=1
A0A131XQI2	9ACAR	Putative bovine leukaemia virus receptor OS=Hyalomma excavatum OX=257692 PE=2 SV=1
A0A224YMS4	9ACAR	FAD-dependent oxidoreductase domain-containing protein 1 OS=Rhipicephalus zambeziensis OX=60191 PE=4 SV=1
B7SP26	DERVA	Superoxide dismutase [Cu-Zn] OS=Dermacentor variabilis OX=34621 GN=SOD PE=2 SV=1
L7MAH7	9ACAR	Importin subunit alpha OS=Rhipicephalus pulchellus OX=72859 PE=2 SV=1
A0A131YRH0	RHIAP	Sallimus OS=Rhipicephalus appendiculatus OX=34631 PE=4 SV=1
L7M4M0	9ACAR	Importin subunit alpha OS=Rhipicephalus pulchellus OX=72859 PE=2 SV=1
A0A131XPZ1	9ACAR	Putative nuclear transport receptor ranbp7/ranbp8 importin beta superfamily OS=Hyalomma excavatum OX=257692 PE=2 SV=1
A0A224YUF5	9ACAR	NAD+ kinase OS=Rhipicephalus zambeziensis OX=60191 PE=4 SV=1
L7M1C4	9ACAR	Putative rugose OS=Rhipicephalus pulchellus OX=72859 PE=2 SV=1
L7MAL6	9ACAR	Uncharacterized protein OS=Rhipicephalus pulchellus OX=72859 PE=2 SV=1
L7LSW9	9ACAR	Putative oligopeptidase OS=Rhipicephalus pulchellus OX=72859 PE=2 SV=1
A0A131XTW8	IXORI	Putative muscle m-line assembly protein unc-89 (Fragment) OS=Ixodes ricinus OX=34613 PE=2 SV=1
L7MCQ8	9ACAR	Putative metalloprotease m41 ftsh metalloprotease m41 ftsh (Fragment) OS=Rhipicephalus pulchellus OX=72859 PE=2 SV=1
L7M5P2	9ACAR	Innexin OS=Rhipicephalus pulchellus OX=72859 GN=inx PE=2 SV=1
A0A131XH45	9ACAR	Elongation factor Tu OS=Hyalomma excavatum OX=257692 PE=2 SV=1
G3MHA6	9ACAR	Uncharacterized protein (Fragment) OS=Amblyomma maculatum OX=34609 PE=2 SV=1
L7MAT5	9ACAR	Succinate--CoA ligase [GDP-forming] subunit beta, mitochondrial OS=Rhipicephalus pulchellus OX=72859 PE=2 SV=1
A0A023FH57	9ACAR	Putative calponin (Fragment) OS=Amblyomma cajennense OX=34607 PE=2 SV=1
G3MNS3	9ACAR	Uncharacterized protein OS=Amblyomma maculatum OX=34609 PE=2 SV=1
A0A224Z5E7	9ACAR	Pyruvate dehydrogenase E1 component subunit alpha OS=Rhipicephalus zambeziensis OX=60191 PE=4 SV=1
L7M8B5	9ACAR	Putative spliceosome rna helicase ddx39b OS=Rhipicephalus pulchellus OX=72859 PE=2 SV=1
A0A224YTB8	9ACAR	Methylmalonyl-CoA mutase OS=Rhipicephalus zambeziensis OX=60191 PE=4 SV=1
B7Q5J7	IXOSC	Uncharacterized protein OS=Ixodes scapularis OX=6945 GN=8036227 PE=4 SV=1
A0A224YIN0	9ACAR	Bleomycin hydrolase OS=Rhipicephalus zambeziensis OX=60191 PE=4 SV=1
L7M6S0	9ACAR	Putative vesicle coat complex copii subunit sec13 OS=Rhipicephalus pulchellus OX=72859 PE=2 SV=1
L7MJS1	9ACAR	Uncharacterized protein (Fragment) OS=Rhipicephalus pulchellus OX=72859 PE=2 SV=1
L7MFK9	9ACAR	Mitogen-activated protein kinase (Fragment) OS=Rhipicephalus pulchellus OX=72859 PE=2 SV=1
L7M7W1	9ACAR	Coatomer subunit delta OS=Rhipicephalus pulchellus OX=72859 PE=2 SV=1
L7M2S0	9ACAR	Putative importin 9 OS=Rhipicephalus pulchellus OX=72859 PE=2 SV=1
L7M7D0	9ACAR	AP-2 complex subunit alpha OS=Rhipicephalus pulchellus OX=72859 PE=2 SV=1
A0A131YJM8	RHIAP	116 kDa U5 small nuclear ribonucleoprotein component OS=Rhipicephalus appendiculatus OX=34631 PE=4 SV=1
L7MHQ5	9ACAR	Putative ca2+-dependent phospholipid-binding protein synaptotagmin required for synaptic vesicle (Fragment) OS=Rhipicephalus pulchellus OX=72859 PE=2 SV=1
A0A131XD70	9ACAR	Putative karyopherin importin beta 1 OS=Hyalomma excavatum OX=257692 PE=2 SV=1
A0A131ZAM9	RHIAP	Twitchin like (Fragment) OS=Rhipicephalus appendiculatus OX=34631 PE=4 SV=1
V9MM13	RHIMP	Cytochrome c oxidase subunit 3 OS=Rhipicephalus microplus OX=6941 GN=COX3 PE=3 SV=1
L7MM08	9ACAR	Putative ubiquitin-specific protease (Fragment) OS=Rhipicephalus pulchellus OX=72859 PE=2 SV=1
A0A131XED6	9ACAR	Putative thioredoxin peroxidase (Fragment) OS=Hyalomma excavatum OX=257692 PE=2 SV=1
L7M2H8	9ACAR	Calcium-transporting ATPase OS=Rhipicephalus pulchellus OX=72859 PE=2 SV=1
G3MN93	9ACAR	Uncharacterized protein OS=Amblyomma maculatum OX=34609 PE=2 SV=1
A0A224Z2C5	9ACAR	Innexin OS=Rhipicephalus zambeziensis OX=60191 GN=inx PE=3 SV=1
A0A131XI38	9ACAR	Putative thioredoxin-like protein OS=Hyalomma excavatum OX=257692 PE=2 SV=1
L7LXS7	9ACAR	Putative vacuolar protein-sorting-associated protein OS=Rhipicephalus pulchellus OX=72859 PE=2 SV=1
A0A224Z1V0	9ACAR	Elongation factor Tu OS=Rhipicephalus zambeziensis OX=60191 PE=3 SV=1
L7MB25	9ACAR	Isocitrate dehydrogenase [NAD] subunit, mitochondrial OS=Rhipicephalus pulchellus OX=72859 PE=2 SV=1
A0A224YTA6	9ACAR	Alpha-aminoadipic semialdehyde synthase OS=Rhipicephalus zambeziensis OX=60191 PE=4 SV=1
L7MKK1	9ACAR	Putative vacuolar sorting protein (Fragment) OS=Rhipicephalus pulchellus OX=72859 PE=2 SV=1
L7M5K0	9ACAR	Putative mitochondrial import inner membrane translocase subunit tim9 OS=Rhipicephalus pulchellus OX=72859 PE=2 SV=1
G3MRM2	9ACAR	ATP synthase subunit d, mitochondrial OS=Amblyomma maculatum OX=34609 PE=2 SV=1
L7M6D4	9ACAR	Putative failed axon connections fax protein/glutathione s-transferase-like protein OS=Rhipicephalus pulchellus OX=72859 PE=2 SV=1
L7LYI0	9ACAR	Putative amby-am-758 programmed cell death protein OS=Rhipicephalus pulchellus OX=72859 PE=2 SV=1
G3MN41	9ACAR	Uncharacterized protein OS=Amblyomma maculatum OX=34609 PE=2 SV=1
L7M8Y8	9ACAR	Putative e3 ubiquitin-protein ligase ubr4 OS=Rhipicephalus pulchellus OX=72859 PE=2 SV=1
A0A224ZAG8	9ACAR	Translation initiation factor 2D OS=Rhipicephalus zambeziensis OX=60191 PE=4 SV=1
L7M1G6	9ACAR	Putative ubiquitin-protein ligase OS=Rhipicephalus pulchellus OX=72859 PE=2 SV=1
Q2KIH6	BOVIN	Small nuclear ribonucleoprotein-associated protein OS=Bos taurus OX=9913 GN=SNRPB PE=2 SV=1
A0A131Z2K0	RHIAP	Nucleoside diphosphate kinase OS=Rhipicephalus appendiculatus OX=34631 PE=3 SV=1
A0A131YFQ8	RHIAP	Neurexin iii alpha OS=Rhipicephalus appendiculatus OX=34631 PE=4 SV=1
L7MJ88	9ACAR	Putative ras related/rac-gtp binding protein (Fragment) OS=Rhipicephalus pulchellus OX=72859 PE=2 SV=1
L7M0X0	9ACAR	Uncharacterized protein OS=Rhipicephalus pulchellus OX=72859 PE=2 SV=1
A0A224YS42	9ACAR	2-oxoglutarate dehydrogenase E1 component OS=Rhipicephalus zambeziensis OX=60191 PE=4 SV=1
A0A224ZAW4	9ACAR	Translation initiation factor 5B OS=Rhipicephalus zambeziensis OX=60191 PE=4 SV=1
L7M131	9ACAR	Putative pumilio log 1 OS=Rhipicephalus pulchellus OX=72859 PE=2 SV=1
G3MN31	9ACAR	Uncharacterized protein OS=Amblyomma maculatum OX=34609 PE=2 SV=1
L7M7D1	9ACAR	Putative solute carrier family 39 zinc transporter member 7 OS=Rhipicephalus pulchellus OX=72859 PE=2 SV=1
L7M1D2	9ACAR	Eukaryotic translation initiation factor 3 subunit A OS=Rhipicephalus pulchellus OX=72859 PE=2 SV=1
L7M691	9ACAR	Uncharacterized protein OS=Rhipicephalus pulchellus OX=72859 PE=2 SV=1
A0A131XAU7	9ACAR	Putative mitochondrial carrier protein OS=Hyalomma excavatum OX=257692 PE=2 SV=1
L7M7R7	9ACAR	Putative atp synthase subunit b OS=Rhipicephalus pulchellus OX=72859 PE=2 SV=1
V5HM05	IXORI	Casein kinase II subunit beta OS=Ixodes ricinus OX=34613 PE=2 SV=1
A0A224YYS2	9ACAR	Methylmalonyl-CoA/ethylmalonyl-CoA epimerase OS=Rhipicephalus zambeziensis OX=60191 PE=4 SV=1
A0A131Z7Q2	RHIAP	Chaperone activity of bc1 complex like mitochondrial (Fragment) OS=Rhipicephalus appendiculatus OX=34631 PE=4 SV=1
L7M3F2	9ACAR	Putative ribosomal protein l18 OS=Rhipicephalus pulchellus OX=72859 PE=2 SV=1
A0A131XPB7	9ACAR	Putative fed tick salivary protein 8 OS=Hyalomma excavatum OX=257692 PE=2 SV=1
L7M9X0	9ACAR	Putative gamma-glutamylcysteine synthetase OS=Rhipicephalus pulchellus OX=72859 PE=2 SV=1
F0JAD9	AMBVA	Cytochrome b-c1 complex subunit 7 OS=Amblyomma variegatum OX=34610 PE=2 SV=1
A0A131XEV1	9ACAR	Uncharacterized protein OS=Hyalomma excavatum OX=257692 PE=2 SV=1
L7M2U3	9ACAR	Uncharacterized protein OS=Rhipicephalus pulchellus OX=72859 PE=2 SV=1
A0A131Z5W2	RHIAP	NADH dehydrogenase (Ubiquinone) 1 alpha subcomplex subunit 9 OS=Rhipicephalus appendiculatus OX=34631 PE=4 SV=1
A0A1E1XGD9	9ACAR	Putative nucleoporin 98 OS=Amblyomma aureolatum OX=187763 PE=2 SV=1
L7M409	9ACAR	Putative 28s ribosomal protein s6 OS=Rhipicephalus pulchellus OX=72859 PE=2 SV=1
A0A023FXU0	9ACAR	Putative hexosaminid OS=Amblyomma parvum OX=251391 PE=2 SV=1
A0A131YNH0	RHIAP	Transcription factor 25 OS=Rhipicephalus appendiculatus OX=34631 PE=4 SV=1
A0A131YJK0	RHIAP	Thiamine pyrophosphate requiring enzyme OS=Rhipicephalus appendiculatus OX=34631 PE=3 SV=1
A0A224YCL0	9ACAR	Pancreatic trypsin inhibitor OS=Rhipicephalus zambeziensis OX=60191 PE=4 SV=1
A0A224Z2E6	9ACAR	Inositol-hexakisphosphate/diphosphoinositol-pentakisphosphate 1-kinase OS=Rhipicephalus zambeziensis OX=60191 PE=3 SV=1
L7MK85	9ACAR	Transmembrane 9 superfamily member (Fragment) OS=Rhipicephalus pulchellus OX=72859 PE=2 SV=1
L7M4H2	9ACAR	Putative dystrophin-like protein OS=Rhipicephalus pulchellus OX=72859 PE=2 SV=1
L7MK98	9ACAR	Uncharacterized protein (Fragment) OS=Rhipicephalus pulchellus OX=72859 PE=2 SV=1
L7M2Z7	9ACAR	Putative rna-binding protein OS=Rhipicephalus pulchellus OX=72859 PE=2 SV=1
A0A224Z7Y4	9ACAR	Ribosomal protein l37a OS=Rhipicephalus zambeziensis OX=60191 PE=3 SV=1
L7M9W4	9ACAR	Putative low density lipoprotein receptor OS=Rhipicephalus pulchellus OX=72859 PE=2 SV=1
L7MIW9	9ACAR	Putative eukaryotic translation initiation factor 3 subunit m (Fragment) OS=Rhipicephalus pulchellus OX=72859 PE=2 SV=1
L7RA14	RHIMP	Non-specific serine/threonine protein kinase OS=Rhipicephalus microplus OX=6941 PE=2 SV=1
L7MAZ6	9ACAR	Isocitrate dehydrogenase [NAD] subunit, mitochondrial OS=Rhipicephalus pulchellus OX=72859 PE=2 SV=1
L7ML39	9ACAR	Putative dna polymerase iii subunit gamma and tau (Fragment) OS=Rhipicephalus pulchellus OX=72859 PE=2 SV=1
L7M2P8	9ACAR	Putative amb caj-87 similar to muscle lim protein isoform a isoform 1 amblyomma cajennense OS=Rhipicephalus pulchellus OX=72859 PE=2 SV=1
G3MML2	9ACAR	Ribosomal protein L15 OS=Amblyomma maculatum OX=34609 PE=2 SV=1
V5IFV2	IXORI	Putative armadillo (Fragment) OS=Ixodes ricinus OX=34613 PE=2 SV=1
L7MH69	9ACAR	Putative prolyl-4-hydroxylase-alpha efb (Fragment) OS=Rhipicephalus pulchellus OX=72859 PE=2 SV=1
A0A224YXS2	9ACAR	Regulator of the ubiquitin pathway OS=Rhipicephalus zambeziensis OX=60191 PE=4 SV=1
A0A1E1XSF7	9ACAR	Putative translation initiation factor 3 subunit e (Fragment) OS=Amblyomma sculptum OX=1581419 PE=2 SV=1
A0A224YU86	9ACAR	Myosin heavy chain 6/7 OS=Rhipicephalus zambeziensis OX=60191 PE=3 SV=1
L7MA31	9ACAR	Uncharacterized protein OS=Rhipicephalus pulchellus OX=72859 PE=2 SV=1
L7LZM3	9ACAR	Putative cytochrome c OS=Rhipicephalus pulchellus OX=72859 PE=2 SV=1
L7M3D6	9ACAR	Putative mitochondrial intermembrane space protein transporter complex OS=Rhipicephalus pulchellus OX=72859 PE=2 SV=1
L7M5E1	9ACAR	Putative arfaptin OS=Rhipicephalus pulchellus OX=72859 PE=2 SV=1
A0A131XCT7	9ACAR	Putative translation initiation factor 2 alpha subunit OS=Hyalomma excavatum OX=257692 PE=2 SV=1
A0A1E1XQI2	9ACAR	Putative heat shock protein (Fragment) OS=Amblyomma sculptum OX=1581419 PE=2 SV=1
L7M9A9	9ACAR	Putative sap family cell cycle dependent phosphatase-associated protein OS=Rhipicephalus pulchellus OX=72859 PE=2 SV=1
A0A131XCB7	9ACAR	UMP-CMP kinase OS=Hyalomma excavatum OX=257692 PE=2 SV=1
L7M5B8	9ACAR	Putative sn-12-diacylglycerol ethanolamine-and cholinephosphotransferase OS=Rhipicephalus pulchellus OX=72859 PE=2 SV=1
A0A131XCN1	9ACAR	Putative phenylalanyl-trna synthetase beta subunit OS=Hyalomma excavatum OX=257692 PE=2 SV=1
L7LYL1	9ACAR	Eukaryotic translation initiation factor 3 subunit D OS=Rhipicephalus pulchellus OX=72859 PE=2 SV=1
A0A224YYD6	9ACAR	Proline-glutamic acid-and leucine-rich protein 1 OS=Rhipicephalus zambeziensis OX=60191 PE=4 SV=1
A0A224Z4D0	9ACAR	Zinc finger RNA-binding protein OS=Rhipicephalus zambeziensis OX=60191 PE=4 SV=1
A0A224Z2M8	9ACAR	Isocitrate dehydrogenase [NADP] OS=Rhipicephalus zambeziensis OX=60191 PE=3 SV=1
A0A224Y2Y8	9ACAR	MICOS complex subunit MIC13 OS=Rhipicephalus zambeziensis OX=60191 PE=3 SV=1
L7M5D1	9ACAR	Putative cytochrome c oxidase subunit viia 2 OS=Rhipicephalus pulchellus OX=72859 PE=2 SV=1
L7MLB8	9ACAR	Putative ionotropic glutamate receptor (Fragment) OS=Rhipicephalus pulchellus OX=72859 PE=2 SV=1
A0A131Z4W5	RHIAP	Cytosolic prostaglandin-E synthase OS=Rhipicephalus appendiculatus OX=34631 PE=4 SV=1
L7MCV9	9ACAR	DNA replication licensing factor MCM7 (Fragment) OS=Rhipicephalus pulchellus OX=72859 GN=MCM7 PE=2 SV=1
A0A1E1XVS1	9ACAR	Putative muscle m-line assembly protein unc-89 (Fragment) OS=Amblyomma sculptum OX=1581419 PE=2 SV=1
A0A034WXY0	RHIMP	Lipocalin 42 (Fragment) OS=Rhipicephalus microplus OX=6941 PE=4 SV=1
L7LXM2	9ACAR	Uncharacterized protein OS=Rhipicephalus pulchellus OX=72859 PE=2 SV=1
A0A023FS99	9ACAR	Putative mitochondrial solute carrier protein (Fragment) OS=Amblyomma parvum OX=251391 PE=2 SV=1
A0A224YSL5	9ACAR	Leucyl-tRNA synthetase OS=Rhipicephalus zambeziensis OX=60191 PE=4 SV=1
A0A023FWF1	9ACAR	Putative ubiquinol cytochrome c reductase subunit qcr2 OS=Amblyomma parvum OX=251391 PE=2 SV=1
A0A224ZAQ6	9ACAR	Transportin-1 OS=Rhipicephalus zambeziensis OX=60191 PE=4 SV=1
A0A131XQM4	9ACAR	Putative elongation factor 1-gamma-like protein (Fragment) OS=Hyalomma excavatum OX=257692 PE=2 SV=1
A0A224YIA7	9ACAR	ATPase family AAA domain-containing protein 3A/B OS=Rhipicephalus zambeziensis OX=60191 PE=4 SV=1
L7M877	9ACAR	Putative malectin OS=Rhipicephalus pulchellus OX=72859 PE=2 SV=1
L7MGF0	9ACAR	Putative rap1 gtpase-gdp dissociation stimulator 1-b (Fragment) OS=Rhipicephalus pulchellus OX=72859 PE=2 SV=1
L7MF58	9ACAR	Putative emp24/gp25l/p24 family of membrane trafficking (Fragment) OS=Rhipicephalus pulchellus OX=72859 PE=2 SV=1
L7MK84	9ACAR	Uncharacterized protein (Fragment) OS=Rhipicephalus pulchellus OX=72859 PE=2 SV=1
V5HJU8	IXORI	Putative calcium-transporting atpase sarcoplasmic/endoplasmic reticulum type (Fragment) OS=Ixodes ricinus OX=34613 PE=2 SV=1
B7PGA5	IXOSC	Titin, putative OS=Ixodes scapularis OX=6945 GN=8051990 PE=4 SV=1
E2J6V8	9ACAR	60S ribosomal protein L23 (Fragment) OS=Hyalomma rufipes OX=72862 PE=2 SV=1
L7MLN2	9ACAR	Putative ribosomal protein l1 (Fragment) OS=Rhipicephalus pulchellus OX=72859 PE=2 SV=1
L7MIT3	9ACAR	Putative replication factor c subunit rfc3 (Fragment) OS=Rhipicephalus pulchellus OX=72859 PE=2 SV=1
L7M828	9ACAR	Putative dihydrolipoamide dehydrogenase OS=Rhipicephalus pulchellus OX=72859 PE=2 SV=1
L7M6D6	9ACAR	Putative tpa exp: ubiquitin-protein ligase OS=Rhipicephalus pulchellus OX=72859 PE=2 SV=1
A0A224YTD0	9ACAR	Fumarate hydratase class II OS=Rhipicephalus zambeziensis OX=60191 PE=3 SV=1
V9MMD0	RHIMP	NADH-ubiquinone oxidoreductase chain 1 OS=Rhipicephalus microplus OX=6941 GN=NAD1 PE=3 SV=1
L7M851	9ACAR	Putative trna nucleotidyltransferase/polya polymerase OS=Rhipicephalus pulchellus OX=72859 PE=2 SV=1
Q4PMC6	IXOSC	Inner mitochondrial membrane translocase TIM17-like protein (Fragment) OS=Ixodes scapularis OX=6945 PE=2 SV=1
G3MSD1	9ACAR	Uncharacterized protein OS=Amblyomma maculatum OX=34609 PE=2 SV=1
A0A131YZT8	RHIAP	Nicotinic acetylcholine receptor beta 2 subunit OS=Rhipicephalus appendiculatus OX=34631 PE=3 SV=1
A0A224Z172	9ACAR	Lysophospholipase II OS=Rhipicephalus zambeziensis OX=60191 PE=4 SV=1
L7MEW5	9ACAR	Putative nuclear export receptor cse1/cas importin beta superfamily (Fragment) OS=Rhipicephalus pulchellus OX=72859 PE=2 SV=1
L7LYN5	9ACAR	Putative translation OS=Rhipicephalus pulchellus OX=72859 PE=2 SV=1
A0A1E1XUI5	9ACAR	40S ribosomal protein S24 OS=Amblyomma sculptum OX=1581419 PE=2 SV=1
A0A224ZBH2	9ACAR	Ubiquinol-cytochrome c reductase core subunit 2 OS=Rhipicephalus zambeziensis OX=60191 PE=4 SV=1
A0A224YRP4	9ACAR	DNA polymerase phi (Fragment) OS=Rhipicephalus zambeziensis OX=60191 PE=4 SV=1
L7M6Q0	9ACAR	Eukaryotic translation initiation factor 5A OS=Rhipicephalus pulchellus OX=72859 PE=2 SV=1
A0A224YZ73	9ACAR	GMP synthase (Glutamine-hydrolysing) OS=Rhipicephalus zambeziensis OX=60191 PE=4 SV=1
L7MES4	9ACAR	Putative nifu-like domain-containing-containing protein (Fragment) OS=Rhipicephalus pulchellus OX=72859 PE=2 SV=1
A0A224YZ08	9ACAR	FUN14 domain-containing protein 1 OS=Rhipicephalus zambeziensis OX=60191 PE=4 SV=1
A0A131Z3E9	RHIAP	40S ribosomal protein S6 OS=Rhipicephalus appendiculatus OX=34631 PE=3 SV=1
L7M594	9ACAR	Putative schlank OS=Rhipicephalus pulchellus OX=72859 PE=2 SV=1
B7PKY4	IXOSC	Thrombospondin, putative (Fragment) OS=Ixodes scapularis OX=6945 GN=8053275 PE=4 SV=1
A0A131XFD9	9ACAR	Eukaryotic translation initiation factor 3 subunit C OS=Hyalomma excavatum OX=257692 PE=2 SV=1
A0A224Z1Y3	9ACAR	Microtubule-actin cross-linking factor 1 OS=Rhipicephalus zambeziensis OX=60191 PE=4 SV=1
A0A1E1X5E0	9ACAR	Proteasome subunit beta type OS=Amblyomma aureolatum OX=187763 PE=2 SV=1
L7M185	9ACAR	Putative fragile x mental retardation syndrome-related protein 1 OS=Rhipicephalus pulchellus OX=72859 PE=2 SV=1
A0A224Z2T0	9ACAR	Purine nucleoside phosphorylase OS=Rhipicephalus zambeziensis OX=60191 PE=3 SV=1
P42028	BOVIN	NADH dehydrogenase [ubiquinone] iron-sulfur protein 8, mitochondrial OS=Bos taurus OX=9913 GN=NDUFS8 PE=1 SV=1
P63243	BOVIN	Receptor of activated protein C kinase 1 OS=Bos taurus OX=9913 GN=RACK1 PE=2 SV=3
L7LYR1	9ACAR	Putative alpha-16-fucosyltransferase protein OS=Rhipicephalus pulchellus OX=72859 PE=2 SV=1
A0A131Z124	RHIAP	Ubiquitin carboxyl-terminal hydrolase 9/24 OS=Rhipicephalus appendiculatus OX=34631 PE=3 SV=1
V5I5B5	IXORI	Putative k-cl cotransporter (Fragment) OS=Ixodes ricinus OX=34613 PE=2 SV=1
B7PEN4	IXOSC	Heat shock protein, putative OS=Ixodes scapularis OX=6945 GN=8051659 PE=3 SV=1
A0A131XCJ0	9ACAR	Eukaryotic translation initiation factor 3 subunit B OS=Hyalomma excavatum OX=257692 PE=2 SV=1
A0A023FJ95	9ACAR	Ribosomal protein L15 OS=Amblyomma cajennense OX=34607 PE=2 SV=1
L7LWF2	9ACAR	Putative nadh:ubiquinone oxidoreductase ndufs2/49 kDa subunit OS=Rhipicephalus pulchellus OX=72859 PE=2 SV=1
A0A224YX10	9ACAR	Protein maelstrom OS=Rhipicephalus zambeziensis OX=60191 PE=4 SV=1
A0A224YQF1	9ACAR	Glutamate synthase (NADPH/NADH) OS=Rhipicephalus zambeziensis OX=60191 PE=4 SV=1
L7M7J9	9ACAR	Putative phosphoribosylamidoimidazole-succinocarboxamide synthase OS=Rhipicephalus pulchellus OX=72859 PE=2 SV=1
L7M046	9ACAR	Putative cuticular protein OS=Rhipicephalus pulchellus OX=72859 PE=2 SV=1
L7M8S2	9ACAR	Putative 26s proteasome regulatory subunit OS=Rhipicephalus pulchellus OX=72859 PE=2 SV=1
L7M807	9ACAR	Pescadillo homolog OS=Rhipicephalus pulchellus OX=72859 PE=2 SV=1
A0A131YYR4	RHIAP	Heat shock 70kDa protein 1/8 OS=Rhipicephalus appendiculatus OX=34631 PE=3 SV=1
A0A224Z4B1	9ACAR	Nuclear pore complex protein Nup160 OS=Rhipicephalus zambeziensis OX=60191 PE=4 SV=1
A0A131YRG7	RHIAP	Uncharacterized protein OS=Rhipicephalus appendiculatus OX=34631 PE=4 SV=1
A0A224Z0Z1	9ACAR	THUMP domain-containing protein 3 OS=Rhipicephalus zambeziensis OX=60191 PE=4 SV=1
A0A131YZ49	RHIAP	Chromodomain-helicase-DNA-binding protein 4 OS=Rhipicephalus appendiculatus OX=34631 PE=4 SV=1
A0A224Z543	9ACAR	NADH dehydrogenase (Ubiquinone) Fe-S protein 3 OS=Rhipicephalus zambeziensis OX=60191 PE=3 SV=1
A0A224YI64	9ACAR	ATP-dependent RNA helicase DDX1 OS=Rhipicephalus zambeziensis OX=60191 PE=4 SV=1
C9W1L7	RHISA	60S ribosomal protein L9 OS=Rhipicephalus sanguineus OX=34632 PE=2 SV=1
L7M1W8	9ACAR	Putative mitochondrial ribosomal protein s10 OS=Rhipicephalus pulchellus OX=72859 PE=2 SV=1
A0A224YZE0	9ACAR	Glucosamine-fructose-6-phosphate aminotransferase (Isomerizing) OS=Rhipicephalus zambeziensis OX=60191 PE=4 SV=1
L7LY05	9ACAR	Isocitrate dehydrogenase [NAD] subunit, mitochondrial OS=Rhipicephalus pulchellus OX=72859 PE=2 SV=1
A0A131YPN3	RHIAP	Asparaginase OS=Rhipicephalus appendiculatus OX=34631 PE=4 SV=1
L7MB86	9ACAR	Putative soluble epoxide hydrolase OS=Rhipicephalus pulchellus OX=72859 PE=2 SV=1
A0A224Z4S9	9ACAR	Transporter OS=Rhipicephalus zambeziensis OX=60191 PE=3 SV=1
A0A034WZ65	RHIMP	Neural cell adhesion molecule 2 (Fragment) OS=Rhipicephalus microplus OX=6941 PE=4 SV=1
A0A023FS22	9ACAR	Putative 28s ribosomal protein OS=Amblyomma cajennense OX=34607 PE=2 SV=1
A0A1E1XSA1	9ACAR	Putative nidogen (Fragment) OS=Amblyomma sculptum OX=1581419 PE=2 SV=1
L7MAX0	9ACAR	Putative rox8 OS=Rhipicephalus pulchellus OX=72859 PE=2 SV=1
L7MAU7	9ACAR	Uncharacterized protein (Fragment) OS=Rhipicephalus pulchellus OX=72859 PE=2 SV=1
L7M337	9ACAR	Dynein light chain OS=Rhipicephalus pulchellus OX=72859 PE=2 SV=1
L7M540	9ACAR	Putative dynein light intermediate chain OS=Rhipicephalus pulchellus OX=72859 PE=2 SV=1
L7M2U8	9ACAR	Putative nad synthase OS=Rhipicephalus pulchellus OX=72859 PE=2 SV=1
A0A131XMM3	9ACAR	Uncharacterized protein OS=Hyalomma excavatum OX=257692 PE=2 SV=1
L7MHE6	9ACAR	Putative serine/threonine protein phosphatase 2a regulatory subunit (Fragment) OS=Rhipicephalus pulchellus OX=72859 PE=2 SV=1
L7M2K9	9ACAR	Putative g protein-coupled seven transmembrane receptor OS=Rhipicephalus pulchellus OX=72859 PE=2 SV=1
A0A131YH49	RHIAP	Myosin light chain 6 OS=Rhipicephalus appendiculatus OX=34631 PE=4 SV=1
A0A224ZBZ2	9ACAR	Wd40 repeat stress protein/actin OS=Rhipicephalus zambeziensis OX=60191 PE=4 SV=1
L7MMU0	9ACAR	Galectin (Fragment) OS=Rhipicephalus pulchellus OX=72859 PE=2 SV=1
A0A131XQZ4	9ACAR	Putative ribosomal protein l35a OS=Hyalomma excavatum OX=257692 PE=2 SV=1
L7ML13	9ACAR	Putative animal-type fatty acid synthase (Fragment) OS=Rhipicephalus pulchellus OX=72859 PE=2 SV=1
G3MH64	9ACAR	Uncharacterized protein (Fragment) OS=Amblyomma maculatum OX=34609 PE=2 SV=1
A0A224YYC9	9ACAR	Eukaryotic translation initiation factor 3 subunit K OS=Rhipicephalus zambeziensis OX=60191 PE=3 SV=1
L7MKE2	9ACAR	RNA helicase (Fragment) OS=Rhipicephalus pulchellus OX=72859 PE=2 SV=1
A0A224YYK6	9ACAR	Protein containing CLPTM1 domain OS=Rhipicephalus zambeziensis OX=60191 PE=4 SV=1
L7MGE9	9ACAR	Putative cytochrome (Fragment) OS=Rhipicephalus pulchellus OX=72859 PE=2 SV=1
Q86G65	DERVA	Surfeit 4 protein OS=Dermacentor variabilis OX=34621 PE=2 SV=1
L7LX77	9ACAR	Putative glycine/serine hydroxymethyltransferase OS=Rhipicephalus pulchellus OX=72859 PE=2 SV=1
L7MB21	9ACAR	Putative gtp-binding protein drg2 odn superfamily OS=Rhipicephalus pulchellus OX=72859 PE=2 SV=1
L7LXL1	9ACAR	Putative translational activator gcn1 translational activator gcn1 OS=Rhipicephalus pulchellus OX=72859 PE=2 SV=1
L7M391	9ACAR	Putative nadh:ubiquinone oxidoreductase ndufb8/ashi subunit OS=Rhipicephalus pulchellus OX=72859 PE=2 SV=1
A0A131XI10	9ACAR	Putative rna-binding protein seb4 rrm superfamily OS=Hyalomma excavatum OX=257692 PE=2 SV=1
[truncated: 266 more rows]

## Sheet: SG T2 vs T1
				SG1	SG2
Uniprot accesion number	Specie	Protein name	t-value	Mean 1	Mean 2	Median 1	Median 2	Sigma 1	Sigma 2	Delta	Fold change SG2 / SG1	Log (Fold change)	p-value
A1Y1T6	RHIMP	Neutrophil elastase inhibitor OS=Rhipicephalus microplus OX=6941 PE=2 SV=1	-79.6761	23214.9	179013	22269.8	179142	3959.76	2694.74	-155798	7.71111	2.94694	2.3697e-15
A0A034WWP9	RHIMP	Secreted protein 36 (Fragment) OS=Rhipicephalus microplus OX=6941 PE=4 SV=1	-63.3907	58142.3	205329	57245.2	205996	3511.36	4474.08	-147186	3.53149	1.82028	2.3222e-14
A0A131YHK9	RHIAP	Glutathione S-transferase OS=Rhipicephalus appendiculatus OX=34631 PE=4 SV=1	-52.7146	18903.7	113701	18966.3	113109	4219.1	1265.99	-94797.2	6.01474	2.5885	1.461e-13
L7LWZ7	9ACAR	Putative maternal expression at 31b OS=Rhipicephalus pulchellus OX=72859 PE=2 SV=1	47.6842	326512	88208.5	325298	87934.5	8751.63	8559.31	238304	0.270154	-1.88815	3.9685e-13
Q1JPB0	BOVIN	Leukocyte elastase inhibitor OS=Bos taurus OX=9913 GN=SERPINB1 PE=2 SV=2	-37.8803	9590.61	82944.3	8633.84	83013.8	3695.44	2973.72	-73353.7	8.6485	3.11245	3.9187e-12
A0A131YCR7	RHIAP	Glutathione S-transferase OS=Rhipicephalus appendiculatus OX=34631 PE=3 SV=1	31.2796	99750.8	27942	100909	27659.4	4770.96	2976.49	71808.8	0.280118	-1.83589	2.6196e-11
A0A0C9SCJ0	AMBAM	Putative 60 kDa chaperonin (Fragment) OS=Amblyomma americanum OX=6943 PE=2 SV=1	24.5562	254236	16480.9	250237	15810.7	21906.2	9086.96	237755	0.0648252	-3.9473	2.8625e-10
F1MN78	BOVIN	Serpin B4 OS=Bos taurus OX=9913 PE=2 SV=1	-23.0367	28478.9	116656	27019.6	116287	7636.35	5439.95	-88177.2	4.09622	2.03429	5.367e-10
J7K2C7	RHIMP	Ferritin (Fragment) OS=Rhipicephalus microplus OX=6941 PE=2 SV=1	22.4696	87801.9	34277.6	87493.4	34733.8	5117.56	2802.94	53524.3	0.390397	-1.35699	6.8567e-10
A0A034WXV3	RHIMP	Secreted protein 1 OS=Rhipicephalus microplus OX=6941 PE=4 SV=1	-21.9278	86269.1	286959	87522.8	287147	4668.4	21927	-200690	3.32633	1.73393	8.713e-10
L7M221	9ACAR	Putative molecular chaperone dnaj superfamily OS=Rhipicephalus pulchellus OX=72859 PE=2 SV=1	20.4486	29188.3	17713.9	29358.1	17660.1	1300.8	444.014	11474.4	0.606884	-0.720508	1.7275e-09
V5I153	IXORI	Transporter (Fragment) OS=Ixodes ricinus OX=34613 PE=2 SV=1	20.4243	42641.4	8674.64	41941.8	7983.58	1815.95	3646.48	33966.7	0.203433	-2.29738	1.7477e-09
L7M7Q3	9ACAR	Putative flotillin OS=Rhipicephalus pulchellus OX=72859 PE=2 SV=1	-20.1153	96579.3	159639	95203.3	159164	5002.32	5826.12	-63060.1	1.65294	0.72503	2.0288e-09
A0A224YQR8	9ACAR	Cuticle protein 10.9 OS=Rhipicephalus zambeziensis OX=60191 PE=4 SV=1	19.7153	113392	32603	113487	30454	2600.36	9694.83	80789.2	0.287524	-1.79824	2.4689e-09
A0A224YYS8	9ACAR	Scaffold attachment factor b OS=Rhipicephalus zambeziensis OX=60191 PE=4 SV=1	-18.7985	56977.6	80820.6	56054.4	80680.7	2455.97	1902.74	-23843	1.41846	0.504328	3.9293e-09
A0A131XJ33	9ACAR	Putative ubiquinone oxidoreductase ndufa5/b13 subunit OS=Hyalomma excavatum OX=257692 PE=2 SV=1	18.5594	85651	48323.9	84796.8	47584.5	4030.76	2832.54	37327.1	0.564195	-0.825735	4.4514e-09
A0A224YZD3	9ACAR	Small subunit ribosomal protein S19e OS=Rhipicephalus zambeziensis OX=60191 PE=4 SV=1	18.4418	760385	485496	751009	478127	30896.2	19455.5	274889	0.638487	-0.647272	4.7356e-09
A0A131Z4Q5	RHIAP	Protein LSM14 OS=Rhipicephalus appendiculatus OX=34631 PE=4 SV=1	18.2438	246750	38090.6	249086	38878.4	27296.7	6305.29	208660	0.154369	-2.69554	5.2602e-09
A0A131Z6R1	RHIAP	Glutathione S-transferase OS=Rhipicephalus appendiculatus OX=34631 PE=3 SV=1	-17.6125	108055	224206	106727	223977	6271.85	14886.7	-116151	2.07493	1.05306	7.4082e-09
L7MLK7	9ACAR	Putative alkaline phosphatase protein (Fragment) OS=Rhipicephalus pulchellus OX=72859 PE=2 SV=1	-16.6205	130014	217011	127086	219390	5866.97	11400.2	-86996.2	1.66913	0.739095	1.2998e-08
L7MJR7	9ACAR	Putative phosphoglycerate mutase (Fragment) OS=Rhipicephalus pulchellus OX=72859 PE=2 SV=1	16.5945	180057	71843.5	177182	72168.5	14700	6249.1	108213	0.399005	-1.32552	1.3196e-08
L7MMT8	9ACAR	Putative tick thioester protein (Fragment) OS=Rhipicephalus pulchellus OX=72859 PE=2 SV=1	-16.45	19120.3	58884.3	18676.1	58877	4377.19	3987.4	-39764.1	3.07968	1.62278	1.4361e-08
A0A224Z541	9ACAR	NADH dehydrogenase (Ubiquinone) 1 beta subcomplex subunit 3 OS=Rhipicephalus zambeziensis OX=60191 PE=4 SV=1	16.3259	91832.8	48414.8	92735.6	48920.1	6290.64	1692.36	43418	0.527206	-0.923561	1.5452e-08
A0A224YHP8	9ACAR	Uncharacterized protein OS=Rhipicephalus zambeziensis OX=60191 PE=4 SV=1	-16.0919	3772.39	21575.9	3669.43	21565.3	973.073	2529.3	-17803.5	5.71943	2.51587	1.7765e-08
L7M8X0	9ACAR	Uncharacterized protein OS=Rhipicephalus pulchellus OX=72859 PE=2 SV=1	-15.821	8744.29	26994.2	9218.13	26707	2184.66	1791.94	-18249.9	3.08707	1.62624	2.093e-08
L7M094	9ACAR	Uncharacterized protein OS=Rhipicephalus pulchellus OX=72859 PE=2 SV=1	-15.5303	55719.8	123895	54926.8	121324	4623.4	9708.1	-68175.3	2.22354	1.15286	2.5027e-08
L7M493	9ACAR	Putative complement component 1 q subcomponent binding protein/mrna splicing factor sf2 subunit p32 OS=Rhipicephalus pulchellus OX=72859 PE=2 SV=1	-15.4087	13071.6	50815.7	12737.4	50377.5	4739.4	3679.59	-37744.1	3.88748	1.95884	2.6996e-08
A0A131Y4T1	IXORI	Putative flotillin OS=Ixodes ricinus OX=34613 PE=2 SV=1	-15.0848	106543	202170	108075	203603	7424.33	13638.1	-95626.9	1.89754	0.924129	3.3118e-08
A0A224YSX9	9ACAR	Caprin-1-like OS=Rhipicephalus zambeziensis OX=60191 PE=4 SV=1	14.1551	153588	109668	151163	109860	7128.76	2635.11	43920	0.714039	-0.485925	6.0953e-08
L7M4Z0	9ACAR	Putative phosphoenolpyruvate carboxykinase OS=Rhipicephalus pulchellus OX=72859 PE=2 SV=1	14.0761	78335.3	50637.8	78828.5	49285.4	3286.33	3525.79	27697.5	0.646424	-0.629448	6.4306e-08
A0A131XQF8	9ACAR	Putative antigen 5/scp domain-containing protein (Fragment) OS=Hyalomma excavatum OX=257692 PE=2 SV=1	-13.412	10563.1	35473.4	10996.1	35220.1	2966.11	3449.64	-24910.3	3.35824	1.74771	1.0196e-07
A0A224YLK7	9ACAR	Dolichyl-diphosphooligosaccharide-protein glycosyltransferase OS=Rhipicephalus zambeziensis OX=60191 PE=4 SV=1	13.4083	501184	356828	501573	358438	20866.3	16126.3	144356	0.71197	-0.490111	1.0223e-07
A0A034WXI1	RHIMP	Alpha2 macroglobulin 1 (Fragment) OS=Rhipicephalus microplus OX=6941 PE=4 SV=1	-13.202	25141.3	79360.1	25144.1	79574.7	5229.02	8593.89	-54218.8	3.15656	1.65835	1.1847e-07
A0A224YYD0	9ACAR	Obg-like ATPase 1 OS=Rhipicephalus zambeziensis OX=60191 PE=3 SV=1	13.1559	384479	310363	381505	308277	12668.2	5472.29	74116.2	0.80723	-0.308949	1.2247e-07
L7M7P8	9ACAR	Proteasome subunit alpha type OS=Rhipicephalus pulchellus OX=72859 PE=2 SV=1	-13.1491	174075	204795	175283	204433	5165.63	2462.86	-30720.2	1.17648	0.234472	1.2308e-07
L7M9U7	9ACAR	Putative cytosolic ca2+-dependent cysteine prote OS=Rhipicephalus pulchellus OX=72859 PE=2 SV=1	-12.6695	200924	425063	199103	422170	13547.4	41162.2	-224138	2.11554	1.08102	1.7505e-07
A0A131Z7V1	RHIAP	Ribosomal protein OS=Rhipicephalus appendiculatus OX=34631 PE=3 SV=1	12.5029	807300	484613	817090	474880	56720.3	27918.6	322687	0.600289	-0.736272	1.984e-07
A0A034WU77	RHIMP	Trypsin-like_1 (Fragment) OS=Rhipicephalus microplus OX=6941 PE=4 SV=1	-12.4829	724584	849360	725337	848369	7868.69	23185.6	-124776	1.1722	0.229223	2.0141e-07
L7M7T3	9ACAR	Putative mitochondrial rna helicase suv3 dead-box superfamily OS=Rhipicephalus pulchellus OX=72859 PE=2 SV=1	12.4591	14017.1	6564.7	13733.1	6540.41	1338.52	595.871	7452.4	0.468335	-1.09439	2.0508e-07
L7M3K2	9ACAR	60S ribosomal protein L13 OS=Rhipicephalus pulchellus OX=72859 PE=2 SV=1	12.426	311455	159850	316682	159422	29785.4	2440.2	151604	0.513238	-0.962299	2.103e-07
A0A224YJB7	9ACAR	Alpha-2-macroglobiln splicing variant 1 OS=Rhipicephalus zambeziensis OX=60191 PE=4 SV=1	-12.2008	26032.7	50141.5	26434.2	50149	3431.76	3413.28	-24108.9	1.9261	0.945682	2.4988e-07
A0A224YR29	9ACAR	Cytochrome c oxidase subunit 5a OS=Rhipicephalus zambeziensis OX=60191 PE=4 SV=1	12.1853	449902	241773	448511	242364	13488.6	39604.1	208129	0.53739	-0.895959	2.529e-07
A0A224YD90	9ACAR	Niemann-Pick C2 protein OS=Rhipicephalus zambeziensis OX=60191 PE=4 SV=1	-12.1771	16214	39836.2	15234.8	40810	3369.73	3350.21	-23622.3	2.45691	1.29684	2.5451e-07
L7M423	9ACAR	Putative ribosomal protein OS=Rhipicephalus pulchellus OX=72859 PE=2 SV=1	12.1391	96291.8	69089	96922.5	68217.5	2942.91	4633.57	27202.9	0.717496	-0.478958	2.6212e-07
A0A131Z369	RHIAP	FACT complex subunit SSRP1 OS=Rhipicephalus appendiculatus OX=34631 PE=3 SV=1	12.0617	103366	68826.4	103951	67263.1	5417.53	4455.21	34539.1	0.665855	-0.58672	2.7837e-07
L7LXH5	9ACAR	Putative emp24/gp25l/p24 family of membrane trafficking OS=Rhipicephalus pulchellus OX=72859 PE=2 SV=1	-11.9398	103966	153760	101826	155217	6353.31	7999.52	-49794.4	1.47895	0.564574	3.063e-07
A0A034WXC6	RHIMP	Secreted protein 13 OS=Rhipicephalus microplus OX=6941 PE=4 SV=1	-11.8864	27046.8	81931.7	27210.3	82975.5	1914.92	11147.1	-54884.9	3.02926	1.59896	3.1946e-07
A0A0C5PNS0	RHISA	60S acidic ribosomal protein P0 (Fragment) OS=Rhipicephalus sanguineus OX=34632 PE=2 SV=1	11.8232	1.91567e+06	1.3092e+06	1.90885e+06	1.3053e+06	87792.3	89885.6	606467	0.683417	-0.549161	3.3586e-07
A0A224YSN0	9ACAR	Long-chain acyl-CoA synthetase OS=Rhipicephalus zambeziensis OX=60191 PE=4 SV=1	-11.6015	48866.2	86537.2	50068.8	86145.3	3839.57	6965.53	-37671	1.7709	0.824484	4.0108e-07
L7MGT9	9ACAR	Putative rpt3 (Fragment) OS=Rhipicephalus pulchellus OX=72859 PE=2 SV=1	-11.5929	285563	398380	279421	392737	15848.8	17805.5	-112817	1.39507	0.480335	4.039e-07
L7M3E5	9ACAR	Putative cytochrome c oxidase subunit iv/cox5b OS=Rhipicephalus pulchellus OX=72859 PE=2 SV=1	11.5852	169518	142079	169226	142028	4785	3280.56	27439.3	0.838133	-0.254748	4.0641e-07
L7LWJ4	9ACAR	Putative 39s ribosomal protein l39 OS=Rhipicephalus pulchellus OX=72859 PE=2 SV=1	11.2438	26491.9	18863	26667.1	18793.6	1296.63	1039.66	7628.89	0.71203	-0.489991	5.3749e-07
L7MDL8	9ACAR	Uncharacterized protein (Fragment) OS=Rhipicephalus pulchellus OX=72859 PE=2 SV=1	11.2379	104363	66507.3	103930	66210.2	6420.23	5183.14	37855.9	0.637268	-0.650028	5.4012e-07
L7M755	9ACAR	Putative nadh-ubiquinone oxidoreductase ndufs1/75 kDa subunit OS=Rhipicephalus pulchellus OX=72859 PE=2 SV=1	11.1872	60990	40170.7	60499.3	39165	1978.94	4106.53	20819.4	0.658643	-0.602431	5.6338e-07
A0A224YVX6	9ACAR	Trifunctional purine biosynthetic protein adenosine-3 OS=Rhipicephalus zambeziensis OX=60191 PE=3 SV=1	11.0944	611449	418656	615969	415068	22569.6	36090	192793	0.684695	-0.546467	6.0886e-07
L7MBX6	9ACAR	Putative eukaryotic translation initiation factor 4 gamma 2 (Fragment) OS=Rhipicephalus pulchellus OX=72859 PE=2 SV=1	11.0011	149441	83648	147534	86212.3	5127.01	13722.8	65793	0.559739	-0.837173	6.5859e-07
L7M2Z9	9ACAR	Putative mitochondrial ribosomal protein s18c OS=Rhipicephalus pulchellus OX=72859 PE=2 SV=1	10.9534	20123.1	13562	20226.6	13378.5	1136.95	927.467	6561.16	0.673949	-0.569288	6.8576e-07
L7M921	9ACAR	Putative lysosomal & prostatic acid phosphatase OS=Rhipicephalus pulchellus OX=72859 PE=2 SV=1	-10.8673	15374	58286.5	16209.2	58597.5	1774.62	9508.23	-42912.4	3.79123	1.92267	7.379e-07
A0A131XLF5	9ACAR	Putative steroid reductase required for elongation of the very long chain fatty acids OS=Hyalomma excavatum OX=257692 PE=2 SV=1	-10.8328	30076.4	44604.9	30404.9	45039.1	2276.76	2368.26	-14528.5	1.48305	0.568572	7.6004e-07
A0A097ITI9	RHIMP	Aquaporin OS=Rhipicephalus microplus OX=6941 GN=AQP1 PE=2 SV=1	10.6813	133916	46981	132361	45548.1	5251.52	19232.4	86935.2	0.350824	-1.51118	8.6606e-07
Q45R47	RHIMP	Salivary gland metalloprotease OS=Rhipicephalus microplus OX=6941 GN=MP5 PE=2 SV=1	10.5967	53624	11873.6	53721.8	10724.6	4125.94	8724.39	41750.4	0.221423	-2.17512	9.3214e-07
A0A034WZ86	RHIMP	Alpha2 macroglobulin 3 (Fragment) OS=Rhipicephalus microplus OX=6941 PE=4 SV=1	-10.5766	47086	125669	47358.6	126929	10639.2	14765.8	-78583.5	2.66894	1.41626	9.4865e-07
A0A131XKS2	9ACAR	Putative 26s proteasome regulatory complex atpase rpt5 OS=Hyalomma excavatum OX=257692 PE=2 SV=1	-10.5705	191033	227575	189799	226387	6685.12	5197.46	-36542.1	1.19129	0.252521	9.5375e-07
A0A131YMB0	RHIAP	PDZ and LIM domain protein Zasp OS=Rhipicephalus appendiculatus OX=34631 PE=4 SV=1	10.526	296167	189196	294688	189985	23531.6	8119.71	106971	0.638815	-0.64653	9.9165e-07
B7SP52	DERVA	Ribosomal protein S17 OS=Dermacentor variabilis OX=34621 PE=2 SV=1	10.3656	218352	147249	218194	145279	6678.34	15417.8	71102.1	0.674369	-0.568391	1.1426e-06
A0A224Z5D9	9ACAR	Nucleolar GTP-binding protein 1 OS=Rhipicephalus zambeziensis OX=60191 PE=3 SV=1	10.3257	7801.93	4753.83	7814.43	4681.43	583.274	427.355	3048.1	0.609314	-0.714742	1.184e-06
A0A224Z005	9ACAR	Splicing factor arginine/serine-rich 4/5/6 OS=Rhipicephalus zambeziensis OX=60191 PE=4 SV=1	-10.2138	55539.5	84650.9	54982.5	84901.5	4953.71	4919.63	-29111.4	1.52416	0.608012	1.3089e-06
G3MRG2	9ACAR	Uncharacterized protein OS=Amblyomma maculatum OX=34609 PE=2 SV=1	10.172	4684.92	1405.94	4568.31	1358.73	511.207	601.776	3278.98	0.3001	-1.73649	1.3592e-06
A0A224YJ97	9ACAR	Carrier protein OS=Rhipicephalus zambeziensis OX=60191 PE=3 SV=1	10.1611	111211	59170.7	111017	58808.1	5430.6	11308.8	52040.5	0.532057	-0.910348	1.3727e-06
A0A131XME9	9ACAR	Putative phosphoglycerate mutase (Fragment) OS=Hyalomma excavatum OX=257692 PE=2 SV=1	10.151	104223	55475	102802	59856.8	4412.28	10904.4	48748.5	0.53227	-0.909771	1.3852e-06
L7LW95	9ACAR	Putative intermediate in toll signal transduction pathway ecsit OS=Rhipicephalus pulchellus OX=72859 PE=2 SV=1	10.1497	33956.8	15479.6	34448.8	15099.3	4033.54	1901.35	18477.2	0.455861	-1.13333	1.3869e-06
A0A224YYJ8	9ACAR	Membrane protein OS=Rhipicephalus zambeziensis OX=60191 PE=4 SV=1	10.1388	36975	25726.6	36115.2	25753.5	2498.84	1068.2	11248.4	0.695783	-0.523291	1.4007e-06
A9P774	RHIMP	Phosphoenolpyruvate carboxykinase OS=Rhipicephalus microplus OX=6941 GN=bmPEPCK PE=2 SV=1	10.1155	71092.6	58329.2	71685.9	58745.3	1811.05	2504.47	12763.4	0.820468	-0.285481	1.4306e-06
L7MI98	9ACAR	Putative transporter (Fragment) OS=Rhipicephalus pulchellus OX=72859 PE=2 SV=1	-9.99745	18904.2	43881.4	18837	43989	768.184	6071.31	-24977.3	2.32126	1.21491	1.5933e-06
A0A224YYL9	9ACAR	Heat shock 70 kDa protein OS=Rhipicephalus zambeziensis OX=60191 PE=3 SV=1	-9.94504	47044.8	107781	43569.6	106741	12519.3	8188.87	-60736.6	2.29104	1.196	1.6719e-06
A0A224YPA8	9ACAR	Protein, containing DUF2181 domain OS=Rhipicephalus zambeziensis OX=60191 PE=4 SV=1	-9.9352	25676.2	39784	25639.7	39203.7	593.431	3427.23	-14107.8	1.54945	0.631756	1.6871e-06
L7MD78	9ACAR	Putative amidase (Fragment) OS=Rhipicephalus pulchellus OX=72859 PE=2 SV=1	9.90273	10795.9	5146.75	10530.9	4855.41	1206.24	705.359	5649.12	0.476733	-1.06875	1.7384e-06
V9VLM7	RHIMP	Serine protease inhibitor 7 RmS7 OS=Rhipicephalus microplus OX=6941 GN=RmS-7 PE=2 SV=1	-9.88493	76669.1	108777	76052.3	107288	6141.97	5057.52	-32107.6	1.41878	0.504652	1.7673e-06
A0A131ZDX3	RHIAP	TIL domain containing protein (Fragment) OS=Rhipicephalus appendiculatus OX=34631 PE=4 SV=1	-9.8123	150792	294133	149533	295980	20172.7	29554.8	-143342	1.95059	0.963913	1.8905e-06
A0A224YV42	9ACAR	Nucleoside diphosphate sugar epimerase OS=Rhipicephalus zambeziensis OX=60191 PE=4 SV=1	9.76392	20184.5	12806	19805.7	12846.1	1126.44	1468.88	7378.56	0.634445	-0.656433	1.9778e-06
A0A023FZW3	9ACAR	Uncharacterized protein (Fragment) OS=Amblyomma parvum OX=251391 PE=2 SV=1	-9.70719	10039.2	25545.2	10218.9	26285.7	1370.72	3664.79	-15506	2.54454	1.3474	2.0858e-06
A0A131YXM1	RHIAP	ATP-citrate synthase OS=Rhipicephalus appendiculatus OX=34631 PE=3 SV=1	-9.66865	691022	779430	698214	778109	18213.2	13035.9	-88408.1	1.12794	0.173688	2.1628e-06
A0A131YZD8	RHIAP	Solute carrier family 13 member 5-like protein OS=Rhipicephalus appendiculatus OX=34631 PE=4 SV=1	9.40542	76426.6	16796.7	75378.6	16267.8	8665.36	12887.2	59629.9	0.219776	-2.1859	2.7797e-06
Q4PM67	IXOSC	Ribosomal protein S16 OS=Ixodes scapularis OX=6945 PE=2 SV=1	9.40099	1.4737e+06	890810	1.4785e+06	886921	25331.9	149749	582894	0.60447	-0.726257	2.7916e-06
A0A131XQA4	9ACAR	Putative sulfotransferase OS=Hyalomma excavatum OX=257692 PE=2 SV=1	-9.36408	4375.15	12463.5	4492.22	12110.5	1602.82	1381.11	-8088.32	2.84869	1.5103	2.893e-06
V5HL42	IXORI	Putative bent (Fragment) OS=Ixodes ricinus OX=34613 PE=2 SV=1	9.2345	85489.8	55391.3	84178.5	54410.5	3032.79	7385.31	30098.6	0.647928	-0.626094	3.2817e-06
A0A224YUI0	9ACAR	NADH dehydrogenase [ubiquinone] flavoprotein 1, mitochondrial OS=Rhipicephalus zambeziensis OX=60191 PE=3 SV=1	9.22454	217281	139212	216174	144628	7196.11	19441.4	78068.9	0.6407	-0.642279	3.3139e-06
A0A224ZBV7	9ACAR	YidC/Oxa1 family membrane protein insertase OS=Rhipicephalus zambeziensis OX=60191 PE=3 SV=1	9.1572	69780.4	45751.1	69821.9	45148.3	3756.41	5215.77	24029.3	0.655645	-0.609014	3.5405e-06
A0A131Z678	RHIAP	TIL domain containing protein (Fragment) OS=Rhipicephalus appendiculatus OX=34631 PE=4 SV=1	-9.12773	126724	191880	127124	190844	13680.1	10889.2	-65155.2	1.51415	0.598508	3.6449e-06
L7M3T2	9ACAR	Histone-lysine N-methyltransferase OS=Rhipicephalus pulchellus OX=72859 PE=2 SV=1	9.12513	10836.7	4560.88	10877	4894.96	1448.38	860.379	6275.86	0.420872	-1.24855	3.6543e-06
L7MJB0	9ACAR	Putative kif1-binding protein (Fragment) OS=Rhipicephalus pulchellus OX=72859 PE=2 SV=1	9.01264	9903.21	4195.73	10219.6	3758.58	858.266	1292.13	5707.47	0.423674	-1.23897	4.0862e-06
A0A034WU49	RHIMP	Lipocalin 41 (Fragment) OS=Rhipicephalus microplus OX=6941 PE=4 SV=1	9.01127	119769	15575.4	120286	15058.5	25459.5	12408.9	104194	0.130045	-2.94292	4.0918e-06
L7MBP4	9ACAR	Uncharacterized protein OS=Rhipicephalus pulchellus OX=72859 PE=2 SV=1	8.99155	37314.9	7269.74	37397.9	7108.03	7126.27	4026.08	30045.1	0.194822	-2.35977	4.1732e-06
L7MIE1	9ACAR	Putative cell adhesion complex protein bystin (Fragment) OS=Rhipicephalus pulchellus OX=72859 PE=2 SV=1	8.97347	50956.5	32275.2	51424.8	31135.3	2889.39	4201.87	18681.3	0.633388	-0.65884	4.2493e-06
L7M7F0	9ACAR	Putative sorting and assembly machinery component 50 OS=Rhipicephalus pulchellus OX=72859 PE=2 SV=1	8.91985	357888	196871	359055	196703	18924.4	39962.6	161017	0.550092	-0.862255	4.4843e-06
L7M1D8	9ACAR	Putative mitochondrial/chloroplast ribosomal protein l24 OS=Rhipicephalus pulchellus OX=72859 PE=2 SV=1	8.80252	26585.1	12749.3	27850.1	12731.3	3283.7	2010.11	13835.7	0.479568	-1.06019	5.0493e-06
L7M0I8	9ACAR	Putative mitochondrial electron transport nadh to ubiquinone OS=Rhipicephalus pulchellus OX=72859 PE=2 SV=1	8.77487	214218	124347	214235	124522	14561.1	20429.3	89871.4	0.580468	-0.784712	5.1935e-06
L7M574	9ACAR	Putative 60s ribosomal protein l13a OS=Rhipicephalus pulchellus OX=72859 PE=2 SV=1	8.72551	398618	275919	397248	279715	32361.5	11798.6	122700	0.692187	-0.530766	5.4622e-06
A0A224Z7B5	9ACAR	Sugar transporter OS=Rhipicephalus zambeziensis OX=60191 PE=3 SV=1	8.58929	14671.8	2025.72	14056.4	1974.87	3250.45	1562.27	12646.1	0.138069	-2.85654	6.2851e-06
G3MM37	9ACAR	Uncharacterized protein OS=Amblyomma maculatum OX=34609 PE=2 SV=1	8.57221	52922.4	41083.2	53378.9	42453.4	1760.54	2888.82	11839.2	0.776292	-0.365329	6.3975e-06
A0A224YBR4	9ACAR	Cathepsin L OS=Rhipicephalus zambeziensis OX=60191 PE=3 SV=1	-8.52214	78049.5	316118	77258.8	311509	15415	66668.4	-238069	4.05023	2.018	6.7397e-06
L7M650	9ACAR	Putative oxysterol-binding protein OS=Rhipicephalus pulchellus OX=72859 PE=2 SV=1	8.4331	66437	51336.9	65773.6	52098.7	2668.88	3480.52	15100.1	0.772716	-0.37199	7.3983e-06
A0A224YXQ4	9ACAR	Large subunit ribosomal protein L27Ae OS=Rhipicephalus zambeziensis OX=60191 PE=3 SV=1	8.41506	712549	371594	711492	363386	53258.2	83746.3	340955	0.5215	-0.939262	7.5402e-06
L7M856	9ACAR	Putative eukaryotic translation initiation factor 4h OS=Rhipicephalus pulchellus OX=72859 PE=2 SV=1	-8.40054	3250.29	15688.2	3096.91	15430.9	898.099	3513.77	-12437.9	4.8267	2.27104	7.6564e-06
A0A131XVX0	IXORI	Putative splicing regulator (Fragment) OS=Ixodes ricinus OX=34613 PE=2 SV=1	8.3563	17949.8	10070.4	17588.3	10354.9	1479.77	1773.37	7879.31	0.561035	-0.833836	8.0229e-06
A0A034WY04	RHIMP	Metallopeptidase_2 (Fragment) OS=Rhipicephalus microplus OX=6941 PE=4 SV=1	8.35467	268844	61406.3	251807	60313.5	43702.6	42296	207438	0.228409	-2.13031	8.0369e-06
A0A224YJ51	9ACAR	Proclotting enzyme-like protein (Fragment) OS=Rhipicephalus zambeziensis OX=60191 PE=3 SV=1	8.33169	14836.6	3500.21	14337.5	3611.96	2854.41	1720.56	11336.4	0.235917	-2.08365	8.2351e-06
A0A131Z9J2	RHIAP	Heparan sulfate proteoglycan 2 (Fragment) OS=Rhipicephalus appendiculatus OX=34631 PE=4 SV=1	8.27079	1.08582e+06	856839	1.08162e+06	859623	41575	53576.9	228982	0.789116	-0.341691	8.7866e-06
Q9U6M8	RHIMP	Carboxylic ester hydrolase OS=Rhipicephalus microplus OX=6941 GN=EST9 PE=2 SV=1	-8.26698	735868	3.24486e+06	745640	3.22583e+06	56665.8	741247	-2.50899e+06	4.40957	2.14064	8.8224e-06
Q6JVM9	RHIAP	Glutathione S-transferase OS=Rhipicephalus appendiculatus OX=34631 GN=GST PE=2 SV=1	8.25023	99853.3	49215.4	98947.2	47477.3	6638.83	13489.2	50637.9	0.492877	-1.0207	8.9817e-06
L7LSM1	9ACAR	Putative gamma-interferon inducible lysosomal thiol reductase OS=Rhipicephalus pulchellus OX=72859 PE=2 SV=1	-8.24301	46896.7	104941	47968.2	103811	3708.6	16845.1	-58044.7	2.23771	1.16203	9.0514e-06
A0A224Z508	9ACAR	Sphingolipid delta-4 desaturase OS=Rhipicephalus zambeziensis OX=60191 PE=4 SV=1	8.21382	17681.3	6708.72	17934.7	7269.69	1884.12	2675.32	10972.6	0.379425	-1.39811	9.339e-06
A0A131XQF1	9ACAR	Putative electron transfer flavoprotein ubiquinone oxidoreductase (Fragment) OS=Hyalomma excavatum OX=257692 PE=2 SV=1	8.18919	57910.8	33355.8	58250.2	31575.7	1833.34	7112.21	24555	0.575986	-0.795893	9.5894e-06
Q8T9S5	DERVA	Clathrin-adaptor protein OS=Dermacentor variabilis OX=34621 PE=2 SV=1	8.16038	255827	190733	257861	187925	11027.7	16129.7	65093.9	0.745555	-0.423613	9.8917e-06
L7M9R4	9ACAR	Uncharacterized protein OS=Rhipicephalus pulchellus OX=72859 PE=2 SV=1	8.15933	26782.9	15253.9	27149.3	13700.5	1851.54	2924.18	11528.9	0.56954	-0.81213	9.9029e-06
A0A034WWR7	RHIMP	Alpha-L-fucosidase (Fragment) OS=Rhipicephalus microplus OX=6941 PE=4 SV=1	8.13365	159093	104288	159876	102467	10170.5	12998.6	54804.5	0.655518	-0.609292	1.0181e-05
G3MH59	9ACAR	40S ribosomal protein S26 (Fragment) OS=Amblyomma maculatum OX=34609 PE=2 SV=1	8.12887	521808	337909	521942	337793	16001.7	53053.9	183899	0.647574	-0.626883	1.0234e-05
A0A224Z2T5	9ACAR	Large subunit ribosomal protein L3e OS=Rhipicephalus zambeziensis OX=60191 PE=3 SV=1	8.12292	554165	307667	549442	308194	45387.6	58866.2	246498	0.55519	-0.848946	1.03e-05
L7M983	9ACAR	Putative glycine rich protein OS=Rhipicephalus pulchellus OX=72859 PE=2 SV=1	8.04703	246794	179862	244354	179672	8801.21	18375	66932.6	0.728792	-0.456421	1.1185e-05
A0A131Y1Q8	IXORI	Putative 26s proteasome regulatory complex subunit rpn11 OS=Ixodes ricinus OX=34613 PE=2 SV=1	-8.03699	126782	150021	125731	149574	4746.13	5257.24	-23238.9	1.1833	0.242813	1.1308e-05
L7M2B2	9ACAR	Translocon-associated protein subunit beta OS=Rhipicephalus pulchellus OX=72859 PE=2 SV=1	8.00718	69910	51815.4	70336.6	51769.3	5457.82	923.07	18094.5	0.741174	-0.432117	1.1683e-05
A0A224Z8S8	9ACAR	Small subunit ribosomal protein S22 OS=Rhipicephalus zambeziensis OX=60191 PE=4 SV=1	7.99378	59212.8	33226.8	58601.5	33664.4	4566.8	6523.02	25986	0.561142	-0.833563	1.1855e-05
C9W1F5	RHISA	Cytochrome c oxidase subunit VIa/COX13 OS=Rhipicephalus sanguineus OX=34632 PE=2 SV=1	7.98936	556424	282055	555809	280755	26884.7	79707.9	274369	0.506907	-0.980206	1.1913e-05
L7M2W1	9ACAR	Putative der and-48 ribosomal protein l32 OS=Rhipicephalus pulchellus OX=72859 PE=2 SV=1	7.98759	51605	28803.8	51922.5	28605.6	5331.25	4524.31	22801.2	0.558159	-0.841251	1.1936e-05
A0A0C9R0K8	AMBAM	Putative 40s ribosomal protein s2 (Fragment) OS=Amblyomma americanum OX=6943 PE=2 SV=1	7.98338	264756	169606	260277	161870	13759.6	25748.6	95150.6	0.640611	-0.64248	1.1991e-05
L7M4W5	9ACAR	60S ribosomal protein L13 OS=Rhipicephalus pulchellus OX=72859 PE=2 SV=1	7.96831	225616	138032	225103	138219	26279.4	5855.68	87584.6	0.611798	-0.708872	1.2191e-05
L7M6I8	9ACAR	Putative ribosomal protein s13 OS=Rhipicephalus pulchellus OX=72859 PE=2 SV=1	7.95146	2.13134e+06	1.29357e+06	2.10107e+06	1.28693e+06	220284	134460	837766	0.60693	-0.720398	1.2419e-05
A0A131XT28	IXORI	Protein disulfide-isomerase (Fragment) OS=Ixodes ricinus OX=34613 PE=2 SV=1	7.94778	78656.5	13175.7	78527.8	7126.74	14601.9	13930.5	65480.8	0.167509	-2.57769	1.247e-05
A0A224YZ51	9ACAR	Protein transport protein SEC23 OS=Rhipicephalus zambeziensis OX=60191 PE=4 SV=1	7.94745	374357	235273	368650	228478	13880.6	40557.6	139084	0.628472	-0.670079	1.2474e-05
L7MLE6	9ACAR	Putative fast kinase domain-containing protein 2 (Fragment) OS=Rhipicephalus pulchellus OX=72859 PE=2 SV=1	7.93004	8387.94	3435.92	8438.39	3590.41	815.61	1294.03	4952.02	0.409627	-1.28762	1.2715e-05
A0A131Z6W5	RHIAP	NADH dehydrogenase (Ubiquinone) 1 alpha subcomplex subunit 6 OS=Rhipicephalus appendiculatus OX=34631 PE=3 SV=1	7.91681	254657	138023	253426	136665	7814.92	35230.5	116634	0.541997	-0.883642	1.2902e-05
L7M929	9ACAR	Putative septin-1 OS=Rhipicephalus pulchellus OX=72859 PE=2 SV=1	-7.9068	57250.1	72238.8	57669.3	74128.3	2364.15	3996.51	-14988.7	1.26181	0.335495	1.3046e-05
B7PFM8	IXOSC	Leucyl-tRNA synthetase, putative OS=Ixodes scapularis OX=6945 GN=8051741 PE=3 SV=1	7.88269	16721.4	8014.18	16277.1	7602.79	2171.38	1614.28	8707.18	0.479278	-1.06107	1.3398e-05
A0A131YJS1	RHIAP	TIL domain containing protein OS=Rhipicephalus appendiculatus OX=34631 PE=4 SV=1	7.83666	100683	74103.4	100313	73932.5	8159.91	1561.26	26579.6	0.736007	-0.442208	1.41e-05
A0A1E1X3P6	9ACAR	Aconitate hydratase, mitochondrial OS=Amblyomma aureolatum OX=187763 PE=2 SV=1	7.81435	74801.4	42828.9	74327.5	43231.3	2837.3	9612.13	31972.6	0.572567	-0.804483	1.4455e-05
A0A224YVN9	9ACAR	Phenylalanine-4-hydroxylase OS=Rhipicephalus zambeziensis OX=60191 PE=4 SV=1	7.80425	202172	114991	205869	114256	23446.1	14107.6	87181	0.568777	-0.814065	1.4619e-05
L7MCC0	9ACAR	Putative heat shock protein (Fragment) OS=Rhipicephalus pulchellus OX=72859 PE=2 SV=1	-7.78762	206813	255587	208579	253530	14376.1	5355.37	-48773.9	1.23584	0.305487	1.4893e-05
L7M8W5	9ACAR	Sideroflexin OS=Rhipicephalus pulchellus OX=72859 PE=2 SV=1	7.78176	89695	65397.8	89801.9	67550.6	3632.25	6730.58	24297.3	0.729112	-0.455787	1.499e-05
E7CF11	RHIMP	Mitochondrial volatge dependent anion-selective channel (Fragment) OS=Rhipicephalus microplus OX=6941 GN=VDAC PE=4 SV=1	7.75279	1.05281e+06	814010	1.05866e+06	816744	27094.5	70417	238803	0.773176	-0.371131	1.5484e-05
C9W1B7	RHISA	Cytochrome c oxidase subunit OS=Rhipicephalus sanguineus OX=34632 PE=2 SV=1	7.72494	68034.3	33370.5	66961.4	29961.5	4520.81	10018.7	34663.8	0.490496	-1.02769	1.5976e-05
A0A131YV00	RHIAP	Uncharacterized protein OS=Rhipicephalus appendiculatus OX=34631 PE=4 SV=1	-7.71939	9419.56	49266.3	9835.23	51055.3	4206.02	11923.9	-39846.7	5.23021	2.38687	1.6076e-05
L7MJX5	9ACAR	Putative endonuclease (Fragment) OS=Rhipicephalus pulchellus OX=72859 PE=2 SV=1	7.71517	61781.3	35718.2	62110	36310	4662.04	6836.47	26063.1	0.578139	-0.790512	1.6153e-05
A0A224Z9V2	9ACAR	Transitional endoplasmic reticulum ATPase OS=Rhipicephalus zambeziensis OX=60191 PE=3 SV=1	-7.70429	879028	1.01392e+06	876189	1.01562e+06	37165.4	21399.4	-134888	1.15345	0.205956	1.6352e-05
A0A131YXW2	RHIAP	Endocytosis/signaling protein ehd1 OS=Rhipicephalus appendiculatus OX=34631 PE=3 SV=1	7.69539	234757	122744	234275	121430	14382.1	32625.1	112013	0.522856	-0.935516	1.6516e-05
A0A224Z7B1	9ACAR	Nucleolar protein 6 OS=Rhipicephalus zambeziensis OX=60191 PE=3 SV=1	7.67497	7327.16	3485.81	7276.8	3629.73	348.718	1175.34	3841.36	0.475738	-1.07176	1.6901e-05
A0A224YS92	9ACAR	26S proteasome regulatory subunit T6 OS=Rhipicephalus zambeziensis OX=60191 PE=3 SV=1	-7.65448	171268	234680	169866	237148	8993.58	18190.6	-63412.3	1.37025	0.454442	1.7297e-05
L7MAD6	9ACAR	Putative atp-dependent rna helicase OS=Rhipicephalus pulchellus OX=72859 PE=2 SV=1	7.62884	31108.9	12624	30526	12772	1654.72	5699.83	18484.8	0.405801	-1.30115	1.7807e-05
I6YIV1	BOVIN	Annexin OS=Bos taurus OX=9913 PE=2 SV=1	-7.58567	20081.7	72059.8	18678.5	75781.9	9255.28	14001.8	-51978.1	3.58833	1.84331	1.8703e-05
L7M716	9ACAR	Putative ribosomal protein s9 OS=Rhipicephalus pulchellus OX=72859 PE=2 SV=1	7.54658	2.78945e+06	1.70094e+06	2.76527e+06	1.68261e+06	311288	167123	1.08851e+06	0.609775	-0.713652	1.9556e-05
L7MMB1	9ACAR	Putative monocarboxylate transporter (Fragment) OS=Rhipicephalus pulchellus OX=72859 PE=2 SV=1	7.54102	33299.5	5796.32	33176.2	5080.73	7387.23	5023.84	27503.2	0.174066	-2.52229	1.9681e-05
A0A224Z2I5	9ACAR	Integrin alpha 8 OS=Rhipicephalus zambeziensis OX=60191 PE=3 SV=1	7.5307	40840.3	26239.8	39908.3	26711.3	3224.83	3486.28	14600.5	0.642497	-0.638239	1.9914e-05
A0A224YSH5	9ACAR	Late golgi protein sorting complex subunit vps53 OS=Rhipicephalus zambeziensis OX=60191 PE=4 SV=1	7.49164	21847.4	13599.5	22111.4	13229	1228.14	2400.85	8247.85	0.622479	-0.683904	2.0827e-05
G3MQM7	9ACAR	Uncharacterized protein OS=Amblyomma maculatum OX=34609 PE=2 SV=1	7.45663	113334	66190.7	114949	65950.8	15328.6	2205.4	47143.2	0.584033	-0.775879	2.1684e-05
G3MH95	9ACAR	Arp2/3 complex 34 kDa subunit (Fragment) OS=Amblyomma maculatum OX=34609 PE=2 SV=1	-7.43642	64410.3	82797.5	64564.8	81712.2	4425.77	4134.58	-18387.2	1.28547	0.362296	2.2196e-05
L7M628	9ACAR	Putative dehydrogenase kinase OS=Rhipicephalus pulchellus OX=72859 PE=2 SV=1	7.43475	32487.3	13711	32891.3	13641.4	3486.58	5110.01	18776.4	0.422041	-1.24455	2.2238e-05
A0A224Z865	9ACAR	RNA-binding protein Musashi OS=Rhipicephalus zambeziensis OX=60191 PE=4 SV=1	7.42284	104186	52647.9	105277	51880.6	2791.29	16776.5	51537.7	0.505328	-0.984707	2.2547e-05
A0A131YZL0	RHIAP	Glutaminyl-tRNA synthetase OS=Rhipicephalus appendiculatus OX=34631 PE=3 SV=1	7.42164	138873	110573	139181	110696	5640.81	7444.4	28299.4	0.796221	-0.32876	2.2578e-05
A0A224YCR3	9ACAR	Longicornsin OS=Rhipicephalus zambeziensis OX=60191 PE=4 SV=1	7.38699	30449.5	6770.29	29810.5	6522.97	4960.6	6086.45	23679.2	0.222345	-2.16913	2.3504e-05
A0A131Z3Q8	RHIAP	26S proteasome regulatory subunit N7 OS=Rhipicephalus appendiculatus OX=34631 PE=4 SV=1	-7.3844	269330	332324	268095	335087	10698.6	17949.1	-62993.6	1.23389	0.303213	2.3574e-05
A0A131YKG0	RHIAP	2-oxoglutarate dehydrogenase E2 component (Dihydrolipoamide succinyltransferase) OS=Rhipicephalus appendiculatus OX=34631 PE=4 SV=1	7.36178	185488	126899	186294	125117	13918.5	13649.5	58589.3	0.684134	-0.547649	2.4203e-05
A0A131YG71	RHIAP	Small subunit ribosomal protein S20e OS=Rhipicephalus appendiculatus OX=34631 PE=3 SV=1	7.34431	585185	446278	587665	445258	18304.2	42559.3	138907	0.762627	-0.39095	2.47e-05
L7M562	9ACAR	Putative lamin OS=Rhipicephalus pulchellus OX=72859 PE=2 SV=1	-7.338	196025	395999	196373	392038	31504.6	58851.1	-199974	2.02015	1.01446	2.4883e-05
L7M551	9ACAR	Peptidyl-prolyl cis-trans isomerase OS=Rhipicephalus pulchellus OX=72859 PE=2 SV=1	-7.2788	116501	142841	115459	139608	3311.6	8222.27	-26340.2	1.2261	0.294071	2.6667e-05
A0A224Z6S5	9ACAR	40S ribosomal protein S3a OS=Rhipicephalus zambeziensis OX=60191 PE=3 SV=1	7.26856	1.62592e+06	1.27403e+06	1.61562e+06	1.26772e+06	51203.2	106962	351890	0.783575	-0.351857	2.699e-05
A0A224Z6Q7	9ACAR	Protein containing GDPD domain OS=Rhipicephalus zambeziensis OX=60191 PE=4 SV=1	-7.25826	46388.6	66367.2	47735.4	65979.9	3406.37	5818.51	-19978.6	1.43068	0.516699	2.7319e-05
L7MA34	9ACAR	Putative nucleolar complex associated 4 log OS=Rhipicephalus pulchellus OX=72859 PE=2 SV=1	7.23321	29374	13476	29340.9	13835.6	2282.65	4875.92	15898	0.458773	-1.12415	2.8136e-05
A0A224YQK1	9ACAR	Glycerol-3-phosphate dehydrogenase [NAD(+)] OS=Rhipicephalus zambeziensis OX=60191 PE=3 SV=1	-7.22691	5163.43	8747.15	4981.19	8800.63	827.144	889.524	-3583.73	1.69406	0.760485	2.8346e-05
A0A224YV86	9ACAR	Methionyl-tRNA synthetase OS=Rhipicephalus zambeziensis OX=60191 PE=3 SV=1	7.21629	32675.8	23864.6	32351.1	23904.4	2509.18	1627.69	8811.25	0.730343	-0.453353	2.8703e-05
Q45R50	RHIMP	Salivary gland metalloprotease OS=Rhipicephalus microplus OX=6941 GN=MP2 PE=2 SV=1	7.20794	95014.1	36919.4	94517.8	31965.2	8205.41	17956.5	58094.7	0.388568	-1.36376	2.8988e-05
A0A023GK65	9ACAR	Putative diphthine synthase OS=Amblyomma triste OX=251400 PE=2 SV=1	7.19118	4631.9	2192.17	4581.08	2139.16	637.499	533.113	2439.73	0.473276	-1.07925	2.9568e-05
A0A224YS43	9ACAR	Amino acid transmembrane transport OS=Rhipicephalus zambeziensis OX=60191 PE=3 SV=1	7.14951	27194.5	14223.6	27392.5	14369.2	3001.65	3277.01	12970.9	0.523032	-0.935028	3.1066e-05
L7M136	9ACAR	Beta-galactosidase OS=Rhipicephalus pulchellus OX=72859 PE=2 SV=1	7.14483	332980	98911.1	330361	98401.6	51250	61749.2	234069	0.297048	-1.75123	3.1239e-05
A0A131XRJ5	9ACAR	Putative rna-binding polyribonucleotide nucleotidyltransferase (Fragment) OS=Hyalomma excavatum OX=257692 PE=2 SV=1	7.12131	28353.8	15618	28780.3	14761.5	1150.83	4226.82	12735.8	0.550826	-0.860333	3.2127e-05
V9VMP1	RHIMP	Serine protease inhibitor 18 RmS18 OS=Rhipicephalus microplus OX=6941 GN=RmS-18 PE=2 SV=1	-7.11121	52165.4	79962.5	54069.3	79694.6	7565.18	5869.03	-27797.1	1.53286	0.61623	3.2516e-05
V5HIB3	IXORI	Putative straightjacket (Fragment) OS=Ixodes ricinus OX=34613 PE=2 SV=1	7.09047	6764.07	2490.03	6830.02	1984.86	449.798	1406.34	4274.03	0.368127	-1.44173	3.3331e-05
G3MP43	9ACAR	Uncharacterized protein OS=Amblyomma maculatum OX=34609 PE=2 SV=1	7.08664	156102	74438.5	154947	69442.6	8440.65	26935.2	81663.1	0.476859	-1.06836	3.3484e-05
A0A131YV23	RHIAP	Filamin OS=Rhipicephalus appendiculatus OX=34631 PE=4 SV=1	7.06485	989490	685585	991060	692003	50313.8	92579.6	303904	0.692868	-0.529348	3.4369e-05
A0A1E1XQ28	9ACAR	2-oxoisovalerate dehydrogenase subunit alpha (Fragment) OS=Amblyomma sculptum OX=1581419 PE=2 SV=1	7.04975	5313.79	1619.12	5723.31	1339.43	824.84	983.682	3694.67	0.304702	-1.71453	3.4997e-05
A0A131YTW1	RHIAP	U3 small nucleolar RNA-associated protein 10 OS=Rhipicephalus appendiculatus OX=34631 PE=4 SV=1	7.03093	20352.3	11365	20193.3	11197.5	1722.29	2614.83	8987.34	0.558412	-0.840597	3.5797e-05
L7M4T3	9ACAR	Derlin OS=Rhipicephalus pulchellus OX=72859 PE=2 SV=1	7.02388	218006	152979	219230	151825	22164.9	4794.2	65027.4	0.701718	-0.511037	3.6102e-05
A0A131Z280	RHIAP	Aconitate hydratase OS=Rhipicephalus appendiculatus OX=34631 PE=3 SV=1	-7.01925	143820	166109	145200	165604	2785.36	7262.25	-22288.9	1.15498	0.207865	3.6304e-05
L7M1J1	9ACAR	Putative presqualene diphosphate phosphatase OS=Rhipicephalus pulchellus OX=72859 PE=2 SV=1	6.98474	44180.3	21579.3	43445.3	21055	6899.67	3900.77	22601	0.488436	-1.03376	3.7847e-05
A0A131YWU7	RHIAP	TNF receptor-associated protein 1 OS=Rhipicephalus appendiculatus OX=34631 PE=3 SV=1	6.96197	247315	166857	247966	165394	10835.4	26152.5	80458.2	0.674674	-0.567739	3.8903e-05
A0A1E1XA56	9ACAR	Putative beta-galactosidase (Fragment) OS=Amblyomma aureolatum OX=187763 PE=2 SV=1	-6.94918	22738.7	32092.1	22481.9	32355.1	2287.39	2374.37	-9353.38	1.41134	0.497068	3.9511e-05
A0A034WX72	RHIMP	Neural cell adhesion molecule 1 OS=Rhipicephalus microplus OX=6941 PE=4 SV=1	-6.91472	168312	211611	168274	210686	6373.98	13951.4	-43299.2	1.25726	0.330278	4.1199e-05
A0A131XQL4	9ACAR	Putative 60s ribosomal protein l5 OS=Hyalomma excavatum OX=257692 PE=2 SV=1	6.90166	163518	107587	163986	109516	7005.38	18573.4	55931	0.657952	-0.603947	4.1859e-05
A0A224YWG8	9ACAR	Propionyl-CoA carboxylase beta chain OS=Rhipicephalus zambeziensis OX=60191 PE=4 SV=1	6.89776	88549.7	55402.7	88700.8	55079.5	3476.24	11245.9	33147	0.625668	-0.676531	4.2059e-05
A0A023GCA9	9ACAR	Putative sulfatase-modifying factor (Fragment) OS=Amblyomma triste OX=251400 PE=2 SV=1	-6.87042	10276.1	15235.2	10586.8	15102.5	1405.71	1072.37	-4959.1	1.48259	0.568116	4.3485e-05
A0A131Z509	RHIAP	NADH dehydrogenase (Ubiquinone) 1 subunit C2 OS=Rhipicephalus appendiculatus OX=34631 PE=4 SV=1	6.85588	84107.4	57292.2	84707.1	56990.6	8730.05	3946.5	26815.3	0.681178	-0.553895	4.4265e-05
A0A131XM41	9ACAR	Phosphotransferase (Fragment) OS=Hyalomma excavatum OX=257692 PE=2 SV=1	6.85318	44122.8	22977.2	43437.7	23368.9	2886.51	6985	21145.5	0.520757	-0.941318	4.4412e-05
A0A224Z1Z8	9ACAR	Translation initiation factor 4G OS=Rhipicephalus zambeziensis OX=60191 PE=4 SV=1	6.84385	60783.5	35982	59070.6	35278.1	8461.08	2684.52	24801.6	0.591969	-0.756406	4.4922e-05
A0A224Z1Z0	9ACAR	Mif4Gd protein OS=Rhipicephalus zambeziensis OX=60191 PE=4 SV=1	6.82426	8416.94	5674.99	8260.54	5632.31	685.983	705.732	2741.95	0.674235	-0.568677	4.6014e-05
V9VL13	RHIMP	Serine protease inhibitor 16 RmS16 OS=Rhipicephalus microplus OX=6941 GN=RmS-16 PE=2 SV=1	-6.81782	57624.7	114436	57502.4	113879	1866.98	20325.6	-56811.7	1.98589	0.989788	4.6379e-05
L7MBB2	9ACAR	Uncharacterized protein (Fragment) OS=Rhipicephalus pulchellus OX=72859 PE=2 SV=1	6.81755	14793.3	11200.5	14516.1	11317.3	995.503	821.783	3592.83	0.757132	-0.401383	4.6395e-05
C9W1I2	RHISA	Putative beta thymosin OS=Rhipicephalus sanguineus OX=34632 PE=2 SV=1	-6.81696	4279.28	7318.38	4187.6	7370.2	980.261	481.244	-3039.11	1.71019	0.774158	4.6428e-05
L7MBG2	9ACAR	Putative phospholipase a2-activating protein (Fragment) OS=Rhipicephalus pulchellus OX=72859 PE=2 SV=1	6.80099	25861.3	16931.7	26589.1	16784.3	2059.11	2470.56	8929.62	0.654712	-0.611068	4.7349e-05
L7M3F4	9ACAR	Uncharacterized protein OS=Rhipicephalus pulchellus OX=72859 PE=2 SV=1	6.77357	28596.5	17157.7	28314.4	17792.1	2819.34	3026.9	11438.7	0.599995	-0.736979	4.8975e-05
A0A131YIG3	RHIAP	Heat shock protein 14 OS=Rhipicephalus appendiculatus OX=34631 PE=3 SV=1	6.76816	35055.2	24581.2	34554.9	25466.8	2279.9	3028.39	10473.9	0.701216	-0.51207	4.9303e-05
A0A131YZB4	RHIAP	Karyopherin importin beta 3 OS=Rhipicephalus appendiculatus OX=34631 PE=4 SV=1	6.75386	145795	71030.1	142749	70297.6	8079.42	25884	74764.8	0.487192	-1.03744	5.0182e-05
A0A131XAM4	9ACAR	Adenylosuccinate lyase OS=Hyalomma excavatum OX=257692 PE=2 SV=1	6.74744	105908	64267.9	106086	64166.9	6348.5	13718.5	41639.7	0.60683	-0.720636	5.0582e-05
A0A224YTT4	9ACAR	Aquaporin OS=Rhipicephalus zambeziensis OX=60191 PE=3 SV=1	6.73409	95478.2	27843.3	96062	25753.4	11525.4	21735.1	67635	0.291619	-1.77784	5.1424e-05
L7M706	9ACAR	Putative oligomycin sensitivity-conferring protein OS=Rhipicephalus pulchellus OX=72859 PE=2 SV=1	6.71442	640029	423153	640852	422377	19430.4	76695.6	216876	0.661147	-0.596958	5.2694e-05
A0A131Z0L1	RHIAP	Uncharacterized protein OS=Rhipicephalus appendiculatus OX=34631 PE=4 SV=1	-6.69867	6876.27	9401.35	6903.09	9677.94	422.917	820.793	-2525.08	1.36722	0.451242	5.3734e-05
Q6WNX4	RHIMP	Ferritin OS=Rhipicephalus microplus OX=6941 GN=Fer PE=2 SV=1	-6.68518	243281	523197	245720	528144	48351.9	90450.1	-279916	2.15059	1.10473	5.4643e-05
A0A131Z2X9	RHIAP	Small subunit ribosomal protein S27 OS=Rhipicephalus appendiculatus OX=34631 PE=4 SV=1	6.68426	26532.4	12955.8	27259.3	12665.5	1857.69	4615.39	13576.6	0.488302	-1.03415	5.4706e-05
V5IIU6	IXORI	Putative glucose transporter (Fragment) OS=Ixodes ricinus OX=34613 PE=2 SV=1	6.6621	11249.1	4858.58	11103.1	5765.64	1106.41	2072.83	6390.5	0.431909	-1.2112	5.6238e-05
G3MP49	9ACAR	Uncharacterized protein OS=Amblyomma maculatum OX=34609 PE=2 SV=1	6.65588	401501	245866	397936	244465	56727.4	7914.05	155635	0.612366	-0.707533	5.6676e-05
A0A224Z334	9ACAR	Large subunit ribosomal protein L18 OS=Rhipicephalus zambeziensis OX=60191 PE=4 SV=1	6.65468	50033.4	25720.6	51375.1	27088.2	4100.39	7954.55	24312.8	0.514068	-0.959968	5.6761e-05
L7MFA9	9ACAR	Putative 40s ribosomal protein s2 (Fragment) OS=Rhipicephalus pulchellus OX=72859 PE=2 SV=1	6.65276	49537.7	29002.9	50421.8	28434.7	5554.03	5130.09	20534.8	0.585471	-0.772331	5.6897e-05
A0A1E1X0M8	9ACAR	Putative farnesoic acid o-methyltransferase (Fragment) OS=Amblyomma aureolatum OX=187763 PE=2 SV=1	6.65091	13150.4	5212.64	13277.8	5490.53	2326.55	1770.17	7937.73	0.396387	-1.33502	5.7029e-05
A0A131Z0M8	RHIAP	6-phosphogluconate dehydrogenase, decarboxylating OS=Rhipicephalus appendiculatus OX=34631 PE=3 SV=1	-6.63147	346579	641509	343307	641882	18191.4	107410	-294930	1.85098	0.888287	5.8432e-05
A0A131YRY7	RHIAP	Myophilin-like protein OS=Rhipicephalus appendiculatus OX=34631 PE=4 SV=1	6.62275	71729.4	32124.2	73854.9	32513.7	8487.95	11938.6	39605.2	0.447852	-1.15891	5.9073e-05
A0A224YVZ3	9ACAR	Collagen type IV alpha OS=Rhipicephalus zambeziensis OX=60191 PE=3 SV=1	6.60699	1.12467e+06	534975	1.13131e+06	523319	149124	159871	589694	0.475674	-1.07196	6.0251e-05
L7M0Q9	9ACAR	Putative 17 beta-hydroxysteroid dehydrogenase type 3 OS=Rhipicephalus pulchellus OX=72859 PE=2 SV=1	-6.59279	232772	665284	234551	677351	10142.3	160375	-432512	2.85809	1.51505	6.1335e-05
L7MHZ3	9ACAR	Putative influenza virus ns1a-binding protein (Fragment) OS=Rhipicephalus pulchellus OX=72859 PE=2 SV=1	6.58492	134381	81782.2	134387	78004.2	6233.53	18546.4	52598.8	0.608585	-0.71647	6.1944e-05
A0A131YIS0	RHIAP	Chitin-binding protein OS=Rhipicephalus appendiculatus OX=34631 PE=4 SV=1	6.57317	8901.46	3691.08	9008.42	3535.64	1104.29	1597.04	5210.38	0.41466	-1.27	6.2867e-05
A0A131XCW6	9ACAR	Putative rna-binding protein rrm superfamily (Fragment) OS=Hyalomma excavatum OX=257692 PE=2 SV=1	6.56482	8467.48	5003.51	8530.32	4661.6	600.427	1144.56	3463.97	0.590909	-0.758992	6.3531e-05
A0A131Z8D6	RHIAP	Cytochrome c oxidase subunit 6c (Fragment) OS=Rhipicephalus appendiculatus OX=34631 PE=4 SV=1	6.54563	163652	95692.2	158801	94621.9	24368.4	7277.39	67960.2	0.584728	-0.774161	6.5087e-05
L7MHY9	9ACAR	Uncharacterized protein (Fragment) OS=Rhipicephalus pulchellus OX=72859 PE=2 SV=1	6.54317	38067.8	21582.7	38374.9	20241.5	2313.64	5721.25	16485.2	0.566953	-0.818699	6.5289e-05
A0A023FEG8	9ACAR	Protein disulfide isomerase OS=Amblyomma cajennense OX=34607 PE=2 SV=1	6.54118	255592	161266	255618	161829	6297.87	34756.5	94326.2	0.63095	-0.664402	6.5453e-05
L7M262	9ACAR	Ubiquitin carboxyl-terminal hydrolase OS=Rhipicephalus pulchellus OX=72859 PE=2 SV=1	6.51606	5664.61	1980.5	5135.48	2091.41	1057.7	894.012	3684.11	0.349627	-1.51611	6.7566e-05
A0A224Z2L3	9ACAR	Kynurenine 3-monooxygenase OS=Rhipicephalus zambeziensis OX=60191 PE=3 SV=1	6.51132	149309	83896.1	148734	82918.2	24042.4	5243.87	65412.7	0.561896	-0.831624	6.7972e-05
A0A224YUS0	9ACAR	Dihydropyrimidine dehydrogenase [NADP(+)] OS=Rhipicephalus zambeziensis OX=60191 PE=3 SV=1	6.50637	15447.2	6148.18	14785.6	5902.31	1534.6	3146.59	9299.03	0.398012	-1.32912	6.84e-05
A0A224YV15	9ACAR	Calponin OS=Rhipicephalus zambeziensis OX=60191 PE=4 SV=1	6.47041	86064.7	48485.9	86661.4	48450.4	9623.68	10477	37578.8	0.563366	-0.827856	7.1594e-05
A0A224Z4T3	9ACAR	Pentatricopeptide repeat domain-containing protein 3 (Fragment) OS=Rhipicephalus zambeziensis OX=60191 PE=4 SV=1	6.47006	37942.3	23062.1	37554.1	20336.3	3011.62	4760.92	14880.3	0.607819	-0.718286	7.1626e-05
A0A131XII2	9ACAR	Putative amino acid transporter OS=Hyalomma excavatum OX=257692 PE=2 SV=1	6.4491	207803	143555	203786	140056	10627.4	21967	64248.1	0.690822	-0.533613	7.3563e-05
V9MM88	DERNI	Cytochrome c oxidase subunit 1 OS=Dermacentor nitens OX=60253 GN=COX1 PE=3 SV=1	6.42934	99549.2	45399.1	97215.7	43150	16466.2	12428.9	54150.1	0.456047	-1.13275	7.5441e-05
A0A224YPR9	9ACAR	Catalase OS=Rhipicephalus zambeziensis OX=60191 PE=3 SV=1	-6.41057	464103	1.16955e+06	457632	1.16401e+06	29944.6	267883	-705444	2.52002	1.33343	7.7272e-05
A0A131YYG8	RHIAP	Peroxinectin OS=Rhipicephalus appendiculatus OX=34631 PE=4 SV=1	-6.37071	5989.03	18709.6	6140.44	20393.6	1341.77	4703.3	-12720.5	3.12397	1.64338	8.1323e-05
A0A224Z257	9ACAR	Succinate dehydrogenase [ubiquinone] iron-sulfur subunit, mitochondrial OS=Rhipicephalus zambeziensis OX=60191 PE=3 SV=1	6.35769	187303	164623	188510	164282	5217.38	7009.26	22679.3	0.878916	-0.186203	8.2696e-05
A0A131YKG1	RHIAP	Pitrilysin metalloprotein OS=Rhipicephalus appendiculatus OX=34631 PE=4 SV=1	6.3508	108655	70420.6	108037	68355.2	7696.83	12579.2	38234.8	0.64811	-0.62569	8.3432e-05
A0A224YSJ3	9ACAR	Leucine-rich PPR motif-containing protein mitochondrial OS=Rhipicephalus zambeziensis OX=60191 PE=4 SV=1	6.34032	271360	133384	277129	130614	14562	51277.7	137977	0.491537	-1.02463	8.4566e-05
Q0QEQ4	BOVIN	Isocitrate dehydrogenase 1 (Fragment) OS=Bos taurus OX=9913 GN=IDH1 PE=2 SV=1	-6.3308	45032.5	68373.3	44820	69009.5	2150.7	8771.11	-23340.8	1.51831	0.602467	8.561e-05
A0A224Z4A2	9ACAR	Phosphoribosylformylglycinamidine synthase OS=Rhipicephalus zambeziensis OX=60191 PE=3 SV=1	6.32821	233574	155017	233913	154760	9116.84	29008.5	78556.9	0.663675	-0.591451	8.5896e-05
A0A224YU44	9ACAR	Bifunctional glutamyl/prolyl-tRNA synthetase OS=Rhipicephalus zambeziensis OX=60191 PE=3 SV=1	6.31318	163897	132958	164853	136042	4931.28	10944.7	30939.2	0.811228	-0.301821	8.7579e-05
G3MM98	9ACAR	Uncharacterized protein OS=Amblyomma maculatum OX=34609 PE=2 SV=1	-6.2909	144748	228071	145057	233724	4097.64	32183.9	-83323.5	1.57565	0.655943	9.0139e-05
L7M1Y7	9ACAR	Putative mitochondrial electron transport nadh to ubiquinone OS=Rhipicephalus pulchellus OX=72859 PE=2 SV=1	6.26393	219539	132669	218903	131833	4749.48	33636.4	86869.4	0.60431	-0.72664	9.3348e-05
L7LWT5	9ACAR	Uncharacterized protein OS=Rhipicephalus pulchellus OX=72859 PE=2 SV=1	6.26199	17662.1	10773.7	17602.7	10436.2	2277.73	1439.63	6888.46	0.609987	-0.71315	9.3583e-05
L7MB32	9ACAR	Putative pyruvate dehydrogenase e1 beta subunit OS=Rhipicephalus pulchellus OX=72859 PE=2 SV=1	6.2576	44524.9	33828.7	44705.3	33445.9	3484.59	2321.26	10696.2	0.75977	-0.396366	9.4118e-05
L7M520	9ACAR	Malic enzyme OS=Rhipicephalus pulchellus OX=72859 PE=2 SV=1	6.24921	97488.6	73859.4	95077.1	73794.9	7081.63	5969.34	23629.2	0.757621	-0.400452	9.515e-05
A0A131Z3Y2	RHIAP	MICOS complex subunit MIC60 OS=Rhipicephalus appendiculatus OX=34631 PE=3 SV=1	6.24342	35242.8	27966.2	35370.8	28043.8	1775.63	2235.44	7276.58	0.79353	-0.333643	9.5869e-05
A0A131YM23	RHIAP	Beta-galactosidase OS=Rhipicephalus appendiculatus OX=34631 PE=3 SV=1	6.2427	649112	174163	647594	173839	132298	131252	474949	0.26831	-1.89803	9.5959e-05
A0A131XJU6	9ACAR	Putative the pb1 domain found in tfg protein (Fragment) OS=Hyalomma excavatum OX=257692 PE=2 SV=1	-6.23632	21730.4	28914.9	22063.8	29272.8	2434.56	1426.98	-7184.58	1.33062	0.412103	9.6759e-05
V5IDU4	IXORI	Putative rab-protein 3 OS=Ixodes ricinus OX=34613 PE=2 SV=1	6.22132	9989.25	5095.05	10396.6	5117.71	995.946	1649.63	4894.19	0.510054	-0.971279	9.8669e-05
L7M1F0	9ACAR	Putative camp-dependent protein kinase r2 OS=Rhipicephalus pulchellus OX=72859 PE=2 SV=1	-6.21759	35586.5	47554.4	35353.8	48108.6	3694.88	2928.79	-11967.8	1.3363	0.418246	9.915e-05
A0A131YF84	RHIAP	Heat shock protein OS=Rhipicephalus appendiculatus OX=34631 PE=3 SV=1	6.17982	1.00171e+06	760654	1.0036e+06	770074	78655.6	54246.7	241058	0.759354	-0.397155	0.0001
A0A131Z205	RHIAP	Long-chain acyl-CoA synthetase OS=Rhipicephalus appendiculatus OX=34631 PE=4 SV=1	-6.18496	73305.8	150082	73363.7	150371	4245.14	30108.5	-76775.8	2.04734	1.03375	0.0001
A0A034WZ51	RHIMP	Secreted protein 32 (Fragment) OS=Rhipicephalus microplus OX=6941 PE=4 SV=1	-6.18817	412390	524480	408940	522502	12530.5	42563.1	-112090	1.27181	0.346879	0.0001
A0A131YQF5	RHIAP	LETM1 and EF-hand domain-containing protein 1, mitochondrial OS=Rhipicephalus appendiculatus OX=34631 PE=4 SV=1	6.18576	33679.9	26184.4	34411.4	25748.4	2662.7	1311.41	7495.48	0.77745	-0.363179	0.0001
L7M088	9ACAR	Flavin-containing monooxygenase OS=Rhipicephalus pulchellus OX=72859 PE=2 SV=1	-6.20605	8627.39	15874.2	8883.13	15471.3	1183.96	2603.72	-7246.81	1.83998	0.879688	0.0001
A0A131XGU0	9ACAR	Putative translation initiation factor 2c eif-2c (Fragment) OS=Hyalomma excavatum OX=257692 PE=2 SV=1	6.11811	131912	81236.4	130842	78987.9	13841.4	14834.1	50675.4	0.615839	-0.699375	0.00011
L7M4S5	9ACAR	Proteasome subunit alpha type OS=Rhipicephalus pulchellus OX=72859 PE=2 SV=1	-6.11526	60912	95289.6	58832.9	95380.9	4046.1	13162.2	-34377.6	1.56438	0.645593	0.00011
L7M6A8	9ACAR	Putative ribosomal protein s23 OS=Rhipicephalus pulchellus OX=72859 PE=2 SV=1	6.14525	358623	230842	356690	229567	42470.5	28115.2	127781	0.64369	-0.635561	0.00011
A0A131Z177	RHIAP	2',3'-cyclic-nucleotide 3'-phosphodiesterase OS=Rhipicephalus appendiculatus OX=34631 PE=4 SV=1	6.14582	24497.5	9932.48	24764.9	9464.92	4008.44	4198.93	14565	0.405449	-1.30241	0.00011
A0A034WU18	RHIMP	Lipocalin 6 OS=Rhipicephalus microplus OX=6941 PE=4 SV=1	-6.14463	15293.9	38452.3	17088.6	37691	6564.72	6490.85	-23158.4	2.51423	1.33011	0.00011
A0A1E1XGG0	9ACAR	Putative structural maintenance of chromosome protein 2 chromosome condensation complex condensin (Fragment) OS=Amblyomma aureolatum OX=187763 PE=2 SV=1	6.11731	8061.86	4877.99	8016.08	4785.67	1048.15	725.749	3183.87	0.60507	-0.724826	0.00011
A0A131Z3S7	RHIAP	Thioredoxin/protein disulfide isomerase OS=Rhipicephalus appendiculatus OX=34631 PE=4 SV=1	6.08051	85660.8	61159.8	86449	58794.6	6609.43	7330.32	24501	0.713976	-0.486052	0.00012
A0A224YUP2	9ACAR	Collagen type IV alpha OS=Rhipicephalus zambeziensis OX=60191 PE=3 SV=1	6.05871	1.13815e+06	521630	1.12226e+06	512505	222929	111492	616521	0.458314	-1.12559	0.00012
A0A023FWA3	9ACAR	Putative enolase OS=Amblyomma parvum OX=251391 PE=2 SV=1	-6.04457	505595	745086	492186	738745	63519.4	73376.9	-239491	1.47368	0.559425	0.00012
A0A224YRD0	9ACAR	Acetyltransferase OS=Rhipicephalus zambeziensis OX=60191 PE=4 SV=1	6.07411	120456	72006	120726	68126.7	5401.32	18776.7	48449.7	0.59778	-0.742314	0.00012
L7LYV5	9ACAR	Putative lectin vip36 involved in the transport of glyco carrying high mannose-type glycans OS=Rhipicephalus pulchellus OX=72859 PE=2 SV=1	-6.06501	234321	279650	227609	276420	15616.8	9553.1	-45328.5	1.19345	0.255134	0.00012
A0A224YUL1	9ACAR	Lipoprotein amino terminal region OS=Rhipicephalus zambeziensis OX=60191 PE=4 SV=1	6.05872	1.13228e+06	583073	1.14473e+06	578445	75081.6	208959	549204	0.514956	-0.957478	0.00012
L7M3H0	9ACAR	Uncharacterized protein OS=Rhipicephalus pulchellus OX=72859 PE=2 SV=1	6.10116	8998.54	4014.28	8774.99	3669.33	1326.65	1498.1	4984.26	0.446104	-1.16455	0.00012
A0A034WU10	RHIMP	Secreted protein 10 OS=Rhipicephalus microplus OX=6941 PE=4 SV=1	-6.09378	15634.4	28188.4	15518	28782.4	3570.28	3566.22	-12554	1.80297	0.850375	0.00012
L7M8U1	9ACAR	Putative mitochondrial ribosomal protein l37 OS=Rhipicephalus pulchellus OX=72859 PE=2 SV=1	6.06596	16825.7	8596.46	17322.5	8545.26	1823.47	2778.03	8229.2	0.510914	-0.968848	0.00012
L7LUU7	9ACAR	Putative ftz transcription factor 1 OS=Rhipicephalus pulchellus OX=72859 PE=2 SV=1	6.04449	6888.7	2617.27	6864.23	2978.75	1210.91	1236.91	4271.43	0.379937	-1.39617	0.00012
A0A224Z5U8	9ACAR	Ribosomal protein L38 OS=Rhipicephalus zambeziensis OX=60191 PE=4 SV=1	6.07946	31305.3	19926.9	31222	19465.9	3571.4	2874.48	11378.4	0.636535	-0.651689	0.00012
L7M880	9ACAR	Rab GDP dissociation inhibitor OS=Rhipicephalus pulchellus OX=72859 PE=2 SV=1	6.00636	771894	679231	780420	681561	25815.5	27597.2	92663.1	0.879954	-0.184501	0.00013
L7M9U5	9ACAR	Putative vacuolar sorting protein vps1 dynamin OS=Rhipicephalus pulchellus OX=72859 PE=2 SV=1	6.00756	326826	195731	325348	190512	5329.89	53185.6	131095	0.598885	-0.73965	0.00013
D4QBB3	BOVIN	Hemoglobin beta OS=Bos taurus OX=9913 GN=HBB PE=3 SV=1	-6.00369	138118	2.10376e+06	137641	2.05728e+06	75038.1	798459	-1.96564e+06	15.2316	3.929	0.00013
A0A023FXM9	9ACAR	Putative 60s ribosomal protein l10 OS=Amblyomma parvum OX=251391 PE=2 SV=1	6.00199	247902	166756	245351	166993	30534.8	12819.9	81146.2	0.672668	-0.572034	0.00013
L7M421	9ACAR	Putative pdsw OS=Rhipicephalus pulchellus OX=72859 PE=2 SV=1	6.03878	149085	111130	148970	103643	5292	14457.3	37954.7	0.745416	-0.423883	0.00013
A0A224Z658	9ACAR	Proto-oncogene tyrosine-protein kinase Met OS=Rhipicephalus zambeziensis OX=60191 PE=3 SV=1	5.99665	11538.9	8469.27	11573.4	8370.62	1166.43	459.992	3069.59	0.733978	-0.446191	0.00013
A0A224YZR0	9ACAR	Solute carrier family 25 (Mitochondrial adenine nucleotide translocator) member 4/5/6/31 OS=Rhipicephalus zambeziensis OX=60191 PE=3 SV=1	5.97441	3.79361e+06	1.84275e+06	3.76535e+06	1.8451e+06	285941	746987	1.95086e+06	0.485752	-1.04171	0.00014
A0A131YY68	RHIAP	Succinyl-CoA:3-ketoacid-coenzyme A transferase OS=Rhipicephalus appendiculatus OX=34631 PE=3 SV=1	-5.93704	55201.9	81544.3	54182.8	80592.5	5551.61	9343.41	-26342.4	1.4772	0.562867	0.00014
L7M813	9ACAR	Putative atp-dependent rna helicase ddx19a OS=Rhipicephalus pulchellus OX=72859 PE=2 SV=1	5.95595	151508	96743.1	151180	95616	6015.59	21705	54765.4	0.638533	-0.647168	0.00014
Q86FP6	DERVA	40S ribosomal protein S12 OS=Dermacentor variabilis OX=34621 PE=2 SV=1	5.90738	307855	198425	308581	199231	7119.65	44813.1	109430	0.64454	-0.633659	0.00015
L7M652	9ACAR	Putative thioredoxin-like protein OS=Rhipicephalus pulchellus OX=72859 PE=2 SV=1	-5.88994	84300	112362	84046.1	112431	9429.22	6876.17	-28061.5	1.33288	0.414543	0.00015
A0A224YQ52	9ACAR	Chitinase OS=Rhipicephalus zambeziensis OX=60191 PE=4 SV=1	-5.9042	21036.4	40916	20737.9	41214.6	1269.45	8149.22	-19879.6	1.94501	0.959776	0.00015
A0A131X9R9	9ACAR	Putative secreted protein (Fragment) OS=Hyalomma excavatum OX=257692 PE=2 SV=1	-5.90045	8076.91	18007.4	8021.69	17327.6	1758.93	3728.42	-9930.46	2.22949	1.15671	0.00015
A0A023GP74	9ACAR	Putative titin (Fragment) OS=Amblyomma triste OX=251400 PE=2 SV=1	5.87647	108386	68062.2	109082	62119.3	10867.5	12822.2	40323.5	0.627963	-0.671249	0.00016
L7M780	9ACAR	Uncharacterized protein OS=Rhipicephalus pulchellus OX=72859 PE=2 SV=1	5.85791	93395.5	61720.8	93239.3	60874.2	3082.71	12881.1	31674.7	0.660854	-0.597596	0.00016
L7MF47	9ACAR	Mannosyltransferase (Fragment) OS=Rhipicephalus pulchellus OX=72859 PE=2 SV=1	5.87124	12864.7	8292.39	12584.3	8255.03	713.324	1769.19	4572.32	0.644584	-0.633559	0.00016
A0A224YMR0	9ACAR	F-type H+-transporting ATPase subunit gamma OS=Rhipicephalus zambeziensis OX=60191 PE=3 SV=1	5.80936	803080	669243	807457	668296	52376.6	21004.8	133836	0.833346	-0.263012	0.00017
L7M235	9ACAR	Putative c-3 sterol dehydrogenase/3-beta-hydroxysteroid dehydrogenase OS=Rhipicephalus pulchellus OX=72859 PE=2 SV=1	-5.81273	150268	257199	148545	255828	6091.02	44647.2	-106931	1.7116	0.775346	0.00017
L7M803	9ACAR	Putative 4-aminobutyrate aminotransferase OS=Rhipicephalus pulchellus OX=72859 PE=2 SV=1	5.79834	109891	84404.7	108902	88987.6	4067.73	9968.4	25485.8	0.76808	-0.380672	0.00017
A0A131XJY4	9ACAR	Putative ubiquinol-cytochrome c reductase hinge protein (Fragment) OS=Hyalomma excavatum OX=257692 PE=2 SV=1	5.80516	15242	6827.31	14960.6	6619.45	1775.7	3074.66	8414.7	0.447927	-1.15866	0.00017
A0A224YW59	9ACAR	Myosin heavy chain OS=Rhipicephalus zambeziensis OX=60191 PE=3 SV=1	-5.77859	389648	495798	389781	497175	6796.39	44479.6	-106150	1.27242	0.34758	0.00018
L7LXL4	9ACAR	Inosine-5'-monophosphate dehydrogenase OS=Rhipicephalus pulchellus OX=72859 PE=2 SV=1	-5.77257	551719	789456	552459	784126	19670.3	98943.2	-237737	1.4309	0.516925	0.00018
A0A131XMR2	9ACAR	Putative eukaryotic translation initiation factor 3 subunit (Fragment) OS=Hyalomma excavatum OX=257692 PE=2 SV=1	5.77796	35492.9	27802.6	35132.6	26494.4	1305.49	2987.4	7690.28	0.783329	-0.352309	0.00018
L7M2W2	9ACAR	Ribosomal protein S6 kinase OS=Rhipicephalus pulchellus OX=72859 PE=2 SV=1	5.77461	37833.1	25387.9	38717.9	25417.7	2749.09	4506.77	12445.3	0.671049	-0.575511	0.00018
L7M0B7	9ACAR	Putative corticosteroid 11-beta-dehydrogenase OS=Rhipicephalus pulchellus OX=72859 PE=2 SV=1	-5.76846	11296.9	70809.4	10662.4	71869.2	2061.8	25186.8	-59512.5	6.26806	2.64802	0.00018
V9MMD2	RHIMP	Cytochrome b OS=Rhipicephalus microplus OX=6941 GN=CYTB PE=3 SV=1	5.75742	102780	54260.5	103719	54447.1	15591.9	13528.3	48519.8	0.527927	-0.921589	0.00018
V9MMC1	RHIAP	NADH-ubiquinone oxidoreductase chain 3 OS=Rhipicephalus appendiculatus OX=34631 GN=NAD3 PE=3 SV=1	5.76602	41701.4	15813.5	40611.6	15266	10320.7	3798.57	25887.9	0.379208	-1.39894	0.00018
A0A131YNN4	RHIAP	Microsomal triglyceride transfer protein large subunit OS=Rhipicephalus appendiculatus OX=34631 PE=4 SV=1	-5.73292	322629	632788	320080	635102	19468.1	131083	-310159	1.96135	0.971847	0.00019
L7M2H4	9ACAR	Cation-transporting ATPase OS=Rhipicephalus pulchellus OX=72859 PE=2 SV=1	5.74179	67093.4	32443.9	71892	33031.4	9786.6	11078	34649.5	0.483563	-1.04823	0.00019
L7M8G8	9ACAR	Putative pyridoxal phosphate binding protein OS=Rhipicephalus pulchellus OX=72859 PE=2 SV=1	5.72435	15264.2	6810.98	13958.8	6501.63	2728.31	2374.98	8453.25	0.446205	-1.16422	0.00019
A0A224YS99	9ACAR	Kynurenine-oxoglutarate transaminase OS=Rhipicephalus zambeziensis OX=60191 PE=4 SV=1	-5.73869	47587.1	55632.6	47674.1	55785.1	1898.27	2861.74	-8045.42	1.16907	0.225358	0.00019
G3MPE0	9ACAR	Catalase OS=Amblyomma maculatum OX=34609 PE=2 SV=1	-5.72815	190176	266982	186767	269820	8340.28	31767.5	-76806.2	1.40387	0.489408	0.00019
A0A131Z614	RHIAP	ATP synthase subunit alpha OS=Rhipicephalus appendiculatus OX=34631 PE=3 SV=1	-5.68436	56081.5	263995	57291.9	262465	6168.9	89380.8	-207913	4.70734	2.23491	0.0002
A0A224Z8R0	9ACAR	Sulfotransferase OS=Rhipicephalus zambeziensis OX=60191 PE=4 SV=1	-5.7011	50834.6	66363.3	51107.1	66859.2	2686.46	6107.21	-15528.8	1.30548	0.384576	0.0002
A0A034WTW0	RHIMP	Kunitz domain-containing protein 1 OS=Rhipicephalus microplus OX=6941 PE=4 SV=1	-5.6682	29581.8	291915	29410.1	290869	6713.65	113167	-262334	9.86807	3.30277	0.00021
A0A224YPV6	9ACAR	Hspa heat shock 70kda binding protein cytoplasmic cochaperone 1 OS=Rhipicephalus zambeziensis OX=60191 PE=4 SV=1	5.64642	95560.4	50952.5	94104.3	50542	6895.14	18081.4	44607.9	0.533197	-0.907261	0.00021
A0A1E1XHU0	9ACAR	Putative creatine kinase OS=Amblyomma aureolatum OX=187763 PE=2 SV=1	5.67412	387412	176802	385594	173138	73630.7	53336.8	210610	0.456367	-1.13173	0.00021
L7M1M5	9ACAR	Putative tfiif-interacting ctd phosphat OS=Rhipicephalus pulchellus OX=72859 PE=2 SV=1	5.6548	90203.3	63596	89931.6	63712.6	11000.6	3438.59	26607.3	0.70503	-0.504244	0.00021
A0A131YTZ1	RHIAP	FAS-associated factor 2 OS=Rhipicephalus appendiculatus OX=34631 PE=4 SV=1	-5.65802	21812.5	28723.3	21305.9	28588.2	2092.37	2138.48	-6910.78	1.31683	0.397065	0.00021
A0A131YJZ7	RHIAP	Farnesyl diphosphate synthase OS=Rhipicephalus appendiculatus OX=34631 PE=3 SV=1	-5.66469	14665.5	87092.8	14288.8	86029.3	1656.11	31274.8	-72427.3	5.93861	2.57013	0.00021
A0A131YGM4	RHIAP	Alpha 1,3-glucosidase OS=Rhipicephalus appendiculatus OX=34631 PE=3 SV=1	-5.6228	300998	355949	300077	359869	7857.43	22612.1	-54950.5	1.18256	0.241915	0.00022
L7LRH1	9ACAR	Putative glycine rich protein OS=Rhipicephalus pulchellus OX=72859 PE=2 SV=1	5.60954	2.4972e+06	2.15055e+06	2.48444e+06	2.14419e+06	97142.3	116090	346654	0.861183	-0.215609	0.00022
L7M018	9ACAR	Putative lachesin OS=Rhipicephalus pulchellus OX=72859 PE=2 SV=1	-5.62527	35584.2	52609.5	35774.9	53171.7	2550.64	6960.93	-17025.2	1.47845	0.564084	0.00022
A0A224YTV8	9ACAR	Axotactin OS=Rhipicephalus zambeziensis OX=60191 PE=4 SV=1	5.61286	17008.3	7303.36	17377.7	7304.6	1288.33	4034.59	9704.92	0.4294	-1.21961	0.00022
A0A131Z012	RHIAP	Sepiapterin reductase OS=Rhipicephalus appendiculatus OX=34631 PE=4 SV=1	-5.61251	30415.1	44875.5	30257.7	46508.5	2610.57	5745.74	-14460.4	1.47543	0.561139	0.00022
V5GKE4	IXORI	Protein cornichon log 4 OS=Ixodes ricinus OX=34613 PE=2 SV=1	5.61032	15205	9551.12	15597	9881.09	1635.05	1849.35	5653.86	0.628158	-0.670802	0.00022
A0A131XFU8	9ACAR	Putative mitochondrial ribosomal protein l43 OS=Hyalomma excavatum OX=257692 PE=2 SV=1	5.63268	6733.05	2909.25	6237.5	2796.5	1341.72	982.288	3823.8	0.432085	-1.21061	0.00022
L7LX55	9ACAR	Elongation factor G, mitochondrial OS=Rhipicephalus pulchellus OX=72859 PE=2 SV=1	5.60307	110624	60570.3	112775	59889.5	10894.2	18977.1	50053.4	0.547534	-0.868979	0.00023
L7M973	9ACAR	Uncharacterized protein OS=Rhipicephalus pulchellus OX=72859 PE=2 SV=1	5.59485	78286.2	58154.5	78697.4	58482.8	2018.21	8579.75	20131.8	0.742844	-0.428869	0.00023
G3MQK2	9ACAR	Uncharacterized protein OS=Amblyomma maculatum OX=34609 PE=2 SV=1	5.58455	62651.8	31237.2	61948	30440.1	3516.93	13322.6	31414.6	0.498585	-1.00409	0.00023
L7M8I8	9ACAR	V-type proton ATPase subunit H OS=Rhipicephalus pulchellus OX=72859 PE=2 SV=1	5.5902	104981	56996.2	103673	57122.5	7995.02	19446.4	47984.8	0.542919	-0.88119	0.00023
L7M756	9ACAR	Putative dna damage-binding protein 1 OS=Rhipicephalus pulchellus OX=72859 PE=2 SV=1	5.55799	242976	156810	240675	155686	6602.9	37396.3	86166.2	0.645372	-0.631797	0.00024
A0A224YY71	9ACAR	Fasciclin domain containing protein OS=Rhipicephalus zambeziensis OX=60191 PE=4 SV=1	-5.5636	71483.4	135356	72443.3	136805	9862.48	26335	-63872.5	1.89353	0.921077	0.00024
A0A224YYF6	9ACAR	Guanine nucleotide-binding protein OS=Rhipicephalus zambeziensis OX=60191 PE=4 SV=1	5.53696	1.98004e+06	1.36305e+06	1.94822e+06	1.36183e+06	95009.8	255881	616992	0.688394	-0.538694	0.00025
A0A224YI87	9ACAR	ATP-dependent RNA helicase DDX4 OS=Rhipicephalus zambeziensis OX=60191 PE=4 SV=1	5.52435	109488	58766.9	101732	59448.9	18650.6	12567.6	50721.3	0.536742	-0.8977	0.00025
L7M0D9	9ACAR	Putative vesicle coat complex copii subunit sfb3 OS=Rhipicephalus pulchellus OX=72859 PE=2 SV=1	5.54287	46303.6	37692.8	45644.4	37531.2	3606.14	1214.86	8610.83	0.814036	-0.296836	0.00025
A0A224YX95	9ACAR	DNA ligase OS=Rhipicephalus zambeziensis OX=60191 PE=3 SV=1	5.52056	20879.1	12793.6	21309.9	12961.1	2192.07	2839.98	8085.51	0.612746	-0.706638	0.00025
L7M7T8	9ACAR	Putative tho complex subunit 5 OS=Rhipicephalus pulchellus OX=72859 PE=2 SV=1	5.53344	11140.8	6598.07	11147.5	6244.3	776.384	1855.03	4542.76	0.592242	-0.755741	0.00025
A0A224YQW1	9ACAR	Serine protease inhibitor OS=Rhipicephalus zambeziensis OX=60191 PE=3 SV=1	-5.53158	71262	283722	71720.4	282800	6353.04	93866.8	-212460	3.98139	1.99327	0.00025
A0A1E1X7J7	9ACAR	Putative muscle m-line assembly protein unc-89 (Fragment) OS=Amblyomma aureolatum OX=187763 PE=2 SV=1	5.5174	540432	323200	539957	319446	59929.2	75560.9	217231	0.598041	-0.741684	0.00026
A0A224YFX2	9ACAR	Protein, containing GGACT domain OS=Rhipicephalus zambeziensis OX=60191 PE=4 SV=1	5.49656	88700.9	31339.9	87349.2	30451.7	6407.75	24746.3	57361.1	0.353321	-1.50095	0.00026
A0A131Z3F1	RHIAP	Smoothelin OS=Rhipicephalus appendiculatus OX=34631 PE=4 SV=1	-5.48709	42007.3	64832	40085.4	64544.2	3905.43	9410.98	-22824.7	1.54335	0.626066	0.00027
A0A224YZV6	9ACAR	NADH dehydrogenase (Ubiquinone) 1 alpha subcomplex subunit 11 OS=Rhipicephalus zambeziensis OX=60191 PE=4 SV=1	5.46842	28608.9	14966.6	27898.6	14287.4	4365.04	4276.57	13642.3	0.523144	-0.93472	0.00027
L7M1R0	9ACAR	Putative plasma membrane glycoprotein cd36 OS=Rhipicephalus pulchellus OX=72859 PE=2 SV=1	-5.47578	1147.18	14119.6	1164.07	14543.4	142.516	5801.2	-12972.4	12.308	3.62153	0.00027
L7M5D9	9ACAR	Putative shwachman-bodian-diamond syndrome OS=Rhipicephalus pulchellus OX=72859 PE=2 SV=1	-5.46266	36525.7	46482.3	35996.1	47339	1167.9	4309.14	-9956.61	1.27259	0.34777	0.00028
L7MKU2	9ACAR	Putative sterol reductase/lamin b receptor (Fragment) OS=Rhipicephalus pulchellus OX=72859 PE=2 SV=1	5.44357	82325.8	34636.6	81792.6	35991.1	7063.44	20263.3	47689.2	0.420726	-1.24905	0.00028
A0A1E1X836	9ACAR	T-complex protein 1 subunit delta OS=Amblyomma aureolatum OX=187763 PE=2 SV=1	-5.42444	46725.6	76688.6	46614.2	75300.9	12411.2	5387.92	-29963	1.64126	0.7148	0.00029
V5I100	IXORI	Putative 60s ribosomal protein l23 apis mellifera (Fragment) OS=Ixodes ricinus OX=34613 PE=2 SV=1	5.43909	259916	153842	259905	152289	12830.6	46015.2	106074	0.59189	-0.756599	0.00029
A0A131XB86	9ACAR	Putative cytochrome c oxidase assembly protein OS=Hyalomma excavatum OX=257692 PE=2 SV=1	5.4249	67563.8	50142.6	68525.8	48881.1	2700.73	7387.97	17421.2	0.742152	-0.430213	0.00029
L7MJM3	9ACAR	Putative kazachoc (Fragment) OS=Rhipicephalus pulchellus OX=72859 PE=2 SV=1	5.40759	455861	157484	457153	154750	54014.1	123894	298377	0.345464	-1.53339	0.0003
L7M5P4	9ACAR	Putative prohibitin-like protein OS=Rhipicephalus pulchellus OX=72859 PE=2 SV=1	5.40332	591048	452898	595428	444585	20293	59248.4	138149	0.766264	-0.384087	0.0003
A0A224Z8S9	9ACAR	Small subunit ribosomal protein S25e OS=Rhipicephalus zambeziensis OX=60191 PE=4 SV=1	5.39803	908415	624931	906527	623845	96919.7	84582.7	283484	0.687936	-0.539654	0.0003
L7M8U7	9ACAR	Uncharacterized protein OS=Rhipicephalus pulchellus OX=72859 PE=2 SV=1	5.40212	85162.4	54737.1	83240.7	52286.3	5156.07	12796	30425.3	0.642737	-0.637699	0.0003
L7MAC6	9ACAR	Putative glutamate/leucine/phenylalanine/valine dehydrogenase OS=Rhipicephalus pulchellus OX=72859 PE=2 SV=1	5.37215	1.45244e+06	980938	1.4594e+06	978805	40609	211116	471501	0.675373	-0.566244	0.00031
A0A224YSU8	9ACAR	Peptidase M20 domain-containing protein 2 OS=Rhipicephalus zambeziensis OX=60191 PE=3 SV=1	-5.37612	48075.7	65902.7	48179.7	67488.2	3299.27	7422.11	-17826.9	1.37081	0.455028	0.00031
L7MGB3	9ACAR	Putative transcriptional regulator of the pur family single-stranded-dna-binding protein (Fragment) OS=Rhipicephalus pulchellus OX=72859 PE=2 SV=1	-5.38928	76088	108088	77609.9	107913	4036.72	13972.9	-31999.8	1.42056	0.506462	0.00031
V9MM97	RHIMP	NADH-ubiquinone oxidoreductase chain 5 OS=Rhipicephalus microplus OX=6941 GN=NAD5 PE=3 SV=1	5.372	34450.3	15202.3	35458.8	15417.9	7589.8	4407.23	19248	0.441281	-1.18023	0.00031
L7M5C1	9ACAR	Putative eukaryotic translation initiation factor 2 subunit 2 beta OS=Rhipicephalus pulchellus OX=72859 PE=2 SV=1	5.36526	212021	173203	211805	173370	13591.7	11372.9	38817.9	0.816915	-0.291743	0.00032
A0A224YRM7	9ACAR	Adenosylhomocysteinase OS=Rhipicephalus zambeziensis OX=60191 PE=3 SV=1	-5.3413	397218	519576	395802	535146	12665.1	54664.8	-122358	1.30804	0.387405	0.00033
A0A224Y7S0	9ACAR	Pancreatic trypsin inhibitor OS=Rhipicephalus zambeziensis OX=60191 PE=4 SV=1	5.32343	44129.1	31080.1	43850.2	30184.6	2815.19	5303.43	13049	0.704299	-0.50574	0.00034
A0A131XZW5	IXORI	Putative muscle m-line assembly protein unc-89 (Fragment) OS=Ixodes ricinus OX=34613 PE=2 SV=1	5.32321	63091.9	34684	63766.9	33285.7	3381.41	12627.1	28407.9	0.549737	-0.863185	0.00034
A0A224YIW4	9ACAR	NIPSNAP1 protein OS=Rhipicephalus zambeziensis OX=60191 PE=4 SV=1	5.3117	20961.2	13272.7	21152.5	13031.4	1636.95	3145.02	7688.44	0.633206	-0.659254	0.00034
A0A224YC57	9ACAR	Cathepsin C OS=Rhipicephalus zambeziensis OX=60191 PE=3 SV=1	5.31826	59263.4	40009.8	59636.3	39450.7	6731.43	5772.87	19253.6	0.675119	-0.566787	0.00034
A0A224Z368	9ACAR	Large subunit ribosomal protein L44 OS=Rhipicephalus zambeziensis OX=60191 PE=4 SV=1	5.29199	37445.1	18687.8	38170.9	17676	2733.12	8240.72	18757.3	0.499072	-1.00268	0.00035
L7M7Z9	9ACAR	Putative cytochrome c1 OS=Rhipicephalus pulchellus OX=72859 PE=2 SV=1	5.27419	343253	270043	340043	271665	30295.6	15434.9	73210.1	0.786717	-0.346083	0.00036
L7MIP5	9ACAR	Putative dihydroorotase (Fragment) OS=Rhipicephalus pulchellus OX=72859 PE=2 SV=1	-5.2735	73759	126499	73408.8	129272	9038.61	22768.5	-52739.5	1.71503	0.77823	0.00036
A0A224Z817	9ACAR	Rna binding protein larp/sro9 OS=Rhipicephalus zambeziensis OX=60191 PE=4 SV=1	5.27644	56420.7	45800.7	55395.9	44629.4	3689.75	3269.83	10620	0.811772	-0.300853	0.00036
L7M861	9ACAR	Putative tropomodulin OS=Rhipicephalus pulchellus OX=72859 PE=2 SV=1	5.26551	79106.5	59668.4	78717.4	59917	5324.85	7308.39	19438.1	0.75428	-0.406828	0.00037
V5HP67	IXORI	Putative splicing factor 3b subunit 2 OS=Ixodes ricinus OX=34613 PE=2 SV=1	5.25894	12681.6	9705.1	12882.7	9623.39	486.66	1298.15	2976.49	0.76529	-0.385921	0.00037
A0A131XL64	9ACAR	Putative hemoglobin-like flavoprotein (Fragment) OS=Hyalomma excavatum OX=257692 PE=2 SV=1	5.26476	24930.4	13546.2	25048.1	13770.2	2690.83	4562.16	11384.1	0.543363	-0.880012	0.00037
L7M5H1	9ACAR	Putative binding protein OS=Rhipicephalus pulchellus OX=72859 PE=2 SV=1	5.22997	45395.7	25011.4	46288.4	24411	6744.4	6757.24	20384.3	0.550965	-0.859968	0.00038
A0A131XJJ2	9ACAR	Putative negative regulator of transcription OS=Hyalomma excavatum OX=257692 PE=2 SV=1	5.23568	20495.5	12366.6	20452.8	11857.6	1320.16	3566.57	8128.86	0.603382	-0.728856	0.00038
A0A131YZI8	RHIAP	Dihydropyrimidinase OS=Rhipicephalus appendiculatus OX=34631 PE=4 SV=1	5.24433	8251.24	4631.5	8326.7	4774.08	547.197	1599.69	3619.74	0.56131	-0.833132	0.00038
A0A1E1XJX5	9ACAR	Putative translation initiation factor 2c eif-2c (Fragment) OS=Amblyomma sculptum OX=1581419 PE=2 SV=1	5.24377	12181.4	6077.19	12256.5	6264.42	556.555	2796.57	6104.2	0.498891	-1.0032	0.00038
L7MG33	9ACAR	Uncharacterized protein (Fragment) OS=Rhipicephalus pulchellus OX=72859 PE=2 SV=1	5.21588	256342	168971	256180	167225	11601.5	39357.3	87371.5	0.659161	-0.601298	0.00039
L7M653	9ACAR	Uncharacterized protein OS=Rhipicephalus pulchellus OX=72859 PE=2 SV=1	-5.21689	17954.4	31565.8	17092.8	30937.4	2213	5995.59	-13611.4	1.75811	0.814024	0.00039
A0A224YMB5	9ACAR	Enoyl-coa hydratase/isomerase OS=Rhipicephalus zambeziensis OX=60191 PE=4 SV=1	-5.22829	40973.2	57781.9	40745.4	57845	2108.26	7587.53	-16808.7	1.41024	0.495936	0.00039
L7M7B3	9ACAR	Putative nuclear matrix protein OS=Rhipicephalus pulchellus OX=72859 PE=2 SV=1	5.22763	8155.44	4905.74	8333.26	5060.54	495.933	1439.67	3249.7	0.60153	-0.733292	0.00039
L7LZF0	9ACAR	Putative nucleolar protein OS=Rhipicephalus pulchellus OX=72859 PE=2 SV=1	5.22275	17281.5	9225.61	16982.9	9140.23	1370.42	3520.93	8055.86	0.533844	-0.90551	0.00039
A0A023FDR0	9ACAR	Putative mitochondrial f1f0-atp synthase subunit g/atp20 OS=Amblyomma cajennense OX=34607 PE=2 SV=1	5.21024	186272	109895	183196	110197	20870.8	29218.6	76376.9	0.589971	-0.761284	0.0004
L7LU34	9ACAR	Putative ribulose kinase OS=Rhipicephalus pulchellus OX=72859 PE=2 SV=1	5.18899	139830	102090	144211	99897.2	10282	14548.8	37740.1	0.7301	-0.453834	0.00041
L7MHV9	9ACAR	Uncharacterized protein (Fragment) OS=Rhipicephalus pulchellus OX=72859 PE=2 SV=1	-5.19177	22292.4	33496.5	22251.5	34369.7	1735.89	4992.99	-11204.1	1.5026	0.587461	0.00041
A0A131XBW3	9ACAR	Putative eukaryotic translation initiation factor 3 subunit l isoform x1 (Fragment) OS=Hyalomma excavatum OX=257692 PE=2 SV=1	5.16077	372911	280157	373051	281009	17635.1	40337.8	92753.6	0.751271	-0.412594	0.00042
A0A131YZT7	RHIAP	Acyl coa esterase OS=Rhipicephalus appendiculatus OX=34631 PE=4 SV=1	-5.17414	28471.7	88510.8	28213.4	88974.8	1254.91	28395.4	-60039	3.10872	1.63632	0.00042
L7LYX2	9ACAR	Uncharacterized protein OS=Rhipicephalus pulchellus OX=72859 PE=2 SV=1	5.16412	174560	87130.6	169090	74333.4	19534.7	36580.9	87429	0.499145	-1.00247	0.00042
L7M261	9ACAR	Putative h+ transporting atp synthase subunit e protein OS=Rhipicephalus pulchellus OX=72859 PE=2 SV=1	5.17091	120314	39769.4	117480	40101.6	37996.9	3462.71	80544.4	0.330547	-1.59707	0.00042
A0A023FZX4	9ACAR	ATP synthase subunit alpha (Fragment) OS=Amblyomma parvum OX=251391 PE=2 SV=1	-5.16163	30616.4	178314	29929.4	175810	7476.21	69691	-147697	5.82413	2.54204	0.00042
A0A131XPA2	9ACAR	Polyadenylate-binding protein OS=Hyalomma excavatum OX=257692 PE=2 SV=1	5.15554	518871	407127	512669	407287	14663.9	51026.4	111744	0.78464	-0.349898	0.00043
V5ICX2	IXORI	Putative nidogen OS=Ixodes ricinus OX=34613 PE=2 SV=1	5.15354	34333.5	27907.6	33796	27736.9	2259.18	2055.36	6425.89	0.812839	-0.298958	0.00043
A0A224Z354	9ACAR	Large subunit ribosomal protein L28 (Fragment) OS=Rhipicephalus zambeziensis OX=60191 PE=4 SV=1	5.15427	15844.9	5540.15	16262.2	5107.27	3378.48	3545.19	10304.8	0.349648	-1.51602	0.00043
A0A224Z521	9ACAR	NADH dehydrogenase (Ubiquinone) Fe-S protein 4 (Fragment) OS=Rhipicephalus zambeziensis OX=60191 PE=4 SV=1	5.15769	25893.4	12842.4	25690.4	12645.5	661.96	6162.74	13051	0.495972	-1.01167	0.00043
L7LTQ8	9ACAR	Putative heteroproteinous nuclear ribonucleoprotein at 87f OS=Rhipicephalus pulchellus OX=72859 PE=2 SV=1	-5.13284	743252	999448	749824	993798	75339.8	96289.8	-256195	1.34469	0.427279	0.00044
Q4PM27	IXOSC	Ribosomal protein L11 OS=Ixodes scapularis OX=6945 GN=8025561 PE=2 SV=1	5.13076	489249	381321	488120	380150	50830.1	8440.73	107928	0.779401	-0.359562	0.00044
A0A131Y4L1	IXORI	Putative ubiquitin-protein ligase OS=Ixodes ricinus OX=34613 PE=2 SV=1	5.14254	217121	126777	216967	123419	3331.33	42903.4	90343.9	0.583901	-0.776204	0.00044
A0A1E1X6L6	9ACAR	Putative dehydrogenase with different specificities related to short-chain alcohol dehydrogenase OS=Amblyomma aureolatum OX=187763 PE=2 SV=1	5.144	75265.8	45295.4	76308.5	45029.3	12115.7	7542.11	29970.4	0.601806	-0.73263	0.00044
A0A131XHG1	9ACAR	Putative zyg-1-like serine/threonine protein kinase OS=Hyalomma excavatum OX=257692 PE=2 SV=1	5.11159	3866.59	1885.56	3865.3	1929.59	478.919	819.656	1981.03	0.487654	-1.03607	0.00046
L7M999	9ACAR	AP-3 complex subunit beta OS=Rhipicephalus pulchellus OX=72859 PE=2 SV=1	5.08591	32677.6	25236.4	32207.3	25940.8	1708.7	3150.33	7441.27	0.772283	-0.372799	0.00047
A0A131YQ21	RHIAP	Glutathione S-transferase OS=Rhipicephalus appendiculatus OX=34631 PE=3 SV=1	5.07023	132389	47423.9	124363	46841.6	39841.1	9878.19	84964.7	0.358217	-1.48109	0.00048
A0A224ZAI3	9ACAR	Transforming growth factor-beta-induced protein OS=Rhipicephalus zambeziensis OX=60191 PE=4 SV=1	-5.05895	84760.6	136788	84673.2	135503	12083.5	22103.8	-52027.3	1.61381	0.690474	0.00049
L7MBU1	9ACAR	Putative amblyomma 40-33 family member OS=Rhipicephalus pulchellus OX=72859 PE=2 SV=1	-5.05926	93222.8	197282	92809.9	198729	31445.4	39363	-104059	2.11624	1.0815	0.00049
A0A131XI10	9ACAR	Putative rna-binding protein seb4 rrm superfamily OS=Hyalomma excavatum OX=257692 PE=2 SV=1	5.06629	45805.1	26724.9	46412.1	27023.9	2263.09	8943.11	19080.1	0.583449	-0.777321	0.00049
B5T254	BOBOX	Peptidoglycan-recognition protein OS=Bos indicus x Bos taurus OX=30522 GN=PGLYRP1 PE=3 SV=1	-5.05149	23931.1	128825	24026.6	128111	432.17	50861.5	-104894	5.38316	2.42845	0.0005
A0A131YAN5	RHIAP	Uncharacterized protein OS=Rhipicephalus appendiculatus OX=34631 PE=4 SV=1	-5.04965	18675	35692.7	19093.5	33310.4	1692.44	8079.61	-17017.7	1.91126	0.934521	0.0005
L7M391	9ACAR	Putative nadh:ubiquinone oxidoreductase ndufb8/ashi subunit OS=Rhipicephalus pulchellus OX=72859 PE=2 SV=1	5.04099	71564	37290.5	72280.7	36946	4322.59	16083.2	34273.5	0.52108	-0.940424	0.00051
L7LXL1	9ACAR	Putative translational activator gcn1 translational activator gcn1 OS=Rhipicephalus pulchellus OX=72859 PE=2 SV=1	5.0396	44528.6	23278.2	44138.8	18419.8	2358.95	10055.7	21250.4	0.52277	-0.935751	0.00051
L7M374	9ACAR	Putative chromatin silencing at telomere OS=Rhipicephalus pulchellus OX=72859 PE=2 SV=1	-5.03727	4131.46	14263.3	4232.4	14831.2	1367.65	4733.23	-10131.9	3.45237	1.78759	0.00051
L7MB21	9ACAR	Putative gtp-binding protein drg2 odn superfamily OS=Rhipicephalus pulchellus OX=72859 PE=2 SV=1	5.02424	152525	97702.4	153738	99067.7	10746.8	24472.1	54822.6	0.640567	-0.642579	0.00052
L7LX77	9ACAR	Putative glycine/serine hydroxymethyltransferase OS=Rhipicephalus pulchellus OX=72859 PE=2 SV=1	5.01907	221788	190434	219033	190597	13857.5	6489.88	31354.1	0.85863	-0.219891	0.00052
Q86G65	DERVA	Surfeit 4 protein OS=Dermacentor variabilis OX=34621 PE=2 SV=1	5.01037	136729	83590.8	136910	82477.8	20116.7	16437.8	53138.4	0.61136	-0.709905	0.00053
L7MGE9	9ACAR	Putative cytochrome (Fragment) OS=Rhipicephalus pulchellus OX=72859 PE=2 SV=1	5.00047	9234.53	4890.38	9202.59	4821.62	1655.19	1337.42	4344.15	0.529575	-0.917092	0.00054
A0A224YYK6	9ACAR	Protein containing CLPTM1 domain OS=Rhipicephalus zambeziensis OX=60191 PE=4 SV=1	4.97975	33596.3	23781.4	33414.8	23049.4	2389.46	4195.12	9814.98	0.707856	-0.498473	0.00055
Q86LE5	RHIMP	Antimicrobial peptide microplusin OS=Rhipicephalus microplus OX=6941 PE=1 SV=1	-4.98037	10260.7	42752.2	10003	41821.6	2641.2	15760.5	-32491.5	4.16659	2.05887	0.00055
A0A023GME3	9ACAR	Putative vitellogenin-1 (Fragment) OS=Amblyomma triste OX=251400 PE=2 SV=1	-4.97285	134969	169164	137226	166519	15388.2	6848.23	-34194.4	1.25335	0.325789	0.00056
A0A224YYC9	9ACAR	Eukaryotic translation initiation factor 3 subunit K OS=Rhipicephalus zambeziensis OX=60191 PE=3 SV=1	4.9694	120144	79533.2	120497	78065.6	3005.64	19790.7	40610.7	0.661983	-0.595134	0.00056
A0A224YJV7	9ACAR	Arginine-rich protein (Fragment) OS=Rhipicephalus zambeziensis OX=60191 PE=4 SV=1	-4.97164	195648	238327	195253	237894	19385.4	8145.79	-42678.3	1.21814	0.284677	0.00056
L7MKE2	9ACAR	RNA helicase (Fragment) OS=Rhipicephalus pulchellus OX=72859 PE=2 SV=1	4.97039	23440.9	15915.2	23410.7	16924.2	2385.8	2839.58	7525.75	0.678948	-0.558627	0.00056
L7ML13	9ACAR	Putative animal-type fatty acid synthase (Fragment) OS=Rhipicephalus pulchellus OX=72859 PE=2 SV=1	4.95558	166073	144733	168678	145763	9553.44	4471.08	21339.6	0.871505	-0.198419	0.00057
G3MH64	9ACAR	Uncharacterized protein (Fragment) OS=Amblyomma maculatum OX=34609 PE=2 SV=1	4.96458	28739.6	21857.5	28517.8	21997.3	1843.97	2851.27	6882.1	0.760536	-0.394912	0.00057
L7MLG3	9ACAR	Putative neural cell adhesion molecule l1 (Fragment) OS=Rhipicephalus pulchellus OX=72859 PE=2 SV=1	-4.94323	96086	143557	97138.5	148859	11700.7	20406.6	-47471.1	1.49405	0.579226	0.00058
A0A131XQZ4	9ACAR	Putative ribosomal protein l35a OS=Hyalomma excavatum OX=257692 PE=2 SV=1	4.95153	740350	484679	749855	484323	125593	14948.7	255672	0.654661	-0.611179	0.00058
L7MMU0	9ACAR	Galectin (Fragment) OS=Rhipicephalus pulchellus OX=72859 PE=2 SV=1	4.94698	91934.1	54700.5	91976.9	53460.7	5439.29	17615.5	37233.6	0.594997	-0.749046	0.00058
A0A224ZBZ2	9ACAR	Wd40 repeat stress protein/actin OS=Rhipicephalus zambeziensis OX=60191 PE=4 SV=1	4.92822	329770	270316	328264	272852	5329.75	29066.3	59454.6	0.819709	-0.286816	0.0006
A0A131YH49	RHIAP	Myosin light chain 6 OS=Rhipicephalus appendiculatus OX=34631 PE=4 SV=1	4.9209	772022	397297	776745	394994	51177.8	179369	374724	0.514619	-0.958423	0.0006
A0A224Z634	9ACAR	Phosphoribosylpyrophosphate synthetase-associated protein OS=Rhipicephalus zambeziensis OX=60191 PE=4 SV=1	-4.92987	179138	312141	178041	316346	9905.68	65338.1	-133003	1.74246	0.801127	0.0006
L7M2K9	9ACAR	Putative g protein-coupled seven transmembrane receptor OS=Rhipicephalus pulchellus OX=72859 PE=2 SV=1	4.92002	10499.6	6883.9	10450.1	6810.87	170.709	1792	3615.68	0.655636	-0.609034	0.0006
A0A034WYT5	RHIMP	BmSEI-like 1 OS=Rhipicephalus microplus OX=6941 PE=4 SV=1	-4.92895	7700.38	37616.9	7078.24	37488.8	1951.52	14738.6	-29916.5	4.88506	2.28838	0.0006
A0A131XMM3	9ACAR	Uncharacterized protein OS=Hyalomma excavatum OX=257692 PE=2 SV=1	4.91238	44999.1	27814.6	43687.1	27669	3274.13	7918.59	17184.4	0.618116	-0.694051	0.00061
L7MHE6	9ACAR	Putative serine/threonine protein phosphatase 2a regulatory subunit (Fragment) OS=Rhipicephalus pulchellus OX=72859 PE=2 SV=1	4.91845	53465.9	32438.9	54128.6	32158.3	1661.77	10339.2	21027	0.606721	-0.720894	0.00061
A0A1E1X4Z4	9ACAR	Putative peroxisomal 3-ketoacyl-coa-thiolase (Fragment) OS=Amblyomma aureolatum OX=187763 PE=2 SV=1	-4.90911	3682.49	20598	3725.01	21007.4	362.223	8432.51	-16915.5	5.59348	2.48375	0.00061
L7M540	9ACAR	Putative dynein light intermediate chain OS=Rhipicephalus pulchellus OX=72859 PE=2 SV=1	4.90183	105318	88425.4	104640	88857.4	6535.11	5343.17	16892.6	0.839604	-0.252219	0.00062
L7M337	9ACAR	Dynein light chain OS=Rhipicephalus pulchellus OX=72859 PE=2 SV=1	4.89923	36877.2	22217.5	36978.7	22677	2098.59	7022.61	14659.7	0.602473	-0.731032	0.00062
L7M911	9ACAR	Putative zn2+-binding dehydrogenase nuclear receptor binding factor-1 OS=Rhipicephalus pulchellus OX=72859 PE=2 SV=1	-4.89891	21238.2	31601.8	20866.6	30346.8	2148.52	4715.49	-10363.6	1.48797	0.573347	0.00062
L7M2U8	9ACAR	Putative nad synthase OS=Rhipicephalus pulchellus OX=72859 PE=2 SV=1	4.9019	11944.5	6513.29	11741.7	5736.51	1463.56	2285.52	5431.17	0.545298	-0.874884	0.00062
A0A224YQ72	9ACAR	Gelsolin OS=Rhipicephalus zambeziensis OX=60191 PE=4 SV=1	-4.88935	198678	325247	200023	326956	10287.9	62568.9	-126569	1.63706	0.711103	0.00063
L7MAX0	9ACAR	Putative rox8 OS=Rhipicephalus pulchellus OX=72859 PE=2 SV=1	4.8946	120813	106588	120006	108235	5454.93	4573.94	14224.8	0.882257	-0.180729	0.00063
L7MAU7	9ACAR	Uncharacterized protein (Fragment) OS=Rhipicephalus pulchellus OX=72859 PE=2 SV=1	4.89469	75152.8	52091.3	74741.8	51523.5	3644.66	10950.3	23061.6	0.693138	-0.528786	0.00063
A0A1E1XSA1	9ACAR	Putative nidogen (Fragment) OS=Amblyomma sculptum OX=1581419 PE=2 SV=1	4.88858	129567	96402.2	130330	97360.8	5787.57	15577.5	33165.2	0.744031	-0.426565	0.00063
A0A131YRB4	RHIAP	Tick serine protease OS=Rhipicephalus appendiculatus OX=34631 PE=3 SV=1	-4.8847	41287.8	62359.3	41918.2	62591.9	2516.6	10262.5	-21071.5	1.51036	0.594891	0.00064
A0A023FS22	9ACAR	Putative 28s ribosomal protein OS=Amblyomma cajennense OX=34607 PE=2 SV=1	4.87741	24608.6	12761.7	23963.7	12363	2725.43	5288.7	11846.9	0.518587	-0.947341	0.00064
A0A224YT60	9ACAR	Fatty acid synthase OS=Rhipicephalus zambeziensis OX=60191 PE=4 SV=1	-4.85905	2254.1	51579.1	2471.92	51838.8	953.758	24846.9	-49325	22.8824	4.51616	0.00066
A0A034WZ65	RHIMP	Neural cell adhesion molecule 2 (Fragment) OS=Rhipicephalus microplus OX=6941 PE=4 SV=1	4.86158	27045.2	22735.8	26764.4	22443.5	1683.58	1371.16	4309.43	0.840658	-0.250408	0.00066
L7M595	9ACAR	Uncharacterized protein OS=Rhipicephalus pulchellus OX=72859 PE=2 SV=1	-4.85263	104351	133107	105537	130768	6816.68	12815.3	-28756.3	1.27557	0.351146	0.00067
L7MB86	9ACAR	Putative soluble epoxide hydrolase OS=Rhipicephalus pulchellus OX=72859 PE=2 SV=1	4.83315	23070.6	15644.1	23072.9	14652.5	1432.34	3480.6	7426.46	0.678098	-0.560434	0.00069
A0A224Z4S9	9ACAR	Transporter OS=Rhipicephalus zambeziensis OX=60191 PE=3 SV=1	4.83613	109841	46205.6	110415	44231.8	4308.97	31942	63635.5	0.420659	-1.24928	0.00069
L7LY05	9ACAR	Isocitrate dehydrogenase [NAD] subunit, mitochondrial OS=Rhipicephalus pulchellus OX=72859 PE=2 SV=1	4.79733	214583	114439	216902	114415	17246.7	48136.5	100144	0.533309	-0.906956	0.00073
A0A224YZE0	9ACAR	Glucosamine-fructose-6-phosphate aminotransferase (Isomerizing) OS=Rhipicephalus zambeziensis OX=60191 PE=4 SV=1	4.79522	114003	57436.3	113271	55792.3	9100.95	27424.5	56566.3	0.503816	-0.989031	0.00073
L7M1W8	9ACAR	Putative mitochondrial ribosomal protein s10 OS=Rhipicephalus pulchellus OX=72859 PE=2 SV=1	4.79281	19259.3	11333.5	19101.3	11709.1	1379.88	3808.44	7925.84	0.588467	-0.764967	0.00073
A0A131YPN3	RHIAP	Asparaginase OS=Rhipicephalus appendiculatus OX=34631 PE=4 SV=1	4.79788	7700.45	3743.1	7981.12	3717.06	1229.54	1603.16	3957.35	0.486088	-1.04071	0.00073
A0A131XIF4	9ACAR	Putative calpain-a OS=Hyalomma excavatum OX=257692 PE=2 SV=1	-4.79382	61394.6	99317.7	62586.1	97226.3	4063.46	18946.6	-37923	1.61769	0.693938	0.00073
A0A224Z543	9ACAR	NADH dehydrogenase (Ubiquinone) Fe-S protein 3 OS=Rhipicephalus zambeziensis OX=60191 PE=3 SV=1	4.78435	445369	277724	444635	275841	17035.7	84123.4	167645	0.623581	-0.68135	0.00074
C9W1L7	RHISA	60S ribosomal protein L9 OS=Rhipicephalus sanguineus OX=34632 PE=2 SV=1	4.78613	514872	443135	514650	441080	34730	11906.2	71737	0.86067	-0.216467	0.00074
A0A224YZS7	9ACAR	Hemocyte protein-glutamine gamma-glutamyltransferase OS=Rhipicephalus zambeziensis OX=60191 PE=4 SV=1	-4.78528	13935.7	23157.2	13454.3	23545.1	1316.11	4533.16	-9221.58	1.66173	0.732682	0.00074
A0A224YI64	9ACAR	ATP-dependent RNA helicase DDX1 OS=Rhipicephalus zambeziensis OX=60191 PE=4 SV=1	4.78576	55077.5	32121.3	54258.2	33374.3	2398.92	11502.1	22956.1	0.583203	-0.77793	0.00074
A0A131YZ49	RHIAP	Chromodomain-helicase-DNA-binding protein 4 OS=Rhipicephalus appendiculatus OX=34631 PE=4 SV=1	4.77494	38418.9	27483.6	39060.7	26638.6	2097.99	5202.58	10935.3	0.715367	-0.483244	0.00075
L7M6D1	9ACAR	Putative er protein with keel retention signal OS=Rhipicephalus pulchellus OX=72859 PE=2 SV=1	-4.77672	15258.9	31570.1	13048.8	32374.4	4913.67	6768.9	-16311.2	2.06896	1.04891	0.00075
A0A224Z0Z1	9ACAR	THUMP domain-containing protein 3 OS=Rhipicephalus zambeziensis OX=60191 PE=4 SV=1	4.77401	37223.5	20574.9	37404.8	19469.3	1930.36	8321.21	16648.5	0.552741	-0.855325	0.00075
A0A131YRG7	RHIAP	Uncharacterized protein OS=Rhipicephalus appendiculatus OX=34631 PE=4 SV=1	4.76344	52471.1	35294.5	51646.3	33778.1	2293.01	8529.83	17176.6	0.672647	-0.572079	0.00076
A0A131YYR4	RHIAP	Heat shock 70kDa protein 1/8 OS=Rhipicephalus appendiculatus OX=34631 PE=3 SV=1	4.75675	385965	251192	386067	250588	41905	55322.5	134774	0.650814	-0.619683	0.00077
A0A224Z4B1	9ACAR	Nuclear pore complex protein Nup160 OS=Rhipicephalus zambeziensis OX=60191 PE=4 SV=1	4.75977	24153.2	13699.6	24216.2	11948.2	1178.17	5249.06	10453.6	0.567197	-0.818078	0.00077
L7M8S2	9ACAR	Putative 26s proteasome regulatory subunit OS=Rhipicephalus pulchellus OX=72859 PE=2 SV=1	4.75023	122671	74309.2	122323	72660.8	6961.05	23946.8	48361.7	0.605761	-0.72318	0.00078
L7M807	9ACAR	Pescadillo homolog OS=Rhipicephalus pulchellus OX=72859 PE=2 SV=1	4.75392	27204.4	14484.8	27448.9	14499.9	942.046	6485.83	12719.7	0.532442	-0.909304	0.00078
L7LZQ1	9ACAR	Putative polyprenyl synthetase OS=Rhipicephalus pulchellus OX=72859 PE=2 SV=1	-4.73819	30690.5	194915	30843.3	190978	3140.08	84840.9	-164225	6.35101	2.66699	0.00079
L7M046	9ACAR	Putative cuticular protein OS=Rhipicephalus pulchellus OX=72859 PE=2 SV=1	4.73457	119715	42795.5	118996	42761.5	33664.2	21222.6	76919.7	0.357478	-1.48408	0.0008
L7M7J9	9ACAR	Putative phosphoribosylamidoimidazole-succinocarboxamide synthase OS=Rhipicephalus pulchellus OX=72859 PE=2 SV=1	4.72666	667054	492101	667456	492535	29382.7	85772.5	174953	0.737723	-0.438849	0.00081
A0A224YQF1	9ACAR	Glutamate synthase (NADPH/NADH) OS=Rhipicephalus zambeziensis OX=60191 PE=4 SV=1	4.71402	220819	118325	220860	117255	5752.19	52946.2	102494	0.535845	-0.900111	0.00082
L7LWV3	9ACAR	Putative atp-dependent rna helicase OS=Rhipicephalus pulchellus OX=72859 PE=2 SV=1	-4.71092	16336.7	28232.6	16430.7	26531.4	1872.4	5895.19	-11895.9	1.72817	0.789247	0.00083
A0A224YX10	9ACAR	Protein maelstrom OS=Rhipicephalus zambeziensis OX=60191 PE=4 SV=1	4.69885	7474.85	4131.32	6901.84	3593.68	1097.54	1354.02	3343.54	0.552695	-0.855444	0.00084
A0A131XCJ0	9ACAR	Eukaryotic translation initiation factor 3 subunit B OS=Hyalomma excavatum OX=257692 PE=2 SV=1	4.69374	65334.1	47743.1	65784.3	47780	8675.29	3002.33	17591	0.730753	-0.452545	0.00085
L7LWF2	9ACAR	Putative nadh:ubiquinone oxidoreductase ndufs2/49 kDa subunit OS=Rhipicephalus pulchellus OX=72859 PE=2 SV=1	4.69692	199003	118636	200435	115960	8740.79	40990.6	80367	0.596152	-0.746247	0.00085
L7MFC2	9ACAR	Putative alpha-d-galactosidase melibiase (Fragment) OS=Rhipicephalus pulchellus OX=72859 PE=2 SV=1	-4.69706	89072.5	303060	86571.9	308635	8949.99	111234	-213988	3.4024	1.76655	0.00085
A0A023FJ95	9ACAR	Ribosomal protein L15 OS=Amblyomma cajennense OX=34607 PE=2 SV=1	4.69403	166345	101597	163993	101586	32058.6	10669.4	64747.9	0.610762	-0.711318	0.00085
V5I5B5	IXORI	Putative k-cl cotransporter (Fragment) OS=Ixodes ricinus OX=34613 PE=2 SV=1	4.69078	24324.9	13051.1	24136.3	13255.4	3260.03	4902.05	11273.8	0.536533	-0.898262	0.00085
B7PEN4	IXOSC	Heat shock protein, putative OS=Ixodes scapularis OX=6945 GN=8051659 PE=3 SV=1	4.69104	212540	164730	202836	164307	23789.9	7568.05	47810	0.775054	-0.367632	0.00085
A0A131Z124	RHIAP	Ubiquitin carboxyl-terminal hydrolase 9/24 OS=Rhipicephalus appendiculatus OX=34631 PE=3 SV=1	4.68387	97005.9	63160.1	97514.9	64365.9	5708.67	16754.3	33845.8	0.651095	-0.61906	0.00086
L7LYR1	9ACAR	Putative alpha-16-fucosyltransferase protein OS=Rhipicephalus pulchellus OX=72859 PE=2 SV=1	4.68071	17552.1	11874.6	18145.8	11395	2396.02	1756.84	5677.44	0.676538	-0.563758	0.00087
A0A224YTB6	9ACAR	Alpha-N-acetylgalactosaminidase OS=Rhipicephalus zambeziensis OX=60191 PE=3 SV=1	-4.67135	229829	292804	231962	286693	18240.6	27526.3	-62974.3	1.274	0.349371	0.00088
P63243	BOVIN	Receptor of activated protein C kinase 1 OS=Bos taurus OX=9913 GN=RACK1 PE=2 SV=3	4.67253	404186	252699	400969	248485	33729.5	71895.5	151487	0.625205	-0.6776	0.00088
P42028	BOVIN	NADH dehydrogenase [ubiquinone] iron-sulfur protein 8, mitochondrial OS=Bos taurus OX=9913 GN=NDUFS8 PE=1 SV=1	4.66956	70106.7	49555.5	72296.8	48891	8067.57	7150.69	20551.2	0.706858	-0.500507	0.00088
A0A224Z2T0	9ACAR	Purine nucleoside phosphorylase OS=Rhipicephalus zambeziensis OX=60191 PE=3 SV=1	4.65895	330948	203436	332852	202094	24571.4	62375.6	127512	0.614706	-0.702032	0.0009
L7M185	9ACAR	Putative fragile x mental retardation syndrome-related protein 1 OS=Rhipicephalus pulchellus OX=72859 PE=2 SV=1	4.65844	78766.8	59820.5	79758.3	60320.4	3632.97	9276.21	18946.2	0.759464	-0.396946	0.0009
A0A224Z1Y3	9ACAR	Microtubule-actin cross-linking factor 1 OS=Rhipicephalus zambeziensis OX=60191 PE=4 SV=1	4.64572	78953.8	42298.2	77519.8	40138.7	6423.53	18228.2	36655.6	0.535734	-0.900412	0.00091
A0A1E1X5E0	9ACAR	Proteasome subunit beta type OS=Amblyomma aureolatum OX=187763 PE=2 SV=1	4.64752	276051	211559	280649	209665	12980.9	31414.7	64492.6	0.766375	-0.383878	0.00091
A0A131XFD9	9ACAR	Eukaryotic translation initiation factor 3 subunit C OS=Hyalomma excavatum OX=257692 PE=2 SV=1	4.64442	848291	573398	853156	573904	31424.6	141533	274893	0.675945	-0.565023	0.00092
A0A224YP93	9ACAR	Endoplasmic reticulum protein 29 OS=Rhipicephalus zambeziensis OX=60191 PE=4 SV=1	-4.64419	211033	324119	209022	324182	36291.1	47333.7	-113086	1.53587	0.619054	0.00092
A0A131YCK2	RHIAP	Isocitrate dehydrogenase [NADP] OS=Rhipicephalus appendiculatus OX=34631 PE=3 SV=1	-4.64376	15269.9	28300.7	14740.2	27161	1710.28	6657.34	-13030.9	1.85337	0.890152	0.00092
B7PKY4	IXOSC	Thrombospondin, putative (Fragment) OS=Ixodes scapularis OX=6945 GN=8053275 PE=4 SV=1	4.64324	13096.7	8458.99	12721.8	8513.78	1173.06	2147.03	4637.74	0.645886	-0.630649	0.00092
L7M594	9ACAR	Putative schlank OS=Rhipicephalus pulchellus OX=72859 PE=2 SV=1	4.63637	41124.6	22868.1	41373.6	22818.4	9070	3281.23	18256.5	0.556069	-0.846665	0.00093
A0A131Z3E9	RHIAP	40S ribosomal protein S6 OS=Rhipicephalus appendiculatus OX=34631 PE=3 SV=1	4.63008	536447	435408	541761	433663	43230.8	31439	101040	0.81165	-0.30107	0.00094
A0A224YZ08	9ACAR	FUN14 domain-containing protein 1 OS=Rhipicephalus zambeziensis OX=60191 PE=4 SV=1	4.62655	54002.5	30464.9	54212.7	30368.8	6459.93	10656.7	23537.6	0.564138	-0.825879	0.00094
A0A224YI54	9ACAR	ATP-dependent Clp protease ATP-binding subunit ClpX OS=Rhipicephalus zambeziensis OX=60191 PE=4 SV=1	-4.62608	3472.5	8243.74	3467.14	8335.15	2321.17	997.3	-4771.24	2.37401	1.24733	0.00094
L7M8N6	9ACAR	Putative possible pfkb family carbohydrate kinase OS=Rhipicephalus pulchellus OX=72859 PE=2 SV=1	-4.62133	43206.8	75303.9	43483.7	74323.6	1750.6	16922.5	-32097.1	1.74287	0.801468	0.00095
L7MES4	9ACAR	Putative nifu-like domain-containing-containing protein (Fragment) OS=Rhipicephalus pulchellus OX=72859 PE=2 SV=1	4.61726	28051	19806	28833.4	19474.5	1662.57	4045.72	8244.97	0.706072	-0.502113	0.00095
A0A224YZ73	9ACAR	GMP synthase (Glutamine-hydrolysing) OS=Rhipicephalus zambeziensis OX=60191 PE=4 SV=1	4.61419	786266	634360	796805	634439	23407.4	77168.9	151906	0.806801	-0.309715	0.00096
L7M6Q0	9ACAR	Eukaryotic translation initiation factor 5A OS=Rhipicephalus pulchellus OX=72859 PE=2 SV=1	4.60206	684676	504423	690006	499562	26771.4	92130.9	180254	0.736732	-0.440789	0.00098
A0A034WTU8	RHIMP	Lipocalin 25 OS=Rhipicephalus microplus OX=6941 PE=4 SV=1	-4.59743	20142.7	65669.4	20066.3	66313.6	5311.64	23667.7	-45526.7	3.2602	1.70496	0.00098
A0A1E1X3J5	9ACAR	Putative cystein protease calpain-b (Fragment) OS=Amblyomma aureolatum OX=187763 PE=2 SV=1	-4.60059	80177	132044	79914	130102	2476	27504.2	-51866.8	1.6469	0.719756	0.00098
A0A224YRP4	9ACAR	DNA polymerase phi (Fragment) OS=Rhipicephalus zambeziensis OX=60191 PE=4 SV=1	4.59129	41160.2	22185.8	39523.7	24079.1	4748.09	8940.38	18974.4	0.539011	-0.891612	0.00099
A0A224Z7R2	9ACAR	Thimet oligopeptidase OS=Rhipicephalus zambeziensis OX=60191 PE=3 SV=1	-4.58859	270505	329417	270461	328988	5769.22	30914.9	-58912.3	1.21779	0.284261	0.001
L7M788	9ACAR	Putative rab18a member ras oncoprotein family OS=Rhipicephalus pulchellus OX=72859 PE=2 SV=1	-4.58512	41518.6	54743.5	41802.5	54891	3989.51	5830.84	-13224.8	1.31853	0.398928	0.001
R4JQY0	RHIMP	Calreticulin (Fragment) OS=Rhipicephalus microplus OX=6941 PE=2 SV=1	-4.57833	2.43362e+06	2.9275e+06	2.45666e+06	2.91655e+06	209357	161212	-493880	1.20294	0.266565	0.00101
A0A224ZBH2	9ACAR	Ubiquinol-cytochrome c reductase core subunit 2 OS=Rhipicephalus zambeziensis OX=60191 PE=4 SV=1	4.57635	85013.7	38977.8	82183.4	37108.4	8489.11	23132.2	46035.9	0.458488	-1.12504	0.00102
L7MG19	9ACAR	Putative mitogen activated protein kinase kinase 1 (Fragment) OS=Rhipicephalus pulchellus OX=72859 PE=2 SV=1	-4.57714	9546.78	13462	9797.06	13689.6	1172.89	1736.2	-3915.2	1.41011	0.495805	0.00102
A0A131YIZ5	RHIAP	Dolichyl-diphosphooligosaccharide--protein glycosyltransferase subunit 1 OS=Rhipicephalus appendiculatus OX=34631 PE=3 SV=1	-4.56732	1.47637e+06	1.63266e+06	1.48188e+06	1.63164e+06	44343.2	71126.8	-156286	1.10586	0.145166	0.00103
A0A1E1XUI5	9ACAR	40S ribosomal protein S24 OS=Amblyomma sculptum OX=1581419 PE=2 SV=1	4.56521	186440	113929	187870	112551	24234.9	30435.6	72510.1	0.61108	-0.710568	0.00103
L7LYN5	9ACAR	Putative translation OS=Rhipicephalus pulchellus OX=72859 PE=2 SV=1	4.55872	37291.1	21346	37992	20443.5	5080.01	6899.1	15945.1	0.572416	-0.804865	0.00104
L7MEW5	9ACAR	Putative nuclear export receptor cse1/cas importin beta superfamily (Fragment) OS=Rhipicephalus pulchellus OX=72859 PE=2 SV=1	4.5564	386011	236027	379164	235665	27604.4	75758	149984	0.611451	-0.709692	0.00105
A0A131YZT8	RHIAP	Nicotinic acetylcholine receptor beta 2 subunit OS=Rhipicephalus appendiculatus OX=34631 PE=3 SV=1	4.55353	368987	281400	380713	282480	33358.6	33273.3	87587	0.762628	-0.390948	0.00105
A0A224Z172	9ACAR	Lysophospholipase II OS=Rhipicephalus zambeziensis OX=60191 PE=4 SV=1	4.55358	91519.1	63337.9	92064.4	65464.6	11183.7	10233.9	28181.2	0.692073	-0.531004	0.00105
L7M851	9ACAR	Putative trna nucleotidyltransferase/polya polymerase OS=Rhipicephalus pulchellus OX=72859 PE=2 SV=1	4.54803	41483.5	28530.6	43113.6	29629.9	5531.78	4250.44	12952.8	0.687759	-0.540024	0.00106
A0A224YSW2	9ACAR	Lysosome membrane protein 2 OS=Rhipicephalus zambeziensis OX=60191 PE=3 SV=1	-4.54791	990.158	7854.13	739.66	7945.23	535.596	3657.91	-6863.97	7.9322	2.98772	0.00106
G3MSD1	9ACAR	Uncharacterized protein OS=Amblyomma maculatum OX=34609 PE=2 SV=1	4.55104	9299.82	5479.24	9054.48	5600.81	1987.62	527.143	3820.58	0.589177	-0.763227	0.00106
Q4PMC6	IXOSC	Inner mitochondrial membrane translocase TIM17-like protein (Fragment) OS=Ixodes scapularis OX=6945 PE=2 SV=1	4.54831	44564.8	25428.8	45131.3	25079.1	4137.89	9438.43	19135.9	0.570604	-0.809438	0.00106
A0A224YTD0	9ACAR	Fumarate hydratase class II OS=Rhipicephalus zambeziensis OX=60191 PE=3 SV=1	4.53179	370980	240404	371368	238289	15390.4	68879.6	130576	0.648024	-0.62588	0.00109
A0A034WXB2	RHIMP	Cysteine-rich protein 2 OS=Rhipicephalus microplus OX=6941 PE=4 SV=1	-4.52959	13740.9	96568.9	13714.9	96302.8	5769.85	44418.1	-82828	7.02784	2.81308	0.00109
L7M6D6	9ACAR	Putative tpa exp: ubiquitin-protein ligase OS=Rhipicephalus pulchellus OX=72859 PE=2 SV=1	4.53176	75527	51812.7	75683.5	52200.1	2064.89	12650.6	23714.3	0.686015	-0.543687	0.00109
V9MMD0	RHIMP	NADH-ubiquinone oxidoreductase chain 1 OS=Rhipicephalus microplus OX=6941 GN=NAD1 PE=3 SV=1	4.53232	71938.2	34801.5	72677.6	35900.3	13238.5	15085.3	37136.7	0.483769	-1.04761	0.00109
L7M5T3	9ACAR	Proteasome subunit alpha type OS=Rhipicephalus pulchellus OX=72859 PE=2 SV=1	-4.52296	284946	312128	284562	314486	13170.5	6576.01	-27182.1	1.09539	0.13145	0.0011
L7M828	9ACAR	Putative dihydrolipoamide dehydrogenase OS=Rhipicephalus pulchellus OX=72859 PE=2 SV=1	4.51978	161169	103803	162310	102025	10380.7	29305.5	57366.5	0.644061	-0.63473	0.00111
L7MIT3	9ACAR	Putative replication factor c subunit rfc3 (Fragment) OS=Rhipicephalus pulchellus OX=72859 PE=2 SV=1	4.5175	14584	8338.59	14444.5	7608.93	2061.64	2686.55	6245.45	0.571761	-0.806516	0.00111
L7MLN2	9ACAR	Putative ribosomal protein l1 (Fragment) OS=Rhipicephalus pulchellus OX=72859 PE=2 SV=1	4.51305	21544	13101.9	21090.1	12951.6	1745.4	4236.53	8442.06	0.608148	-0.717507	0.00112
A0A131XBZ3	9ACAR	Putative microtubule-actin cross-linking factor 1-like protein (Fragment) OS=Hyalomma excavatum OX=257692 PE=2 SV=1	-4.50846	9544.64	13268.1	9471.45	13251.7	742.696	1881.71	-3723.43	1.39011	0.475196	0.00113
E2J6V8	9ACAR	60S ribosomal protein L23 (Fragment) OS=Hyalomma rufipes OX=72862 PE=2 SV=1	4.50149	529373	436751	532084	438302	49813.5	7668.72	92621.9	0.825034	-0.277474	0.00114
L7M590	9ACAR	Uncharacterized protein OS=Rhipicephalus pulchellus OX=72859 PE=2 SV=1	-4.49442	4960.21	11194.6	5176.65	11015.5	1133.56	3203.1	-6234.35	2.25687	1.17432	0.00115
A0A224YM52	9ACAR	Carboxylic ester hydrolase OS=Rhipicephalus zambeziensis OX=60191 PE=3 SV=1	-4.49029	2274.8	14081.7	2240.1	13444.3	622.781	6410.56	-11806.9	6.1903	2.63001	0.00116
B7PGA5	IXOSC	Titin, putative OS=Ixodes scapularis OX=6945 GN=8051990 PE=4 SV=1	4.4902	43307.3	20562.3	42683.9	19408.8	4105.35	11709	22745	0.4748	-1.07461	0.00116
V5HJU8	IXORI	Putative calcium-transporting atpase sarcoplasmic/endoplasmic reticulum type (Fragment) OS=Ixodes ricinus OX=34613 PE=2 SV=1	4.48134	66203.7	43873.5	65368.3	43556.7	8309.62	8940.26	22330.3	0.662704	-0.593563	0.00118
L7MFB1	9ACAR	Putative transcription factor l2 (Fragment) OS=Rhipicephalus pulchellus OX=72859 PE=2 SV=1	-4.47384	6665.53	9770.15	6682.04	9707.72	709.696	1544.58	-3104.62	1.46577	0.55166	0.00119
A0A224Z3M8	9ACAR	Lysosomal alpha-mannosidase (Fragment) OS=Rhipicephalus zambeziensis OX=60191 PE=4 SV=1	-4.46755	38969.8	59632.3	38698.4	59697.7	4223.74	10512.1	-20662.5	1.53022	0.613738	0.0012
L7MF18	9ACAR	Putative f-actin capping protein beta subunit (Fragment) OS=Rhipicephalus pulchellus OX=72859 PE=2 SV=1	-4.46793	9376.62	59743.4	6580.07	67276.1	8392.63	26306.6	-50366.8	6.37153	2.67164	0.0012
L7MF58	9ACAR	Putative emp24/gp25l/p24 family of membrane trafficking (Fragment) OS=Rhipicephalus pulchellus OX=72859 PE=2 SV=1	4.46182	192439	155206	191001	156747	7633.55	18961.3	37232.4	0.806523	-0.310212	0.00121
L7MK84	9ACAR	Uncharacterized protein (Fragment) OS=Rhipicephalus pulchellus OX=72859 PE=2 SV=1	4.46306	19872.8	10390.3	20244.5	8599.83	1506.92	4981.41	9482.51	0.52284	-0.93556	0.00121
G3MKG0	9ACAR	Tubulin beta chain OS=Amblyomma maculatum OX=34609 PE=2 SV=1	-4.45839	257581	451314	260017	449795	15155.3	105355	-193733	1.75213	0.809106	0.00122
L7MGF0	9ACAR	Putative rap1 gtpase-gdp dissociation stimulator 1-b (Fragment) OS=Rhipicephalus pulchellus OX=72859 PE=2 SV=1	4.4531	62911.3	35078.8	63338.4	37149.5	1138.46	15267.3	27832.5	0.557592	-0.842719	0.00123
A0A224Z3G3	9ACAR	V-type H+-transporting ATPase subunit A OS=Rhipicephalus zambeziensis OX=60191 PE=3 SV=1	-4.43867	29373.2	41496.7	30263.4	42299.5	5170.32	4246.02	-12123.4	1.41274	0.498494	0.00126
A0A224YIA7	9ACAR	ATPase family AAA domain-containing protein 3A/B OS=Rhipicephalus zambeziensis OX=60191 PE=4 SV=1	4.43732	145188	116690	145503	110629	3041.54	15434.7	28498.1	0.803716	-0.315242	0.00126
L7M877	9ACAR	Putative malectin OS=Rhipicephalus pulchellus OX=72859 PE=2 SV=1	4.43735	149054	99830.5	148919	100167	4944.89	26718.3	49223.2	0.669762	-0.57828	0.00126
A0A131XQM4	9ACAR	Putative elongation factor 1-gamma-like protein (Fragment) OS=Hyalomma excavatum OX=257692 PE=2 SV=1	4.42781	985448	786161	983369	781103	43039.7	101499	199287	0.79777	-0.325956	0.00128
A0A224ZAQ6	9ACAR	Transportin-1 OS=Rhipicephalus zambeziensis OX=60191 PE=4 SV=1	4.42767	198565	122912	196191	115776	8145.69	41052.6	75652.9	0.619001	-0.691986	0.00128
A0A224YSL5	9ACAR	Leucyl-tRNA synthetase OS=Rhipicephalus zambeziensis OX=60191 PE=4 SV=1	4.42061	68957.7	47885	69890.7	47949.8	3433.45	11160.4	21072.8	0.69441	-0.52614	0.00129
A0A023GKX4	9ACAR	Putative cytochrome p450 cyp3/cyp5/cyp6/cyp9 subfamily (Fragment) OS=Amblyomma triste OX=251400 PE=2 SV=1	-4.4226	12283.1	50672.1	12366.6	51341.9	1686.64	21195	-38389	4.12534	2.04451	0.00129
A0A023FWF1	9ACAR	Putative ubiquinol cytochrome c reductase subunit qcr2 OS=Amblyomma parvum OX=251391 PE=2 SV=1	4.4209	108568	72171.9	110623	71698	4922.68	19555.7	36395.7	0.664764	-0.589085	0.00129
L7LXM2	9ACAR	Uncharacterized protein OS=Rhipicephalus pulchellus OX=72859 PE=2 SV=1	4.41503	87868	75454.3	86963.6	75027.8	3863.31	5701.58	12413.7	0.858724	-0.219734	0.0013
A0A023FS99	9ACAR	Putative mitochondrial solute carrier protein (Fragment) OS=Amblyomma parvum OX=251391 PE=2 SV=1	4.41858	12518.1	8418.82	12451.2	8057.24	1880.57	1275.76	4099.25	0.672533	-0.572323	0.0013
G3N2H4	BOVIN	Azurocidin 1 OS=Bos taurus OX=9913 GN=AZU1 PE=1 SV=1	-4.41662	2499.04	12382.1	3217.01	12536.9	1533.49	5262.31	-9883.02	4.95472	2.3088	0.0013
A0A034WXY0	RHIMP	Lipocalin 42 (Fragment) OS=Rhipicephalus microplus OX=6941 PE=4 SV=1	4.41444	39583.4	8111.51	39796.3	7390.07	16857.2	4560.63	31471.9	0.204922	-2.28686	0.00131
A0A1E1XVS1	9ACAR	Putative muscle m-line assembly protein unc-89 (Fragment) OS=Amblyomma sculptum OX=1581419 PE=2 SV=1	4.39912	111771	64300.7	111079	57787.7	8370.64	25071.7	47470.3	0.575289	-0.79764	0.00134
L7MCV9	9ACAR	DNA replication licensing factor MCM7 (Fragment) OS=Rhipicephalus pulchellus OX=72859 GN=MCM7 PE=2 SV=1	4.39304	33558.5	25961.3	34287.2	25889.3	3629.54	2184.18	7597.16	0.773614	-0.370314	0.00135
A0A131Z4W5	RHIAP	Cytosolic prostaglandin-E synthase OS=Rhipicephalus appendiculatus OX=34631 PE=4 SV=1	4.38751	473755	404801	472659	402244	29055.6	25253.3	68954.1	0.854452	-0.226929	0.00136
L7MLB8	9ACAR	Putative ionotropic glutamate receptor (Fragment) OS=Rhipicephalus pulchellus OX=72859 PE=2 SV=1	4.37515	68316.8	41040.3	67373.6	40057.3	10752	10844.4	27276.5	0.600735	-0.735198	0.00139
G3MPQ5	9ACAR	Isocitrate dehydrogenase [NADP] OS=Amblyomma maculatum OX=34609 PE=2 SV=1	-4.3631	60479.2	146756	60149	145741	5115.39	48165.9	-86276.9	2.42656	1.27891	0.00141
L7M5D1	9ACAR	Putative cytochrome c oxidase subunit viia 2 OS=Rhipicephalus pulchellus OX=72859 PE=2 SV=1	4.36374	111652	68551.5	110318	69058.5	18303.7	15820.8	43100.4	0.613975	-0.703747	0.00141
A0A224Y2Y8	9ACAR	MICOS complex subunit MIC13 OS=Rhipicephalus zambeziensis OX=60191 PE=3 SV=1	4.35534	51906.3	32757.2	52390.3	33064	3135.58	10303.1	19149.1	0.631084	-0.664096	0.00143
A0A224Z2M8	9ACAR	Isocitrate dehydrogenase [NADP] OS=Rhipicephalus zambeziensis OX=60191 PE=3 SV=1	4.34928	889436	720117	887463	723630	62764.9	71791.6	169319	0.809633	-0.30466	0.00145
A0A224Z4D0	9ACAR	Zinc finger RNA-binding protein OS=Rhipicephalus zambeziensis OX=60191 PE=4 SV=1	4.3423	458498	322646	459400	320720	15614.7	75026.4	135852	0.703702	-0.506963	0.00146
A0A224YYD6	9ACAR	Proline-glutamic acid-and leucine-rich protein 1 OS=Rhipicephalus zambeziensis OX=60191 PE=4 SV=1	4.33753	26861.9	15543.1	26652.9	14508.7	2781.57	5755.01	11318.8	0.578629	-0.78929	0.00147
A0A224YA99	9ACAR	Uncharacterized protein OS=Rhipicephalus zambeziensis OX=60191 PE=4 SV=1	-4.33229	7290.79	10492.7	7621.63	10950.8	1280.37	1279.87	-3201.91	1.43917	0.525238	0.00148
A0A224Z295	9ACAR	Protein disulfide-isomerase OS=Rhipicephalus zambeziensis OX=60191 PE=3 SV=1	-4.31155	1.05551e+06	1.96263e+06	1.04899e+06	1.96641e+06	47981.6	513119	-907124	1.85942	0.894851	0.00153
L7LYL1	9ACAR	Eukaryotic translation initiation factor 3 subunit D OS=Rhipicephalus pulchellus OX=72859 PE=2 SV=1	4.3082	372880	307530	372686	304537	10187.9	35731.8	65350.1	0.824742	-0.277985	0.00154
A0A131XCN1	9ACAR	Putative phenylalanyl-trna synthetase beta subunit OS=Hyalomma excavatum OX=257692 PE=2 SV=1	4.30775	45163.2	31169.9	45782.2	30265.4	2115.31	7670.59	13993.3	0.690162	-0.534993	0.00154
L7M5B8	9ACAR	Putative sn-12-diacylglycerol ethanolamine-and cholinephosphotransferase OS=Rhipicephalus pulchellus OX=72859 PE=2 SV=1	4.29142	14520.5	6758.53	15692.1	6460.41	2969.88	3287.65	7761.97	0.465447	-1.10331	0.00158
A0A131XCB7	9ACAR	UMP-CMP kinase OS=Hyalomma excavatum OX=257692 PE=2 SV=1	4.28174	110298	82177.4	110650	83454.6	3189.89	15768	28121.1	0.745046	-0.424599	0.00161
A0A1E1XEF2	9ACAR	Fatty acyl-CoA reductase (Fragment) OS=Amblyomma aureolatum OX=187763 PE=2 SV=1	-4.27994	24497.9	121691	24382.1	119673	4342.93	55455.7	-97193.1	4.96741	2.31249	0.00161
A0A1E1XQI2	9ACAR	Putative heat shock protein (Fragment) OS=Amblyomma sculptum OX=1581419 PE=2 SV=1	4.27991	42535.5	28531.6	41932.3	28727.6	1351.09	7900.04	14003.9	0.670771	-0.576107	0.00161
L7M9A9	9ACAR	Putative sap family cell cycle dependent phosphatase-associated protein OS=Rhipicephalus pulchellus OX=72859 PE=2 SV=1	4.28127	17690.7	9530.19	17680.5	9797.58	1785.05	4314.26	8160.53	0.538711	-0.892416	0.00161
L7M516	9ACAR	Putative ras log protein family member ac OS=Rhipicephalus pulchellus OX=72859 PE=2 SV=1	-4.27375	44825.4	50699.4	44939.9	50783.4	1455.06	3036.04	-5874.06	1.13104	0.177654	0.00163
A0A131XCT7	9ACAR	Putative translation initiation factor 2 alpha subunit OS=Hyalomma excavatum OX=257692 PE=2 SV=1	4.27018	11621.5	8342.3	11702.3	8644.71	1379.27	1278.99	3279.16	0.717836	-0.478274	0.00164
L7M5E1	9ACAR	Putative arfaptin OS=Rhipicephalus pulchellus OX=72859 PE=2 SV=1	4.26113	8732.16	6266	8878.26	5980.91	925.158	1074.17	2466.16	0.717578	-0.478793	0.00166
L7M3D6	9ACAR	Putative mitochondrial intermembrane space protein transporter complex OS=Rhipicephalus pulchellus OX=72859 PE=2 SV=1	4.25758	2599.22	1364.58	2476.1	1441.13	656.429	271.401	1234.64	0.524995	-0.929625	0.00167
L7LZM3	9ACAR	Putative cytochrome c OS=Rhipicephalus pulchellus OX=72859 PE=2 SV=1	4.2509	254139	167824	254489	162237	27006.1	41767.1	86315.6	0.660361	-0.598673	0.00169
L7MA31	9ACAR	Uncharacterized protein OS=Rhipicephalus pulchellus OX=72859 PE=2 SV=1	4.25049	66278.1	41410.7	65690.3	38398.4	5205.06	13352	24867.4	0.624802	-0.678528	0.00169
L7M184	9ACAR	Putative polyc-binding hnrnp-k protein hrb57a/hnrnp OS=Rhipicephalus pulchellus OX=72859 PE=2 SV=1	-4.24142	123666	165661	124772	168598	3864.22	23942.8	-41994.8	1.33958	0.421783	0.00171
A0A224YU86	9ACAR	Myosin heavy chain 6/7 OS=Rhipicephalus zambeziensis OX=60191 PE=3 SV=1	4.23849	575175	320494	581486	309468	86366.6	119181	254681	0.557211	-0.843703	0.00172
A0A1E1XNI8	9ACAR	Putative ras-related small gtpase rho type (Fragment) OS=Amblyomma sculptum OX=1581419 PE=2 SV=1	-4.23869	19680.6	27387.5	19183.6	27054.4	3643.68	2561.13	-7706.92	1.3916	0.476744	0.00172
L7LYL7	9ACAR	Putative fructose-6-phosphate OS=Rhipicephalus pulchellus OX=72859 PE=2 SV=1	-4.23256	98103.2	111362	97675.2	113600	4947.92	5865.15	-13259.2	1.13516	0.18289	0.00174
A0A224Z4Y6	9ACAR	Protein disulfide-isomerase OS=Rhipicephalus zambeziensis OX=60191 PE=3 SV=1	-4.22821	1.41663e+06	1.82646e+06	1.41502e+06	1.83223e+06	230412	57278.5	-409833	1.2893	0.36659	0.00175
A0A1E1XSF7	9ACAR	Putative translation initiation factor 3 subunit e (Fragment) OS=Amblyomma sculptum OX=1581419 PE=2 SV=1	4.22773	23821.2	14191.5	24306.3	13637.6	2826.99	4810.14	9629.78	0.595748	-0.747225	0.00175
A0A224YXS2	9ACAR	Regulator of the ubiquitin pathway OS=Rhipicephalus zambeziensis OX=60191 PE=4 SV=1	4.22709	39953.2	27602.2	40132.3	26473.2	1154.28	7063.4	12351	0.690863	-0.533528	0.00175
V5IFV2	IXORI	Putative armadillo (Fragment) OS=Ixodes ricinus OX=34613 PE=2 SV=1	4.2252	12255.9	6701.44	12075.1	6903.68	1236.95	2973.05	5554.45	0.546793	-0.870932	0.00176
L7MH69	9ACAR	Putative prolyl-4-hydroxylase-alpha efb (Fragment) OS=Rhipicephalus pulchellus OX=72859 PE=2 SV=1	4.22561	16145.4	10139	16254.4	10126.4	2008.28	2844.22	6006.4	0.627981	-0.671207	0.00176
G3MML2	9ACAR	Ribosomal protein L15 OS=Amblyomma maculatum OX=34609 PE=2 SV=1	4.22371	46288.1	31406.4	46344.9	30552.4	8040.2	3136.92	14881.7	0.678498	-0.559583	0.00176
L7M2P8	9ACAR	Putative amb caj-87 similar to muscle lim protein isoform a isoform 1 amblyomma cajennense OS=Rhipicephalus pulchellus OX=72859 PE=2 SV=1	4.21653	446955	258864	431310	255411	54014.8	94982.8	188092	0.579171	-0.787938	0.00178
A0A224YRG6	9ACAR	Hexosaminidase (Fragment) OS=Rhipicephalus zambeziensis OX=60191 PE=4 SV=1	-4.21457	37934.2	54048.1	37709.4	52299.6	1527.18	9239.97	-16113.9	1.42479	0.510745	0.00179
L7MAZ6	9ACAR	Isocitrate dehydrogenase [NAD] subunit, mitochondrial OS=Rhipicephalus pulchellus OX=72859 PE=2 SV=1	4.20979	58040.1	43520.6	57900.5	42700.6	2209.12	8154.28	14519.5	0.749837	-0.415351	0.0018
L7ML39	9ACAR	Putative dna polymerase iii subunit gamma and tau (Fragment) OS=Rhipicephalus pulchellus OX=72859 PE=2 SV=1	4.21069	100555	66381	98889	65167.5	13196.5	14868.1	34173.5	0.660149	-0.599135	0.0018
L7RA14	RHIMP	Non-specific serine/threonine protein kinase OS=Rhipicephalus microplus OX=6941 PE=2 SV=1	4.20638	23130.5	18738.9	22977.7	18911.5	1920.9	1688.27	4391.63	0.810137	-0.303762	0.00181
L7MIW9	9ACAR	Putative eukaryotic translation initiation factor 3 subunit m (Fragment) OS=Rhipicephalus pulchellus OX=72859 PE=2 SV=1	4.20462	370141	255361	369964	253244	7652.95	66428	114780	0.689902	-0.535536	0.00182
L7M9W4	9ACAR	Putative low density lipoprotein receptor OS=Rhipicephalus pulchellus OX=72859 PE=2 SV=1	4.20369	28454.7	18044.6	29771.6	17999.6	3901.83	4644.56	10410.1	0.63415	-0.657103	0.00182
L7M2Z7	9ACAR	Putative rna-binding protein OS=Rhipicephalus pulchellus OX=72859 PE=2 SV=1	4.19149	77156.4	63068.4	78233.3	64255.3	5467.76	6155.1	14088	0.81741	-0.290868	0.00185
A0A224Z7Y4	9ACAR	Ribosomal protein l37a OS=Rhipicephalus zambeziensis OX=60191 PE=3 SV=1	4.19224	143955	105073	142781	106246	15552.9	16559.3	38881.2	0.729906	-0.454217	0.00185
L7MK98	9ACAR	Uncharacterized protein (Fragment) OS=Rhipicephalus pulchellus OX=72859 PE=2 SV=1	4.18642	228568	142875	232652	141592	23108.4	44497	85693.6	0.625085	-0.677875	0.00187
L7M4H2	9ACAR	Putative dystrophin-like protein OS=Rhipicephalus pulchellus OX=72859 PE=2 SV=1	4.18531	10647.4	5948.32	10577.7	6223.81	597.474	2684.5	4699.09	0.558664	-0.839948	0.00187
L7MK85	9ACAR	Transmembrane 9 superfamily member (Fragment) OS=Rhipicephalus pulchellus OX=72859 PE=2 SV=1	4.18434	19189.6	11343.3	18875.5	11562.4	1354.84	4388.8	7846.27	0.591119	-0.75848	0.00187
A0A224Z2E6	9ACAR	Inositol-hexakisphosphate/diphosphoinositol-pentakisphosphate 1-kinase OS=Rhipicephalus zambeziensis OX=60191 PE=3 SV=1	4.17677	6393.46	3884.18	6407.05	3794.95	688.249	1300.72	2509.28	0.607524	-0.718987	0.0019
A0A224YCL0	9ACAR	Pancreatic trypsin inhibitor OS=Rhipicephalus zambeziensis OX=60191 PE=4 SV=1	4.17505	126776	42876.1	125928	40925.5	32595.3	36885.6	83900.4	0.338202	-1.56404	0.0019
A0A131YJK0	RHIAP	Thiamine pyrophosphate requiring enzyme OS=Rhipicephalus appendiculatus OX=34631 PE=3 SV=1	4.16917	89847.4	70490.4	91066.7	69918.7	6585.79	9271.75	19357	0.784557	-0.350049	0.00192
L7M2D4	9ACAR	NAD-dependent protein deacylase OS=Rhipicephalus pulchellus OX=72859 PE=2 SV=1	-4.16983	23065.1	33736.6	23087.2	33596	2580.86	5712.85	-10671.5	1.46267	0.548603	0.00192
A0A131YNH0	RHIAP	Transcription factor 25 OS=Rhipicephalus appendiculatus OX=34631 PE=4 SV=1	4.16787	12678.7	7492.71	12375.6	7469.77	1625.23	2578.4	5186.03	0.590966	-0.758852	0.00192
A0A131XL69	9ACAR	Putative electron transfer flavoprotein beta subunit OS=Hyalomma excavatum OX=257692 PE=2 SV=1	-4.16524	485268	647778	482987	645530	31316.3	90292.1	-162510	1.33489	0.416717	0.00193
A0A1E1XGD9	9ACAR	Putative nucleoporin 98 OS=Amblyomma aureolatum OX=187763 PE=2 SV=1	4.16469	22303.1	15051.3	22147.4	15830.5	1158.91	4104.75	7251.84	0.674851	-0.56736	0.00193
A0A023FXU0	9ACAR	Putative hexosaminid OS=Amblyomma parvum OX=251391 PE=2 SV=1	4.16657	16548.7	12091.9	16682.5	12029.3	2277.02	1296.17	4456.76	0.730688	-0.452674	0.00193
L7M409	9ACAR	Putative 28s ribosomal protein s6 OS=Rhipicephalus pulchellus OX=72859 PE=2 SV=1	4.1663	4364.63	2174.89	4267.27	2148.26	549.01	1164.48	2189.74	0.498299	-1.00492	0.00193
A0A131Z5W2	RHIAP	NADH dehydrogenase (Ubiquinone) 1 alpha subcomplex subunit 9 OS=Rhipicephalus appendiculatus OX=34631 PE=4 SV=1	4.15226	449651	317826	447458	329048	41021	66066.7	131825	0.706828	-0.500569	0.00197
L7M2U3	9ACAR	Uncharacterized protein OS=Rhipicephalus pulchellus OX=72859 PE=2 SV=1	4.15217	158848	95030.2	159076	92691.5	16538.1	33821.2	63817.9	0.598246	-0.74119	0.00197
A0A131XEV1	9ACAR	Uncharacterized protein OS=Hyalomma excavatum OX=257692 PE=2 SV=1	4.14728	188287	159166	185872	160349	15920.3	6508.19	29120.2	0.845341	-0.242395	0.00199
P34955	BOVIN	Alpha-1-antiproteinase OS=Bos taurus OX=9913 GN=SERPINA1 PE=1 SV=1	-4.14216	12474.7	71260.8	13117.1	70109.4	4556.43	34463.6	-58786.1	5.71243	2.51411	0.002
F0JAD9	AMBVA	Cytochrome b-c1 complex subunit 7 OS=Amblyomma variegatum OX=34610 PE=2 SV=1	4.14489	11853.1	6737.02	11729	6478.44	1796.84	2431.55	5116.07	0.568377	-0.81508	0.002
L7M9X0	9ACAR	Putative gamma-glutamylcysteine synthetase OS=Rhipicephalus pulchellus OX=72859 PE=2 SV=1	4.13896	94136	79087.9	93755.3	79380.5	4836.27	7478.1	15048.1	0.840145	-0.25129	0.00202
L7M2H6	9ACAR	Putative thiamine pyrophosphate-requiring enzyme OS=Rhipicephalus pulchellus OX=72859 PE=2 SV=1	-4.13716	18820.1	36515.7	18143	40262.9	2634	10140.5	-17695.6	1.94025	0.956242	0.00202
L7MH44	9ACAR	Acetyl-coenzyme A synthetase (Fragment) OS=Rhipicephalus pulchellus OX=72859 PE=2 SV=1	-4.13368	18946.4	51227.9	18981.8	50265	1806.44	19043.6	-32281.5	2.70384	1.43501	0.00203
A0A131XPB7	9ACAR	Putative fed tick salivary protein 8 OS=Hyalomma excavatum OX=257692 PE=2 SV=1	4.13401	52319.2	30668.2	52606.3	31002	6574.25	11016.1	21651	0.586174	-0.770599	0.00203
A0A224YDN7	9ACAR	Protein, containing DUF1620 domain OS=Rhipicephalus zambeziensis OX=60191 PE=4 SV=1	-4.13062	15307.5	19298.1	15250.4	19174.5	1602.02	1741.73	-3990.59	1.2607	0.334219	0.00204
L7M3F2	9ACAR	Putative ribosomal protein l18 OS=Rhipicephalus pulchellus OX=72859 PE=2 SV=1	4.13044	251721	171498	239512	170361	41935.7	22466.1	80222.3	0.681304	-0.553629	0.00204
A0A131Z7Q2	RHIAP	Chaperone activity of bc1 complex like mitochondrial (Fragment) OS=Rhipicephalus appendiculatus OX=34631 PE=4 SV=1	4.12893	38372.3	25666.6	38494.6	25356.2	2200.28	7209.4	12705.7	0.668883	-0.580175	0.00205
A0A224YYS2	9ACAR	Methylmalonyl-CoA/ethylmalonyl-CoA epimerase OS=Rhipicephalus zambeziensis OX=60191 PE=4 SV=1	4.1271	70103.4	41600.2	68603.7	41359.7	5503.87	15996.7	28503.3	0.593411	-0.752896	0.00205
L7MB43	9ACAR	Glycerol-3-phosphate dehydrogenase [NAD(+)] OS=Rhipicephalus pulchellus OX=72859 PE=2 SV=1	-4.11961	90131.1	123362	89126	120431	7706.88	18194.1	-33231.3	1.3687	0.452806	0.00208
V5HM05	IXORI	Casein kinase II subunit beta OS=Ixodes ricinus OX=34613 PE=2 SV=1	4.11607	23637.8	20356.7	23519.9	20596.9	1674.03	1005.08	3281.07	0.861194	-0.21559	0.00209
L7M7R7	9ACAR	Putative atp synthase subunit b OS=Rhipicephalus pulchellus OX=72859 PE=2 SV=1	4.11343	63085.7	53535.3	62684.4	54295.4	4793.24	3060.72	9550.36	0.848613	-0.236822	0.0021
A0A131XAU7	9ACAR	Putative mitochondrial carrier protein OS=Hyalomma excavatum OX=257692 PE=2 SV=1	4.10875	17901.2	12388.8	18389.2	12285.3	1767.14	2770.71	5512.36	0.692067	-0.531016	0.00211
L7M691	9ACAR	Uncharacterized protein OS=Rhipicephalus pulchellus OX=72859 PE=2 SV=1	4.10242	27163.5	15482.8	26952.4	15650.8	1104.44	6886.35	11680.7	0.569986	-0.811003	0.00214
L7M1D2	9ACAR	Eukaryotic translation initiation factor 3 subunit A OS=Rhipicephalus pulchellus OX=72859 PE=2 SV=1	4.09775	624491	430713	628545	433434	21799.7	113764	193778	0.689703	-0.535954	0.00215
G3MKF8	9ACAR	Tubulin beta chain OS=Amblyomma maculatum OX=34609 PE=2 SV=1	-4.09161	330235	681494	335693	680212	22502.2	209078	-351259	2.06366	1.04521	0.00217
G3MN31	9ACAR	Uncharacterized protein OS=Amblyomma maculatum OX=34609 PE=2 SV=1	4.0927	133614	119782	133665	120414	4530.41	6928.55	13831.6	0.896481	-0.157656	0.00217
L7M131	9ACAR	Putative pumilio log 1 OS=Rhipicephalus pulchellus OX=72859 PE=2 SV=1	4.09176	34671.2	24427.6	35132.6	22732.9	1773.44	5870.15	10243.5	0.704552	-0.505223	0.00217
L7M7D1	9ACAR	Putative solute carrier family 39 zinc transporter member 7 OS=Rhipicephalus pulchellus OX=72859 PE=2 SV=1	4.09372	80416.8	59652.3	82102.6	59230.9	7170.94	10146.2	20764.5	0.741789	-0.43092	0.00217
A0A224ZAW4	9ACAR	Translation initiation factor 5B OS=Rhipicephalus zambeziensis OX=60191 PE=4 SV=1	4.07951	180744	124357	179229	124754	11731	31759.7	56387.1	0.688027	-0.539462	0.00222
A0A023JCU7	RHIMP	Synaptobrevin OS=Rhipicephalus microplus OX=6941 PE=2 SV=1	-4.07453	29186.3	62173.5	28746.4	62358.9	1947.22	19735.2	-32987.3	2.13023	1.09101	0.00223
A0A224YS42	9ACAR	2-oxoglutarate dehydrogenase E1 component OS=Rhipicephalus zambeziensis OX=60191 PE=4 SV=1	4.073	70503.8	51426.2	70757.9	49106.6	2241.29	11252.1	19077.6	0.729411	-0.455196	0.00224
L7M0X0	9ACAR	Uncharacterized protein OS=Rhipicephalus pulchellus OX=72859 PE=2 SV=1	4.07203	9707.07	6588.96	9620.77	6424.76	1000.05	1586.83	3118.11	0.67878	-0.558985	0.00224
L7MJ88	9ACAR	Putative ras related/rac-gtp binding protein (Fragment) OS=Rhipicephalus pulchellus OX=72859 PE=2 SV=1	4.07046	19113.3	10954.7	19496.5	10800.3	1062.72	4793.25	8158.64	0.573143	-0.803032	0.00225
A0A131YFQ8	RHIAP	Neurexin iii alpha OS=Rhipicephalus appendiculatus OX=34631 PE=4 SV=1	4.06056	175321	114066	177217	113476	12194.7	34881.7	61255.7	0.650609	-0.620137	0.00228
A0A131Z2K0	RHIAP	Nucleoside diphosphate kinase OS=Rhipicephalus appendiculatus OX=34631 PE=3 SV=1	4.05379	1.30999e+06	1.01987e+06	1.32761e+06	1.01108e+06	135463	111270	290119	0.778534	-0.361169	0.00231
L7M1G6	9ACAR	Putative ubiquitin-protein ligase OS=Rhipicephalus pulchellus OX=72859 PE=2 SV=1	4.05013	61630.4	45464.2	61402.8	44598.1	2762.18	9378.93	16166.2	0.737691	-0.438912	0.00232
Q2KIH6	BOVIN	Small nuclear ribonucleoprotein-associated protein OS=Bos taurus OX=9913 GN=SNRPB PE=2 SV=1	4.05089	77910.1	58853.6	75541.1	59636.1	11050.5	3266.15	19056.5	0.755404	-0.40468	0.00232
W0FYM1	RHIMP	Cyclin-dependent kinase 10 OS=Rhipicephalus microplus OX=6941 PE=2 SV=1	-4.04714	33946.6	38169.1	34400.3	38140.3	1205.31	2253.52	-4222.47	1.12439	0.169137	0.00233
A0A224ZAG8	9ACAR	Translation initiation factor 2D OS=Rhipicephalus zambeziensis OX=60191 PE=4 SV=1	4.04827	23057.9	9607.6	23254.1	9748.16	1847.18	7926.02	13450.3	0.416672	-1.26302	0.00233
L7M8Y8	9ACAR	Putative e3 ubiquitin-protein ligase ubr4 OS=Rhipicephalus pulchellus OX=72859 PE=2 SV=1	4.04602	151983	87127.9	150577	84178.3	4871.05	38960.2	64854.8	0.573275	-0.8027	0.00234
Q9TTE1	BOVIN	Serpin A3-1 OS=Bos taurus OX=9913 GN=SERPINA3-1 PE=1 SV=3	-4.04588	13400.5	108120	13439.8	106975	6077.55	57022.8	-94719.4	8.06837	3.01228	0.00234
G3MN41	9ACAR	Uncharacterized protein OS=Amblyomma maculatum OX=34609 PE=2 SV=1	4.04424	415061	272490	413571	271477	79254.6	34281.9	142571	0.656507	-0.607118	0.00235
L7LYI0	9ACAR	Putative amby-am-758 programmed cell death protein OS=Rhipicephalus pulchellus OX=72859 PE=2 SV=1	4.03443	27778.1	19989.4	28377.3	19027.8	4064.1	2417.75	7788.73	0.719609	-0.474714	0.00238
L7M6D4	9ACAR	Putative failed axon connections fax protein/glutathione s-transferase-like protein OS=Rhipicephalus pulchellus OX=72859 PE=2 SV=1	4.02959	227466	167864	226811	166128	5443.89	35819.1	59601.9	0.737974	-0.438357	0.0024
A0A224Z7S1	9ACAR	Thioredoxin/protein disulfide isomerase OS=Rhipicephalus zambeziensis OX=60191 PE=3 SV=1	-4.02505	489303	970020	488590	968784	14695	292177	-480718	1.98245	0.987288	0.00242
L7M5K0	9ACAR	Putative mitochondrial import inner membrane translocase subunit tim9 OS=Rhipicephalus pulchellus OX=72859 PE=2 SV=1	4.01838	17406.1	11284.8	18297.2	10360.6	1689.87	3326.77	6121.29	0.648326	-0.62521	0.00244
G3MRM2	9ACAR	ATP synthase subunit d, mitochondrial OS=Amblyomma maculatum OX=34609 PE=2 SV=1	4.01929	103053	63055.9	102131	60838.3	16765.2	17694.2	39996.7	0.611881	-0.708677	0.00244
L7MKK1	9ACAR	Putative vacuolar sorting protein (Fragment) OS=Rhipicephalus pulchellus OX=72859 PE=2 SV=1	4.01357	30589	17637.1	30131.5	17359.5	2609.63	7461.39	12951.9	0.576583	-0.7944	0.00246
Q6B8H5	9ACAR	Isopentenyl-diphosphate delta-isomerase (Fragment) OS=Ixodes pacificus OX=29930 PE=2 SV=1	-4.01539	8806.2	25188.1	10401.9	25557.8	4127.49	9101.18	-16381.9	2.86027	1.51615	0.00246
A0A224YTA6	9ACAR	Alpha-aminoadipic semialdehyde synthase OS=Rhipicephalus zambeziensis OX=60191 PE=4 SV=1	4.01185	56133	37598.6	55695.6	34859.5	1663.41	11193.5	18534.4	0.669812	-0.578171	0.00247
L7M2U5	9ACAR	Putative cytochrome b5 OS=Rhipicephalus pulchellus OX=72859 PE=2 SV=1	-4.01089	133567	522342	133042	516548	8937.95	237260	-388775	3.9107	1.96743	0.00247
A0A224Z0C7	9ACAR	Heat shock related protein (Fragment) OS=Rhipicephalus zambeziensis OX=60191 PE=3 SV=1	-4.00603	13588.7	24310.7	15166.3	23541.9	2787.07	5934.06	-10722	1.78904	0.839184	0.00249
L7MB25	9ACAR	Isocitrate dehydrogenase [NAD] subunit, mitochondrial OS=Rhipicephalus pulchellus OX=72859 PE=2 SV=1	4.00265	435972	285920	436544	283908	10413.8	91234.6	150052	0.655822	-0.608624	0.00251
A0A224YPE0	9ACAR	Heat shock protein 90kDa beta OS=Rhipicephalus zambeziensis OX=60191 PE=3 SV=1	-3.99852	1.28825e+06	2.31178e+06	1.29212e+06	2.31707e+06	54913.1	624603	-1.02353e+06	1.79451	0.843589	0.00252
A0A224Z1V0	9ACAR	Elongation factor Tu OS=Rhipicephalus zambeziensis OX=60191 PE=3 SV=1	3.99779	9876.51	4603.01	9814.17	4088.44	426.096	3202.91	5273.5	0.466056	-1.10142	0.00253
L7LXS7	9ACAR	Putative vacuolar protein-sorting-associated protein OS=Rhipicephalus pulchellus OX=72859 PE=2 SV=1	3.99725	15288.6	9095.1	15732.5	8190.14	1396.53	3529.03	6193.46	0.594896	-0.749291	0.00253
A0A131XI38	9ACAR	Putative thioredoxin-like protein OS=Hyalomma excavatum OX=257692 PE=2 SV=1	3.99349	104587	57395.9	101405	57238.5	20607.7	20327	47191.5	0.548784	-0.865689	0.00254
A0A224Z3P6	9ACAR	Methylglutaconyl-CoA hydratase OS=Rhipicephalus zambeziensis OX=60191 PE=3 SV=1	-3.99125	39644.1	65586.8	39257.5	65728.4	3147.9	15607.1	-25942.7	1.65439	0.726298	0.00255
V9VLN6	RHIMP	Serine protease inhibitor 17 RmS17 OS=Rhipicephalus microplus OX=6941 GN=RmS-17 PE=2 SV=1	-3.98011	465557	705284	475191	686240	32765.1	143851	-239726	1.51492	0.599245	0.0026
A0A034WXG0	RHIMP	Secreted protein 9 OS=Rhipicephalus microplus OX=6941 PE=4 SV=1	-3.97946	75083.8	104526	73427.3	106202	4737.79	17492.1	-29441.8	1.39212	0.477283	0.0026
V5HSI0	IXORI	Putative farnesoic acid o-methyltransferase (Fragment) OS=Ixodes ricinus OX=34613 PE=2 SV=1	-3.97729	1537.65	10103.6	1343.11	11212	913.489	5195.84	-8565.99	6.57082	2.71607	0.00261
L7M2H8	9ACAR	Calcium-transporting ATPase OS=Rhipicephalus pulchellus OX=72859 PE=2 SV=1	3.96769	479873	358519	485252	358237	38302.2	64387.7	121354	0.747113	-0.420602	0.00265
A0A224Z2C5	9ACAR	Innexin OS=Rhipicephalus zambeziensis OX=60191 GN=inx PE=3 SV=1	3.96779	12172.1	5080.5	12258.1	4275.03	926.633	4278.74	7091.55	0.41739	-1.26053	0.00265
G3MN93	9ACAR	Uncharacterized protein OS=Amblyomma maculatum OX=34609 PE=2 SV=1	3.96775	18978	13262.9	18622.2	13080.5	3236.3	1405.09	5715.01	0.698861	-0.516923	0.00265
A0A131XED6	9ACAR	Putative thioredoxin peroxidase (Fragment) OS=Hyalomma excavatum OX=257692 PE=2 SV=1	3.9652	475141	391845	472584	393915	47769.9	19125	83296.5	0.824691	-0.278074	0.00266
L7MM08	9ACAR	Putative ubiquitin-specific protease (Fragment) OS=Rhipicephalus pulchellus OX=72859 PE=2 SV=1	3.95814	24040.5	14099.1	24059	13913.2	1979.16	5825.18	9941.38	0.586473	-0.769864	0.00269
V9MM13	RHIMP	Cytochrome c oxidase subunit 3 OS=Rhipicephalus microplus OX=6941 GN=COX3 PE=3 SV=1	3.9548	4020.21	1660.91	4517.26	1468.02	1179.24	862.974	2359.3	0.413141	-1.27529	0.00271
A0A131ZAM9	RHIAP	Twitchin like (Fragment) OS=Rhipicephalus appendiculatus OX=34631 PE=4 SV=1	3.95211	679383	414679	673390	411104	50003.1	156256	264704	0.610376	-0.71223	0.00272
A0A131XD70	9ACAR	Putative karyopherin importin beta 1 OS=Hyalomma excavatum OX=257692 PE=2 SV=1	3.95146	600543	368423	601133	362521	11973.3	143391	232120	0.613483	-0.704904	0.00272
V9VL04	RHIMP	Serine protease inhibitor 6 RmS6 OS=Rhipicephalus microplus OX=6941 GN=RmS-6 PE=2 SV=1	-3.94286	317494	1.36483e+06	315188	1.36462e+06	24991.6	650177	-1.04734e+06	4.29876	2.10392	0.00276
L7MHQ5	9ACAR	Putative ca2+-dependent phospholipid-binding protein synaptotagmin required for synaptic vesicle (Fragment) OS=Rhipicephalus pulchellus OX=72859 PE=2 SV=1	3.93394	133491	116183	136305	115250	8412.95	6735.54	17308.2	0.870342	-0.200346	0.0028
A0A131YJM8	RHIAP	116 kDa U5 small nuclear ribonucleoprotein component OS=Rhipicephalus appendiculatus OX=34631 PE=4 SV=1	3.93365	110008	75120.8	109579	74890.6	7805.69	20273.7	34887.4	0.682866	-0.550327	0.0028
L7M7D0	9ACAR	AP-2 complex subunit alpha OS=Rhipicephalus pulchellus OX=72859 PE=2 SV=1	3.93172	70005	50750.9	68458.4	50980.2	4050.82	11290.8	19254.1	0.724961	-0.464026	0.00281
L7M2S0	9ACAR	Putative importin 9 OS=Rhipicephalus pulchellus OX=72859 PE=2 SV=1	3.92691	5670.07	3801.01	5987.52	3866.53	841.772	806.638	1869.06	0.670364	-0.576984	0.00283
L7M7W1	9ACAR	Coatomer subunit delta OS=Rhipicephalus pulchellus OX=72859 PE=2 SV=1	3.92007	348732	315824	345691	314456	14133.8	14935.3	32907.8	0.905636	-0.142997	0.00287
A0A131Z7W7	RHIAP	Short stop (Fragment) OS=Rhipicephalus appendiculatus OX=34631 PE=4 SV=1	-3.91855	170252	196436	168801	195356	4102.24	15845.6	-26184.6	1.1538	0.206392	0.00287
L7MFK9	9ACAR	Mitogen-activated protein kinase (Fragment) OS=Rhipicephalus pulchellus OX=72859 PE=2 SV=1	3.91955	69303.4	49032.2	70639.2	50519.9	5198.57	11552.6	20271.3	0.7075	-0.499199	0.00287
G8JKW7	BOVIN	Uncharacterized protein OS=Bos taurus OX=9913 GN=SERPINA3 PE=3 SV=1	-3.91888	2836.73	19249.4	2680.6	20053.9	1412.53	10161	-16412.6	6.78576	2.76251	0.00287
A0A224YLJ3	9ACAR	DnaJ-like protein subfamily C member 3 OS=Rhipicephalus zambeziensis OX=60191 PE=4 SV=1	-3.91705	32797.4	61865.1	33102.5	63001.9	2435.8	18013.2	-29067.7	1.88628	0.915544	0.00288
L7MJS1	9ACAR	Uncharacterized protein (Fragment) OS=Rhipicephalus pulchellus OX=72859 PE=2 SV=1	3.91676	27833	19912	28217.4	19200.6	1629.62	4677.96	7921	0.71541	-0.483159	0.00288
L7M6S0	9ACAR	Putative vesicle coat complex copii subunit sec13 OS=Rhipicephalus pulchellus OX=72859 PE=2 SV=1	3.9151	21269.5	15415.6	21680.2	15200.4	1736.42	3224.67	5853.84	0.724777	-0.46439	0.00289
A0A224YIN0	9ACAR	Bleomycin hydrolase OS=Rhipicephalus zambeziensis OX=60191 PE=4 SV=1	3.90706	444761	359921	445552	357950	17441.5	50248.4	84839.7	0.809246	-0.305349	0.00293
A0A224YTB8	9ACAR	Methylmalonyl-CoA mutase OS=Rhipicephalus zambeziensis OX=60191 PE=4 SV=1	3.90568	270774	198800	272552	202037	8684.16	44296.5	71974.7	0.734189	-0.445776	0.00293
B7Q5J7	IXOSC	Uncharacterized protein OS=Ixodes scapularis OX=6945 GN=8036227 PE=4 SV=1	3.90631	91110.4	75830.5	90284.7	75685.7	3875.55	8762.6	15279.9	0.832293	-0.264837	0.00293
L7M8B5	9ACAR	Putative spliceosome rna helicase ddx39b OS=Rhipicephalus pulchellus OX=72859 PE=2 SV=1	3.90098	724898	591151	724834	587527	16545.3	82336.2	133747	0.815495	-0.294252	0.00296
A0A224Z5E7	9ACAR	Pyruvate dehydrogenase E1 component subunit alpha OS=Rhipicephalus zambeziensis OX=60191 PE=4 SV=1	3.89988	159700	111487	159610	108516	4614.4	29928.6	48213	0.698103	-0.518489	0.00296
A0A023GMF0	9ACAR	Putative animal-type fatty acid synthase (Fragment) OS=Amblyomma triste OX=251400 PE=2 SV=1	-3.89975	14174.8	257150	14511.4	251305	2318.86	152599	-242975	18.1414	4.18121	0.00296
L7M6P6	9ACAR	Putative extracellular protein tem7 OS=Rhipicephalus pulchellus OX=72859 PE=2 SV=1	-3.8794	71390.5	90343.4	69918.7	91405.2	11288.1	3973.34	-18952.8	1.26548	0.339686	0.00306
G3MNS3	9ACAR	Uncharacterized protein OS=Amblyomma maculatum OX=34609 PE=2 SV=1	3.88045	4435.1	1439.61	4426.64	1293.76	1371.54	1301.64	2995.49	0.324595	-1.62329	0.00306
A0A023FH57	9ACAR	Putative calponin (Fragment) OS=Amblyomma cajennense OX=34607 PE=2 SV=1	3.87835	116145	68705.8	116688	69398	8213.97	28813.4	47438.8	0.591554	-0.757418	0.00307
L7MAT5	9ACAR	Succinate--CoA ligase [GDP-forming] subunit beta, mitochondrial OS=Rhipicephalus pulchellus OX=72859 PE=2 SV=1	3.87791	76419	53423.4	76647.5	53875.1	8633.87	11680.7	22995.6	0.699085	-0.51646	0.00307
G3MHA6	9ACAR	Uncharacterized protein (Fragment) OS=Amblyomma maculatum OX=34609 PE=2 SV=1	3.87425	79699.9	61687.1	79590.8	61090	7994.29	8111.2	18012.8	0.773992	-0.36961	0.00309
A0A224Z1C2	9ACAR	Maleylacetoacetate isomerase OS=Rhipicephalus zambeziensis OX=60191 PE=4 SV=1	-3.8727	29011.5	35058.2	29045.5	34733.1	1144.35	3649.33	-6046.7	1.20842	0.273127	0.0031
A0A131XH45	9ACAR	Elongation factor Tu OS=Hyalomma excavatum OX=257692 PE=2 SV=1	3.86724	235445	144039	236883	140114	21820.3	53626.5	91405.6	0.611775	-0.708926	0.00312
L7M5P2	9ACAR	Innexin OS=Rhipicephalus pulchellus OX=72859 GN=inx PE=2 SV=1	3.86225	106499	43200	108238	39922.1	15474.2	37043.1	63299.2	0.405637	-1.30174	0.00315
L7MCQ8	9ACAR	Putative metalloprotease m41 ftsh metalloprotease m41 ftsh (Fragment) OS=Rhipicephalus pulchellus OX=72859 PE=2 SV=1	3.86075	216033	184712	217098	183209	8063.83	18162.3	31321.1	0.855017	-0.225975	0.00316
A0A131XTW8	IXORI	Putative muscle m-line assembly protein unc-89 (Fragment) OS=Ixodes ricinus OX=34613 PE=2 SV=1	3.85825	179507	133512	181788	132026	15931.3	24471.8	45994.6	0.743772	-0.427067	0.00317
L7LSW9	9ACAR	Putative oligopeptidase OS=Rhipicephalus pulchellus OX=72859 PE=2 SV=1	3.85635	7384.88	4939.73	7485.46	4955.01	1333.57	796.088	2445.15	0.668898	-0.580141	0.00318
L7MAL6	9ACAR	Uncharacterized protein OS=Rhipicephalus pulchellus OX=72859 PE=2 SV=1	3.85071	14173.5	6499.56	14478	6364.05	1853.43	4515.94	7673.93	0.458572	-1.12478	0.00321
L7M1C4	9ACAR	Putative rugose OS=Rhipicephalus pulchellus OX=72859 PE=2 SV=1	3.83955	63432.3	36653.8	62816.4	37235.8	3411.6	16739.5	26778.4	0.577842	-0.791253	0.00327
L7MAM1	9ACAR	Putative secreted protein OS=Rhipicephalus pulchellus OX=72859 PE=2 SV=1	-3.83828	11641.4	16086.2	11403.5	16424.1	2001.01	2010.53	-4444.87	1.38182	0.466566	0.00327
A0A131XPZ1	9ACAR	Putative nuclear transport receptor ranbp7/ranbp8 importin beta superfamily OS=Hyalomma excavatum OX=257692 PE=2 SV=1	3.83486	84631.1	44900	84882.8	42624.3	10333	23179.1	39731.1	0.530537	-0.914474	0.00329
A0A224YUF5	9ACAR	NAD+ kinase OS=Rhipicephalus zambeziensis OX=60191 PE=4 SV=1	3.8362	3541.24	1930.21	3890.54	1969.8	707.985	746.273	1611.03	0.545067	-0.875495	0.00329
L7M4M0	9ACAR	Importin subunit alpha OS=Rhipicephalus pulchellus OX=72859 PE=2 SV=1	3.83328	106031	72251.6	105054	71339.9	5916.95	20758.7	33779.8	0.681417	-0.55339	0.0033
A0A131YRH0	RHIAP	Sallimus OS=Rhipicephalus appendiculatus OX=34631 PE=4 SV=1	3.83251	20378.7	12577.5	20374.3	12151.9	3770.89	3262.03	7801.22	0.617187	-0.69622	0.00331
L7MAH7	9ACAR	Importin subunit alpha OS=Rhipicephalus pulchellus OX=72859 PE=2 SV=1	3.82595	233235	141068	232644	139724	11961.1	57783.2	92167.1	0.604832	-0.725393	0.00334
B7SP26	DERVA	Superoxide dismutase [Cu-Zn] OS=Dermacentor variabilis OX=34621 GN=SOD PE=2 SV=1	3.82585	95759.3	66958.4	96536.7	68079.6	17934.7	4285.74	28800.9	0.699237	-0.516147	0.00334
A0A224YMS4	9ACAR	FAD-dependent oxidoreductase domain-containing protein 1 OS=Rhipicephalus zambeziensis OX=60191 PE=4 SV=1	3.81945	22322.7	16472.4	21347.9	17143.4	2249.62	3002.72	5850.36	0.73792	-0.438465	0.00338
A0A131XQI2	9ACAR	Putative bovine leukaemia virus receptor OS=Hyalomma excavatum OX=257692 PE=2 SV=1	3.81804	48464.2	31314.2	48051.9	30823.4	2974.16	10593.2	17150.1	0.64613	-0.630105	0.00338
L7M4P0	9ACAR	Putative tumor suppressor candidate 3 OS=Rhipicephalus pulchellus OX=72859 PE=2 SV=1	3.81575	320844	284117	321801	282555	15868.5	17436.3	36726.2	0.885532	-0.175383	0.0034
V5HWG4	IXORI	Putative rbp1-like protein OS=Ixodes ricinus OX=34613 PE=2 SV=1	3.81256	68855.1	51724.5	67368.9	50754.3	10632.4	2843.56	17130.6	0.751208	-0.412716	0.00341
A0A131YXM9	RHIAP	Sphingomyelin phosphodiesterase acid like 3b OS=Rhipicephalus appendiculatus OX=34631 PE=4 SV=1	-3.81091	21809.4	33171.2	23849.5	32576.1	5797.56	4440.82	-11361.8	1.52096	0.604984	0.00342
A0A224YSX2	9ACAR	Adaptor protein pacsin OS=Rhipicephalus zambeziensis OX=60191 PE=4 SV=1	-3.80979	17732.5	24694.3	18285.4	24817.5	2331.73	3820.81	-6961.89	1.39261	0.477788	0.00343
A0A131YNB8	RHIAP	Solute carrier family 25 (Mitochondrial phosphate transporter), member 3 OS=Rhipicephalus appendiculatus OX=34631 PE=3 SV=1	3.8032	502182	305997	510367	298370	62046.2	110071	196184	0.609336	-0.71469	0.00347
L7LWK0	9ACAR	Uncharacterized protein OS=Rhipicephalus pulchellus OX=72859 PE=2 SV=1	3.80275	167683	98094.9	164547	97681.9	30098.3	33216.1	69588.1	0.585002	-0.773487	0.00347
L7M0S5	9ACAR	Glycerol-3-phosphate dehydrogenase OS=Rhipicephalus pulchellus OX=72859 PE=2 SV=1	3.79976	190025	137441	187412	138065	9176.16	32632.8	52584.8	0.723275	-0.467384	0.00349
L7M742	9ACAR	Putative steroid membrane receptor OS=Rhipicephalus pulchellus OX=72859 PE=2 SV=1	-3.79441	26203.8	62848.5	26831.3	63553.6	3310.24	23423.3	-36644.7	2.39845	1.2621	0.00352
L7M3V6	9ACAR	Putative 40s ribosomal protein s15 OS=Rhipicephalus pulchellus OX=72859 PE=2 SV=1	3.79201	227766	156517	223106	158581	10382.3	44837.9	71249.4	0.687182	-0.541236	0.00353
A0A034WXM1	RHIMP	Secreted protein 24 OS=Rhipicephalus microplus OX=6941 PE=4 SV=1	3.79124	57304.3	33778.5	57033.3	30596.7	12246.7	9002.96	23525.8	0.589459	-0.762537	0.00354
A0A131XFQ4	9ACAR	Putative polyprenyl synthetase OS=Hyalomma excavatum OX=257692 PE=2 SV=1	-3.78563	4121.89	75105.3	4412.15	77796.3	1074.45	45917.2	-70983.4	18.2211	4.18754	0.00357
A0A034WZ42	RHIMP	Hemelipoprotein HeLp (Fragment) OS=Rhipicephalus microplus OX=6941 PE=4 SV=1	-3.78284	6.0649e+06	6.55277e+06	6.11713e+06	6.52351e+06	298527	103352	-487874	1.08044	0.111622	0.00359
A0A224Z0R1	9ACAR	Tetraspanin OS=Rhipicephalus zambeziensis OX=60191 PE=3 SV=1	3.773	10462.8	7420.93	10400.2	7320.01	1507.65	1275.5	3041.86	0.709269	-0.495595	0.00364
A0A224Z915	9ACAR	Solute carrier family 27 (Fatty acid transporter) member 1/4 OS=Rhipicephalus zambeziensis OX=60191 PE=4 SV=1	-3.76804	22391.3	73752.8	22600.6	73184.8	1024.53	33372.8	-51361.5	3.29382	1.71976	0.00367
A0A1E1XFT9	9ACAR	Putative alpha-l-fucosidase (Fragment) OS=Amblyomma aureolatum OX=187763 PE=2 SV=1	-3.76594	33100.7	45765.3	32943.1	46119.6	1074.83	8166.98	-12664.5	1.38261	0.467389	0.00369
L7M7C2	9ACAR	AP-2 complex subunit alpha OS=Rhipicephalus pulchellus OX=72859 PE=2 SV=1	3.76374	414650	278405	420330	278735	15261	87346.5	136245	0.671423	-0.574707	0.0037
L7M609	9ACAR	Lon protease homolog, mitochondrial OS=Rhipicephalus pulchellus OX=72859 PE=2 SV=1	3.76142	258856	215620	257320	215994	15501.6	23504.7	43236.3	0.832972	-0.263661	0.00371
L7M5Z6	9ACAR	Uncharacterized protein OS=Rhipicephalus pulchellus OX=72859 PE=2 SV=1	3.74838	26951.7	19314.6	27168.7	20856.3	2540.87	4295.41	7637.04	0.716639	-0.480681	0.00379
L7M3K3	9ACAR	Putative valine--trna ligase OS=Rhipicephalus pulchellus OX=72859 PE=2 SV=1	3.73976	62780.9	50494.8	62614.7	50469.7	4758.32	6489.69	12286.1	0.804302	-0.314191	0.00385
A0A224YT66	9ACAR	Membrane protein associated with esophageal cancer OS=Rhipicephalus zambeziensis OX=60191 PE=4 SV=1	3.73935	31572.6	18599	31940.7	17184.7	1877.93	8288.39	12973.6	0.589087	-0.763448	0.00385
G3MQ77	9ACAR	Fructose-bisphosphate aldolase OS=Amblyomma maculatum OX=34609 PE=2 SV=1	-3.73609	77760.4	161840	76537.3	163093	12921.3	53589.6	-84080.1	2.08127	1.05747	0.00387
L7M8K6	9ACAR	Putative 24 kDa family member OS=Rhipicephalus pulchellus OX=72859 PE=2 SV=1	3.73366	71859.4	38167.8	70084.3	37750.8	8089.52	20570	33691.6	0.531146	-0.91282	0.00389
L7M7K9	9ACAR	Putative amb caj-77 translation factor OS=Rhipicephalus pulchellus OX=72859 PE=2 SV=1	3.7317	441395	351368	441669	351057	13421.6	57549.3	90026.9	0.79604	-0.329087	0.0039
L7MID7	9ACAR	Putative amino acid permease (Fragment) OS=Rhipicephalus pulchellus OX=72859 PE=2 SV=1	3.73016	106569	46008.1	107396	45974.9	12083.7	37888.2	60560.7	0.431722	-1.21183	0.00391
A0A034WXW8	RHIMP	Microplusin-like 2 (Fragment) OS=Rhipicephalus microplus OX=6941 PE=4 SV=1	3.72728	98330.1	54592.4	97876.5	53714	5930.02	28125.2	43737.7	0.555195	-0.848934	0.00393
A0A224YIV9	9ACAR	C-3 sterol dehydrogenase/3-beta-hydroxysteroid dehydrogenase OS=Rhipicephalus zambeziensis OX=60191 PE=4 SV=1	-3.72481	57961.7	85517.5	59688.6	85163.9	6574.11	16886.6	-27555.8	1.47541	0.56112	0.00394
A0A224YRA6	9ACAR	Dehydrogenase OS=Rhipicephalus zambeziensis OX=60191 PE=3 SV=1	-3.72012	88446	173674	86467.1	174657	22054.4	51602.4	-85228	1.96362	0.973512	0.00397
L7MK65	9ACAR	Putative transmembrane transport (Fragment) OS=Rhipicephalus pulchellus OX=72859 PE=2 SV=1	3.721	30388.7	16990.5	29723.7	16432.2	3999.82	7860.79	13398.2	0.559106	-0.838807	0.00397
L7M7V7	9ACAR	Importin subunit alpha OS=Rhipicephalus pulchellus OX=72859 PE=2 SV=1	3.7171	343150	229144	350870	237257	21318.1	72039.6	114006	0.667766	-0.582585	0.00399
V5HC92	IXORI	Putative vesicle coat complex copii subunit sec24/subunit sfb2 (Fragment) OS=Ixodes ricinus OX=34613 PE=2 SV=1	3.71661	49716.3	35632.8	48608.4	34248	2911.89	8813.34	14083.5	0.716723	-0.480511	0.004
A0A224Z1G8	9ACAR	Transcription factor OS=Rhipicephalus zambeziensis OX=60191 PE=4 SV=1	3.70376	283914	213585	280161	212194	11456.1	45079.2	70328.9	0.752288	-0.410643	0.00408
B7PBH4	IXOSC	Acyl-coenzyme A oxidase OS=Ixodes scapularis OX=6945 GN=8027406 PE=3 SV=1	-3.70369	10726.8	36436.7	10642.3	37001.6	1331.47	16951.4	-25709.8	3.39678	1.76417	0.00408
A0A224YUL4	9ACAR	Coatomer subunit beta OS=Rhipicephalus zambeziensis OX=60191 PE=4 SV=1	3.7018	729107	542033	724305	545395	14891.3	122888	187074	0.74342	-0.42775	0.0041
A0A224YY37	9ACAR	Ribose-phosphate pyrophosphokinase OS=Rhipicephalus zambeziensis OX=60191 PE=3 SV=1	3.7001	275879	194924	274913	194557	11278.4	52392.5	80955	0.706556	-0.501123	0.00411
A0A224YCS2	9ACAR	Metallopeptidase OS=Rhipicephalus zambeziensis OX=60191 PE=4 SV=1	3.69162	624008	560885	622081	558870	5867.56	41470.7	63122.9	0.898843	-0.153859	0.00417
V5HZA1	IXORI	Histone H2A OS=Ixodes ricinus OX=34613 PE=2 SV=1	-3.69093	27375.4	50431.6	26940.8	49502.5	4095.2	14743.1	-23056.2	1.84222	0.881448	0.00417
L7M587	9ACAR	Superoxide dismutase OS=Rhipicephalus pulchellus OX=72859 PE=2 SV=1	3.68675	614232	452873	618942	454431	66010.7	84475.4	161359	0.737299	-0.439678	0.0042
A0A131YUW3	RHIAP	Ubiquitin carboxyl-terminal hydrolase 9/24 OS=Rhipicephalus appendiculatus OX=34631 PE=3 SV=1	3.68543	62073.3	34097.2	61016.6	34541.7	5590.85	17733.7	27976.1	0.549306	-0.864319	0.00421
L7MM27	9ACAR	Putative peroxisomal 3-ketoacyl-coa-thiolase (Fragment) OS=Rhipicephalus pulchellus OX=72859 PE=2 SV=1	-3.6805	19656.1	92211.6	19748	91765.1	1131.14	48274.8	-72555.5	4.69124	2.22997	0.00424
Q5J801	BOVIN	Endopin 2B OS=Bos taurus OX=9913 PE=2 SV=1	-3.68086	15661.6	102121	14034.3	104882	6066.35	57215.5	-86459.9	6.52052	2.70499	0.00424
A0A023GCM0	9ACAR	Protoporphyrinogen oxidase (Fragment) OS=Amblyomma triste OX=251400 PE=2 SV=1	3.68025	17291.2	10797	17553.4	10951	1647.35	3996.19	6494.24	0.62442	-0.679411	0.00424
A0A131YI39	RHIAP	Chitin-binding protein OS=Rhipicephalus appendiculatus OX=34631 PE=4 SV=1	3.67106	58556.4	22191.3	58815.6	22507.9	13649.9	20060.9	36365.1	0.378973	-1.39983	0.00431
A0A224ZBB5	9ACAR	Tudor domain-containing protein 1/4/6/7 OS=Rhipicephalus zambeziensis OX=60191 PE=4 SV=1	3.66895	15444.1	9298.15	15275.4	9724.45	1469.4	3831.05	6145.92	0.602053	-0.732037	0.00432
Q7Z021	RHIMP	Serpin OS=Rhipicephalus microplus OX=6941 PE=2 SV=1	-3.66821	177363	847456	187730	865082	22754.7	446884	-670093	4.7781	2.25644	0.00433
A0A131XES1	9ACAR	Putative amphiphysin OS=Hyalomma excavatum OX=257692 PE=2 SV=1	3.6671	49865.6	32845.9	49859.7	31993.1	3698.27	10750.1	17019.6	0.65869	-0.602329	0.00434
A0A224YTJ8	9ACAR	Ankyrin OS=Rhipicephalus zambeziensis OX=60191 PE=4 SV=1	3.65809	669870	447766	667535	442412	41528.6	142807	222103	0.668438	-0.581134	0.0044
A0A224Z1X0	9ACAR	Prolyl 4-hydroxylase OS=Rhipicephalus zambeziensis OX=60191 PE=4 SV=1	-3.64304	50136.2	277079	49754.3	276070	5874.03	152477	-226942	5.52652	2.46637	0.00451
A0A131Z192	RHIAP	Lysosomal alpha-glucosidase OS=Rhipicephalus appendiculatus OX=34631 PE=3 SV=1	-3.64378	29973.2	37230.1	29972.1	37151	3480.47	3418.31	-7256.92	1.24211	0.312797	0.00451
A0A224Z0T8	9ACAR	3-hydroxy-3-methylglutaryl coenzyme A synthase OS=Rhipicephalus zambeziensis OX=60191 PE=3 SV=1	-3.64202	76454.8	456456	78957.4	459831	7505.91	255465	-380001	5.97027	2.5778	0.00452
A0A224YPN8	9ACAR	ATP synthase subunit d, mitochondrial OS=Rhipicephalus zambeziensis OX=60191 PE=3 SV=1	3.63947	419429	252510	417803	249946	82321.4	76445.3	166919	0.602033	-0.732085	0.00454
A0A131YK32	RHIAP	Peroxidase OS=Rhipicephalus appendiculatus OX=34631 PE=4 SV=1	-3.62942	8018.32	16900.3	9640.62	17079.5	4720.86	3694.13	-8881.97	2.10771	1.07568	0.00462
Q4PMD3	IXOSC	40S ribosomal protein S10 OS=Ixodes scapularis OX=6945 GN=8043970 PE=2 SV=1	3.62641	568555	420770	575488	405455	40115.5	91407.8	147786	0.740068	-0.434269	0.00464
L7MCH9	9ACAR	Putative dumpy (Fragment) OS=Rhipicephalus pulchellus OX=72859 PE=2 SV=1	3.62359	58284.5	26877.9	58652.5	26494.7	8256.06	19559.3	31406.6	0.46115	-1.11669	0.00466
L7MEX1	9ACAR	Putative o-linked n-acetylglucosamine transferase ogt (Fragment) OS=Rhipicephalus pulchellus OX=72859 PE=2 SV=1	3.62303	15784.5	10123.2	16511.8	9310.63	2314.57	3048.38	5661.26	0.64134	-0.640839	0.00467
G3MR93	9ACAR	Glycerol-3-phosphate dehydrogenase [NAD(+)] OS=Amblyomma maculatum OX=34609 PE=2 SV=1	-3.62309	37219.4	44567.1	36431.3	44897.6	2184.21	4461.69	-7347.75	1.19742	0.259926	0.00467
A0A224YHC3	9ACAR	Amblyomma 40 33 family member OS=Rhipicephalus zambeziensis OX=60191 PE=4 SV=1	-3.62107	50932.4	108977	50310.9	106837	18660.9	34546.7	-58044.6	2.13964	1.09737	0.00468
G3MLW1	9ACAR	Uncharacterized protein OS=Amblyomma maculatum OX=34609 PE=2 SV=1	3.61859	11360.9	6131.35	11163	5874.66	2729.13	2254.6	5229.53	0.53969	-0.889798	0.0047
A0A224YWY6	9ACAR	Geranylgeranyl diphosphate synthase type III OS=Rhipicephalus zambeziensis OX=60191 PE=3 SV=1	-3.616	30317	37269	30363.4	36337.6	2727.95	3838.77	-6952.05	1.22931	0.297851	0.00472
W0G2Y3	RHIMP	Cyclin-dependent kinase 7 OS=Rhipicephalus microplus OX=6941 PE=2 SV=1	3.61306	10404.3	8480.43	10451.8	8322.79	503.606	1203.12	1923.83	0.815092	-0.294965	0.00474
L7M9A1	9ACAR	Putative cell-cycle and apoptosis regulatory protein 1 strongylocentrotus purpuratus OS=Rhipicephalus pulchellus OX=72859 PE=2 SV=1	3.61161	28527.8	20345.7	28340.8	19615.8	3007.32	4663.81	8182.13	0.713188	-0.487647	0.00476
A0A224YS37	9ACAR	Abhydrolase domain-containing protein 16A OS=Rhipicephalus zambeziensis OX=60191 PE=4 SV=1	-3.60931	179785	221912	178377	219463	14204.2	24812.1	-42127.5	1.23432	0.303719	0.00477
L7M5Z0	9ACAR	Putative nuclear transport receptor crm1/msn5 importin beta superfamily OS=Rhipicephalus pulchellus OX=72859 PE=2 SV=1	3.60787	348482	231438	347551	230998	13136.7	78371.1	117044	0.664133	-0.590457	0.00478
A0A131XQJ3	9ACAR	Putative glutathione s-transferase (Fragment) OS=Hyalomma excavatum OX=257692 PE=2 SV=1	-3.60865	32623.5	67622.1	33552	66590	4621.92	23302.5	-34998.7	2.07281	1.05159	0.00478
C9K2E7	HAELO	Lysine-ketoglutarate reductase/saccharopine dehydrogenase OS=Haemaphysalis longicornis OX=44386 GN=LKR/SDH PE=2 SV=1	-3.60894	30401.9	40222.4	29773.4	40354.3	2780.82	6057.65	-9820.5	1.32302	0.403837	0.00478
A0A1E1XES9	9ACAR	Putative ca2+-binding protein regucalcin/smp30 OS=Amblyomma aureolatum OX=187763 PE=2 SV=1	-3.60832	57015.3	166197	57169.3	165837	1508.47	74102	-109181	2.91495	1.54347	0.00478
L7LXF3	9ACAR	Uncharacterized protein OS=Rhipicephalus pulchellus OX=72859 PE=2 SV=1	3.60639	24208.5	14725.5	24225.9	13784.3	2548.1	5915.45	9482.97	0.608279	-0.717195	0.0048
A0A034WX82	RHIMP	Chitinase_1 OS=Rhipicephalus microplus OX=6941 PE=4 SV=1	-3.60428	59316.5	136518	58596.6	135019	10167.4	51472	-77201.4	2.30152	1.20258	0.00481
L7M2A1	9ACAR	Putative deoxyribonuclease tatdn1 OS=Rhipicephalus pulchellus OX=72859 PE=2 SV=1	3.59966	20230.9	15087.5	20605.3	14406.9	1552.24	3136.94	5143.41	0.745765	-0.423207	0.00485
L7M1V6	9ACAR	Uncharacterized protein OS=Rhipicephalus pulchellus OX=72859 PE=2 SV=1	-3.5968	52904.1	107109	53280	106509	2578.77	36824.6	-54205.3	2.0246	1.01763	0.00487
A0A034WU66	RHIMP	Peroxinectin 1 (Fragment) OS=Rhipicephalus microplus OX=6941 PE=4 SV=1	-3.59356	244389	413350	246266	413612	7162.77	114946	-168961	1.69136	0.758183	0.0049
Q2VMW0	AMBAM	Histamine release factor OS=Amblyomma americanum OX=6943 PE=2 SV=1	-3.59141	12543.1	24683.3	14480.5	25051.5	5103.29	6520.46	-12140.2	1.96788	0.976641	0.00492
L7M2A3	9ACAR	40S ribosomal protein S27 OS=Rhipicephalus pulchellus OX=72859 PE=2 SV=1	3.58943	360426	232394	355488	232216	82378	29113	128032	0.644777	-0.633129	0.00493
L7M6Y4	9ACAR	Putative kinesin light chain OS=Rhipicephalus pulchellus OX=72859 PE=2 SV=1	3.58868	95173.6	69839.5	94500.9	68535.2	6995.83	15813.7	25334.1	0.733812	-0.446518	0.00494
A0A224Z2Q9	9ACAR	U3 small nucleolar RNA-associated protein 20 OS=Rhipicephalus zambeziensis OX=60191 PE=4 SV=1	3.58695	18591.4	10119.2	18178.3	9432.41	2780.29	5073.75	8472.22	0.544294	-0.877542	0.00495
A0A224YS34	9ACAR	17 beta hydroxysteroid dehydrogenase type 3 OS=Rhipicephalus zambeziensis OX=60191 PE=3 SV=1	-3.58473	80591.7	172255	79688.8	171204	6009.63	62345.7	-91663.2	2.13738	1.09584	0.00497
L7M3X1	9ACAR	Putative nadh:ubiquinone oxidoreductase OS=Rhipicephalus pulchellus OX=72859 PE=2 SV=1	3.57869	41187.4	26144.1	43170.2	27050.2	5101.18	8944.23	15043.4	0.634759	-0.65572	0.00502
A0A131ZBK7	RHIAP	Twitchin like (Fragment) OS=Rhipicephalus appendiculatus OX=34631 PE=4 SV=1	-3.57749	12533.6	27179.4	12877.2	28650.4	3996.42	9197.13	-14645.8	2.16852	1.11671	0.00503
A0A224YV04	9ACAR	Nuclear transport regulator OS=Rhipicephalus zambeziensis OX=60191 PE=4 SV=1	3.57133	126157	74256.8	125584	73380	4730.3	35281.2	51899.9	0.588608	-0.764621	0.00508
B7PPK2	IXOSC	Munc13-4, putative OS=Ixodes scapularis OX=6945 GN=8051575 PE=4 SV=1	3.57172	13641.8	6713.37	13116.7	3922.24	1181.59	4602.29	6928.47	0.492116	-1.02293	0.00508
L7MHW5	9ACAR	Putative mitochondrial import inner membrane translocase subunit tim44 (Fragment) OS=Rhipicephalus pulchellus OX=72859 PE=2 SV=1	3.56843	151410	129091	148368	127634	10615.9	11045.8	22318.5	0.852595	-0.230067	0.00511
A0A224Z2U0	9ACAR	U3 small nucleolar RNA-associated protein 12 OS=Rhipicephalus zambeziensis OX=60191 PE=4 SV=1	3.56577	7197.41	3652.31	7258.74	3834	1354.57	2023.81	3545.1	0.507447	-0.97867	0.00513
L7MAX7	9ACAR	Putative eukaryotic translation initiation factor 4a2 OS=Rhipicephalus pulchellus OX=72859 PE=2 SV=1	3.55643	1.76736e+06	1.34575e+06	1.77014e+06	1.32735e+06	32556.5	288549	421605	0.761449	-0.393181	0.00521
A0A131YVG0	RHIAP	Acyl-coenzyme A oxidase OS=Rhipicephalus appendiculatus OX=34631 PE=3 SV=1	-3.55569	31169.3	80786.6	31246.1	79549.1	2257.94	34106.4	-49617.3	2.59186	1.37399	0.00522
A0A1E1X5P2	9ACAR	Putative polyprenyl synthetase (Fragment) OS=Amblyomma aureolatum OX=187763 PE=2 SV=1	-3.55438	8240.66	120559	8453.09	119480	719.453	77400.7	-112319	14.6298	3.87084	0.00523
A0A023G0K4	9ACAR	Putative transforming growth factor-beta-induced protein ig-h3 OS=Amblyomma parvum OX=251391 PE=2 SV=1	3.55075	131693	93734.9	131674	95947.7	23576.1	11394.6	37957.9	0.711769	-0.490518	0.00526
A0A131YVZ7	RHIAP	Citrate synthase OS=Rhipicephalus appendiculatus OX=34631 PE=3 SV=1	3.54789	3.22419e+06	1.99727e+06	3.25037e+06	1.96138e+06	191030	825248	1.22691e+06	0.619466	-0.690903	0.00529
A0A224Z2K0	9ACAR	Tropomyosin OS=Rhipicephalus zambeziensis OX=60191 PE=4 SV=1	-3.54733	149215	246597	147237	246674	19447.8	64369.5	-97381.1	1.65262	0.724756	0.00529
H6BG92	RHIMP	Inorganic pyrophosphatase OS=Rhipicephalus microplus OX=6941 PE=2 SV=1	-3.5403	185035	273720	186488	273722	22610	57042.4	-88684.9	1.47929	0.564901	0.00535
L7MAP4	9ACAR	Succinate--CoA ligase [ADP-forming] subunit beta, mitochondrial OS=Rhipicephalus pulchellus OX=72859 PE=2 SV=1	3.53965	520442	376535	519013	375051	18137.2	97920.6	143907	0.72349	-0.466955	0.00536
A0A131YQE1	RHIAP	Agmatinase OS=Rhipicephalus appendiculatus OX=34631 PE=3 SV=1	3.53721	18657.3	13915.3	18438.2	13887.6	1555.85	2891.86	4742.04	0.745835	-0.423071	0.00538
V9VLN0	RHIMP	Serine protease inhibitor 12 RmS12 OS=Rhipicephalus microplus OX=6941 GN=RmS-12 PE=2 SV=1	-3.52792	67038.8	335421	66221.1	341423	9015.29	186124	-268382	5.00338	2.3229	0.00547
L7M4G8	9ACAR	Uncharacterized protein OS=Rhipicephalus pulchellus OX=72859 PE=2 SV=1	3.52794	81922.4	62406.2	83937.6	61402.3	7029.37	11584.4	19516.2	0.761772	-0.392568	0.00547
A0A224YKB2	9ACAR	Crystallin alpha B OS=Rhipicephalus zambeziensis OX=60191 PE=3 SV=1	3.5269	178458	119060	175961	115671	28328.4	29988.4	59398	0.66716	-0.583895	0.00548
A0A034WWU0	RHIMP	Secreted protein 27 (Fragment) OS=Rhipicephalus microplus OX=6941 PE=4 SV=1	3.51322	74050	38069.5	76235.7	37704.7	8758.47	23507.7	35980.4	0.514106	-0.959862	0.0056
G3X6N3	BOVIN	Serotransferrin OS=Bos taurus OX=9913 GN=TF PE=1 SV=1	-3.51243	45650.2	509738	45680.9	504233	17100.2	323192	-464087	11.1662	3.48106	0.00561
L7M1C0	9ACAR	Uncharacterized protein OS=Rhipicephalus pulchellus OX=72859 PE=2 SV=1	3.50875	312402	229169	305667	230716	57058.9	10980.1	83233.1	0.733571	-0.446992	0.00564
A0A131Z7R0	RHIAP	E3 ubiquitin-protein ligase HUWE1 (Fragment) OS=Rhipicephalus appendiculatus OX=34631 PE=4 SV=1	3.50606	12331.7	7862.49	11941.4	7750.22	1887.09	2487.62	4469.22	0.637583	-0.649315	0.00567
A0A1K0FUD3	BOVIN	Globin C1 OS=Bos taurus OX=9913 GN=GLNC1 PE=3 SV=1	-3.50411	418893	8.69388e+06	419252	8.52491e+06	133590	5.78295e+06	-8.27499e+06	20.7544	4.37535	0.00569
A0A034WTT6	RHIMP	Secreted protein 23 OS=Rhipicephalus microplus OX=6941 PE=4 SV=1	-3.50023	123748	248720	121954	248008	21091.8	84875.3	-124972	2.00989	1.00712	0.00572
L7M474	9ACAR	Putative hiv-1 vpr-binding protein OS=Rhipicephalus pulchellus OX=72859 PE=2 SV=1	-3.49854	16489.3	24537.9	17036.5	25379.1	2198.03	5188.89	-8048.66	1.48812	0.573486	0.00574
A0A131YNG4	RHIAP	Phosphatidate phosphatase OS=Rhipicephalus appendiculatus OX=34631 PE=4 SV=1	3.4975	42320.1	28008.8	42062.9	25783.7	2182.24	9782.55	14311.3	0.661832	-0.595464	0.00575
A0A131XRP8	9ACAR	60S ribosomal protein L6 OS=Hyalomma excavatum OX=257692 PE=2 SV=1	3.49383	1.23796e+06	700861	1.24543e+06	691280	163857	339033	537096	0.566143	-0.820761	0.00579
G3MM71	9ACAR	Uncharacterized protein OS=Amblyomma maculatum OX=34609 PE=2 SV=1	3.4921	752580	599506	759825	601150	97681.8	44576	153074	0.796601	-0.328071	0.0058
A0A224YG28	9ACAR	Proteasome subunit beta type OS=Rhipicephalus zambeziensis OX=60191 PE=3 SV=1	-3.48803	61725.7	236418	61913.1	235324	12531.9	122037	-174692	3.83014	1.9374	0.00584
A0A224ZBM3	9ACAR	Ubiquitin-conjugating enzyme E2 O OS=Rhipicephalus zambeziensis OX=60191 PE=3 SV=1	3.48747	10334.5	7742.12	10421.6	7086.95	917.467	1572.78	2592.39	0.749152	-0.41667	0.00585
Q3SZV7	BOVIN	Hemopexin OS=Bos taurus OX=9913 GN=HPX PE=2 SV=1	-3.48382	16338.8	159416	17497.5	160911	4848.25	100481	-143077	9.7569	3.28642	0.00588
A0A034WXT5	RHIMP	Large GYY protein 1 OS=Rhipicephalus microplus OX=6941 PE=4 SV=1	-3.4831	6161.65	16166	6320.78	15277.5	961.421	6969.58	-10004.4	2.62365	1.39158	0.00589
L7LYH4	9ACAR	Putative mitochondrial ribosomal protein l44 OS=Rhipicephalus pulchellus OX=72859 PE=2 SV=1	3.47694	18828.9	12077	18494.7	10849.8	1620.47	4472.1	6751.84	0.64141	-0.640681	0.00595
F1MH40	BOVIN	Uncharacterized protein OS=Bos taurus OX=9913 PE=1 SV=2	-3.47576	5834.36	44231.8	5666.49	43790.4	2132.22	26975.9	-38397.4	7.58125	2.92244	0.00596
A0A224YSQ2	9ACAR	Aldehyde dehydrogenase OS=Rhipicephalus zambeziensis OX=60191 PE=3 SV=1	-3.46934	216881	437279	214721	436561	9357.51	155329	-220399	2.01622	1.01165	0.00603
L7MAB5	9ACAR	NEDD8-activating enzyme E1 regulatory subunit OS=Rhipicephalus pulchellus OX=72859 PE=2 SV=1	3.46597	37828.2	24391.7	37166.7	22864.5	2605.18	9131.51	13436.4	0.644804	-0.633068	0.00606
A0A131YKH1	RHIAP	Acyl coa synthetase OS=Rhipicephalus appendiculatus OX=34631 PE=4 SV=1	-3.4659	7980.75	60221.7	8241.27	57921.8	1253.64	36899.5	-52241	7.54587	2.91569	0.00606
L7M5F9	9ACAR	Putative cytochrome oxidase subunit viic OS=Rhipicephalus pulchellus OX=72859 PE=2 SV=1	3.46518	37754.5	19789.8	37744.2	18583.1	7532.84	10223.5	17964.6	0.524172	-0.931887	0.00607
A0A131YHA4	RHIAP	Clathrin heavy chain OS=Rhipicephalus appendiculatus OX=34631 PE=3 SV=1	3.46427	1.52054e+06	1.04284e+06	1.52379e+06	1.03233e+06	25546.5	336796	477693	0.685839	-0.544057	0.00608
W0G370	RHIMP	Cyclin-dependent kinase 1 OS=Rhipicephalus microplus OX=6941 PE=2 SV=1	3.46399	12480.8	3872.15	13062.6	3268.14	5515.82	2575.37	8608.66	0.310248	-1.68851	0.00608
A0A023GFJ4	9ACAR	Putative acyl-coa synthetase (Fragment) OS=Amblyomma triste OX=251400 PE=2 SV=1	-3.46337	5246.21	47847.7	5186.41	47498.5	818.807	30119	-42601.4	9.12042	3.1891	0.00609
A0A224YLW2	9ACAR	Citronellyl-CoA dehydrogenase OS=Rhipicephalus zambeziensis OX=60191 PE=3 SV=1	-3.4555	19071.6	25411.3	19468	25476.8	989.683	4383.65	-6339.66	1.33241	0.414042	0.00617
Q6JGX1	RHIMP	Lipocalin-like protein OS=Rhipicephalus microplus OX=6941 PE=2 SV=1	-3.45259	105415	1.36814e+06	105840	1.36068e+06	20789.3	895614	-1.26272e+06	12.9785	3.69806	0.0062
L7M7I0	9ACAR	Hypoxanthine phosphoribosyltransferase OS=Rhipicephalus pulchellus OX=72859 PE=2 SV=1	3.44635	22386.1	15065.9	22632.4	15253.9	1132.17	5078.14	7320.2	0.673003	-0.571316	0.00626
L7MFD7	9ACAR	Putative ubiquilin-1 (Fragment) OS=Rhipicephalus pulchellus OX=72859 PE=2 SV=1	-3.44564	54283.1	66958.6	54733.8	66776.3	6077.37	6652.99	-12675.4	1.23351	0.302765	0.00627
A0A023GP41	9ACAR	Putative vitellogenin-3 (Fragment) OS=Amblyomma triste OX=251400 PE=2 SV=1	3.44354	14916.8	9413.22	14662	8924.24	2586.63	2938.61	5503.59	0.631048	-0.664179	0.00629
F0JA20	AMBVA	40S ribosomal protein S7 (Fragment) OS=Amblyomma variegatum OX=34610 PE=2 SV=1	3.44251	1.33201e+06	1.00527e+06	1.32497e+06	1.01923e+06	201780	115484	326742	0.7547	-0.406024	0.0063
A0A131XLR2	9ACAR	Acyl carrier protein OS=Hyalomma excavatum OX=257692 PE=2 SV=1	3.43975	72514.9	53982.5	71232.6	53676.3	4662.06	12346.2	18532.4	0.744434	-0.425785	0.00633
A0A023FZZ7	9ACAR	T-complex protein 1 subunit delta OS=Amblyomma parvum OX=251391 PE=2 SV=1	3.43853	153784	76974	152415	75280.2	27700.5	47186.7	76809.6	0.500534	-0.998459	0.00635
A0A1E1XFT0	9ACAR	Putative mrna cleavage and polyadenylation factor ii complex subunit cft1 cpsf subunit (Fragment) OS=Amblyomma aureolatum OX=187763 PE=2 SV=1	3.43035	3433.82	1922.49	3497.24	2079.51	742.187	783.446	1511.32	0.559871	-0.836834	0.00643
A0A131YTA4	RHIAP	Translational activator gcn1 translational activator gcn1 OS=Rhipicephalus appendiculatus OX=34631 PE=4 SV=1	3.42891	34513.3	21198.2	34733.5	21109.8	1339.19	9417.06	13315.1	0.614204	-0.70321	0.00645
A0A224Z4N0	9ACAR	Ornithine-oxo-acid transaminase OS=Rhipicephalus zambeziensis OX=60191 PE=3 SV=1	3.42936	236651	216368	239057	217640	7797.17	12209.8	20282.3	0.914294	-0.129269	0.00645
L7M579	9ACAR	Dolichyl-diphosphooligosaccharide--protein glycosyltransferase 48 kDa subunit OS=Rhipicephalus pulchellus OX=72859 PE=2 SV=1	-3.42772	472418	663165	472197	663914	19588.4	134895	-190747	1.40377	0.489303	0.00646
A0A224YRP0	9ACAR	Insulin-like growth factor 2 receptor OS=Rhipicephalus zambeziensis OX=60191 PE=4 SV=1	3.42813	32980.1	18427.4	32521.6	18142.7	4439.53	9402.92	14552.7	0.558744	-0.839742	0.00646
Q0ZB31	RHIMP	Putative intracellular cystatin OS=Rhipicephalus microplus OX=6941 PE=2 SV=1	-3.42409	41160	53303.3	40418.5	54093.5	5545.54	6686.59	-12143.3	1.29503	0.372982	0.0065
A0A1E1XBG6	9ACAR	Putative nuclear pore complex protein nup88 (Fragment) OS=Amblyomma aureolatum OX=187763 PE=2 SV=1	3.4241	12211	7655.26	12233.1	7789.93	1707.22	2776.05	4555.7	0.626917	-0.673653	0.0065
L7M127	9ACAR	Uncharacterized protein OS=Rhipicephalus pulchellus OX=72859 PE=2 SV=1	3.41403	7237.18	4430.69	7130.64	4942.13	723.534	1879.1	2806.48	0.612213	-0.707894	0.00661
A0A224Z318	9ACAR	Mitochondrial import receptor subunit TOM70 (Fragment) OS=Rhipicephalus zambeziensis OX=60191 PE=4 SV=1	3.41327	28058.7	19408	27930.3	19052.4	4444.03	4334.91	8650.78	0.691691	-0.531801	0.00662
A0A131YIN0	RHIAP	Protein nlrc3 OS=Rhipicephalus appendiculatus OX=34631 PE=4 SV=1	3.41301	75038.6	45098.2	75127.8	45603.9	4954.77	20909	29940.5	0.600999	-0.734565	0.00662
L7M282	9ACAR	Putative soluble epoxide hydrolase OS=Rhipicephalus pulchellus OX=72859 PE=2 SV=1	3.41353	22879.9	18237.4	22940.4	18396.8	2758.62	1867.58	4642.46	0.797094	-0.327178	0.00662
L7M963	9ACAR	Putative aquaporin major intrinsic protein family OS=Rhipicephalus pulchellus OX=72859 PE=2 SV=1	3.41248	88832.4	62920.9	86533.5	62176.3	18269.9	3485.12	25911.5	0.70831	-0.497547	0.00663
A0A034WWU3	RHIMP	Alpha2 macroglobulin 2 (Fragment) OS=Rhipicephalus microplus OX=6941 PE=4 SV=1	-3.41106	82853.3	152158	83401.8	150523	4305.42	49581	-69304.4	1.83647	0.876936	0.00665
A0A1E1XQB8	9ACAR	Putative myosin class ii heavy chain OS=Amblyomma sculptum OX=1581419 PE=2 SV=1	3.41034	12006.3	6712.42	11583.7	5098.33	1170.33	3617.75	5293.86	0.559076	-0.838884	0.00665
V6F9A2	BOVIN	Apolipoprotein A-I preproprotein OS=Bos taurus OX=9913 GN=APOA1 PE=3 SV=1	-3.40986	9243.83	64738.7	9520.05	64569.5	1820.74	39823.4	-55494.9	7.00345	2.80807	0.00666
L7MB37	9ACAR	Putative actin OS=Rhipicephalus pulchellus OX=72859 PE=2 SV=1	3.40934	103101	90299.6	104312	91354.1	4242.08	8160.45	12801.2	0.875838	-0.191264	0.00667
A0A224Z2U9	9ACAR	Threonyl trna synthetase OS=Rhipicephalus zambeziensis OX=60191 PE=3 SV=1	-3.40677	13040.8	23380.5	12864.4	22827.8	1909.54	7184.82	-10339.6	1.79286	0.842266	0.00669
A0A224YSS3	9ACAR	Acyl coa binding domain containing protein OS=Rhipicephalus zambeziensis OX=60191 PE=4 SV=1	-3.40703	27201	84195.1	27368.6	84909	1685.29	40941.3	-56994.2	3.0953	1.63008	0.00669
L7M621	9ACAR	Putative translocon-associated protein OS=Rhipicephalus pulchellus OX=72859 PE=2 SV=1	3.40684	306789	237634	305116	234152	17235	46639.6	69155.3	0.774584	-0.368507	0.00669
G5E5T5	BOVIN	Uncharacterized protein OS=Bos taurus OX=9913 PE=1 SV=1	-3.40601	9672.17	69637.2	9555.86	71911.7	1840.72	43085.6	-59965	7.19975	2.84795	0.0067
A0A131YN91	RHIAP	Advillin OS=Rhipicephalus appendiculatus OX=34631 PE=4 SV=1	-3.40636	36470.2	51762.7	36312.7	52475.8	2281.04	10757.5	-15292.4	1.41931	0.505193	0.0067
A0A224Z3W5	9ACAR	Eukaryotic translation initiation factor 3 subunit I OS=Rhipicephalus zambeziensis OX=60191 PE=3 SV=1	-3.40098	251042	282081	248779	279648	7624.33	21014.5	-31038.5	1.12364	0.168178	0.00676
A0A224Z2W7	9ACAR	Large subunit ribosomal protein LP1 OS=Rhipicephalus zambeziensis OX=60191 PE=3 SV=1	3.39818	242357	203227	237060	206625	24752.7	13523.8	39130.4	0.838542	-0.254045	0.00679
A0A0A7DS56	RHIMP	Pyruvate kinase OS=Rhipicephalus microplus OX=6941 PE=2 SV=1	3.39677	1.28135e+06	1.02547e+06	1.28047e+06	1.02162e+06	27921.6	182403	255889	0.800298	-0.321391	0.00681
A0A034WWP0	RHIMP	ML domain-containing protein 1 (Fragment) OS=Rhipicephalus microplus OX=6941 PE=4 SV=1	-3.39485	64636.3	91473.4	63798.5	90910.7	2707.53	19173.6	-26837.1	1.4152	0.501009	0.00683
A0A131Z2D6	RHIAP	Antigen 5 family member OS=Rhipicephalus appendiculatus OX=34631 PE=4 SV=1	3.38976	58826.5	49390	58528.8	50412.7	4183.96	5384.45	9436.47	0.839588	-0.252246	0.00689
L7ML15	9ACAR	Putative lipid exporter abca1 (Fragment) OS=Rhipicephalus pulchellus OX=72859 PE=2 SV=1	3.38572	26350.6	17012.5	26633.2	17031	3407.92	5833.38	9338.11	0.64562	-0.631242	0.00694
L7MI05	9ACAR	Putative vitronectin receptor alpha subunit (Fragment) OS=Rhipicephalus pulchellus OX=72859 PE=2 SV=1	3.37628	321817	222043	321902	217378	26141.8	67500.6	99773.9	0.689967	-0.535401	0.00705
L7M846	9ACAR	RuvB-like helicase OS=Rhipicephalus pulchellus OX=72859 PE=2 SV=1	3.37631	254918	194958	255773	191757	10714.2	42160.3	59959.8	0.764788	-0.386869	0.00705
A0A224Z7R3	9ACAR	V-type proton ATPase subunit C OS=Rhipicephalus zambeziensis OX=60191 PE=3 SV=1	3.37282	192876	153257	194260	150991	4694.87	28388	39619.7	0.794585	-0.331726	0.00709
A0A224YUY3	9ACAR	Cullin 4 OS=Rhipicephalus zambeziensis OX=60191 PE=3 SV=1	3.37022	96962.1	64579.6	96695.7	66064.7	7209.95	22404.1	32382.4	0.66603	-0.586341	0.00712
A0A131YVB6	RHIAP	Symplekin OS=Rhipicephalus appendiculatus OX=34631 PE=4 SV=1	3.36897	37334.8	23109.1	36087.3	23279.6	3555.01	9712.98	14225.7	0.61897	-0.692059	0.00713
A0A023GDD0	9ACAR	Putative dehydrogenase with different specificities related to short-chain alcohol dehydrogenase OS=Amblyomma triste OX=251400 PE=2 SV=1	3.36877	14853.8	10146.3	15867.4	10362.9	3382.23	526.32	4707.55	0.683075	-0.549883	0.00714
A0A224YYU9	9ACAR	Fructose-1,6-bisphosphatase I OS=Rhipicephalus zambeziensis OX=60191 PE=3 SV=1	-3.36704	19118.3	32312.1	18447.4	34709.3	2857.74	9163.03	-13193.8	1.69011	0.757118	0.00716
A0A224Z1P8	9ACAR	Large subunit ribosomal protein L22e OS=Rhipicephalus zambeziensis OX=60191 PE=4 SV=1	3.36339	642555	520733	647660	522354	63436.3	62025.9	121822	0.810409	-0.303277	0.0072
L7LXF2	9ACAR	Putative cap OS=Rhipicephalus pulchellus OX=72859 PE=2 SV=1	3.36097	62757.5	39751.3	63799.6	42116.3	3209.38	16457	23006.2	0.633412	-0.658784	0.00723
L7MKK2	9ACAR	Lysine--tRNA ligase (Fragment) OS=Rhipicephalus pulchellus OX=72859 PE=2 SV=1	3.35553	419469	297834	418756	296070	15930.5	87351.6	121636	0.710025	-0.494059	0.0073
L7MED0	9ACAR	Transgelin (Fragment) OS=Rhipicephalus pulchellus OX=72859 PE=2 SV=1	3.35526	57700.3	45348.8	56619.6	43637.3	5823.05	6884.89	12351.5	0.785936	-0.347516	0.0073
J7K1V4	BOBOX	Lactoferrin OS=Bos indicus x Bos taurus OX=30522 PE=2 SV=1	-3.35267	6245.79	33372.2	6347.76	33997.1	1673.6	19748	-27126.5	5.34315	2.41769	0.00733
A0A224YQ83	9ACAR	40s ribosomal protein s3 OS=Rhipicephalus zambeziensis OX=60191 PE=4 SV=1	3.34848	1.70252e+06	1.4535e+06	1.70131e+06	1.45872e+06	42251.4	177192	249014	0.853738	-0.228136	0.00738
L7LSB9	9ACAR	Uncharacterized protein OS=Rhipicephalus pulchellus OX=72859 PE=2 SV=1	3.34458	416715	294626	416047	295065	13911.4	88326.3	122089	0.707021	-0.500176	0.00743
Q17174	RHIMP	GP80 (Fragment) OS=Rhipicephalus microplus OX=6941 PE=2 SV=1	-3.34451	21674.3	109738	22333.3	108439	11222.7	63513.2	-88063.7	5.06305	2.34001	0.00743
G3MQN0	9ACAR	Uncharacterized protein OS=Amblyomma maculatum OX=34609 PE=2 SV=1	3.34415	22458.1	17426.4	23065.2	17004.8	1887.73	3165.36	5031.62	0.775955	-0.365955	0.00744
A0A131ZAF8	RHIAP	Rab3 GTPaseactivating protein, non-catalytic subunit family (Fragment) OS=Rhipicephalus appendiculatus OX=34631 PE=4 SV=1	3.34088	11256.2	8248.9	11475.2	7809.17	683.711	2096.25	3007.33	0.732829	-0.448451	0.00748
L7MKR9	9ACAR	Putative mannose-p-dolichol utilization defect 1 protein (Fragment) OS=Rhipicephalus pulchellus OX=72859 PE=2 SV=1	-3.34001	40668.3	63677.3	40510.8	63945	4417.7	16285.8	-23009	1.56577	0.646875	0.00749
A0A224Z510	9ACAR	RNA cytidine acetyltransferase OS=Rhipicephalus zambeziensis OX=60191 PE=3 SV=1	3.33745	40608.8	25045.9	40592.4	24840.3	3338.95	10923.3	15562.9	0.616761	-0.697216	0.00752
L7M2Q2	9ACAR	Putative tensin-1 OS=Rhipicephalus pulchellus OX=72859 PE=2 SV=1	3.33419	83427.6	51077.5	81816.2	51982.4	8764.22	22091.2	32350.1	0.612237	-0.707837	0.00756
L7MEV5	9ACAR	Putative guanine nucleotide exchange factor (Fragment) OS=Rhipicephalus pulchellus OX=72859 PE=2 SV=1	3.33358	39337.9	28661.5	39666.4	25796	1413.35	7716.57	10676.4	0.728598	-0.456806	0.00757
V5HZ27	IXORI	Putative ras-related protein rab-5b OS=Ixodes ricinus OX=34613 PE=2 SV=1	-3.33091	5200.57	10383.6	5224.9	10334.4	1476.86	3513.72	-5182.98	1.99662	0.997558	0.00761
A0A224Z7X2	9ACAR	Ribonuclease DdI-like protein OS=Rhipicephalus zambeziensis OX=60191 PE=3 SV=1	3.32544	81482.2	42505.7	80997.3	42656.5	1255.15	28682.3	38976.5	0.521656	-0.93883	0.00768
A0A224YM66	9ACAR	Lipase maturation factor OS=Rhipicephalus zambeziensis OX=60191 PE=3 SV=1	3.32133	32038	20785.4	31216.4	20892.2	5915.66	5820.21	11252.6	0.648774	-0.624211	0.00773
A0A224YVM6	9ACAR	Phenylalanyl trna synthetase beta subunit OS=Rhipicephalus zambeziensis OX=60191 PE=4 SV=1	-3.31776	72275.3	96696.2	74139.9	92725.8	10251.4	14831.9	-24420.9	1.33789	0.419956	0.00778
A0A224Z4Z6	9ACAR	Na(+)/H(+) exchange regulatory cofactor NHE-RF1-like OS=Rhipicephalus zambeziensis OX=60191 PE=4 SV=1	-3.31569	30544.1	79013	31056.4	79038	3598.51	35625.4	-48468.8	2.58685	1.37119	0.0078
L7M1M7	9ACAR	Putative puf family rna-binding protein OS=Rhipicephalus pulchellus OX=72859 PE=2 SV=1	3.3148	72297	48135.8	73996.5	46319.5	8922.39	15464.8	24161.2	0.665806	-0.586826	0.00782
A0A224Z1V5	9ACAR	Microsomal prostaglandin-E synthase 2 OS=Rhipicephalus zambeziensis OX=60191 PE=4 SV=1	3.31399	54200.8	36297.3	53762	34830.7	5557	12009.8	17903.5	0.669682	-0.578453	0.00783
B7SP27	DERVA	Putative aldehyde dehydrogenase (Fragment) OS=Dermacentor variabilis OX=34621 GN=ALDH PE=2 SV=1	3.30993	36237.9	25654.4	37100.3	25229.9	1702.43	7644.98	10583.5	0.707944	-0.498293	0.00788
L7M764	9ACAR	Putative member of chemokine-like factor super family OS=Rhipicephalus pulchellus OX=72859 PE=2 SV=1	3.30656	104385	70706	104960	69362.2	19340.7	15760.4	33678.6	0.67736	-0.562005	0.00793
A0A1E1XQ69	9ACAR	Protein involved in maintenance of golgi structure and er-golgi transport (Fragment) OS=Amblyomma sculptum OX=1581419 PE=2 SV=1	3.30443	3923.79	2802.18	3904.88	2736.76	472.578	684.062	1121.62	0.71415	-0.485701	0.00795
A0A224YXH6	9ACAR	Peptidylglycine alpha amidating monooxygenase OS=Rhipicephalus zambeziensis OX=60191 PE=4 SV=1	3.30285	25281.8	15179	24599.3	14784.8	6978.09	2728.3	10102.8	0.600393	-0.73602	0.00797
L7MCU2	9ACAR	Protein-S-isoprenylcysteine O-methyltransferase (Fragment) OS=Rhipicephalus pulchellus OX=72859 PE=2 SV=1	3.30167	10976.1	6599.61	10699.5	6855.74	1577	2838.17	4376.46	0.601273	-0.733909	0.00799
A0A131XKN3	9ACAR	Putative acyl-coa thioesterase (Fragment) OS=Hyalomma excavatum OX=257692 PE=2 SV=1	3.29997	31711.9	25838	31257.4	26583.4	1946.96	3901.2	5873.89	0.814773	-0.29553	0.00801
A0A224Z0B5	9ACAR	Isoleucyl-tRNA synthetase OS=Rhipicephalus zambeziensis OX=60191 PE=3 SV=1	3.29917	308967	233406	309734	233697	6498.68	55722.3	75560.1	0.755443	-0.404606	0.00802
L7LWI3	9ACAR	Putative lipoprotein amino terminal region OS=Rhipicephalus pulchellus OX=72859 PE=2 SV=1	-3.29288	79781.3	115236	79672.8	115235	3322.89	26163.7	-35454.8	1.4444	0.53047	0.00811
A0A1E1XVN9	9ACAR	Putative muscle-specific protein 300 isoform k (Fragment) OS=Amblyomma sculptum OX=1581419 PE=2 SV=1	3.29031	367450	219138	370957	216472	26878.3	107090	148312	0.596375	-0.745708	0.00815
V5IIP9	IXORI	Mothers against decapentaplegic homolog OS=Ixodes ricinus OX=34613 PE=2 SV=1	3.29028	9897.37	6626.54	9914.36	6262.71	856.7	2279.33	3270.83	0.669526	-0.578789	0.00815
L7M2A4	9ACAR	Putative alpha actinin OS=Rhipicephalus pulchellus OX=72859 PE=2 SV=1	3.28928	4.68221e+06	3.00154e+06	4.6614e+06	2.97365e+06	206478	1.23443e+06	1.68067e+06	0.641052	-0.641487	0.00816
L7M5Y4	9ACAR	Uncharacterized protein OS=Rhipicephalus pulchellus OX=72859 PE=2 SV=1	3.28608	97253.5	79916.1	96147.3	78189.9	4115.53	12250.8	17337.4	0.82173	-0.283264	0.0082
L7M0U8	9ACAR	Putative ubiquinol cytochrome c reductase assembly protein cbp3 OS=Rhipicephalus pulchellus OX=72859 PE=2 SV=1	3.27934	8139.65	4618.65	7800.18	4677.41	772.585	2513.96	3521	0.567426	-0.817496	0.0083
C9W1S4	RHISA	Signal peptidase (Fragment) OS=Rhipicephalus sanguineus OX=34632 PE=2 SV=1	3.27762	47048.8	36072.4	48135.6	35161.7	6289.91	5265.72	10976.4	0.766701	-0.383263	0.00832
L7M5F8	9ACAR	Putative alkyl hydroperoxide reductase thiol specific antioxidant OS=Rhipicephalus pulchellus OX=72859 PE=2 SV=1	3.27705	159361	112391	161222	113230	6722.05	34459.4	46970.5	0.705258	-0.503777	0.00833
L7M430	9ACAR	Tetraspanin OS=Rhipicephalus pulchellus OX=72859 PE=2 SV=1	3.2757	47885.5	35698.8	48099.6	35530.7	2169.69	8850.84	12186.7	0.745504	-0.423713	0.00835
A0A034WXG8	RHIMP	Lipocalin 5 OS=Rhipicephalus microplus OX=6941 PE=3 SV=1	-3.26554	163037	354296	164198	347758	8433.33	143215	-191258	2.1731	1.11975	0.00849
A0A131Z267	RHIAP	Chitin-binding protein OS=Rhipicephalus appendiculatus OX=34631 PE=4 SV=1	3.26363	230825	147559	221527	144792	20524.2	59028.1	83266	0.639268	-0.645508	0.00852
A0A224Z517	9ACAR	Sodium/hydrogen exchanger (Fragment) OS=Rhipicephalus zambeziensis OX=60191 PE=3 SV=1	3.26311	4827.47	3039.74	4848.26	2696.51	753.723	1110.33	1787.74	0.629675	-0.667321	0.00853
V5H256	IXORI	Putative serine palmitoyltransferase OS=Ixodes ricinus OX=34613 PE=2 SV=1	3.26253	49652.8	33346.2	49658.6	32573.3	5038.91	11157.9	16306.6	0.671587	-0.574354	0.00854
A0A224Z3R0	9ACAR	Lupus La protein OS=Rhipicephalus zambeziensis OX=60191 PE=4 SV=1	3.26144	130719	103842	133679	103377	11377.1	16674.7	26877.5	0.794388	-0.332084	0.00855
A0A224YXT7	9ACAR	Regulator complex protein LAMTOR5 OS=Rhipicephalus zambeziensis OX=60191 PE=4 SV=1	3.25945	22734.7	14222.1	23519.6	14121	2525.51	5877.65	8512.61	0.625567	-0.676763	0.00858
A0A224Z770	9ACAR	RabGAP domain-containing protein OS=Rhipicephalus zambeziensis OX=60191 PE=4 SV=1	3.25065	20171.9	16976.6	20168	17425.5	1518.09	1868.9	3195.3	0.841596	-0.2488	0.00871
L7M9E3	9ACAR	AP complex subunit beta OS=Rhipicephalus pulchellus OX=72859 PE=2 SV=1	3.24847	566164	430826	562546	423260	27165.1	98368.4	135338	0.760957	-0.394113	0.00874
A0A131YVD2	RHIAP	Neuroblastoma-amplified sequence isoform X1 OS=Rhipicephalus appendiculatus OX=34631 PE=4 SV=1	3.24739	10947.2	5931.34	10752.5	6253.57	1385.19	3520.72	5015.82	0.541815	-0.884127	0.00876
L7M623	9ACAR	Putative mitochondrial ribosomal protein OS=Rhipicephalus pulchellus OX=72859 PE=2 SV=1	3.24015	11686.1	9498.22	11929.9	9820.47	925.172	1371.03	2187.87	0.81278	-0.299063	0.00887
B7PRM5	IXOSC	DEAD-box protein, putative OS=Ixodes scapularis OX=6945 GN=8030344 PE=4 SV=1	3.23887	51572.3	33749	51065.5	32887.8	3539.28	13006.4	17823.3	0.654402	-0.611752	0.00889
C9W1P0	RHISA	Ribosomal protein L21 OS=Rhipicephalus sanguineus OX=34632 PE=2 SV=1	3.2378	99934.5	86932.3	101554	89068.6	4311.22	8841.35	13002.1	0.869894	-0.201089	0.0089
A0A131Z0V1	RHIAP	Very long chain acyl-CoA dehydrogenase OS=Rhipicephalus appendiculatus OX=34631 PE=4 SV=1	-3.23073	28142.5	42682.9	28108.1	42217.8	1538.14	10916.5	-14540.4	1.51667	0.60091	0.00901
G3N0V0	BOVIN	Uncharacterized protein OS=Bos taurus OX=9913 PE=1 SV=1	-3.22306	50412.6	546328	55897	544926	20202.8	376348	-495915	10.8371	3.43791	0.00913
A0A0C9RSH1	AMBAM	Putative ribosomal protein s15aa (Fragment) OS=Amblyomma americanum OX=6943 PE=2 SV=1	3.22259	129297	117122	127226	116508	6692.99	6390.29	12174.4	0.905841	-0.14267	0.00913
A0A224Z9H5	9ACAR	Ubiquitin-protein ligase E3 C OS=Rhipicephalus zambeziensis OX=60191 PE=4 SV=1	3.22052	5703.8	4033.56	5642.49	4316	840.24	952.799	1670.24	0.707171	-0.49987	0.00917
L7MGY1	9ACAR	Putative 26s proteasome regulatory complex subunit rpn7/psmd6 (Fragment) OS=Rhipicephalus pulchellus OX=72859 PE=2 SV=1	3.21976	61006	40001.7	62476.8	39384.5	5379.56	15046.6	21004.2	0.655702	-0.608888	0.00918
A0A224YTD5	9ACAR	Amblyomma 40 33 family member OS=Rhipicephalus zambeziensis OX=60191 PE=4 SV=1	-3.21884	9371.24	17194.2	10515.7	17807.9	3261.32	4980.35	-7822.96	1.83478	0.87561	0.00919
A0A131XF83	9ACAR	Putative glutamate decarboxylase/sphingosine phosphate lyase (Fragment) OS=Hyalomma excavatum OX=257692 PE=2 SV=1	3.21637	27857.6	22463.6	27296.8	22082.7	3282.47	2469.89	5394	0.806372	-0.310483	0.00923
Q2XW18	RHIMP	Glutathione peroxidase OS=Rhipicephalus microplus OX=6941 GN=PHGPX PE=3 SV=2	3.21596	32605.3	23588.4	32084.9	23249.3	4351.64	5313.28	9016.9	0.723453	-0.467029	0.00924
A0A224YRR3	9ACAR	Glutamyl-tRNA(Gln) amidotransferase subunit A, mitochondrial OS=Rhipicephalus zambeziensis OX=60191 PE=3 SV=1	3.21535	8495.62	5288.15	8662.51	4796.71	1094.97	2184.42	3207.48	0.622455	-0.683958	0.00925
L7MLJ0	9ACAR	Uncharacterized protein (Fragment) OS=Rhipicephalus pulchellus OX=72859 PE=2 SV=1	3.21483	2063.56	1054.39	1949.64	885.588	598.117	483.203	1009.16	0.51096	-0.968718	0.00926
A0A224ZBY8	9ACAR	Vitellogenin 3 OS=Rhipicephalus zambeziensis OX=60191 PE=4 SV=1	3.21244	23831.1	13814.3	24131.1	14138.1	1802.48	7422.07	10016.8	0.579677	-0.78668	0.00929
Q86RN8	RHIMP	Paramyosin OS=Rhipicephalus microplus OX=6941 GN=PRM PE=1 SV=1	3.21195	9.41329e+06	6.95526e+06	9.22758e+06	6.96435e+06	1.16206e+06	1.47088e+06	2.45803e+06	0.738877	-0.436594	0.0093
A0A224YVT9	9ACAR	GrpE protein homolog OS=Rhipicephalus zambeziensis OX=60191 PE=3 SV=1	3.20987	33792	21999.4	33986.1	21520.6	5801.04	6879.76	11792.6	0.651024	-0.619217	0.00933
L7M7I1	9ACAR	Putative lipid kinase OS=Rhipicephalus pulchellus OX=72859 PE=2 SV=1	3.2094	16942.3	11162.3	17123.6	9856.36	2681.91	3502.66	5780.08	0.658838	-0.602004	0.00934
A0A131YCY6	RHIAP	Sulfotransferase OS=Rhipicephalus appendiculatus OX=34631 PE=4 SV=1	-3.20761	6381.63	15965.7	6335.47	15897.8	772.64	7278	-9584.11	2.50183	1.32298	0.00937
A0A224YU22	9ACAR	Glycogen [starch] synthase OS=Rhipicephalus zambeziensis OX=60191 PE=3 SV=1	3.20536	78984.1	51848.6	78918.7	51313.6	3568.78	20427.2	27135.5	0.656444	-0.607257	0.00941
L7M210	9ACAR	Putative peptidyl-trna hydrolase pth2 OS=Rhipicephalus pulchellus OX=72859 PE=2 SV=1	3.20481	12741.5	7550.06	12350.1	7639.98	1668.55	3600.06	5191.48	0.592555	-0.754979	0.00941
A0A224YX26	9ACAR	Exosome complex component RRP4 OS=Rhipicephalus zambeziensis OX=60191 PE=4 SV=1	3.20129	11540.1	8403.17	11679.6	8002.98	1080.87	2143.07	3136.89	0.728174	-0.457646	0.00947
A0A131Z1S0	RHIAP	Creatine kinase OS=Rhipicephalus appendiculatus OX=34631 PE=3 SV=1	3.2009	50678.1	33382.7	50022.5	32634.5	4616.52	12404.1	17295.4	0.65872	-0.602263	0.00948
Q1RMN8	BOVIN	Immunoglobulin light chain, lambda gene cluster OS=Bos taurus OX=9913 GN=IGL@ PE=2 SV=1	-3.19908	582.781	15973.1	541.475	16059.6	241.019	11781.7	-15390.3	27.4084	4.77655	0.00951
L7M1C9	9ACAR	Putative endocytosis protein rme-8 OS=Rhipicephalus pulchellus OX=72859 PE=2 SV=1	3.19289	62404.7	41397.4	63180.2	41323	6059.17	14933.7	21007.2	0.663371	-0.592113	0.00961
A0A034WXS6	RHIMP	Glutathione S-transferase 1 OS=Rhipicephalus microplus OX=6941 PE=4 SV=1	3.19282	183832	144366	181107	144521	19950.3	22775.2	39465.5	0.785317	-0.348652	0.00961
D4QBB4	BOVIN	Globin A1 OS=Bos taurus OX=9913 GN=HBB PE=3 SV=1	-3.19167	138221	3.28239e+06	136104	3.23904e+06	20534.8	2.41294e+06	-3.14416e+06	23.7474	4.56969	0.00963
A0A224YW38	9ACAR	Conserved protein mo25 OS=Rhipicephalus zambeziensis OX=60191 PE=4 SV=1	3.19067	469044	302654	467770	300998	15719.3	126768	166391	0.645256	-0.632057	0.00964
L7M7Y5	9ACAR	Proliferating cell nuclear antigen OS=Rhipicephalus pulchellus OX=72859 PE=2 SV=1	-3.18647	21948.2	36083.8	22060	37171.9	1579.18	10750.9	-14135.7	1.64405	0.717251	0.00971
E2J6Y3	9ACAR	60S ribosomal protein L14 (Fragment) OS=Hyalomma rufipes OX=72862 PE=2 SV=1	3.18413	436759	351278	443493	350089	37611.1	53941	85481.1	0.804283	-0.314225	0.00975
A0A224Z729	9ACAR	Putative microtubule-actin cross-linking factor 1 isoform x9 OS=Rhipicephalus zambeziensis OX=60191 PE=4 SV=1	-3.18232	42536.5	63132.1	42761.2	65410	1408.29	15790.1	-20595.6	1.48419	0.569672	0.00978
L7MMQ8	9ACAR	Putative translocase of outer membrane 34 (Fragment) OS=Rhipicephalus pulchellus OX=72859 PE=2 SV=1	3.181	88934.5	52968.6	87431.1	53738.9	5941.65	27050.2	35965.9	0.595592	-0.747605	0.0098
L7M0H3	9ACAR	Putative phosphatidylinositol transfer protein pdr16 OS=Rhipicephalus pulchellus OX=72859 PE=2 SV=1	-3.17954	8284.73	17239.9	7764.92	16621.7	2067.42	6581.95	-8955.2	2.08093	1.05723	0.00983
A0A131ZAT8	RHIAP	Laminin, gamma 1 (Fragment) OS=Rhipicephalus appendiculatus OX=34631 PE=4 SV=1	3.1741	62068.3	39572.2	60717.1	41610.4	8733.57	15003.7	22496.1	0.637559	-0.649369	0.00992
A0A224YUJ9	9ACAR	Beta-mannosidase (Fragment) OS=Rhipicephalus zambeziensis OX=60191 PE=4 SV=1	-3.17429	23432.4	36382	24306.1	36228.2	6465.33	7619.41	-12949.6	1.55264	0.634722	0.00992
A0A224YSA4	9ACAR	E3 ubiquitin-protein ligase HECTD1 (Fragment) OS=Rhipicephalus zambeziensis OX=60191 PE=4 SV=1	3.17349	15919.6	10605	16158	10417.6	1384.55	3861.4	5314.59	0.666161	-0.586056	0.00993
A0A131XAN9	9ACAR	Putative e3 ubiquitin-protein ligase huwe1 isoform x3 OS=Hyalomma excavatum OX=257692 PE=2 SV=1	3.1682	80920.6	63167.7	80921	61294.5	2895.16	13416.8	17752.9	0.780613	-0.35732	0.01002
L7M5V3	9ACAR	Putative glycine rich protein OS=Rhipicephalus pulchellus OX=72859 PE=2 SV=1	-3.16709	8411.88	22551.9	8813.74	21896.5	1749.49	10795.3	-14140	2.68095	1.42275	0.01004
L7ME40	9ACAR	Putative karyopherin importin beta 3 (Fragment) OS=Rhipicephalus pulchellus OX=72859 PE=2 SV=1	3.16298	36792.7	23324.9	36765.6	22559.4	1345.24	10342.7	13467.8	0.633954	-0.657551	0.01011
A0A224YKW8	9ACAR	Dehydrogenase OS=Rhipicephalus zambeziensis OX=60191 PE=3 SV=1	-3.16281	6154.5	8212.11	6503.64	8526.82	858.326	1342.64	-2057.62	1.33433	0.416113	0.01011
L7M5K9	9ACAR	Uncharacterized protein OS=Rhipicephalus pulchellus OX=72859 PE=2 SV=1	3.16003	7153.71	4839.01	7462.58	4745.77	798.703	1606.65	2314.69	0.676435	-0.563977	0.01016
A0A224YUV1	9ACAR	Nuclear pore complex protein Nup210 OS=Rhipicephalus zambeziensis OX=60191 PE=4 SV=1	3.15702	29147.8	20000.8	29179.3	17986.5	5121.18	4913.34	9146.95	0.686187	-0.543327	0.01021
L7MAQ1	9ACAR	Putative cytochrome b-c1 complex subunit 2 mitochondrial OS=Rhipicephalus pulchellus OX=72859 PE=2 SV=1	3.15591	53545.5	28398	53060.8	26362.6	4023.56	19099.2	25147.5	0.530353	-0.914974	0.01023
L7M3Z8	9ACAR	Uncharacterized protein OS=Rhipicephalus pulchellus OX=72859 PE=2 SV=1	-3.15447	46500.9	52489.7	46486.1	52104.2	4106.53	2182.41	-5988.86	1.12879	0.174778	0.01025
A0A131Z2G0	RHIAP	TraB domain-containing protein OS=Rhipicephalus appendiculatus OX=34631 PE=4 SV=1	3.15466	22694	17821.1	22763.8	18332.9	1722.44	3368.86	4872.91	0.785277	-0.348726	0.01025
B7Q6M7	IXOSC	Salivary sulfotransferase, putative OS=Ixodes scapularis OX=6945 GN=8036672 PE=4 SV=1	-3.15466	5459.81	37423	5288.67	37598.8	1233.82	24787.6	-31963.1	6.85426	2.777	0.01025
A0A140T897	BOVIN	Serum albumin OS=Bos taurus OX=9913 GN=ALB PE=3 SV=1	-3.153	37896.4	350210	37579.8	349453	7807.92	242503	-312314	9.24126	3.20809	0.01028
L7MHP6	9ACAR	XK-related protein (Fragment) OS=Rhipicephalus pulchellus OX=72859 PE=2 SV=1	3.15293	28219.7	15504.7	28061.4	15138.6	1983.8	9676.94	12715	0.549427	-0.863999	0.01028
A0A131Z7U2	RHIAP	Ectonucleotide pyrophosphatase/phosphodiesterase (Fragment) OS=Rhipicephalus appendiculatus OX=34631 PE=4 SV=1	-3.15263	12461.5	17133.1	12307.1	16792.4	3324.85	1456.03	-4671.62	1.37488	0.459309	0.01029
V5I001	IXORI	Putative myosin class i heavy chain OS=Ixodes ricinus OX=34613 PE=2 SV=1	3.15201	1.64403e+06	1.13884e+06	1.6324e+06	1.13682e+06	350139	177576	505192	0.692712	-0.529672	0.0103
A0A131YYV3	RHIAP	Phosphatidylinositol transfer protein sec14 OS=Rhipicephalus appendiculatus OX=34631 PE=4 SV=1	-3.14516	2577.94	15786.5	2602.28	15972.8	993.378	10238.9	-13208.5	6.12369	2.6144	0.01042
A0A224Z583	9ACAR	Vacuolar protein OS=Rhipicephalus zambeziensis OX=60191 PE=4 SV=1	3.14266	78188.8	53078.1	78929.6	52509.9	4202.1	19115.7	25110.7	0.678845	-0.558846	0.01046
A0A131Z1F4	RHIAP	3-hydroxyacyl-CoA dehydrogenase / 3a,7a,12a-trihydroxy-5b-cholest-24-enoyl-CoA hydratase OS=Rhipicephalus appendiculatus OX=34631 PE=4 SV=1	-3.14141	115797	357600	115418	359245	3757.26	188507	-241803	3.08817	1.62675	0.01048
A0A0B4PM35	RHIMP	UBX domain-containing protein 4 OS=Rhipicephalus microplus OX=6941 PE=2 SV=1	-3.14042	5375.2	18034.8	5485.01	18855.3	767.804	9844.46	-12659.6	3.3552	1.7464	0.0105
Q9GYX7	RHIMP	Heme-binding aspartic proteinase (Fragment) OS=Rhipicephalus microplus OX=6941 PE=2 SV=1	-3.13945	19325	252415	19433.5	248805	7407.1	181713	-233090	13.0616	3.70726	0.01052
A0A131YUB6	RHIAP	Anion exchange protein OS=Rhipicephalus appendiculatus OX=34631 PE=3 SV=1	3.13806	898473	450306	906578	443145	44670.3	346964	448167	0.501191	-0.996569	0.01054
A0A224YTL9	9ACAR	Microtubule-associated protein RP/EB family OS=Rhipicephalus zambeziensis OX=60191 PE=4 SV=1	3.13289	150364	120582	148509	119251	6919.47	22234.2	29782.7	0.801929	-0.318453	0.01064
A0A224Z179	9ACAR	Single-strand DNA-binding protein OS=Rhipicephalus zambeziensis OX=60191 PE=3 SV=1	3.13192	82483.5	48491.2	81036.2	49284.7	11222.2	24100.8	33992.3	0.58789	-0.766382	0.01066
L7M6T7	9ACAR	Putative sorting nexin 3 OS=Rhipicephalus pulchellus OX=72859 PE=2 SV=1	-3.12806	103520	116627	102384	115307	8127.47	6269.09	-13107.8	1.12662	0.172003	0.01073
A0A147BBX3	IXORI	Putative nidogen OS=Ixodes ricinus OX=34613 PE=4 SV=1	3.12567	115528	53681.9	114550	52684.8	14300.9	46309	61846.2	0.464665	-1.10574	0.01077
L7M7C5	9ACAR	Putative alcohol dehydrogenase class iv OS=Rhipicephalus pulchellus OX=72859 PE=2 SV=1	-3.12581	7094.51	22277.4	7134.97	22341.9	1343.88	11821.7	-15182.9	3.14009	1.65081	0.01077
A0A224Z275	9ACAR	Lysosomal alpha-mannosidase (Fragment) OS=Rhipicephalus zambeziensis OX=60191 PE=4 SV=1	-3.12327	18939	25607.8	18128.5	25456.4	1990.89	4836.43	-6668.82	1.35212	0.435225	0.01081
A0A224Z4W7	9ACAR	Myosin regulatory light chain ef hand protein superfamily OS=Rhipicephalus zambeziensis OX=60191 PE=4 SV=1	3.12172	929229	516697	920450	513645	111350	303943	412532	0.556049	-0.846716	0.01084
A0A131Y550	IXORI	Putative o-methyltransferase (Fragment) OS=Ixodes ricinus OX=34613 PE=2 SV=1	-3.1217	9526.64	18443.8	9156.31	17958	3371.56	6131.14	-8917.19	1.93603	0.953099	0.01084
A0A224YUT3	9ACAR	Nocturnin OS=Rhipicephalus zambeziensis OX=60191 PE=4 SV=1	-3.12126	5583.34	20500.6	6082.91	20319.3	1806.21	11566.6	-14917.3	3.67175	1.87647	0.01085
L7MM75	9ACAR	Putative csat (Fragment) OS=Rhipicephalus pulchellus OX=72859 PE=2 SV=1	3.12099	40889.2	26121.5	39240.7	26859.4	8839.06	7497.09	14767.7	0.638837	-0.64648	0.01086
A0A224Z0C3	9ACAR	Nuclear receptor coactivator 5 OS=Rhipicephalus zambeziensis OX=60191 PE=4 SV=1	3.11561	134922	121643	133126	122243	7639.39	7115.5	13278.9	0.901581	-0.149471	0.01096
L7LRQ9	9ACAR	Putative translation initiation factor 2b gamma subunit eif-2bgamma/gcd1 OS=Rhipicephalus pulchellus OX=72859 PE=2 SV=1	3.11232	12749.1	10070.1	13055.8	10097.2	1679.41	1274.81	2678.99	0.789868	-0.340317	0.01102
A0A131YPZ7	RHIAP	Glutathione S-transferase OS=Rhipicephalus appendiculatus OX=34631 PE=4 SV=1	-3.10608	24606.6	132459	25068.5	127750	3097.32	84997.3	-107852	5.38307	2.42843	0.01113
L7M6B1	9ACAR	Putative 39s ribosomal protein l23 OS=Rhipicephalus pulchellus OX=72859 PE=2 SV=1	3.10432	17938.3	13313.7	17697.8	13251.9	1673.6	3242.63	4624.57	0.742195	-0.430129	0.01117
L7MF53	9ACAR	Proline dehydrogenase (Fragment) OS=Rhipicephalus pulchellus OX=72859 PE=2 SV=1	3.09622	7766.25	5202.36	7431.89	4967.67	1675.44	1143.29	2563.89	0.669868	-0.578052	0.01132
L7M7A3	9ACAR	NADPH--cytochrome P450 reductase OS=Rhipicephalus pulchellus OX=72859 PE=2 SV=1	-3.09509	86186.5	128324	84844.2	129122	6029.91	32798.3	-42137.4	1.48891	0.574256	0.01135
A0A224ZBX2	9ACAR	Zinc finger CCCH domain-containing protein 11A OS=Rhipicephalus zambeziensis OX=60191 PE=4 SV=1	3.09333	52957.1	41883.2	52171.4	41676.5	5278.03	7002.7	11073.9	0.790889	-0.338453	0.01138
L7MK57	9ACAR	Putative nuclear pore complex component sc seh1 (Fragment) OS=Rhipicephalus pulchellus OX=72859 PE=2 SV=1	3.09222	35330.6	26813	36665.7	26619.5	3950.78	5469.58	8517.64	0.758916	-0.397988	0.0114
L7LW62	9ACAR	Uncharacterized protein OS=Rhipicephalus pulchellus OX=72859 PE=2 SV=1	3.09151	35336.8	28286.2	35189.3	28732.7	4829.39	2808.04	7050.65	0.800473	-0.321075	0.01141
L7MDJ0	9ACAR	Uncharacterized protein (Fragment) OS=Rhipicephalus pulchellus OX=72859 PE=2 SV=1	3.09159	73175.3	56310.8	72719.8	57105.3	2629.2	13100.6	16864.4	0.769534	-0.377944	0.01141
A0A224YLI3	9ACAR	DnaJ-like protein subfamily C member 10 OS=Rhipicephalus zambeziensis OX=60191 PE=4 SV=1	3.09052	82769.6	66994.2	81173.8	66084.7	3527.84	11995.2	15775.4	0.809406	-0.305064	0.01143
L7MF74	9ACAR	Uncharacterized protein (Fragment) OS=Rhipicephalus pulchellus OX=72859 PE=2 SV=1	-3.09064	10147.3	34963.8	9236.85	34700.1	2994.07	19439.1	-24816.5	3.44562	1.78476	0.01143
Q9XSW5	BOVIN	Anion exchange protein OS=Bos taurus OX=9913 GN=BEB3 PE=2 SV=1	-3.08872	16482.3	88552.6	15751.6	91892.7	4397.5	56985.5	-72070.3	5.37259	2.42562	0.01147
A0A224YWY3	9ACAR	Nuclear transport receptor ranbp7/ranbp8 importin beta superfamily OS=Rhipicephalus zambeziensis OX=60191 PE=4 SV=1	3.08824	53238.2	33966.4	53202.2	33877.5	2482.27	15082.9	19271.8	0.638007	-0.648355	0.01148
A0A034WXJ6	RHIMP	Secreted protein 31 (Fragment) OS=Rhipicephalus microplus OX=6941 PE=4 SV=1	-3.08521	44817.1	64761.1	45328.5	64556.9	3269.93	15493.2	-19944	1.44501	0.531078	0.01154
A0A131XMW4	9ACAR	Putative karyopherin importin beta 3 OS=Hyalomma excavatum OX=257692 PE=2 SV=1	3.08165	89742.9	58039.1	89565.9	57186.9	958.846	25181.9	31703.8	0.646726	-0.628773	0.01161
L7M3M0	9ACAR	Uncharacterized protein OS=Rhipicephalus pulchellus OX=72859 PE=2 SV=1	3.08083	134858	95735.1	132812	93635.3	12962.4	28276.5	39123.3	0.709893	-0.494326	0.01162
A0A224YUJ4	9ACAR	Leucyl aminopeptidase OS=Rhipicephalus zambeziensis OX=60191 PE=4 SV=1	-3.07991	23971.5	30044.7	24465.1	29616.1	3289.57	3536.71	-6073.17	1.25335	0.325789	0.01164
A0A034WXM6	RHIMP	Secreted protein 20 OS=Rhipicephalus microplus OX=6941 PE=4 SV=1	-3.07717	367978	7.54558e+06	368980	7.2582e+06	150603	5.71152e+06	-7.1776e+06	20.5055	4.35794	0.0117
L7M805	9ACAR	Putative peroxisomal trans-2-enoyl-coa reductase OS=Rhipicephalus pulchellus OX=72859 PE=2 SV=1	-3.07299	8686.62	12041.9	8656.04	12208.9	1024.26	2470.59	-3355.28	1.38626	0.471196	0.01178
A0A034WTV5	RHIMP	Vitellogenin 1 OS=Rhipicephalus microplus OX=6941 PE=4 SV=1	-3.06881	434021	1.0237e+06	430694	1.02885e+06	258148	393566	-589677	2.35864	1.23795	0.01186
A0A131YIN1	RHIAP	Vacuole morphology and inheritance protein 14 OS=Rhipicephalus appendiculatus OX=34631 PE=4 SV=1	3.06914	40958.8	26632.3	41675.2	27233.9	6045.1	9705.35	14326.5	0.650222	-0.620996	0.01186
L7MFY7	9ACAR	Putative isoform cra b (Fragment) OS=Rhipicephalus pulchellus OX=72859 PE=2 SV=1	3.05567	69458.9	54078.7	69117.2	54900.5	2399.09	12093.4	15380.2	0.778571	-0.361099	0.01213
A0A224YXN9	9ACAR	Elongation factor Ts, mitochondrial OS=Rhipicephalus zambeziensis OX=60191 PE=3 SV=1	3.05539	70637.3	44910	72381.9	45168.4	4116.29	20210.5	25727.3	0.635783	-0.653393	0.01214
A0A131XN79	9ACAR	Putative glutathione s-transferase OS=Hyalomma excavatum OX=257692 PE=2 SV=1	-3.05472	35064	104267	34243.7	102800	3246.81	55396.8	-69203	2.97362	1.57222	0.01215
A0A224YJ64	9ACAR	Calsyntenin OS=Rhipicephalus zambeziensis OX=60191 PE=4 SV=1	3.05363	14509.5	11590.6	14515.7	11861.3	1896.29	1373.43	2918.91	0.798828	-0.324043	0.01218
A0A131YY89	RHIAP	Stearoyl-CoA desaturase (Delta-9 desaturase) OS=Rhipicephalus appendiculatus OX=34631 PE=3 SV=1	-3.05169	2369.15	15735.4	2363.12	16212.2	554.566	10714.3	-13366.3	6.6418	2.73157	0.01222
G5E604	BOVIN	Uncharacterized protein OS=Bos taurus OX=9913 PE=1 SV=1	-3.05155	640.074	15650.2	526.246	15489.9	456.444	12040	-15010.1	24.4506	4.6118	0.01222
A0A131X9N8	9ACAR	Putative gnl-cdd-187611 cd05353 hydroxyacyl-coa-like dh sdr c-like protein OS=Hyalomma excavatum OX=257692 PE=2 SV=1	-3.04732	21965.8	48946.8	21718.3	48655.5	984.958	21665.5	-26981.1	2.22832	1.15596	0.01231
A0A034WWF8	RHIMP	Vitellogenin 3 OS=Rhipicephalus microplus OX=6941 PE=4 SV=1	-3.04399	386360	929366	384639	930466	173096	401208	-543005	2.40544	1.2663	0.01238
A0A1E1X8L3	9ACAR	Transmembrane 9 superfamily member OS=Amblyomma aureolatum OX=187763 PE=2 SV=1	3.04292	165901	127408	164972	124467	7633.39	30030.8	38492.6	0.767978	-0.380863	0.0124
A0A131XD30	9ACAR	Putative apoptosis inhibitor 5/fibroblast growth factor 2-interacting factor 2 OS=Hyalomma excavatum OX=257692 PE=2 SV=1	3.04108	33019.4	21924	32751.8	21194.7	2392.53	8610.73	11095.4	0.663974	-0.5908	0.01244
L7M521	9ACAR	Putative diacetyl reductase/l-xylulose reductase OS=Rhipicephalus pulchellus OX=72859 PE=2 SV=1	3.04119	18790.8	10536.5	18861.7	9697.81	1961.96	6352.25	8254.29	0.560728	-0.834628	0.01244
L7M2R3	9ACAR	Uncharacterized protein OS=Rhipicephalus pulchellus OX=72859 PE=2 SV=1	3.0364	70213.4	46685.5	69654.1	45944.6	5541.06	18153.3	23527.9	0.664908	-0.588772	0.01254
L7M1Y0	9ACAR	Putative neverland OS=Rhipicephalus pulchellus OX=72859 PE=2 SV=1	-3.03416	979.031	9027.37	919.217	9246.02	338.168	6488.66	-8048.34	9.22072	3.20488	0.01259
L7M5J1	9ACAR	Putative tor signaling pathway regulator-like protein OS=Rhipicephalus pulchellus OX=72859 PE=2 SV=1	3.03346	14323.3	11509.6	14425.9	10979.1	896.374	2087.69	2813.64	0.803561	-0.31552	0.0126
L7MAQ8	9ACAR	Putative exosomal 3'-5' exoribonuclease complex subunit (Fragment) OS=Rhipicephalus pulchellus OX=72859 PE=2 SV=1	3.03182	15501.7	10147.2	15421.3	9501.71	2073.54	3796.75	5354.52	0.654586	-0.611346	0.01264
C9E2Y7	RHIMP	Serine proteinase inhibitor OS=Rhipicephalus microplus OX=6941 GN=SI-7 PE=2 SV=1	-3.02838	2451.46	18232	2594.55	18187.7	967.145	12727.3	-15780.5	7.43721	2.89476	0.01271
B7PGQ2	IXOSC	Calnexin, putative OS=Ixodes scapularis OX=6945 GN=8028704 PE=3 SV=1	-3.02848	118745	138679	114784	132958	7436.52	14305.2	-19933.6	1.16787	0.223878	0.01271
L7LXB8	9ACAR	MICOS complex subunit MIC13 OS=Rhipicephalus pulchellus OX=72859 PE=2 SV=1	3.0255	46036.1	31403.7	45271.2	31430	2340.19	11613.2	14632.4	0.682154	-0.551831	0.01277
A0A224ZAF3	9ACAR	Transketolase OS=Rhipicephalus zambeziensis OX=60191 PE=4 SV=1	-3.02245	491918	892124	493034	891424	18252.4	323825	-400206	1.81356	0.858827	0.01284
A0A224YEL3	9ACAR	Reticulon-like protein OS=Rhipicephalus zambeziensis OX=60191 PE=4 SV=1	3.02174	40602.5	35955.9	40435.2	34800.8	1866.85	3271.42	4646.56	0.88556	-0.175339	0.01286
A0A131Z6S2	RHIAP	Myo-inositol-1-phosphate synthase OS=Rhipicephalus appendiculatus OX=34631 PE=4 SV=1	-3.02176	10409.6	18005.4	10479.5	17931.5	2238.85	5735.84	-7595.81	1.72969	0.790514	0.01286
L7LWA3	9ACAR	Putative gtpase xab1 interacts with dna repair protein xpa OS=Rhipicephalus pulchellus OX=72859 PE=2 SV=1	3.01834	26989	20040.5	27223.6	21893.6	2410.78	5097.63	6948.49	0.742544	-0.429452	0.01293
A0A224YEZ2	9ACAR	Heat domain-containing protein OS=Rhipicephalus zambeziensis OX=60191 PE=4 SV=1	3.01779	213923	141727	218073	142956	12183.4	57319.5	72195.7	0.662515	-0.593975	0.01294
Q3SZZ9	BOVIN	FGG protein OS=Bos taurus OX=9913 GN=FGG PE=2 SV=1	-3.01761	17955.6	359714	17815.5	358241	1993.96	277409	-341758	20.0335	4.32434	0.01295
L7M5R1	9ACAR	Proteasome subunit alpha type OS=Rhipicephalus pulchellus OX=72859 PE=2 SV=1	-3.01616	42963.1	91435.3	46448.1	96161.3	7631.02	38618.7	-48472.3	2.12823	1.08965	0.01298
L7MAG2	9ACAR	Fascin OS=Rhipicephalus pulchellus OX=72859 PE=2 SV=1	3.01121	10011.6	7933.4	9550.27	7830.69	1362.57	1000.69	2078.23	0.792418	-0.335666	0.01309
L7MMF6	9ACAR	Putative rna polymerase ii elongator complex subunit elp3/histone acetyltransferase (Fragment) OS=Rhipicephalus pulchellus OX=72859 PE=2 SV=1	3.0083	19843.9	13292	19966.1	13055.9	1719.26	5050.18	6551.86	0.66983	-0.578133	0.01316
A0A1E1XPN2	9ACAR	Putative basement membrane-specific heparan sulfate proteoglycan core protein (Fragment) OS=Amblyomma sculptum OX=1581419 PE=2 SV=1	3.00378	313851	221558	309491	219473	13596.2	74024.1	92293.4	0.705933	-0.502398	0.01326
A0A224YYZ8	9ACAR	Fructose-bisphosphate aldolase OS=Rhipicephalus zambeziensis OX=60191 PE=3 SV=1	3.00088	504946	402437	513181	400217	37485.5	74806.7	102509	0.796991	-0.327365	0.01332
A0A131YWG0	RHIAP	Cytoskeleton-associated protein 5 OS=Rhipicephalus appendiculatus OX=34631 PE=4 SV=1	2.997	35599.6	21947.2	36453.7	22390.7	2235.23	10932	13652.3	0.616503	-0.697819	0.01341
A0A023GJ06	9ACAR	Putative glutathione s-transferase ixodes scapularis glutathione s-transferase OS=Amblyomma triste OX=251400 PE=2 SV=1	2.99586	74832.8	32527.6	74000.4	30994.4	3547.79	34407.4	42305.2	0.43467	-1.20201	0.01344
A0A131YZ03	RHIAP	Acetyl-CoA C-acetyltransferase OS=Rhipicephalus appendiculatus OX=34631 PE=3 SV=1	-2.99375	122016	345279	123076	344881	8723.47	182466	-223263	2.82979	1.5007	0.01349
A0A131XL38	9ACAR	Putative na+/h+ exchange regulatory cofactor nhe-rf1 (Fragment) OS=Hyalomma excavatum OX=257692 PE=2 SV=1	-2.99282	23074.2	108718	21267.7	107789	5957.58	69841.9	-85643.7	4.71166	2.23624	0.01351
V5HIW2	IXORI	Putative phosphate acyltransferase OS=Ixodes ricinus OX=34613 PE=2 SV=1	2.9887	47054.4	28836.1	49982.8	28004.1	11276.2	9787.57	18218.3	0.612824	-0.706455	0.0136
V9VMN6	RHIMP	Serine protease inhibitor 13 RmS13 OS=Rhipicephalus microplus OX=6941 GN=RmS-13 PE=2 SV=1	-2.98765	9787.22	42449.7	9257.63	42236.5	1651.63	26728.1	-32662.5	4.33726	2.11678	0.01363
A0A224Z190	9ACAR	Phosphatidylinositol transfer protein sec14 OS=Rhipicephalus zambeziensis OX=60191 PE=4 SV=1	-2.98442	6695.87	26944.4	6581.59	26062.1	1990.6	16499.5	-20248.6	4.02403	2.00864	0.0137
A0A224Z8V8	9ACAR	SND1 nuclease domain-containing protein 1 OS=Rhipicephalus zambeziensis OX=60191 PE=4 SV=1	-2.9837	430409	538423	430178	537736	10195.5	88086.8	-108014	1.25096	0.323032	0.01372
A0A131YF69	RHIAP	S-adenosylmethionine synthase OS=Rhipicephalus appendiculatus OX=34631 PE=3 SV=1	-2.98359	115820	196566	115675	195178	8817.01	65702	-80745.5	1.69716	0.763125	0.01372
A0A023G6L5	9ACAR	Putative sulfotransferase ixodes scapularis sulfotransferase OS=Amblyomma triste OX=251400 PE=2 SV=1	-2.98258	4493.28	12468.8	4432.34	12144.4	821.256	6498.32	-7975.5	2.77498	1.47248	0.01375
L7MKT0	9ACAR	Putative membrane-associated apoptosis protein (Fragment) OS=Rhipicephalus pulchellus OX=72859 PE=2 SV=1	2.98132	55505.3	35165.8	56389.3	31864.4	3486.13	16343.6	20339.5	0.633557	-0.658454	0.01378
F1MAV0	BOVIN	Fibrinogen beta chain OS=Bos taurus OX=9913 GN=FGB PE=4 SV=2	-2.9807	22065.6	235516	22414.4	241188	6312.3	175296	-213451	10.6735	3.41596	0.01379
L7M2J5	9ACAR	Putative peroxisomal long-chain acyl-coa transporter abc superfamily OS=Rhipicephalus pulchellus OX=72859 PE=2 SV=1	-2.97999	83053	199693	86511	204623	13771.4	94881	-116640	2.4044	1.26568	0.01381
L7MI65	9ACAR	Uncharacterized protein (Fragment) OS=Rhipicephalus pulchellus OX=72859 PE=2 SV=1	2.98008	23249.6	15324.6	22967.6	16605.8	2502.69	6014.08	7925.06	0.659132	-0.601361	0.01381
L7LZC8	9ACAR	Putative trna and rrna cytosine-c5-methylase nucleolar protein nol1/nop2 OS=Rhipicephalus pulchellus OX=72859 PE=2 SV=1	2.97988	38613.3	26977	37831.5	23645.4	3050.07	9065.86	11636.4	0.698644	-0.51737	0.01381
P83516	RHIMP	Chymotrypsin-elastase inhibitor ixodidin OS=Rhipicephalus microplus OX=6941 PE=1 SV=2	-2.97947	18220.8	26009.5	17856.1	26924.9	2248.05	5995.62	-7788.63	1.42746	0.513448	0.01382
L7MI42	9ACAR	Putative amblyomma 40-33 family member (Fragment) OS=Rhipicephalus pulchellus OX=72859 PE=2 SV=1	-2.97546	11543.2	32422.2	10223.6	33202.7	3462.6	16835.8	-20878.9	2.80876	1.48994	0.01392
L7M227	9ACAR	T-complex protein 1 subunit gamma OS=Rhipicephalus pulchellus OX=72859 PE=2 SV=1	2.97361	905095	755081	902376	749479	32283	119282	150014	0.834256	-0.261438	0.01396
L7MGS3	9ACAR	Putative atp-dependent rna helicase (Fragment) OS=Rhipicephalus pulchellus OX=72859 PE=2 SV=1	2.97272	20326.8	17200.6	20813.5	16446.7	1161.07	2299.4	3126.14	0.846206	-0.24092	0.01398
B7PXJ0	IXOSC	Eukaryotic peptide chain release factor subunit, putative OS=Ixodes scapularis OX=6945 GN=8032824 PE=4 SV=1	-2.96686	238740	259752	235554	258563	8619.14	15054.9	-21011.6	1.08801	0.121692	0.01412
L7M3X3	9ACAR	Putative mitochondrial import inner membrane translocase subunit tim23 OS=Rhipicephalus pulchellus OX=72859 PE=2 SV=1	2.96638	4231.66	2502.76	4494.71	2361.89	1280.52	631.208	1728.9	0.591437	-0.757704	0.01413
A0A131XN23	9ACAR	Putative radixin moesin OS=Hyalomma excavatum OX=257692 PE=2 SV=1	-2.96383	1.46582e+06	1.65366e+06	1.47116e+06	1.67676e+06	46408.6	148143	-187839	1.12815	0.173954	0.01419
L7M682	9ACAR	Putative u1 small nuclear ribonucleoprotein 70 kDa OS=Rhipicephalus pulchellus OX=72859 PE=2 SV=1	2.96005	17166.7	15192.8	17387.7	15457.7	925.232	1346.14	1973.92	0.885015	-0.176226	0.01429
L7MAD1	9ACAR	Putative pppde peptidase domain protein OS=Rhipicephalus pulchellus OX=72859 PE=2 SV=1	2.95862	454177	325352	459595	320887	41842.1	98105.8	128825	0.716356	-0.481252	0.01432
L7MGH9	9ACAR	Putative microtubule associated complex (Fragment) OS=Rhipicephalus pulchellus OX=72859 PE=2 SV=1	2.95736	20187.3	10756.5	20829	11657.6	2756.65	7308.68	9430.84	0.532834	-0.908242	0.01435
A0A224Z095	9ACAR	Heat shock 70kDa protein 5 OS=Rhipicephalus zambeziensis OX=60191 PE=3 SV=1	-2.95099	1.40225e+06	1.90143e+06	1.39694e+06	1.90286e+06	143094	388854	-499178	1.35598	0.439339	0.01451
L7LSG2	9ACAR	Putative golgi protein OS=Rhipicephalus pulchellus OX=72859 PE=2 SV=1	2.95105	26231.7	19903.2	26870.9	19762.2	1498.57	5034.59	6328.46	0.758747	-0.398309	0.01451
A0A224Z0B0	9ACAR	Phosphotransferase OS=Rhipicephalus zambeziensis OX=60191 PE=3 SV=1	2.94706	13921.2	7518.99	13607.6	6689.19	3602.02	3916.86	6402.24	0.540109	-0.888676	0.01461
Q45R45	RHIMP	Glucose-6-phosphate 1-dehydrogenase OS=Rhipicephalus microplus OX=6941 PE=3 SV=2	-2.94452	199517	343583	198388	345188	8765.77	119525	-144066	1.72207	0.784145	0.01467
A0A224Z4P2	9ACAR	Prolyl oligopeptidase OS=Rhipicephalus zambeziensis OX=60191 PE=4 SV=1	2.94405	257534	208881	257401	209706	5518.09	40101.9	48652.7	0.811082	-0.30208	0.01468
L7M6R5	9ACAR	Putative rna polymerase ii large subunit OS=Rhipicephalus pulchellus OX=72859 PE=2 SV=1	2.94378	5541.13	3748.4	5431.89	3358.71	716.649	1308.29	1792.73	0.676468	-0.563906	0.01469
L7MFQ0	9ACAR	Putative atlastin-2 (Fragment) OS=Rhipicephalus pulchellus OX=72859 PE=2 SV=1	-2.9435	100323	115452	102367	118649	9881.7	7801.27	-15129.1	1.1508	0.202642	0.0147
L7M059	9ACAR	Putative sodium:neurotransmitter symporter family OS=Rhipicephalus pulchellus OX=72859 PE=2 SV=1	2.94152	12170	7730.38	11154	8771.83	2108.53	3036.76	4439.62	0.635199	-0.654719	0.01475
L7M6Y9	9ACAR	Putative u5 snrnp spliceosome subunit OS=Rhipicephalus pulchellus OX=72859 PE=2 SV=1	2.94116	185337	136166	183456	135488	11740.4	39231.4	49170.2	0.734697	-0.444778	0.01476
A0A224YRV9	9ACAR	DnaJ-like protein subfamily B member 11 OS=Rhipicephalus zambeziensis OX=60191 PE=4 SV=1	-2.94105	16361.2	37513.2	15907.1	37023.7	2373.83	17456	-21152	2.29282	1.19712	0.01476
A0A131Z4F3	RHIAP	Ubiquitinyl hydrolase 1 OS=Rhipicephalus appendiculatus OX=34631 PE=3 SV=1	2.93893	148935	117664	148582	115652	2524.5	25941	31271.4	0.790034	-0.340014	0.01481
A0A224YME1	9ACAR	Er golgi vesicle tethering protein OS=Rhipicephalus zambeziensis OX=60191 PE=4 SV=1	2.93782	367595	287840	364967	288930	16450.8	64431.2	79755.3	0.783035	-0.352851	0.01484
A0A023FKK2	9ACAR	Putative 2-oxoglutarate dehydrogenase e1 subunit (Fragment) OS=Amblyomma cajennense OX=34607 PE=2 SV=1	2.93732	22819.2	18667	22657	18444.5	2273.44	2611.76	4152.24	0.818037	-0.289761	0.01485
L7MA12	9ACAR	Putative golgi transport complex subunit OS=Rhipicephalus pulchellus OX=72859 PE=2 SV=1	2.93473	36984.1	25158.9	36938.8	21691.9	2024.2	9660.17	11825.2	0.680263	-0.555836	0.01492
Q148I8	BOVIN	Keratin 31 OS=Bos taurus OX=9913 GN=KRT31 PE=2 SV=1	-2.93207	19506.1	35877.5	20036.9	34499.5	2829.36	13381	-16371.4	1.83929	0.879152	0.01499
A0A1E1XQT9	9ACAR	Putative pyridoxal phosphate phosphatase phospho2 (Fragment) OS=Amblyomma sculptum OX=1581419 PE=2 SV=1	2.93112	9900.71	6816.08	10124.5	6638.36	1069.15	2345.61	3084.63	0.688444	-0.53859	0.01501
A0A224Z0I5	9ACAR	T-complex protein 1 subunit theta OS=Rhipicephalus zambeziensis OX=60191 PE=3 SV=1	2.92074	420577	328464	421129	327599	34699	69019.6	92113	0.780984	-0.356635	0.01528
L7M7R5	9ACAR	Putative cathepsin d isoform 1 protein OS=Rhipicephalus pulchellus OX=72859 PE=2 SV=1	-2.91925	25382.6	47909.6	25849.7	48784.2	2848.64	18686.1	-22527	1.8875	0.916474	0.01532
A0A224YWU1	9ACAR	Protein ERP2 OS=Rhipicephalus zambeziensis OX=60191 PE=3 SV=1	-2.9184	7248.16	19506.4	6580.38	19642	1557.63	10170.1	-12258.3	2.69122	1.42826	0.01534
L7MK55	9ACAR	Putative transporter abc superfamily (Fragment) OS=Rhipicephalus pulchellus OX=72859 PE=2 SV=1	2.91708	10885.2	8888.26	10849.7	9075.34	897.958	1416.14	1996.93	0.816546	-0.292394	0.01538
A0A034WZ07	RHIMP	Glycine-rich protein 2 OS=Rhipicephalus microplus OX=6941 PE=4 SV=1	2.91603	125389	18163	113020	18171.5	89878.3	5881.22	107226	0.144854	-2.78733	0.0154
L7M0B0	9ACAR	Putative hydroxymethylglutaryl-coa lyase OS=Rhipicephalus pulchellus OX=72859 PE=2 SV=1	2.91357	232517	152298	248103	139297	43012.7	51944.1	80218.4	0.655	-0.610434	0.01547
V5HVW5	IXORI	Putative gdp-mannose pyrophosphorylase OS=Ixodes ricinus OX=34613 PE=2 SV=1	-2.91325	21191.4	25192.5	21474.3	24965.7	2697.3	2010.47	-4001.07	1.18881	0.249513	0.01548
A0A034WU73	RHIMP	Glycine-rich protein 4 (Fragment) OS=Rhipicephalus microplus OX=6941 PE=4 SV=1	-2.91245	2734.15	28398.1	2810.08	28640.8	594.698	21576.2	-25664	10.3865	3.37663	0.0155
[truncated: 1,203 more rows]

## Sheet: SG T2 vs T1 dif tick
				SG1	SG2
[truncated: 1,351 more rows]

## Sheet: SG T2 vs T1 dif host
				SG1	SG2
[truncated: 47 more rows]

## Sheet: SG T3 vs T1
				SG1	SG3
[truncated: 2,265 more rows]

## Sheet: SG T3 vs T1 dif tick
				SG1	SG3
[truncated: 1,465 more rows]

## Sheet: SG T3 vs T1 dif host
				SG1	SG3
[truncated: 64 more rows]

## Sheet: SG T3 vs T2
				SG2	SG3
[truncated: 2,265 more rows]

## Sheet: SG T3 vs T2 dif tick
				SG2	SG3
[truncated: 1,153 more rows]

## Sheet: SG T3 vs T2 dif host
				SG2	SG3
[truncated: 39 more rows]
