# Supplementary material for: Tick and Host Derived Compounds Detected in the Cement Complex Substance
Source: Biomolecules. 2020 Apr 5;10(4):555. doi: 10.3390/biom10040555 (PMC7226240; doi:10.3390/biom10040555)
Supplement: Supplementary file 1 [file biomolecules-10-00555-s001.zip › Data S2.xlsx]

## Sheet: ID proteins Cement-urea
Data S2. Proteomics analysis of R. microplus tick cementome with urea-extracted proteins
Uniprot accesion number	Specie	Protein name
J7K1V4	BOBOX	Lactoferrin OS=Bos indicus x Bos taurus OX=30522 PE=2 SV=1
G3MWP1	BOVIN	Elastase, neutrophil expressed OS=Bos taurus OX=9913 GN=ELANE PE=1 SV=1
A0A0M4MD57	BOVIN	Haptoglobin OS=Bos taurus OX=9913 GN=HP PE=2 SV=1
E1BF48	BOVIN	CD177 molecule OS=Bos taurus OX=9913 GN=CD177 PE=1 SV=2
E1B6Z6	BOVIN	Lipocalin 2 OS=Bos taurus OX=9913 GN=LCN2 PE=1 SV=2
A0A0C9SFK4	AMBAM	Putative glycine-rich secreted cement protein (Fragment) OS=Amblyomma americanum OX=6943 PE=2 SV=1
P68432	BOVIN	Histone H3.1 OS=Bos taurus OX=9913 PE=1 SV=2
G3N2H4	BOVIN	Azurocidin 1 OS=Bos taurus OX=9913 GN=AZU1 PE=1 SV=1
P32592	BOVIN	Integrin beta-2 OS=Bos taurus OX=9913 GN=ITGB2 PE=1 SV=1
B0JYN9	BOVIN	Ras-related C3 botulinum toxin substrate 2 (Rho family, small GTP binding protein Rac2) OS=Bos taurus OX=9913 GN=RAC2 PE=2 SV=1
G3MXK8	BOVIN	Proteinase 3 OS=Bos taurus OX=9913 GN=PRTN3 PE=1 SV=1
B7Q5M7	IXOSC	Cuticle protein, putative OS=Ixodes scapularis OX=6945 GN=8036264 PE=4 SV=1
P33046	BOVIN	Cathelicidin-4 OS=Bos taurus OX=9913 GN=CATHL4 PE=1 SV=1
Q58DQ3	BOVIN	60S ribosomal protein L6 OS=Bos taurus OX=9913 GN=RPL6 PE=2 SV=3
Q92176	BOVIN	Coronin-1A OS=Bos taurus OX=9913 GN=CORO1A PE=1 SV=3
Q32S29	BOVIN	Histone H2B OS=Bos taurus OX=9913 GN=H2B PE=3 SV=1
P21793	BOVIN	Decorin OS=Bos taurus OX=9913 GN=DCN PE=1 SV=2
Q3MHL4	BOVIN	Adenosylhomocysteinase OS=Bos taurus OX=9913 GN=AHCY PE=2 SV=3
G3N3D3	BOVIN	Chromosome 1 open reading frame 68 OS=Bos taurus OX=9913 GN=C1orf68 PE=4 SV=1
F1MD73	BOVIN	Uncharacterized protein OS=Bos taurus OX=9913 PE=1 SV=2
Q1JPB0	BOVIN	Leukocyte elastase inhibitor OS=Bos taurus OX=9913 GN=SERPINB1 PE=2 SV=2
Q2HJ60	BOVIN	Heterogeneous nuclear ribonucleoproteins A2/B1 OS=Bos taurus OX=9913 GN=HNRNPA2B1 PE=2 SV=1
E1BEQ4	BOVIN	Uncharacterized protein OS=Bos taurus OX=9913 GN=LOC505658 PE=3 SV=2
B9UKM3	BOBOX	Cathelicidin 6 OS=Bos indicus x Bos taurus OX=30522 GN=CATHL6 PE=3 SV=1
A4IF76	BOVIN	MGC140461 protein OS=Bos taurus OX=9913 GN=MGC140461 PE=2 SV=1
A7MAZ5	BOVIN	Histone H1.3 OS=Bos taurus OX=9913 GN=HIST1H1D PE=1 SV=1
G3MXL3	BOVIN	Keratin 3 OS=Bos taurus OX=9913 GN=KRT3 PE=1 SV=1
F1N2R1	BOVIN	Stomatin OS=Bos taurus OX=9913 GN=STOM PE=1 SV=2
A6H769	BOVIN	40S ribosomal protein S7 OS=Bos taurus OX=9913 GN=RPS7 PE=2 SV=1
B0JYN3	BOVIN	L-lactate dehydrogenase OS=Bos taurus OX=9913 GN=LDHB PE=2 SV=1
F1MJB5	BOVIN	Uncharacterized protein OS=Bos taurus OX=9913 PE=1 SV=2
Q9TS96	BOVIN	Thymus HYPOCHOLESTEROLEMIC factor (TPHF) (Superoxide dismutase) (SOD) (Fragments) OS=Bos taurus OX=9913 PE=4 SV=1
V5HJX3	IXORI	Histone H2A OS=Ixodes ricinus OX=34613 PE=2 SV=1
B9TUC6	BOBOX	Cathelicidin 7 OS=Bos indicus x Bos taurus OX=30522 PE=3 SV=1
A5D7J6	BOVIN	CALR protein OS=Bos taurus OX=9913 GN=CALR PE=2 SV=1
E1BB91	BOVIN	Collagen type VI alpha 3 chain OS=Bos taurus OX=9913 GN=COL6A3 PE=1 SV=1
L7M8X8	9ACAR	Putative secreted peptide OS=Rhipicephalus pulchellus OX=72859 PE=2 SV=1
A7Z014	BOVIN	TKT protein OS=Bos taurus OX=9913 GN=TKT PE=1 SV=1
B5T254	BOBOX	Peptidoglycan-recognition protein OS=Bos indicus x Bos taurus OX=30522 GN=PGLYRP1 PE=3 SV=1
Q3ZC00	BOVIN	Lymphocyte cytosolic protein 1 (L-plastin) OS=Bos taurus OX=9913 GN=LCP1 PE=2 SV=1
F1MKG2	BOVIN	Collagen type VI alpha 2 chain OS=Bos taurus OX=9913 GN=COL6A2 PE=1 SV=2
P68103	BOVIN	Elongation factor 1-alpha 1 OS=Bos taurus OX=9913 GN=EEF1A1 PE=1 SV=1
A6QPT4	BOVIN	MPO protein OS=Bos taurus OX=9913 GN=MPO PE=1 SV=1
P32007	BOVIN	ADP/ATP translocase 3 OS=Bos taurus OX=9913 GN=SLC25A6 PE=1 SV=3
G3N0Z3	BOVIN	Uncharacterized protein OS=Bos taurus OX=9913 PE=4 SV=1
B0JYL8	BOVIN	Cofilin 1 (Non-muscle) OS=Bos taurus OX=9913 GN=CFL1 PE=2 SV=1
Q3ZC87	BOVIN	Pyruvate kinase (Fragment) OS=Bos taurus OX=9913 GN=PKM2 PE=2 SV=1
A6QLL8	BOVIN	Fructose-bisphosphate aldolase OS=Bos taurus OX=9913 GN=ALDOA PE=1 SV=1
F1N169	BOVIN	Filamin A OS=Bos taurus OX=9913 GN=FLNA PE=1 SV=2
A0A131ZB80	RHIAP	TIL domain containing protein (Fragment) OS=Rhipicephalus appendiculatus OX=34631 PE=4 SV=1
F1MB08	BOVIN	Alpha-enolase OS=Bos taurus OX=9913 GN=ENO1 PE=3 SV=1
P19858	BOVIN	L-lactate dehydrogenase A chain OS=Bos taurus OX=9913 GN=LDHA PE=2 SV=2
A0A224YCW9	9ACAR	Glycine rich superfamily member OS=Rhipicephalus zambeziensis OX=60191 PE=4 SV=1
A0A224YDA4	9ACAR	Glycine rich superfamily member (Fragment) OS=Rhipicephalus zambeziensis OX=60191 PE=4 SV=1
B0JYN1	BOVIN	Cathepsin L2 OS=Bos taurus OX=9913 GN=CTSL2 PE=2 SV=1
A6QLB7	BOVIN	Adenylyl cyclase-associated protein OS=Bos taurus OX=9913 GN=CAP1 PE=1 SV=1
A0A088Q0F1	9CETA	Heat shock protein 90kDa alpha OS=Bos taurus x Bos grunniens OX=1167295 PE=2 SV=1
Q4PM69	IXOSC	Histone H4 OS=Ixodes scapularis OX=6945 GN=8030709 PE=2 SV=1
F1N650	BOVIN	Annexin OS=Bos taurus OX=9913 GN=ANXA1 PE=3 SV=1
Q8MTY1	RHIAP	Putative cement protein RIM36 OS=Rhipicephalus appendiculatus OX=34631 GN=RIM36 PE=2 SV=1
L7MDN1	9ACAR	Putative glycine rich protein (Fragment) OS=Rhipicephalus pulchellus OX=72859 PE=2 SV=1
E1B8B5	BOVIN	Uncharacterized protein OS=Bos taurus OX=9913 PE=3 SV=2
G5E5T5	BOVIN	Uncharacterized protein OS=Bos taurus OX=9913 PE=1 SV=1
Q58DT1	BOVIN	60S ribosomal protein L7 OS=Bos taurus OX=9913 GN=RPL7 PE=2 SV=1
P02453	BOVIN	Collagen alpha-1(I) chain OS=Bos taurus OX=9913 GN=COL1A1 PE=1 SV=3
Q2HJ49	BOVIN	Moesin OS=Bos taurus OX=9913 GN=MSN PE=2 SV=3
F1N7Y8	BOVIN	Dermokine OS=Bos taurus OX=9913 GN=DMKN PE=4 SV=2
P10096	BOVIN	Glyceraldehyde-3-phosphate dehydrogenase OS=Bos taurus OX=9913 GN=GAPDH PE=1 SV=4
E1BI98	BOVIN	Collagen type VI alpha 1 chain OS=Bos taurus OX=9913 GN=COL6A1 PE=1 SV=1
Q3T0P6	BOVIN	Phosphoglycerate kinase 1 OS=Bos taurus OX=9913 GN=PGK1 PE=2 SV=3
F1MF56	BOVIN	Matrix metalloproteinase-9 OS=Bos taurus OX=9913 GN=MMP9 PE=3 SV=1
A5D7E8	BOVIN	Protein disulfide-isomerase OS=Bos taurus OX=9913 GN=PDIA3 PE=2 SV=1
Q9TU03	BOVIN	Rho GDP-dissociation inhibitor 2 OS=Bos taurus OX=9913 GN=ARHGDIB PE=2 SV=3
Q7M2Q9	BOVIN	Rho protein GDP-dissociation inhibitor (Fragments) OS=Bos taurus OX=9913 PE=1 SV=1
F1MQ37	BOVIN	Myosin heavy chain 9 OS=Bos taurus OX=9913 GN=MYH9 PE=1 SV=2
P61157	BOVIN	Actin-related protein 3 OS=Bos taurus OX=9913 GN=ACTR3 PE=1 SV=3
A0A0K8RP30	IXORI	Putative ubiquitin/40s ribosomal protein s27a fusion (Fragment) OS=Ixodes ricinus OX=34613 PE=2 SV=1
P00735	BOVIN	Prothrombin OS=Bos taurus OX=9913 GN=F2 PE=1 SV=2
A0JND2	BOVIN	Keratin, type II cytoskeletal 80 OS=Bos taurus OX=9913 GN=KRT80 PE=2 SV=1
E1BHJ0	BOVIN	Profilin OS=Bos taurus OX=9913 PE=3 SV=1
G3N0V0	BOVIN	Uncharacterized protein OS=Bos taurus OX=9913 PE=1 SV=1
D4QBB4	BOVIN	Globin A1 OS=Bos taurus OX=9913 GN=HBB PE=3 SV=1
A5PJE3	BOVIN	Fibrinogen alpha chain OS=Bos taurus OX=9913 GN=FGA PE=2 SV=1
A5D7D1	BOVIN	Alpha-actinin-4 OS=Bos taurus OX=9913 GN=ACTN4 PE=2 SV=1
A0A224YCE9	9ACAR	Cystatin OS=Rhipicephalus zambeziensis OX=60191 PE=4 SV=1
Q3MHN2	BOVIN	Complement component C9 OS=Bos taurus OX=9913 GN=C9 PE=2 SV=1
P40673	BOVIN	High mobility group protein B2 OS=Bos taurus OX=9913 GN=HMGB2 PE=1 SV=3
P81947	BOVIN	Tubulin alpha-1B chain OS=Bos taurus OX=9913 PE=1 SV=2
P19120	BOVIN	Heat shock cognate 71 kDa protein OS=Bos taurus OX=9913 GN=HSPA8 PE=1 SV=2
Q9N138	BOVIN	Peptidyl-prolyl cis-trans isomerase (Fragment) OS=Bos taurus OX=9913 PE=2 SV=1
Q95M18	BOVIN	Endoplasmin OS=Bos taurus OX=9913 GN=HSP90B1 PE=2 SV=1
I6XM79	9CETA	S100A8 protein OS=Bos taurus x Bos indicus OX=30523 GN=S100A8 PE=3 SV=1
A0A034WZ79	RHIMP	Glycine-rich protein 3 (Fragment) OS=Rhipicephalus microplus OX=6941 PE=4 SV=1
G5E513	BOVIN	Uncharacterized protein OS=Bos taurus OX=9913 PE=1 SV=1
P48616	BOVIN	Vimentin OS=Bos taurus OX=9913 GN=VIM PE=1 SV=3
A7MB62	BOVIN	Actin-related protein 2 OS=Bos taurus OX=9913 GN=ACTR2 PE=1 SV=1
Q3ZBD7	BOVIN	Glucose-6-phosphate isomerase OS=Bos taurus OX=9913 GN=GPI PE=2 SV=4
F1MC48	BOVIN	IQ motif containing GTPase activating protein 1 OS=Bos taurus OX=9913 GN=IQGAP1 PE=1 SV=2
F1MLB8	BOVIN	ATP synthase subunit alpha OS=Bos taurus OX=9913 GN=ATP5F1A PE=1 SV=1
P02465	BOVIN	Collagen alpha-2(I) chain OS=Bos taurus OX=9913 GN=COL1A2 PE=1 SV=2
B9TUC3	BOBOX	Cathelicidin 2 (Fragment) OS=Bos indicus x Bos taurus OX=30522 PE=3 SV=1
P63258	BOVIN	Actin, cytoplasmic 2 OS=Bos taurus OX=9913 GN=ACTG1 PE=1 SV=1
L7LRL1	9ACAR	Putative bilaris OS=Rhipicephalus pulchellus OX=72859 PE=2 SV=1
A0A034WWS7	RHIMP	Secreted cement protein 2 (Fragment) OS=Rhipicephalus microplus OX=6941 PE=4 SV=1
A6H7J6	BOVIN	Protein disulfide-isomerase OS=Bos taurus OX=9913 GN=P4HB PE=1 SV=1
K7N8D7	HAELO	Cuticular protein (Fragment) OS=Haemaphysalis longicornis OX=44386 PE=2 SV=1
P81948	BOVIN	Tubulin alpha-4A chain OS=Bos taurus OX=9913 GN=TUBA4A PE=1 SV=2
A6QPZ0	BOVIN	CSTB protein OS=Bos taurus OX=9913 GN=CSTB PE=2 SV=1
P04258	BOVIN	Collagen alpha-1(III) chain OS=Bos taurus OX=9913 GN=COL3A1 PE=1 SV=1
A5PJH7	BOVIN	LOC788112 protein OS=Bos taurus OX=9913 GN=LOC788112 PE=1 SV=1
A0A224YU86	9ACAR	Myosin heavy chain 6/7 OS=Rhipicephalus zambeziensis OX=60191 PE=3 SV=1
G3X6N3	BOVIN	Serotransferrin OS=Bos taurus OX=9913 GN=TF PE=1 SV=1
P79105	BOVIN	Protein S100-A12 OS=Bos taurus OX=9913 GN=S100A12 PE=1 SV=3
F1MUE4	BOVIN	Gasdermin A OS=Bos taurus OX=9913 GN=GSDMA PE=4 SV=1
F1MN78	BOVIN	Serpin B4 OS=Bos taurus OX=9913 PE=2 SV=1
F1MZ96	BOVIN	Uncharacterized protein OS=Bos taurus OX=9913 PE=1 SV=2
Q5KR47	BOVIN	Tropomyosin alpha-3 chain OS=Bos taurus OX=9913 GN=TPM3 PE=2 SV=1
K9ZRL4	BOBOX	Heat shock 70kDa protein 1A OS=Bos indicus x Bos taurus OX=30522 GN=HSPA1A PE=2 SV=1
K9MNT8	BOVIN	Resistin transcript variant 1 OS=Bos taurus OX=9913 GN=RETN PE=2 SV=1
G5E502	BOVIN	Lysozyme OS=Bos taurus OX=9913 GN=LOC781146 PE=3 SV=1
Q9BGI4	BOVIN	Peroxiredoxin 1 OS=Bos taurus OX=9913 PE=2 SV=1
Q3T0U2	BOVIN	60S ribosomal protein L14 OS=Bos taurus OX=9913 GN=RPL14 PE=2 SV=3
F1MCK2	BOVIN	AHNAK nucleoprotein OS=Bos taurus OX=9913 GN=AHNAK PE=1 SV=2
A0A0K8RP33	IXORI	Putative myosin regulatory light chain ef-hand protein superfamily (Fragment) OS=Ixodes ricinus OX=34613 PE=2 SV=1
Q2KJF1	BOVIN	Alpha-1B-glycoprotein OS=Bos taurus OX=9913 GN=A1BG PE=1 SV=1
A0A224Z3R1	9ACAR	Paramyosin OS=Rhipicephalus zambeziensis OX=60191 PE=4 SV=1
G3N3D0	BOVIN	Galectin OS=Bos taurus OX=9913 GN=LGALS7 PE=4 SV=1
E1BIR8	BOVIN	Uncharacterized protein OS=Bos taurus OX=9913 PE=1 SV=2
Q95L54	BOVIN	Annexin A8 OS=Bos taurus OX=9913 GN=ANXA8 PE=2 SV=1
Q148I8	BOVIN	Keratin 31 OS=Bos taurus OX=9913 GN=KRT31 PE=2 SV=1
A6QQF6	BOVIN	Suprabasin OS=Bos taurus OX=9913 GN=SBSN PE=2 SV=1
A6QLZ3	BOVIN	ARSB protein OS=Bos taurus OX=9913 GN=ARSB PE=2 SV=1
L7LTA8	9ACAR	Putative group ii salivary lipocalin OS=Rhipicephalus pulchellus OX=72859 PE=2 SV=1
Q0P5K6	BOVIN	Corneodesmosin OS=Bos taurus OX=9913 GN=CDSN PE=2 SV=1
P00829	BOVIN	ATP synthase subunit beta, mitochondrial OS=Bos taurus OX=9913 GN=ATP5F1B PE=1 SV=2
F1MFE1	BOVIN	StAR related lipid transfer domain containing 7 OS=Bos taurus OX=9913 GN=STARD7 PE=4 SV=1
O02717	BOVIN	Non-muscle myosin heavy chain (Fragment) OS=Bos taurus OX=9913 PE=2 SV=2
F1MAV0	BOVIN	Fibrinogen beta chain OS=Bos taurus OX=9913 GN=FGB PE=4 SV=2
A0A224Z8F0	9ACAR	Transglutaminase/protease like protein OS=Rhipicephalus zambeziensis OX=60191 PE=4 SV=1
A4FUZ0	BOVIN	Keratin, type II cuticular Hb3 OS=Bos taurus OX=9913 GN=KRT83 PE=2 SV=1
Q3T0D0	BOVIN	Heterogeneous nuclear ribonucleoprotein K OS=Bos taurus OX=9913 GN=HNRNPK PE=2 SV=1
E1BEZ4	BOVIN	Tripartite motif containing 29 OS=Bos taurus OX=9913 GN=TRIM29 PE=4 SV=2
Q3SZZ9	BOVIN	FGG protein OS=Bos taurus OX=9913 GN=FGG PE=2 SV=1
Q3SYU2	BOVIN	Elongation factor 2 OS=Bos taurus OX=9913 GN=EEF2 PE=2 SV=3
P60661	BOVIN	Myosin light polypeptide 6 OS=Bos taurus OX=9913 GN=MYL6 PE=2 SV=2
A5HLY3	BOBOX	Lactoferrin OS=Bos indicus x Bos taurus OX=30522 PE=2 SV=1
F1N3M0	BOVIN	Desmocollin-1 OS=Bos taurus OX=9913 GN=DSC1 PE=4 SV=1
F1MJH1	BOVIN	Gelsolin OS=Bos taurus OX=9913 GN=GSN PE=4 SV=1
Q5E956	BOVIN	Triosephosphate isomerase OS=Bos taurus OX=9913 GN=TPI1 PE=2 SV=3
A0A140T8A9	BOVIN	Kappa-casein OS=Bos taurus OX=9913 GN=CSN3 PE=3 SV=1
F1MIN1	BOVIN	Voltage-dependent anion-selective channel protein 1 OS=Bos taurus OX=9913 GN=VDAC1 PE=1 SV=2
G5E5H7	BOVIN	Uncharacterized protein OS=Bos taurus OX=9913 GN=PAEP PE=3 SV=1
A6QNL5	BOVIN	PDIA6 protein (Fragment) OS=Bos taurus OX=9913 GN=PDIA6 PE=1 SV=1
Q0VCX2	BOVIN	Endoplasmic reticulum chaperone BiP OS=Bos taurus OX=9913 GN=HSPA5 PE=2 SV=1
A0A224YTB6	9ACAR	Alpha-N-acetylgalactosaminidase OS=Rhipicephalus zambeziensis OX=60191 PE=3 SV=1
F1MFW9	BOVIN	Keratin 24 OS=Bos taurus OX=9913 GN=KRT24 PE=3 SV=2
A0A224YMC8	9ACAR	Lipocalin OS=Rhipicephalus zambeziensis OX=60191 PE=4 SV=1
P63103	BOVIN	14-3-3 protein zeta/delta OS=Bos taurus OX=9913 GN=YWHAZ PE=1 SV=1
E9RHW1	BOVIN	Heat shock 27kDa protein 1 OS=Bos taurus OX=9913 GN=HSPB1 PE=2 SV=1
A0A0F6QNP7	BOVIN	Complement component 3 OS=Bos taurus OX=9913 GN=C3 PE=2 SV=1
Q3SZV7	BOVIN	Hemopexin OS=Bos taurus OX=9913 GN=HPX PE=2 SV=1
Q3MHM5	BOVIN	Tubulin beta-4B chain OS=Bos taurus OX=9913 GN=TUBB4B PE=2 SV=1
T1T0C1	BOVIN	Beta-casein OS=Bos taurus OX=9913 GN=csn2 PE=2 SV=1
G5E604	BOVIN	Uncharacterized protein OS=Bos taurus OX=9913 PE=1 SV=1
Q7SIH1	BOVIN	Alpha-2-macroglobulin OS=Bos taurus OX=9913 GN=A2M PE=1 SV=2
A4IFN4	BOVIN	LOC615589 protein OS=Bos taurus OX=9913 GN=LOC615589 PE=2 SV=1
Q1RMN8	BOVIN	Immunoglobulin light chain, lambda gene cluster OS=Bos taurus OX=9913 GN=IGL@ PE=2 SV=1
Q865V6	BOVIN	Macrophage-capping protein OS=Bos taurus OX=9913 GN=CAPG PE=2 SV=1
K4JDR8	BOVIN	Alpha-2-macroglobulin variant 5 OS=Bos taurus OX=9913 GN=A2M PE=2 SV=1
E2J6Q4	9ACAR	Gly-Tyr rich salivary protein OS=Hyalomma rufipes OX=72862 PE=2 SV=1
Q3MHN5	BOVIN	Vitamin D-binding protein OS=Bos taurus OX=9913 GN=GC PE=2 SV=1
A0A224YD77	9ACAR	Gluzincin OS=Rhipicephalus zambeziensis OX=60191 PE=4 SV=1
G3X7J1	BOVIN	Non-specific cytotoxic cell receptor protein 1 homolog (zebrafish) OS=Bos taurus OX=9913 GN=NCCRP1 PE=4 SV=1
P04272	BOVIN	Annexin A2 OS=Bos taurus OX=9913 GN=ANXA2 PE=1 SV=2
F1MIC8	BOVIN	Protein-glutamine gamma-glutamyltransferase E OS=Bos taurus OX=9913 GN=TGM3 PE=4 SV=2
F1MSZ6	BOVIN	Antithrombin-III OS=Bos taurus OX=9913 GN=SERPINC1 PE=3 SV=1
F1N5L6	BOVIN	Desmocollin-3 OS=Bos taurus OX=9913 GN=DSC3 PE=4 SV=2
F1MIW8	BOVIN	Desmoglein-1 OS=Bos taurus OX=9913 GN=DSG1 PE=4 SV=2
G3X748	BOVIN	POF1B, actin binding protein OS=Bos taurus OX=9913 GN=POF1B PE=4 SV=1
G5E5A9	BOVIN	Fibronectin OS=Bos taurus OX=9913 GN=FN1 PE=4 SV=1
F1MVJ8	BOVIN	Olfactomedin 4 OS=Bos taurus OX=9913 GN=OLFM4 PE=4 SV=1
A0A224YR78	9ACAR	TIL domain containing protein OS=Rhipicephalus zambeziensis OX=60191 PE=4 SV=1
A0A1K0FUD3	BOVIN	Globin C1 OS=Bos taurus OX=9913 GN=GLNC1 PE=3 SV=1
Q0VC36	BOVIN	14-3-3 protein sigma OS=Bos taurus OX=9913 GN=SFN PE=2 SV=1
A0A224Y3Z8	9ACAR	Glycine rich superfamily member (Fragment) OS=Rhipicephalus zambeziensis OX=60191 PE=4 SV=1
F1MNV5	BOVIN	Kininogen-1 OS=Bos taurus OX=9913 GN=KNG1 PE=4 SV=2
A0A131XKB4	9ACAR	Putative puromycin-sensitive aminopeptidase (Fragment) OS=Hyalomma excavatum OX=257692 PE=2 SV=1
A0A131YSY8	RHIAP	Glycine rich superfamily member OS=Rhipicephalus appendiculatus OX=34631 PE=4 SV=1
P34955	BOVIN	Alpha-1-antiproteinase OS=Bos taurus OX=9913 GN=SERPINA1 PE=1 SV=1
F1MYG5	BOVIN	Lamin A/C OS=Bos taurus OX=9913 GN=LMNA PE=1 SV=1
Q28161	BOVIN	Plakophilin-1 OS=Bos taurus OX=9913 GN=PKP1 PE=2 SV=1
L7LZE4	9ACAR	Putative glycine rich protein OS=Rhipicephalus pulchellus OX=72859 PE=2 SV=1
M5FJW2	BOVIN	40S ribosomal protein S2 OS=Bos taurus OX=9913 GN=RPS2 PE=3 SV=1
A5D7M6	BOVIN	KRT5 protein OS=Bos taurus OX=9913 GN=KRT5 PE=2 SV=1
Q08D91	BOVIN	Keratin, type II cytoskeletal 75 OS=Bos taurus OX=9913 GN=KRT75 PE=2 SV=1
Q8SPJ1	BOVIN	Junction plakoglobin OS=Bos taurus OX=9913 GN=JUP PE=2 SV=1
E1BKT9	BOVIN	Desmoplakin OS=Bos taurus OX=9913 GN=DSP PE=1 SV=1
L7M9R2	9ACAR	Putative animal peptidoglycan recognition protein logous to bacteriophage t3 lysozyme OS=Rhipicephalus pulchellus OX=72859 PE=2 SV=1
E1BF59	BOVIN	Plectin OS=Bos taurus OX=9913 GN=PLEC PE=1 SV=2
P02663	BOVIN	Alpha-S2-casein OS=Bos taurus OX=9913 GN=CSN1S2 PE=1 SV=2
Q45R50	RHIMP	Salivary gland metalloprotease OS=Rhipicephalus microplus OX=6941 GN=MP2 PE=2 SV=1
Q148H7	BOVIN	Keratin, type II cytoskeletal 79 OS=Bos taurus OX=9913 GN=KRT79 PE=2 SV=1
M0QVY0	BOVIN	Uncharacterized protein OS=Bos taurus OX=9913 GN=KRT6A PE=3 SV=1
A0A224YCE0	9ACAR	Basic tail secreted protein (Fragment) OS=Rhipicephalus zambeziensis OX=60191 PE=4 SV=1
P02662	BOVIN	Alpha-S1-casein OS=Bos taurus OX=9913 GN=CSN1S1 PE=1 SV=2
A0A224Y1X4	9ACAR	Pancreatic trypsin inhibitor (Fragment) OS=Rhipicephalus zambeziensis OX=60191 PE=4 SV=1
B0JYN6	BOVIN	Alpha-2-HS-glycoprotein OS=Bos taurus OX=9913 GN=AHSG PE=2 SV=1
A0A224Y4K0	9ACAR	Pancreatic trypsin inhibitor OS=Rhipicephalus zambeziensis OX=60191 PE=4 SV=1
Q3ZBS7	BOVIN	Vitronectin OS=Bos taurus OX=9913 GN=VTN PE=1 SV=1
L7MDR3	9ACAR	Putative glycine rich protein (Fragment) OS=Rhipicephalus pulchellus OX=72859 PE=2 SV=1
A0A140T867	BOVIN	Keratin, type I cytoskeletal 17 OS=Bos taurus OX=9913 GN=KRT17 PE=3 SV=1
G3MZ71	BOVIN	Keratin 2 OS=Bos taurus OX=9913 GN=KRT2 PE=1 SV=1
P06868	BOVIN	Plasminogen OS=Bos taurus OX=9913 GN=PLG PE=1 SV=2
F1MX48	BOVIN	UV-stimulated scaffold protein A OS=Bos taurus OX=9913 GN=UVSSA PE=3 SV=2
F1MC11	BOVIN	Keratin, type I cytoskeletal 14 OS=Bos taurus OX=9913 GN=KRT14 PE=1 SV=2
E1BH06	BOVIN	Uncharacterized protein OS=Bos taurus OX=9913 GN=LOC617696 PE=1 SV=2
Q28133	BOVIN	Allergen Bos d 2 OS=Bos taurus OX=9913 PE=1 SV=1
L7ME64	9ACAR	Putative bilaris (Fragment) OS=Rhipicephalus pulchellus OX=72859 PE=2 SV=1
A0A131Z256	RHIAP	Lipocalin OS=Rhipicephalus appendiculatus OX=34631 PE=4 SV=1
A0A140T897	BOVIN	Serum albumin OS=Bos taurus OX=9913 GN=ALB PE=3 SV=1
G8JKY0	BOVIN	40S ribosomal protein S8 OS=Bos taurus OX=9913 GN=RPS8 PE=3 SV=1
Q9TTE1	BOVIN	Serpin A3-1 OS=Bos taurus OX=9913 GN=SERPINA3-1 PE=1 SV=3
G3N0S9	BOVIN	Uncharacterized protein OS=Bos taurus OX=9913 GN=LOC515150 PE=4 SV=1
L7MBI6	9ACAR	Putative tick salivary antigen-5 protein OS=Rhipicephalus pulchellus OX=72859 PE=2 SV=1
E1BKA1	BOVIN	Protein S100 OS=Bos taurus OX=9913 GN=LOC786350 PE=1 SV=2
G3MYU2	BOVIN	Keratin 77 OS=Bos taurus OX=9913 GN=KRT77 PE=1 SV=1
Q28050	BOVIN	Protein S100-A7 OS=Bos taurus OX=9913 GN=S100A7 PE=1 SV=1
P55052	BOVIN	Fatty acid-binding protein, epidermal OS=Bos taurus OX=9913 GN=FABP5 PE=1 SV=4
F1MUY2	BOVIN	Uncharacterized protein OS=Bos taurus OX=9913 GN=KRT6B PE=1 SV=1
L7LRS6	9ACAR	Putative bitil peptide OS=Rhipicephalus pulchellus OX=72859 PE=2 SV=1
A0A0B4PMF7	RHIMP	Peptidoglycan recognition protein (Fragment) OS=Rhipicephalus microplus OX=6941 GN=PGRP-S PE=2 SV=1
G3N0V2	BOVIN	Keratin 1 OS=Bos taurus OX=9913 GN=KRT1 PE=1 SV=1
A0A034WZ42	RHIMP	Hemelipoprotein HeLp (Fragment) OS=Rhipicephalus microplus OX=6941 PE=4 SV=1
F1N076	BOVIN	Ceruloplasmin OS=Bos taurus OX=9913 GN=CP PE=1 SV=2
A0A131Z286	RHIAP	Glycine rich secreted protein OS=Rhipicephalus appendiculatus OX=34631 PE=4 SV=1
A0A1L3G6H3	BOVIN	Tissue inhibitor of metalloproteinase 1 OS=Bos taurus OX=9913 GN=TIMP1 PE=2 SV=1
A0A034WXN6	RHIMP	Hemelipoprotein HeLp 2 (Fragment) OS=Rhipicephalus microplus OX=6941 PE=4 SV=1
A6QNZ7	BOVIN	Keratin 10 (Epidermolytic hyperkeratosis; keratosis palmaris et plantaris) OS=Bos taurus OX=9913 GN=KRT10 PE=2 SV=1
A0A131YLU7	RHIAP	Aminopeptidase N OS=Rhipicephalus appendiculatus OX=34631 PE=4 SV=1
L7LTJ2	9ACAR	Putative bitil peptide OS=Rhipicephalus pulchellus OX=72859 PE=2 SV=1
D4QBB3	BOVIN	Hemoglobin beta OS=Bos taurus OX=9913 GN=HBB PE=3 SV=1
L7MA30	9ACAR	Putative 16 kDa family member OS=Rhipicephalus pulchellus OX=72859 PE=2 SV=1
A5PJT7	BOVIN	ECM1 protein OS=Bos taurus OX=9913 GN=ECM1 PE=2 SV=1
A0A224Y1I4	9ACAR	Antigen 5 family member OS=Rhipicephalus zambeziensis OX=60191 PE=3 SV=1
L7M961	9ACAR	Putative tick salivary antigen-5 protein OS=Rhipicephalus pulchellus OX=72859 PE=2 SV=1
L7LTM1	9ACAR	Putative heptalaris OS=Rhipicephalus pulchellus OX=72859 PE=2 SV=1
S5M6X0	9ACAR	Salivary protein Sal4 OS=Rhipicephalus annulatus OX=34611 PE=2 SV=1
A4FV69	BOVIN	SERPINB5 protein OS=Bos taurus OX=9913 GN=SERPINB5 PE=1 SV=1
V6F9A2	BOVIN	Apolipoprotein A-I preproprotein OS=Bos taurus OX=9913 GN=APOA1 PE=3 SV=1
A0A224YL63	9ACAR	TIL domain containing protein OS=Rhipicephalus zambeziensis OX=60191 PE=4 SV=1
A0A224YB54	9ACAR	Basic tail secreted protein OS=Rhipicephalus zambeziensis OX=60191 PE=4 SV=1
A0A224YEQ4	9ACAR	Glycine rich superfamily member (Fragment) OS=Rhipicephalus zambeziensis OX=60191 PE=4 SV=1
A0A224YDB2	9ACAR	Pancreatic trypsin inhibitor OS=Rhipicephalus zambeziensis OX=60191 PE=4 SV=1
A0A131ZCP1	RHIAP	Glycine rich superfamily member (Fragment) OS=Rhipicephalus appendiculatus OX=34631 PE=4 SV=1
L7LTS4	9ACAR	Putative monotil peptide OS=Rhipicephalus pulchellus OX=72859 PE=2 SV=1
A0A131Z0M3	RHIAP	Basic tail secreted protein OS=Rhipicephalus appendiculatus OX=34631 PE=4 SV=1
A0A131YF72	RHIAP	Glycine rich superfamily member OS=Rhipicephalus appendiculatus OX=34631 PE=4 SV=1
Q56JX8	BOVIN	40S ribosomal protein S13 OS=Bos taurus OX=9913 GN=RPS13 PE=2 SV=3
L7LTX6	9ACAR	Putative tick salivary metalloprotease OS=Rhipicephalus pulchellus OX=72859 PE=2 SV=1
B0JYQ0	BOVIN	ALB protein OS=Bos taurus OX=9913 GN=ALB PE=2 SV=1
L7LTV7	9ACAR	Uncharacterized protein OS=Rhipicephalus pulchellus OX=72859 PE=2 SV=1
A0A224YRI1	9ACAR	TIL domain containing protein OS=Rhipicephalus zambeziensis OX=60191 PE=4 SV=1
A0A224YB78	9ACAR	Lipocalin OS=Rhipicephalus zambeziensis OX=60191 PE=4 SV=1
G3MXE3	BOVIN	Androgen binding protein beta-like precursor OS=Bos taurus OX=9913 GN=LOC785756 PE=4 SV=1
B7SP63	DERVA	Putative cement protein RIM36 (Fragment) OS=Dermacentor variabilis OX=34621 PE=2 SV=1
Q5EA67	BOVIN	Inter-alpha (Globulin) inhibitor H4 (Plasma Kallikrein-sensitive glycoprotein) OS=Bos taurus OX=9913 GN=ITIH4 PE=2 SV=1

## Sheet: Cement-urea-T2 vs T1
				C1	C2
Uniprot accesion number	Specie	Protein name	t-value	Mean 1	Mean 2	Median 1	Median 2	Sigma 1	Sigma 2	Delta	Fold change C2 / C1	Log (Fold change)	p-value
J7K1V4	BOBOX	Lactoferrin OS=Bos indicus x Bos taurus OX=30522 PE=2 SV=1	-22.3433	6487.51	14372.1	6303.03	14527.8	475.526	721.828	-7884.57	2.21535	1.14753	7.2469e-10
G3MWP1	BOVIN	Elastase, neutrophil expressed OS=Bos taurus OX=9913 GN=ELANE PE=1 SV=1	-15.1861	28498.3	51791.8	27833.3	51014.2	1808.22	3293.48	-23293.6	1.81737	0.861851	3.1055e-08
A0A0M4MD57	BOVIN	Haptoglobin OS=Bos taurus OX=9913 GN=HP PE=2 SV=1	-14.7051	80010.3	148946	80317	151081	6229.22	9646.52	-68936	1.86159	0.896535	4.2307e-08
E1BF48	BOVIN	CD177 molecule OS=Bos taurus OX=9913 GN=CD177 PE=1 SV=2	-14.6271	43065.8	85190.6	44085.4	84176.9	3391.99	6185.29	-42124.8	1.97815	0.984151	4.4521e-08
E1B6Z6	BOVIN	Lipocalin 2 OS=Bos taurus OX=9913 GN=LCN2 PE=1 SV=2	-10.9323	102042	242701	102315	248519	2383.77	31425.7	-140658	2.37843	1.25001	6.9819e-07
A0A0C9SFK4	AMBAM	Putative glycine-rich secreted cement protein (Fragment) OS=Amblyomma americanum OX=6943 PE=2 SV=1	10.7454	31682.4	20370.3	32042	20778.3	1195.04	2285.03	11312.1	0.642954	-0.637214	8.193e-07
P68432	BOVIN	Histone H3.1 OS=Bos taurus OX=9913 PE=1 SV=2	-10.3115	83522	123469	84114.2	120726	7199.97	6181.25	-39946.9	1.47828	0.563919	1.1991e-06
G3N2H4	BOVIN	Azurocidin 1 OS=Bos taurus OX=9913 GN=AZU1 PE=1 SV=1	-10.3029	80676.3	139643	82752	144023	9172.61	10602.1	-58967.1	1.73091	0.791531	1.2084e-06
P32592	BOVIN	Integrin beta-2 OS=Bos taurus OX=9913 GN=ITGB2 PE=1 SV=1	-10.0666	11287.7	21229.9	11286.5	21358	868.02	2258.11	-9942.15	1.88079	0.911342	1.4956e-06
B0JYN9	BOVIN	Ras-related C3 botulinum toxin substrate 2 (Rho family, small GTP binding protein Rac2) OS=Bos taurus OX=9913 GN=RAC2 PE=2 SV=1	-9.751	4124.66	8806.83	3944.22	8699.01	852.498	810.336	-4682.17	2.13516	1.09435	2.0019e-06
G3MXK8	BOVIN	Proteinase 3 OS=Bos taurus OX=9913 GN=PRTN3 PE=1 SV=1	-9.16549	13046.8	28008.1	13687.2	27717	2966.29	2681.15	-14961.3	2.14675	1.10215	3.5117e-06
B7Q5M7	IXOSC	Cuticle protein, putative OS=Ixodes scapularis OX=6945 GN=8036264 PE=4 SV=1	-9.11952	4778.89	8016.87	5148.98	7994.44	668.059	556.871	-3237.98	1.67756	0.746364	3.6746e-06
P33046	BOVIN	Cathelicidin-4 OS=Bos taurus OX=9913 GN=CATHL4 PE=1 SV=1	-8.55196	37194.2	53858.8	37085.5	54235.5	3549.42	3191.31	-16664.6	1.44804	0.534103	6.5335e-06
Q58DQ3	BOVIN	60S ribosomal protein L6 OS=Bos taurus OX=9913 GN=RPL6 PE=2 SV=3	-8.33578	9536.53	20765.1	9762.53	21343.4	1884.51	2708.44	-11228.6	2.17743	1.12263	8.1993e-06
Q92176	BOVIN	Coronin-1A OS=Bos taurus OX=9913 GN=CORO1A PE=1 SV=3	-8.16602	4625.82	10217.4	4780.38	9687.74	879.409	1428.22	-5591.55	2.20877	1.14324	9.8317e-06
Q32S29	BOVIN	Histone H2B OS=Bos taurus OX=9913 GN=H2B PE=3 SV=1	-8.13985	151276	229292	152427	230105	22710.7	5948.93	-78015.8	1.51572	0.600002	1.0113e-05
P21793	BOVIN	Decorin OS=Bos taurus OX=9913 GN=DCN PE=1 SV=2	-8.04515	14698.6	24233.5	14370.4	25231.8	2006.64	2097.93	-9534.95	1.6487	0.721327	1.1208e-05
Q3MHL4	BOVIN	Adenosylhomocysteinase OS=Bos taurus OX=9913 GN=AHCY PE=2 SV=3	-8.00924	3151.27	8506.69	3167.76	8406.4	765.669	1447.88	-5355.43	2.69945	1.43267	1.1656e-05
G3N3D3	BOVIN	Chromosome 1 open reading frame 68 OS=Bos taurus OX=9913 GN=C1orf68 PE=4 SV=1	7.69827	8480.53	2340.27	8747.61	1900.82	1298.82	1459.52	6140.26	0.275958	-1.85748	1.6463e-05
F1MD73	BOVIN	Uncharacterized protein OS=Bos taurus OX=9913 PE=1 SV=2	-7.51151	3060.32	5285.99	3001.23	5346.17	403.761	603.114	-2225.67	1.72727	0.788493	2.0357e-05
Q1JPB0	BOVIN	Leukocyte elastase inhibitor OS=Bos taurus OX=9913 GN=SERPINB1 PE=2 SV=2	-7.4615	78795.8	170178	80460.2	171672	7126.29	29140.6	-91382.3	2.15974	1.11085	2.1562e-05
Q2HJ60	BOVIN	Heterogeneous nuclear ribonucleoproteins A2/B1 OS=Bos taurus OX=9913 GN=HNRNPA2B1 PE=2 SV=1	-7.0272	8507.91	16529.8	8348.74	16027.9	1309.78	2470.5	-8021.93	1.94288	0.958196	3.5959e-05
E1BEQ4	BOVIN	Uncharacterized protein OS=Bos taurus OX=9913 GN=LOC505658 PE=3 SV=2	-7.00431	77139.7	117272	78696.6	118018	5718.79	12816.7	-40132.2	1.52025	0.604313	3.6963e-05
B9UKM3	BOBOX	Cathelicidin 6 OS=Bos indicus x Bos taurus OX=30522 GN=CATHL6 PE=3 SV=1	-6.92018	4084.46	11350.9	4259.03	10999.9	952.195	2389.31	-7266.46	2.77905	1.47459	4.0926e-05
A4IF76	BOVIN	MGC140461 protein OS=Bos taurus OX=9913 GN=MGC140461 PE=2 SV=1	-6.80863	1481.49	6268.14	1356.43	6057.54	513.592	1643.69	-4786.66	4.23098	2.08099	4.6906e-05
A7MAZ5	BOVIN	Histone H1.3 OS=Bos taurus OX=9913 GN=HIST1H1D PE=1 SV=1	-6.79129	27418.4	65730.5	28092.4	63552	4470.38	13075.4	-38312.1	2.39731	1.26142	4.7917e-05
G3MXL3	BOVIN	Keratin 3 OS=Bos taurus OX=9913 GN=KRT3 PE=1 SV=1	6.63222	10023.7	2387.37	10328.1	2198.27	2656.05	948.527	7636.33	0.238172	-2.06992	5.8376e-05
F1N2R1	BOVIN	Stomatin OS=Bos taurus OX=9913 GN=STOM PE=1 SV=2	-6.44093	20594.7	36510.7	20207.6	36808.2	2009.04	5709.71	-15916	1.77282	0.826045	7.4333e-05
A6H769	BOVIN	40S ribosomal protein S7 OS=Bos taurus OX=9913 GN=RPS7 PE=2 SV=1	-6.29889	3703.73	5945.64	3667.28	6286.91	484.324	724.923	-2241.91	1.60531	0.682855	8.9212e-05
B0JYN3	BOVIN	L-lactate dehydrogenase OS=Bos taurus OX=9913 GN=LDHB PE=2 SV=1	-6.13494	3586.2	9084.53	3190.73	8835.66	892.699	2005.61	-5498.33	2.53319	1.34096	0.00011
F1MJB5	BOVIN	Uncharacterized protein OS=Bos taurus OX=9913 PE=1 SV=2	-6.03426	10607.7	24148.9	10669.4	23967.1	1130.52	5379.26	-13541.2	2.27654	1.18685	0.00013
Q9TS96	BOVIN	Thymus HYPOCHOLESTEROLEMIC factor (TPHF) (Superoxide dismutase) (SOD) (Fragments) OS=Bos taurus OX=9913 PE=4 SV=1	-5.82106	4014.33	6871.27	3981.82	7251.81	445.847	1116.46	-2856.94	1.71168	0.775416	0.00017
V5HJX3	IXORI	Histone H2A OS=Ixodes ricinus OX=34613 PE=2 SV=1	-5.77076	64067.2	135403	66763.1	136977	8271.28	29128	-71335.7	2.11345	1.0796	0.00018
B9TUC6	BOBOX	Cathelicidin 7 OS=Bos indicus x Bos taurus OX=30522 PE=3 SV=1	-5.6526	16653.2	32937.9	16300.6	32910.2	3596.56	6071.5	-16284.7	1.97787	0.983949	0.00021
A5D7J6	BOVIN	CALR protein OS=Bos taurus OX=9913 GN=CALR PE=2 SV=1	-5.60567	3412.02	8599.26	3233.16	8434.96	1647.06	1557.2	-5187.25	2.52029	1.33359	0.00023
L7M8X8	9ACAR	Putative secreted peptide OS=Rhipicephalus pulchellus OX=72859 PE=2 SV=1	5.55915	18570.2	10821.2	18627.8	10504.6	2402.65	2425.97	7749	0.582719	-0.779128	0.00024
E1BB91	BOVIN	Collagen type VI alpha 3 chain OS=Bos taurus OX=9913 GN=COL6A3 PE=1 SV=1	-5.56189	4202.2	7175.9	4140.3	6706.5	383.501	1252.23	-2973.7	1.70765	0.772015	0.00024
A7Z014	BOVIN	TKT protein OS=Bos taurus OX=9913 GN=TKT PE=1 SV=1	-5.39437	14891.3	38073.1	14886.3	37757.4	1201.72	10457.7	-23181.8	2.55674	1.3543	0.0003
B5T254	BOBOX	Peptidoglycan-recognition protein OS=Bos indicus x Bos taurus OX=30522 GN=PGLYRP1 PE=3 SV=1	-5.30633	137349	244591	135133	248345	5127.25	49238.8	-107243	1.78081	0.832531	0.00034
Q3ZC00	BOVIN	Lymphocyte cytosolic protein 1 (L-plastin) OS=Bos taurus OX=9913 GN=LCP1 PE=2 SV=1	-5.26721	10912.5	28399.2	10258.4	27550	1982.89	7886.65	-17486.7	2.60245	1.37987	0.00036
F1MKG2	BOVIN	Collagen type VI alpha 2 chain OS=Bos taurus OX=9913 GN=COL6A2 PE=1 SV=2	-5.02222	11007.4	19828	10166.6	19331.2	2545.52	3468.19	-8820.64	1.80134	0.849069	0.00052
P68103	BOVIN	Elongation factor 1-alpha 1 OS=Bos taurus OX=9913 GN=EEF1A1 PE=1 SV=1	-4.99665	47302.9	94514.5	47660.6	95052.9	9147.35	21260	-47211.6	1.99807	0.998608	0.00054
A6QPT4	BOVIN	MPO protein OS=Bos taurus OX=9913 GN=MPO PE=1 SV=1	-4.93491	123746	238041	123881	237938	38384.2	41774.3	-114295	1.92362	0.943826	0.00059
P32007	BOVIN	ADP/ATP translocase 3 OS=Bos taurus OX=9913 GN=SLC25A6 PE=1 SV=3	-4.91883	8627.23	14567.7	7402.24	14635.7	2603.08	1405.43	-5940.48	1.68857	0.755805	0.00061
G3N0Z3	BOVIN	Uncharacterized protein OS=Bos taurus OX=9913 PE=4 SV=1	-4.85031	1945.4	4088.34	2486.75	4125.3	979.476	460.251	-2142.94	2.10155	1.07145	0.00067
B0JYL8	BOVIN	Cofilin 1 (Non-muscle) OS=Bos taurus OX=9913 GN=CFL1 PE=2 SV=1	-4.80452	8028.4	19354.6	7671.37	19606.7	1163.37	5656.02	-11326.2	2.41076	1.26949	0.00072
Q3ZC87	BOVIN	Pyruvate kinase (Fragment) OS=Bos taurus OX=9913 GN=PKM2 PE=2 SV=1	-4.75541	42370.6	96184.3	41812.2	90405.2	6718.64	26892.6	-53813.7	2.27007	1.18274	0.00077
A6QLL8	BOVIN	Fructose-bisphosphate aldolase OS=Bos taurus OX=9913 GN=ALDOA PE=1 SV=1	-4.69315	17286.3	40292.5	16685	38390.2	3162.55	11583.6	-23006.2	2.33089	1.22088	0.00085
F1N169	BOVIN	Filamin A OS=Bos taurus OX=9913 GN=FLNA PE=1 SV=2	-4.67273	15655.1	34643.5	15701	34001.4	3342.35	9375.97	-18988.4	2.21292	1.14595	0.00088
A0A131ZB80	RHIAP	TIL domain containing protein (Fragment) OS=Rhipicephalus appendiculatus OX=34631 PE=4 SV=1	4.5782	65555.9	34947	63887.4	33711.8	9689.21	13203	30608.9	0.533087	-0.907556	0.00101
F1MB08	BOVIN	Alpha-enolase OS=Bos taurus OX=9913 GN=ENO1 PE=3 SV=1	-4.56898	24840.5	60217.8	23959.6	59278.1	3215.15	18691.7	-35377.3	2.42418	1.2775	0.00103
P19858	BOVIN	L-lactate dehydrogenase A chain OS=Bos taurus OX=9913 GN=LDHA PE=2 SV=2	-4.47103	6723.98	18586.2	7225.5	19424.5	1192.85	6388.4	-11862.2	2.76417	1.46684	0.0012
A0A224YCW9	9ACAR	Glycine rich superfamily member OS=Rhipicephalus zambeziensis OX=60191 PE=4 SV=1	4.45308	31321	23211.4	31140	23897.4	1520.43	4193.73	8109.63	0.74108	-0.432299	0.00123
A0A224YDA4	9ACAR	Glycine rich superfamily member (Fragment) OS=Rhipicephalus zambeziensis OX=60191 PE=4 SV=1	4.3979	142619	112694	141507	111104	9832.5	13458.4	29925.4	0.790173	-0.33976	0.00134
B0JYN1	BOVIN	Cathepsin L2 OS=Bos taurus OX=9913 GN=CTSL2 PE=2 SV=1	-4.37238	4654.57	9563.29	4795.2	9657.88	895.373	2600.11	-4908.72	2.0546	1.03886	0.00139
A6QLB7	BOVIN	Adenylyl cyclase-associated protein OS=Bos taurus OX=9913 GN=CAP1 PE=1 SV=1	-4.34414	3987.59	10231.1	4168.15	9589.8	494.712	3485.53	-6243.5	2.56573	1.35937	0.00146
A0A088Q0F1	9CETA	Heat shock protein 90kDa alpha OS=Bos taurus x Bos grunniens OX=1167295 PE=2 SV=1	-4.306	19292.1	43728.4	19490.9	44603.4	2657.98	13644.3	-24436.4	2.26666	1.18057	0.00155
Q4PM69	IXOSC	Histone H4 OS=Ixodes scapularis OX=6945 GN=8030709 PE=2 SV=1	-4.28353	114648	154367	115430	147407	5876.42	21939.7	-39719.3	1.34645	0.429157	0.0016
F1N650	BOVIN	Annexin OS=Bos taurus OX=9913 GN=ANXA1 PE=3 SV=1	-4.24238	196052	350371	197333	353493	15436.7	87754.6	-154320	1.78714	0.83765	0.00171
Q8MTY1	RHIAP	Putative cement protein RIM36 OS=Rhipicephalus appendiculatus OX=34631 GN=RIM36 PE=2 SV=1	4.2202	365440	295191	368176	293894	38204.5	14245.8	70249.2	0.807768	-0.307987	0.00177
L7MDN1	9ACAR	Putative glycine rich protein (Fragment) OS=Rhipicephalus pulchellus OX=72859 PE=2 SV=1	4.13035	386318	276335	380857	290263	21671	61519.7	109983	0.715304	-0.483371	0.00204
E1B8B5	BOVIN	Uncharacterized protein OS=Bos taurus OX=9913 PE=3 SV=2	-4.09033	4740.53	12503.7	4602.08	12414.6	1906.67	4240.01	-7763.21	2.63762	1.39924	0.00218
G5E5T5	BOVIN	Uncharacterized protein OS=Bos taurus OX=9913 PE=1 SV=1	-4.07582	11467.9	24550.2	11022.7	24904.3	2048.64	7590.61	-13082.3	2.14077	1.09813	0.00223
Q58DT1	BOVIN	60S ribosomal protein L7 OS=Bos taurus OX=9913 GN=RPL7 PE=2 SV=1	-4.0473	1981.3	4360.7	2120.13	4217.55	1175.06	832.448	-2379.4	2.20093	1.13811	0.00233
P02453	BOVIN	Collagen alpha-1(I) chain OS=Bos taurus OX=9913 GN=COL1A1 PE=1 SV=3	-4.02867	146171	284883	148492	284758	13288.5	83285.6	-138712	1.94897	0.962716	0.0024
Q2HJ49	BOVIN	Moesin OS=Bos taurus OX=9913 GN=MSN PE=2 SV=3	-3.99891	2720.59	8654.67	2430.19	8792.31	897.357	3522.35	-5934.08	3.18117	1.66956	0.00252
F1N7Y8	BOVIN	Dermokine OS=Bos taurus OX=9913 GN=DMKN PE=4 SV=2	-3.99668	3047.35	7185.44	2924.19	7396.45	499.707	2486.44	-4138.09	2.35793	1.23752	0.00253
P10096	BOVIN	Glyceraldehyde-3-phosphate dehydrogenase OS=Bos taurus OX=9913 GN=GAPDH PE=1 SV=4	-3.94535	98499.1	183072	98511.1	184488	11804.3	51163.4	-84572.9	1.85862	0.894229	0.00275
E1BI98	BOVIN	Collagen type VI alpha 1 chain OS=Bos taurus OX=9913 GN=COL6A1 PE=1 SV=1	-3.92025	12254.3	20223.9	12144.1	20787.1	2155.53	4488.92	-7969.57	1.65035	0.722769	0.00287
Q3T0P6	BOVIN	Phosphoglycerate kinase 1 OS=Bos taurus OX=9913 GN=PGK1 PE=2 SV=3	-3.88445	10594.9	25448.2	10943.1	24864.3	1912.74	9168.96	-14853.3	2.40194	1.2642	0.00304
F1MF56	BOVIN	Matrix metalloproteinase-9 OS=Bos taurus OX=9913 GN=MMP9 PE=3 SV=1	-3.83677	11572	16052	11427.7	15903.2	2551.39	1292.66	-4480.04	1.38715	0.472119	0.00328
A5D7E8	BOVIN	Protein disulfide-isomerase OS=Bos taurus OX=9913 GN=PDIA3 PE=2 SV=1	-3.834	7573.69	16010.4	7620.72	15694.8	1336.75	5221.73	-8436.74	2.11395	1.07994	0.0033
Q9TU03	BOVIN	Rho GDP-dissociation inhibitor 2 OS=Bos taurus OX=9913 GN=ARHGDIB PE=2 SV=3	-3.82163	807.901	2710.72	670.895	2449.28	468.079	1126.22	-1902.82	3.35526	1.74643	0.00336
Q7M2Q9	BOVIN	Rho protein GDP-dissociation inhibitor (Fragments) OS=Bos taurus OX=9913 PE=1 SV=1	-3.77996	1211.58	3153.19	1319.3	2795.9	337.821	1212	-1941.61	2.60254	1.37992	0.0036
F1MQ37	BOVIN	Myosin heavy chain 9 OS=Bos taurus OX=9913 GN=MYH9 PE=1 SV=2	-3.74672	42768.5	90541.9	37937.9	90928	14989.6	27400.7	-47773.4	2.11702	1.08204	0.0038
P61157	BOVIN	Actin-related protein 3 OS=Bos taurus OX=9913 GN=ACTR3 PE=1 SV=3	-3.73502	3718.45	8182.94	3742.35	8145.88	1106.12	2710.91	-4464.49	2.20063	1.13792	0.00388
A0A0K8RP30	IXORI	Putative ubiquitin/40s ribosomal protein s27a fusion (Fragment) OS=Ixodes ricinus OX=34613 PE=2 SV=1	-3.66802	21070.4	38775.8	21149.3	38178.5	3580.26	11268.5	-17705.5	1.8403	0.879942	0.00433
P00735	BOVIN	Prothrombin OS=Bos taurus OX=9913 GN=F2 PE=1 SV=2	3.66435	73240.1	58038.4	73926.2	56310.5	7837.93	6467.58	15201.7	0.79244	-0.335627	0.00436
A0JND2	BOVIN	Keratin, type II cytoskeletal 80 OS=Bos taurus OX=9913 GN=KRT80 PE=2 SV=1	3.65927	31414.1	16847.4	30194.6	16105.8	9523.6	2092.92	14566.7	0.5363	-0.898889	0.00439
E1BHJ0	BOVIN	Profilin OS=Bos taurus OX=9913 PE=3 SV=1	-3.63021	1758.87	4825.7	1435.4	4700.62	1105.17	1749.52	-3066.84	2.74364	1.45609	0.00461
G3N0V0	BOVIN	Uncharacterized protein OS=Bos taurus OX=9913 PE=1 SV=1	-3.62345	206814	350112	208786	345547	15388.3	95640.6	-143298	1.69288	0.759482	0.00466
D4QBB4	BOVIN	Globin A1 OS=Bos taurus OX=9913 GN=HBB PE=3 SV=1	-3.61841	39735.4	56229.9	37820.6	57026.1	8615.96	7102.41	-16494.5	1.41511	0.500913	0.0047
A5PJE3	BOVIN	Fibrinogen alpha chain OS=Bos taurus OX=9913 GN=FGA PE=2 SV=1	3.61599	536605	371117	536725	375836	110990	15755.9	165488	0.691601	-0.531988	0.00472
A5D7D1	BOVIN	Alpha-actinin-4 OS=Bos taurus OX=9913 GN=ACTN4 PE=2 SV=1	-3.60266	23962.6	48199.6	24115.9	47710.5	3018.31	16200.2	-24236.9	2.01145	1.00823	0.00483
A0A224YCE9	9ACAR	Cystatin OS=Rhipicephalus zambeziensis OX=60191 PE=4 SV=1	3.58863	56764.1	43905	55213.9	43736.1	4571.52	7492.76	12859.1	0.773464	-0.370594	0.00494
Q3MHN2	BOVIN	Complement component C9 OS=Bos taurus OX=9913 GN=C9 PE=2 SV=1	-3.56107	12218	16445.9	11923.9	16420.6	687.314	2825.78	-4227.9	1.34604	0.42872	0.00517
P40673	BOVIN	High mobility group protein B2 OS=Bos taurus OX=9913 GN=HMGB2 PE=1 SV=3	-3.54502	951.05	2364.72	957.686	2093.06	475.275	853.375	-1413.67	2.48643	1.31408	0.00531
P81947	BOVIN	Tubulin alpha-1B chain OS=Bos taurus OX=9913 PE=1 SV=2	-3.54413	24675.9	43470.1	24604.1	44169.6	3456.75	12521.1	-18794.3	1.76165	0.816924	0.00532
P19120	BOVIN	Heat shock cognate 71 kDa protein OS=Bos taurus OX=9913 GN=HSPA8 PE=1 SV=2	-3.53874	30085.8	66085.3	30385.8	63729.6	6383.47	24087.1	-35999.6	2.19656	1.13525	0.00537
Q9N138	BOVIN	Peptidyl-prolyl cis-trans isomerase (Fragment) OS=Bos taurus OX=9913 PE=2 SV=1	-3.52597	11560.9	21788.5	11345.2	20447.5	1583.89	6926.29	-10227.6	1.88467	0.914308	0.00548
Q95M18	BOVIN	Endoplasmin OS=Bos taurus OX=9913 GN=HSP90B1 PE=2 SV=1	-3.51034	6389.61	11730.6	6389.55	11183.4	747.327	3651.18	-5340.95	1.83588	0.876472	0.00563
I6XM79	9CETA	S100A8 protein OS=Bos taurus x Bos indicus OX=30523 GN=S100A8 PE=3 SV=1	-3.49471	52859.5	94300.9	53804.5	95051	2347.68	28951.8	-41441.4	1.78399	0.835109	0.00578
A0A034WZ79	RHIMP	Glycine-rich protein 3 (Fragment) OS=Rhipicephalus microplus OX=6941 PE=4 SV=1	3.48987	5.6774e+06	3.70731e+06	5.68687e+06	3.63037e+06	1.01239e+06	941881	1.97009e+06	0.652994	-0.614858	0.00582
G5E513	BOVIN	Uncharacterized protein OS=Bos taurus OX=9913 PE=1 SV=1	-3.48493	9576.6	17686.3	9691.68	17272.3	1574.38	5478.4	-8109.69	1.84682	0.885046	0.00587
P48616	BOVIN	Vimentin OS=Bos taurus OX=9913 GN=VIM PE=1 SV=3	-3.4076	60927.7	100787	60164.8	102436	3789.03	28400.5	-39859.3	1.65421	0.726139	0.00669
A7MB62	BOVIN	Actin-related protein 2 OS=Bos taurus OX=9913 GN=ACTR2 PE=1 SV=1	-3.37991	1218.65	3895.22	1211.33	3296.03	520.552	1868.61	-2676.57	3.19633	1.67642	0.007
Q3ZBD7	BOVIN	Glucose-6-phosphate isomerase OS=Bos taurus OX=9913 GN=GPI PE=2 SV=4	-3.37353	5059.26	13083.1	4773.9	13283.1	1117.68	5717.85	-8023.86	2.58598	1.37071	0.00708
F1MC48	BOVIN	IQ motif containing GTPase activating protein 1 OS=Bos taurus OX=9913 GN=IQGAP1 PE=1 SV=2	-3.36297	6134.73	12370.3	5763.41	12202.1	1280.01	4357.71	-6235.57	2.01644	1.01181	0.00721
F1MLB8	BOVIN	ATP synthase subunit alpha OS=Bos taurus OX=9913 GN=ATP5F1A PE=1 SV=1	-3.36221	23534.5	38455.5	22880.7	38862.3	4740.02	9782.62	-14921	1.63401	0.708413	0.00722
P02465	BOVIN	Collagen alpha-2(I) chain OS=Bos taurus OX=9913 GN=COL1A2 PE=1 SV=2	-3.30262	171722	286998	172260	235849	11055.5	84780.2	-115276	1.67129	0.740966	0.00798
B9TUC3	BOBOX	Cathelicidin 2 (Fragment) OS=Bos indicus x Bos taurus OX=30522 PE=3 SV=1	-3.29124	6218.87	11355.3	5791.05	10977.1	2113.06	3185.66	-5136.43	1.82594	0.868641	0.00813
P63258	BOVIN	Actin, cytoplasmic 2 OS=Bos taurus OX=9913 GN=ACTG1 PE=1 SV=1	-3.25929	562185	990648	568890	994708	72699	313693	-428463	1.76214	0.817327	0.00858
L7LRL1	9ACAR	Putative bilaris OS=Rhipicephalus pulchellus OX=72859 PE=2 SV=1	3.25096	1883.63	1133.51	1951.17	1158.67	424.273	373.402	750.115	0.601771	-0.732713	0.00871
A0A034WWS7	RHIMP	Secreted cement protein 2 (Fragment) OS=Rhipicephalus microplus OX=6941 PE=4 SV=1	3.22988	2.33547e+06	1.7865e+06	2.33869e+06	1.75454e+06	380680	168578	548978	0.764939	-0.386583	0.00902
A6H7J6	BOVIN	Protein disulfide-isomerase OS=Bos taurus OX=9913 GN=P4HB PE=1 SV=1	-3.18871	5183.96	10387.8	5085.72	10033.8	1253.38	3795.86	-5203.81	2.00383	1.00276	0.00968
K7N8D7	HAELO	Cuticular protein (Fragment) OS=Haemaphysalis longicornis OX=44386 PE=2 SV=1	-3.14481	8272.36	11558.1	8044.84	11526.5	1809.22	1810.15	-3285.76	1.3972	0.482537	0.01042
P81948	BOVIN	Tubulin alpha-4A chain OS=Bos taurus OX=9913 GN=TUBA4A PE=1 SV=2	-3.12529	10441.6	17127	10482.4	17232.4	1956.09	4860.96	-6685.4	1.64027	0.71393	0.01078
A6QPZ0	BOVIN	CSTB protein OS=Bos taurus OX=9913 GN=CSTB PE=2 SV=1	-3.07452	939.45	2414.97	919.034	2221.64	335.225	1126.75	-1475.52	2.57062	1.36212	0.01175
P04258	BOVIN	Collagen alpha-1(III) chain OS=Bos taurus OX=9913 GN=COL3A1 PE=1 SV=1	-3.06421	11553.1	20772.5	11744.4	17971.1	2182.29	7039.35	-9219.39	1.798	0.846392	0.01196
A5PJH7	BOVIN	LOC788112 protein OS=Bos taurus OX=9913 GN=LOC788112 PE=1 SV=1	-3.04356	20017.2	34665.6	19337.8	36449.2	7486.63	9106.86	-14648.4	1.73179	0.792263	0.01239
A0A224YU86	9ACAR	Myosin heavy chain 6/7 OS=Rhipicephalus zambeziensis OX=60191 PE=3 SV=1	-2.98174	18130.5	46495.4	18646.4	45718.8	6025.26	22509.2	-28364.9	2.56448	1.35867	0.01377
G3X6N3	BOVIN	Serotransferrin OS=Bos taurus OX=9913 GN=TF PE=1 SV=1	-2.93576	144745	233739	140365	230934	29536.5	68126.2	-88994.2	1.61484	0.691387	0.01489
P79105	BOVIN	Protein S100-A12 OS=Bos taurus OX=9913 GN=S100A12 PE=1 SV=3	-2.92276	46465.9	83717.7	45351.6	83997.3	4569.42	30883.6	-37251.9	1.8017	0.849362	0.01523
F1MUE4	BOVIN	Gasdermin A OS=Bos taurus OX=9913 GN=GSDMA PE=4 SV=1	-2.88285	15242.8	24075.5	15889.9	23449.8	2411.7	7106.89	-8832.71	1.57947	0.659438	0.01631
F1MN78	BOVIN	Serpin B4 OS=Bos taurus OX=9913 PE=2 SV=1	-2.87631	8114.18	19486.6	8577.18	19296.1	2156.11	9441.85	-11372.5	2.40155	1.26397	0.01649
F1MZ96	BOVIN	Uncharacterized protein OS=Bos taurus OX=9913 PE=1 SV=2	-2.86829	10704.6	19435.1	10081.9	18996	1819.2	7230.41	-8730.51	1.81558	0.860432	0.01672
Q5KR47	BOVIN	Tropomyosin alpha-3 chain OS=Bos taurus OX=9913 GN=TPM3 PE=2 SV=1	-2.86487	4959.14	9820.72	4992.8	9988.25	850.345	4068.79	-4861.58	1.98033	0.985739	0.01682
K9ZRL4	BOBOX	Heat shock 70kDa protein 1A OS=Bos indicus x Bos taurus OX=30522 GN=HSPA1A PE=2 SV=1	-2.85699	18610.8	35979.6	18711.5	35806.6	2585.19	14665.3	-17368.8	1.93327	0.951042	0.01704
K9MNT8	BOVIN	Resistin transcript variant 1 OS=Bos taurus OX=9913 GN=RETN PE=2 SV=1	-2.8494	5432.82	8286.14	5616.48	7781.96	1688.28	1779.38	-2853.31	1.5252	0.608997	0.01727
G5E502	BOVIN	Lysozyme OS=Bos taurus OX=9913 GN=LOC781146 PE=3 SV=1	-2.8196	15945.4	45460	15363.1	42762.3	1796.94	25577.4	-29514.6	2.85098	1.51146	0.01817
Q9BGI4	BOVIN	Peroxiredoxin 1 OS=Bos taurus OX=9913 PE=2 SV=1	-2.80132	9419.12	16258.2	9129.12	16271.8	1862.86	5682.58	-6839.07	1.72608	0.787502	0.01875
Q3T0U2	BOVIN	60S ribosomal protein L14 OS=Bos taurus OX=9913 GN=RPL14 PE=2 SV=3	-2.6966	5040.14	7193.57	4421.88	7178.62	1719.24	933.034	-2153.43	1.42726	0.513244	0.02244
F1MCK2	BOVIN	AHNAK nucleoprotein OS=Bos taurus OX=9913 GN=AHNAK PE=1 SV=2	-2.68414	35490.5	68592.4	35116.7	70185.2	7119.32	29357.1	-33101.9	1.9327	0.950614	0.02293
A0A0K8RP33	IXORI	Putative myosin regulatory light chain ef-hand protein superfamily (Fragment) OS=Ixodes ricinus OX=34613 PE=2 SV=1	-2.67107	6079.81	11905.2	6062.95	11183.8	1361.68	5165.69	-5825.38	1.95815	0.969493	0.02345
Q2KJF1	BOVIN	Alpha-1B-glycoprotein OS=Bos taurus OX=9913 GN=A1BG PE=1 SV=1	-2.66959	19848.8	27806.9	19341	27612.7	2750.52	6764.07	-7958.03	1.40093	0.486387	0.02351
A0A224Z3R1	9ACAR	Paramyosin OS=Rhipicephalus zambeziensis OX=60191 PE=4 SV=1	-2.61139	6293.2	19493.6	6015.16	19416.3	2294.95	12167.5	-13200.4	3.09756	1.63113	0.02598
G3N3D0	BOVIN	Galectin OS=Bos taurus OX=9913 GN=LGALS7 PE=4 SV=1	-2.59541	29472	45285.3	29835.7	43726.8	4241.98	14308.6	-15813.2	1.53655	0.619695	0.0267
E1BIR8	BOVIN	Uncharacterized protein OS=Bos taurus OX=9913 PE=1 SV=2	-2.59193	732.433	2805.91	906.57	2717.15	460.047	1904.76	-2073.48	3.83095	1.9377	0.02686
Q95L54	BOVIN	Annexin A8 OS=Bos taurus OX=9913 GN=ANXA8 PE=2 SV=1	-2.58376	11773	24544.1	12149.4	23749.9	1705.07	11986.8	-12771.1	2.08478	1.0599	0.02724
Q148I8	BOVIN	Keratin 31 OS=Bos taurus OX=9913 GN=KRT31 PE=2 SV=1	2.55603	23814.9	2736.13	23925.2	3035.1	20181.1	879.003	21078.8	0.114891	-3.12166	0.02857
A6QQF6	BOVIN	Suprabasin OS=Bos taurus OX=9913 GN=SBSN PE=2 SV=1	-2.55447	12213.8	24669.2	12475.4	23366.2	2088.66	11759.5	-12455.4	2.01978	1.0142	0.02864
A6QLZ3	BOVIN	ARSB protein OS=Bos taurus OX=9913 GN=ARSB PE=2 SV=1	-2.52866	10877.5	15960.3	10294.5	15580.9	4630.65	1673.07	-5082.76	1.46727	0.553136	0.02994
L7LTA8	9ACAR	Putative group ii salivary lipocalin OS=Rhipicephalus pulchellus OX=72859 PE=2 SV=1	2.51372	137033	111917	137724	112523	5043.39	23949.7	25116.8	0.816711	-0.292103	0.03072
Q0P5K6	BOVIN	Corneodesmosin OS=Bos taurus OX=9913 GN=CDSN PE=2 SV=1	-2.51194	10344.2	18936.5	10632.7	18872.6	3438.65	7640.5	-8592.25	1.83063	0.872342	0.03081
F1MFE1	BOVIN	StAR related lipid transfer domain containing 7 OS=Bos taurus OX=9913 GN=STARD7 PE=4 SV=1	-2.50336	29047.9	53358.2	42294.4	52702.2	22140.6	8696.14	-24310.3	1.8369	0.877276	0.03127
P00829	BOVIN	ATP synthase subunit beta, mitochondrial OS=Bos taurus OX=9913 GN=ATP5F1B PE=1 SV=2	-2.50335	23755.5	38616.4	24790.6	39463.9	2716.36	14285.2	-14860.9	1.62558	0.700953	0.03127
O02717	BOVIN	Non-muscle myosin heavy chain (Fragment) OS=Bos taurus OX=9913 PE=2 SV=2	-2.48617	1967.48	3510.22	1939.16	3139.23	653.033	1372.55	-1542.74	1.78412	0.835215	0.0322
F1MAV0	BOVIN	Fibrinogen beta chain OS=Bos taurus OX=9913 GN=FGB PE=4 SV=2	2.47531	591919	464496	591032	453634	117920	44658	127423	0.78473	-0.349733	0.03281
A0A224Z8F0	9ACAR	Transglutaminase/protease like protein OS=Rhipicephalus zambeziensis OX=60191 PE=4 SV=1	2.45412	239964	199054	240875	197508	31179.1	26365.4	40909.5	0.829518	-0.269655	0.03402
A4FUZ0	BOVIN	Keratin, type II cuticular Hb3 OS=Bos taurus OX=9913 GN=KRT83 PE=2 SV=1	2.45066	103657	12485.9	103437	12829.5	91031.2	4180.76	91170.7	0.120454	-3.05344	0.03422
Q3T0D0	BOVIN	Heterogeneous nuclear ribonucleoprotein K OS=Bos taurus OX=9913 GN=HNRNPK PE=2 SV=1	-2.44325	3874.96	6306.72	3695.95	5617.33	840.798	2288.41	-2431.77	1.62756	0.70271	0.03466
E1BEZ4	BOVIN	Tripartite motif containing 29 OS=Bos taurus OX=9913 GN=TRIM29 PE=4 SV=2	-2.43543	17019	39008.4	15835	38967.7	4317.96	21690.7	-21989.4	2.29205	1.19664	0.03512
Q3SZZ9	BOVIN	FGG protein OS=Bos taurus OX=9913 GN=FGG PE=2 SV=1	2.41339	396074	314328	399231	308843	81952.2	12952.7	81746.8	0.793607	-0.333503	0.03647
Q3SYU2	BOVIN	Elongation factor 2 OS=Bos taurus OX=9913 GN=EEF2 PE=2 SV=3	-2.41105	4794.31	9734.85	4474.31	8293.2	1606.36	4755.32	-4940.55	2.0305	1.02184	0.03662
P60661	BOVIN	Myosin light polypeptide 6 OS=Bos taurus OX=9913 GN=MYL6 PE=2 SV=2	-2.39955	10874	17812.7	10662.1	17844.9	1248.06	6972.23	-6938.66	1.6381	0.712019	0.03734
A5HLY3	BOBOX	Lactoferrin OS=Bos indicus x Bos taurus OX=30522 PE=2 SV=1	-2.3807	664.418	1789.98	479.39	1647.79	429.237	1075.6	-1125.56	2.69406	1.42978	0.03857
F1N3M0	BOVIN	Desmocollin-1 OS=Bos taurus OX=9913 GN=DSC1 PE=4 SV=1	-2.3754	15970.7	25753.3	15474.8	26435.3	3540.5	9446	-9782.6	1.61254	0.689331	0.03892
F1MJH1	BOVIN	Gelsolin OS=Bos taurus OX=9913 GN=GSN PE=4 SV=1	-2.36558	46033.4	73515.3	45558.5	76665.8	9940.32	26664.1	-27481.9	1.597	0.675363	0.03957
Q5E956	BOVIN	Triosephosphate isomerase OS=Bos taurus OX=9913 GN=TPI1 PE=2 SV=3	-2.36273	4330.92	7611.27	4426.19	7572.59	821.109	3300.19	-3280.35	1.75743	0.813465	0.03977
A0A140T8A9	BOVIN	Kappa-casein OS=Bos taurus OX=9913 GN=CSN3 PE=3 SV=1	2.36216	37074	6267.89	36667.6	7133.38	31855.5	2390.78	30806.1	0.169064	-2.56436	0.03981
F1MIN1	BOVIN	Voltage-dependent anion-selective channel protein 1 OS=Bos taurus OX=9913 GN=VDAC1 PE=1 SV=2	2.35818	12414.6	7456.83	13019.3	5797.81	3208	4028.47	4957.78	0.600649	-0.735405	0.04008
G5E5H7	BOVIN	Uncharacterized protein OS=Bos taurus OX=9913 GN=PAEP PE=3 SV=1	2.35791	16255.2	7901.94	19411.4	7914.19	8536.33	1559.98	8353.27	0.486117	-1.04062	0.0401
A6QNL5	BOVIN	PDIA6 protein (Fragment) OS=Bos taurus OX=9913 GN=PDIA6 PE=1 SV=1	-2.35311	6182.76	10104.3	5818.97	9869.24	1784.86	3671.33	-3921.58	1.63428	0.708652	0.04043
Q0VCX2	BOVIN	Endoplasmic reticulum chaperone BiP OS=Bos taurus OX=9913 GN=HSPA5 PE=2 SV=1	-2.34781	11373.5	18041.4	11798.3	17833.7	2123.14	6624.76	-6667.88	1.58626	0.665633	0.04079
A0A224YTB6	9ACAR	Alpha-N-acetylgalactosaminidase OS=Rhipicephalus zambeziensis OX=60191 PE=3 SV=1	2.34315	662865	553999	652629	544966	65411.9	93131.1	108867	0.835763	-0.258833	0.04112
F1MFW9	BOVIN	Keratin 24 OS=Bos taurus OX=9913 GN=KRT24 PE=3 SV=2	2.31229	865.75	441.17	805.767	420.967	379.298	241.72	424.58	0.509581	-0.972616	0.04334
A0A224YMC8	9ACAR	Lipocalin OS=Rhipicephalus zambeziensis OX=60191 PE=4 SV=1	2.28182	19688.1	13591.7	19427	13393.2	1216.46	6430.36	6096.44	0.69035	-0.5346	0.04564
P63103	BOVIN	14-3-3 protein zeta/delta OS=Bos taurus OX=9913 GN=YWHAZ PE=1 SV=1	-2.27005	11117.3	22347.2	11182.5	22263.4	3636.07	11559.2	-11229.9	2.01012	1.00728	0.04657
E9RHW1	BOVIN	Heat shock 27kDa protein 1 OS=Bos taurus OX=9913 GN=HSPB1 PE=2 SV=1	-2.2463	149093	208565	149816	210519	12653.9	63605.5	-59472.3	1.39889	0.484287	0.04848
A0A0F6QNP7	BOVIN	Complement component 3 OS=Bos taurus OX=9913 GN=C3 PE=2 SV=1	-2.17018	56369.2	79756.7	57785.5	78412.7	7343.42	25355.5	-23387.4	1.4149	0.500697	0.05515
Q3SZV7	BOVIN	Hemopexin OS=Bos taurus OX=9913 GN=HPX PE=2 SV=1	-2.15813	21674	36228	21143.3	35886.4	3657.92	16108.9	-14554	1.6715	0.741142	0.05629
Q3MHM5	BOVIN	Tubulin beta-4B chain OS=Bos taurus OX=9913 GN=TUBB4B PE=2 SV=1	-2.14583	11221.9	18769.1	10916	17890.2	2967.83	8087.81	-7547.15	1.67254	0.742037	0.05747
T1T0C1	BOVIN	Beta-casein OS=Bos taurus OX=9913 GN=csn2 PE=2 SV=1	2.14415	27742.5	19227.9	26888.8	19776.4	8793.1	4159.31	8514.65	0.693083	-0.5289	0.05763
G5E604	BOVIN	Uncharacterized protein OS=Bos taurus OX=9913 PE=1 SV=1	-2.12613	25315.3	35423.6	25369.8	34215.4	1092.55	11594.4	-10108.4	1.3993	0.484704	0.05941
Q7SIH1	BOVIN	Alpha-2-macroglobulin OS=Bos taurus OX=9913 GN=A2M PE=1 SV=2	-2.11495	80506	114560	80714	114902	17529.8	35330.5	-34053.7	1.423	0.508932	0.06054
A4IFN4	BOVIN	LOC615589 protein OS=Bos taurus OX=9913 GN=LOC615589 PE=2 SV=1	-2.10698	2342.42	6002.28	2539.87	5766.67	1003.08	4134.87	-3659.87	2.56243	1.35751	0.06135
Q1RMN8	BOVIN	Immunoglobulin light chain, lambda gene cluster OS=Bos taurus OX=9913 GN=IGL@ PE=2 SV=1	-2.08703	1730.26	3498.71	1814.97	3411.22	873.735	1882.71	-1768.44	2.02207	1.01583	0.06344
Q865V6	BOVIN	Macrophage-capping protein OS=Bos taurus OX=9913 GN=CAPG PE=2 SV=1	-2.0664	571.613	1613.06	498.535	1369.24	155.425	1224.69	-1041.45	2.82194	1.49669	0.06568
K4JDR8	BOVIN	Alpha-2-macroglobulin variant 5 OS=Bos taurus OX=9913 GN=A2M PE=2 SV=1	-2.02386	13268.3	20772.9	13265.6	20368	3073.03	8547.21	-7504.58	1.5656	0.646717	0.07052
E2J6Q4	9ACAR	Gly-Tyr rich salivary protein OS=Hyalomma rufipes OX=72862 PE=2 SV=1	2.02114	86965.8	61303.9	85973.6	61678.5	13889.9	27826.5	25661.9	0.704919	-0.50447	0.07085
Q3MHN5	BOVIN	Vitamin D-binding protein OS=Bos taurus OX=9913 GN=GC PE=2 SV=1	-1.99391	16334.3	19915.1	15802.7	20080.4	1294.34	4204.28	-3580.84	1.21922	0.285961	0.07414
A0A224YD77	9ACAR	Gluzincin OS=Rhipicephalus zambeziensis OX=60191 PE=4 SV=1	1.98237	46269.1	36431.3	47046.2	35049.8	4570.57	11263.9	9837.77	0.787379	-0.344869	0.07557
G3X7J1	BOVIN	Non-specific cytotoxic cell receptor protein 1 homolog (zebrafish) OS=Bos taurus OX=9913 GN=NCCRP1 PE=4 SV=1	-1.98143	2849.2	4484.27	2782.16	4433.8	614.887	1925.5	-1635.06	1.57387	0.654312	0.07569
P04272	BOVIN	Annexin A2 OS=Bos taurus OX=9913 GN=ANXA2 PE=1 SV=2	-1.98077	44775.1	75740.6	45408.1	74530.6	9232.85	37163.3	-30965.5	1.69158	0.75837	0.07578
F1MIC8	BOVIN	Protein-glutamine gamma-glutamyltransferase E OS=Bos taurus OX=9913 GN=TGM3 PE=4 SV=2	-1.94918	7903.44	14627.9	7646.14	15157.1	1755.94	8266.03	-6724.48	1.85083	0.888172	0.07986
F1MSZ6	BOVIN	Antithrombin-III OS=Bos taurus OX=9913 GN=SERPINC1 PE=3 SV=1	-1.94338	6469.34	7610.32	6535.27	7620.95	815.177	1184.76	-1140.97	1.17637	0.234337	0.08063
F1N5L6	BOVIN	Desmocollin-3 OS=Bos taurus OX=9913 GN=DSC3 PE=4 SV=2	-1.92288	10073.4	18660.7	9889.89	17766.5	1456.21	10841.7	-8587.28	1.85247	0.889451	0.08341
F1MIW8	BOVIN	Desmoglein-1 OS=Bos taurus OX=9913 GN=DSG1 PE=4 SV=2	-1.88584	36831.5	59206.3	35374.2	58360.2	7550.68	28064.3	-22374.8	1.60749	0.68481	0.08867
G3X748	BOVIN	POF1B, actin binding protein OS=Bos taurus OX=9913 GN=POF1B PE=4 SV=1	-1.82511	2031.57	3669.8	2084.04	3370.68	900.881	2005.64	-1638.23	1.80639	0.853108	0.09796
G5E5A9	BOVIN	Fibronectin OS=Bos taurus OX=9913 GN=FN1 PE=4 SV=1	1.75803	41862	34018.1	41517.1	34380.2	10484.2	3086.46	7843.93	0.812624	-0.29934	0.10925
F1MVJ8	BOVIN	Olfactomedin 4 OS=Bos taurus OX=9913 GN=OLFM4 PE=4 SV=1	-1.73398	5024.07	7034.27	5121.09	7221.73	649.164	2764.5	-2010.2	1.40011	0.485544	0.11358
A0A224YR78	9ACAR	TIL domain containing protein OS=Rhipicephalus zambeziensis OX=60191 PE=4 SV=1	1.73369	5674.71	3972.39	5527.85	4594.42	1284.74	2033.29	1702.32	0.700016	-0.514541	0.11364
A0A1K0FUD3	BOVIN	Globin C1 OS=Bos taurus OX=9913 GN=GLNC1 PE=3 SV=1	-1.72347	150940	197329	151897	199116	29382.5	59020.5	-46388.5	1.30733	0.386623	0.11552
Q0VC36	BOVIN	14-3-3 protein sigma OS=Bos taurus OX=9913 GN=SFN PE=2 SV=1	-1.70498	18795.7	30943.1	19283.7	29246.7	3059.1	17181.6	-12147.4	1.64629	0.719218	0.11901
A0A224Y3Z8	9ACAR	Glycine rich superfamily member (Fragment) OS=Rhipicephalus zambeziensis OX=60191 PE=4 SV=1	1.69825	2.57421e+06	2.18536e+06	2.52711e+06	2.20623e+06	435598	353282	388843	0.848947	-0.236254	0.12031
F1MNV5	BOVIN	Kininogen-1 OS=Bos taurus OX=9913 GN=KNG1 PE=4 SV=2	-1.69692	6841.68	10803.6	5791.29	10881	2535.92	5125.96	-3961.88	1.57908	0.659085	0.12056
A0A131XKB4	9ACAR	Putative puromycin-sensitive aminopeptidase (Fragment) OS=Hyalomma excavatum OX=257692 PE=2 SV=1	1.67633	9580.43	8533.38	9274.41	8641.37	1218.13	925.723	1047.05	0.89071	-0.166973	0.12461
A0A131YSY8	RHIAP	Glycine rich superfamily member OS=Rhipicephalus appendiculatus OX=34631 PE=4 SV=1	1.65066	4.48134e+06	4.13426e+06	4.48139e+06	4.06816e+06	241359	455001	347083	0.922549	-0.116302	0.12982
P34955	BOVIN	Alpha-1-antiproteinase OS=Bos taurus OX=9913 GN=SERPINA1 PE=1 SV=1	-1.64322	8795.94	12582.9	8651.36	12737.5	1708.57	5380.38	-3787	1.43054	0.51656	0.13137
F1MYG5	BOVIN	Lamin A/C OS=Bos taurus OX=9913 GN=LMNA PE=1 SV=1	-1.6264	62895.5	92169.5	62275.4	91022.1	5606.98	43731	-29274	1.46544	0.551332	0.13492
Q28161	BOVIN	Plakophilin-1 OS=Bos taurus OX=9913 GN=PKP1 PE=2 SV=1	-1.61764	24713.8	45901.4	24630.3	45566.2	5522.25	31604.2	-21187.6	1.85732	0.893221	0.13681
L7LZE4	9ACAR	Putative glycine rich protein OS=Rhipicephalus pulchellus OX=72859 PE=2 SV=1	1.60907	9619.61	7831.3	9177.67	7108.99	1358.45	2359.19	1788.31	0.814098	-0.296726	0.13868
M5FJW2	BOVIN	40S ribosomal protein S2 OS=Bos taurus OX=9913 GN=RPS2 PE=3 SV=1	-1.60258	5474.56	6782.49	5623.38	7102.28	1722.79	1014.14	-1307.93	1.23891	0.309071	0.14011
A5D7M6	BOVIN	KRT5 protein OS=Bos taurus OX=9913 GN=KRT5 PE=2 SV=1	-1.57976	1.60313e+06	2.5142e+06	1.59541e+06	2.49149e+06	277844	1.38505e+06	-911060	1.5683	0.649201	0.14524
Q08D91	BOVIN	Keratin, type II cytoskeletal 75 OS=Bos taurus OX=9913 GN=KRT75 PE=2 SV=1	1.57883	14844.2	12307.2	14324	12857.2	1692.41	3553.55	2536.95	0.829094	-0.270392	0.14546
Q8SPJ1	BOVIN	Junction plakoglobin OS=Bos taurus OX=9913 GN=JUP PE=2 SV=1	-1.55348	71996.7	116287	70791.3	114377	10503.5	69041.5	-44290.3	1.61517	0.691687	0.15136
E1BKT9	BOVIN	Desmoplakin OS=Bos taurus OX=9913 GN=DSP PE=1 SV=1	-1.53368	111023	166597	112897	164315	21212	86187.6	-55574.4	1.50057	0.585507	0.15611
L7M9R2	9ACAR	Putative animal peptidoglycan recognition protein logous to bacteriophage t3 lysozyme OS=Rhipicephalus pulchellus OX=72859 PE=2 SV=1	1.53324	40806.9	33087.5	39930.1	30843.9	4246.77	11578.1	7719.37	0.810832	-0.302525	0.15622
E1BF59	BOVIN	Plectin OS=Bos taurus OX=9913 GN=PLEC PE=1 SV=2	-1.53312	41083.4	58282.3	40843.6	55685.1	9326.39	25848	-17199	1.41864	0.504504	0.15625
P02663	BOVIN	Alpha-S2-casein OS=Bos taurus OX=9913 GN=CSN1S2 PE=1 SV=2	-1.53144	19958.9	26822.2	20124.9	26914.2	8593.21	6831.33	-6863.37	1.34388	0.4264	0.15666
Q45R50	RHIMP	Salivary gland metalloprotease OS=Rhipicephalus microplus OX=6941 GN=MP2 PE=2 SV=1	1.49907	3301.28	2427.42	3311.35	2344.61	445.764	1356.52	873.856	0.735298	-0.443599	0.16474
Q148H7	BOVIN	Keratin, type II cytoskeletal 79 OS=Bos taurus OX=9913 GN=KRT79 PE=2 SV=1	-1.49254	203620	334663	202494	333058	38134.6	211653	-131043	1.64356	0.716828	0.16642
M0QVY0	BOVIN	Uncharacterized protein OS=Bos taurus OX=9913 GN=KRT6A PE=3 SV=1	-1.44352	331029	540453	330890	534876	56301.6	350879	-209424	1.63265	0.707211	0.17946
A0A224YCE0	9ACAR	Basic tail secreted protein (Fragment) OS=Rhipicephalus zambeziensis OX=60191 PE=4 SV=1	1.42122	31150.3	25884	30851.4	25745.3	2785.64	8638.44	5266.27	0.83094	-0.267184	0.18568
P02662	BOVIN	Alpha-S1-casein OS=Bos taurus OX=9913 GN=CSN1S1 PE=1 SV=2	1.41845	153429	81409.7	149486	82631.7	123192	17065.7	72018.9	0.530603	-0.914294	0.18646
A0A224Y1X4	9ACAR	Pancreatic trypsin inhibitor (Fragment) OS=Rhipicephalus zambeziensis OX=60191 PE=4 SV=1	1.39761	51065	44445.3	51473.9	44865.8	4802.9	10560.9	6619.63	0.870368	-0.200302	0.19246
B0JYN6	BOVIN	Alpha-2-HS-glycoprotein OS=Bos taurus OX=9913 GN=AHSG PE=2 SV=1	-1.39559	29187	38175.7	29367.6	37999.7	4019.85	15255.9	-8988.69	1.30797	0.387328	0.19305
A0A224Y4K0	9ACAR	Pancreatic trypsin inhibitor OS=Rhipicephalus zambeziensis OX=60191 PE=4 SV=1	1.39035	162.947	24.074	63.8805	0	237.452	58.9689	138.873	0.147741	-2.75886	0.19459
Q3ZBS7	BOVIN	Vitronectin OS=Bos taurus OX=9913 GN=VTN PE=1 SV=1	-1.3868	41041.5	47243.9	43984.5	46849	7962.2	7524.8	-6202.44	1.15113	0.203046	0.19564
L7MDR3	9ACAR	Putative glycine rich protein (Fragment) OS=Rhipicephalus pulchellus OX=72859 PE=2 SV=1	1.3682	8.93077e+06	7.60286e+06	8.92985e+06	7.63449e+06	463626	2.33172e+06	1.32791e+06	0.851311	-0.232242	0.2012
A0A140T867	BOVIN	Keratin, type I cytoskeletal 17 OS=Bos taurus OX=9913 GN=KRT17 PE=3 SV=1	-1.33898	528606	827741	524019	829243	117662	534428	-299135	1.56589	0.646986	0.21022
G3MZ71	BOVIN	Keratin 2 OS=Bos taurus OX=9913 GN=KRT2 PE=1 SV=1	1.30174	311478	237244	314280	236201	98028.4	99511.1	74233.3	0.761674	-0.392755	0.22219
P06868	BOVIN	Plasminogen OS=Bos taurus OX=9913 GN=PLG PE=1 SV=2	-1.28633	72699.4	82535.4	72466.8	86027.3	15080.3	11108.4	-9835.92	1.1353	0.183068	0.22731
F1MX48	BOVIN	UV-stimulated scaffold protein A OS=Bos taurus OX=9913 GN=UVSSA PE=3 SV=2	1.24143	3980.99	2845.56	3657.73	2687.43	1629.09	1537.92	1135.43	0.714788	-0.484413	0.24278
F1MC11	BOVIN	Keratin, type I cytoskeletal 14 OS=Bos taurus OX=9913 GN=KRT14 PE=1 SV=2	-1.23298	1.20559e+06	1.80539e+06	1.20026e+06	1.8063e+06	262061	1.16242e+06	-599799	1.49752	0.582571	0.24578
E1BH06	BOVIN	Uncharacterized protein OS=Bos taurus OX=9913 GN=LOC617696 PE=1 SV=2	-1.21685	34561.7	38251.4	34802.4	38113	1256.63	7320.26	-3689.74	1.10676	0.14634	0.2516
Q28133	BOVIN	Allergen Bos d 2 OS=Bos taurus OX=9913 PE=1 SV=1	1.2155	323900	280145	326310	281810	69348.5	54459.7	43755.4	0.864911	-0.209376	0.25209
L7ME64	9ACAR	Putative bilaris (Fragment) OS=Rhipicephalus pulchellus OX=72859 PE=2 SV=1	1.20036	32108.6	29644.2	32598.6	29680.4	3459.19	3650.38	2464.45	0.923247	-0.115212	0.25766
A0A131Z256	RHIAP	Lipocalin OS=Rhipicephalus appendiculatus OX=34631 PE=4 SV=1	1.19753	3563.45	2642.13	3954.49	2574.72	1819.49	490.778	921.318	0.741453	-0.431572	0.25872
A0A140T897	BOVIN	Serum albumin OS=Bos taurus OX=9913 GN=ALB PE=3 SV=1	1.17957	195252	161109	192125	162109	35181.1	61556.5	34142.8	0.825135	-0.277298	0.26547
G8JKY0	BOVIN	40S ribosomal protein S8 OS=Bos taurus OX=9913 GN=RPS8 PE=3 SV=1	-1.17822	8196.86	10465.3	8524.27	10449.2	3902.57	2647.9	-2268.47	1.27675	0.352474	0.26599
Q9TTE1	BOVIN	Serpin A3-1 OS=Bos taurus OX=9913 GN=SERPINA3-1 PE=1 SV=3	-1.17086	68372.1	91102.9	67423.6	93247.1	11370.4	46174.5	-22730.8	1.33246	0.41409	0.2688
G3N0S9	BOVIN	Uncharacterized protein OS=Bos taurus OX=9913 GN=LOC515150 PE=4 SV=1	-1.15999	13926.9	14846.3	13592.9	14959.9	1350.14	1395.29	-919.457	1.06602	0.092235	0.273
L7MBI6	9ACAR	Putative tick salivary antigen-5 protein OS=Rhipicephalus pulchellus OX=72859 PE=2 SV=1	1.14944	15110.2	13261.1	14984.9	12875.6	2003.02	3393.6	1849.17	0.877621	-0.18833	0.27712
E1BKA1	BOVIN	Protein S100 OS=Bos taurus OX=9913 GN=LOC786350 PE=1 SV=2	-1.13186	12825.6	15478.7	12096.5	15972.2	5163.83	2510.09	-2653.05	1.20686	0.271254	0.28411
G3MYU2	BOVIN	Keratin 77 OS=Bos taurus OX=9913 GN=KRT77 PE=1 SV=1	-1.09298	3023	4063.21	3270.12	3794.98	929.928	2137.73	-1040.21	1.3441	0.426639	0.30003
Q28050	BOVIN	Protein S100-A7 OS=Bos taurus OX=9913 GN=S100A7 PE=1 SV=1	-1.0022	38631.1	45624.5	38402	45146.6	10431.2	13540.8	-6993.42	1.18103	0.240047	0.33988
P55052	BOVIN	Fatty acid-binding protein, epidermal OS=Bos taurus OX=9913 GN=FABP5 PE=1 SV=4	-0.975109	6000.76	7028.5	5787.47	7670.62	926.808	2409.6	-1027.74	1.17127	0.228071	0.3525
F1MUY2	BOVIN	Uncharacterized protein OS=Bos taurus OX=9913 GN=KRT6B PE=1 SV=1	-0.937032	67763.3	92951.7	67738.7	95008.4	16217.9	63816.4	-25188.4	1.37171	0.455978	0.37082
L7LRS6	9ACAR	Putative bitil peptide OS=Rhipicephalus pulchellus OX=72859 PE=2 SV=1	0.928162	24637.6	23217.5	24702.1	22938.1	1924.92	3215.76	1420.14	0.942359	-0.0856514	0.37518
A0A0B4PMF7	RHIMP	Peptidoglycan recognition protein (Fragment) OS=Rhipicephalus microplus OX=6941 GN=PGRP-S PE=2 SV=1	0.925379	15736.4	13861.1	16000.6	14278.2	3544.21	3475.22	1875.22	0.880835	-0.183056	0.37656
G3N0V2	BOVIN	Keratin 1 OS=Bos taurus OX=9913 GN=KRT1 PE=1 SV=1	-0.908672	1.26785e+06	1.59596e+06	1.25892e+06	1.59781e+06	332366	819665	-328113	1.25879	0.332042	0.3849
A0A034WZ42	RHIMP	Hemelipoprotein HeLp (Fragment) OS=Rhipicephalus microplus OX=6941 PE=4 SV=1	0.884363	194643	150102	194670	148396	97234.9	75929.1	44541	0.771166	-0.374887	0.39727
F1N076	BOVIN	Ceruloplasmin OS=Bos taurus OX=9913 GN=CP PE=1 SV=2	0.87972	9253.36	8331.47	9664.39	7530.89	2184.46	1347.99	921.883	0.900373	-0.151405	0.39966
A0A131Z286	RHIAP	Glycine rich secreted protein OS=Rhipicephalus appendiculatus OX=34631 PE=4 SV=1	0.854155	253195	231006	255710	228425	11725.2	62543.2	22189.2	0.912363	-0.13232	0.41301
A0A1L3G6H3	BOVIN	Tissue inhibitor of metalloproteinase 1 OS=Bos taurus OX=9913 GN=TIMP1 PE=2 SV=1	0.798603	7189.5	2398.23	1456.46	2069.16	14656.9	1069.63	4791.27	0.333574	-1.58392	0.44307
A0A034WXN6	RHIMP	Hemelipoprotein HeLp 2 (Fragment) OS=Rhipicephalus microplus OX=6941 PE=4 SV=1	0.718437	41703.6	32924.4	41371.4	33031.1	24271.1	17517.6	8779.22	0.789485	-0.341016	0.48893
A6QNZ7	BOVIN	Keratin 10 (Epidermolytic hyperkeratosis; keratosis palmaris et plantaris) OS=Bos taurus OX=9913 GN=KRT10 PE=2 SV=1	-0.683764	745937	889308	754169	890046	174722	482975	-143371	1.1922	0.25363	0.50966
A0A131YLU7	RHIAP	Aminopeptidase N OS=Rhipicephalus appendiculatus OX=34631 PE=4 SV=1	0.683127	20916.6	19864.7	21034.9	19360.9	3225.22	1955.8	1051.93	0.949709	-0.0744431	0.51004
L7LTJ2	9ACAR	Putative bitil peptide OS=Rhipicephalus pulchellus OX=72859 PE=2 SV=1	0.673138	8871.65	8343.75	8721.47	8430.5	1259.34	1450.57	527.895	0.940496	-0.0885057	0.51611
D4QBB3	BOVIN	Hemoglobin beta OS=Bos taurus OX=9913 GN=HBB PE=3 SV=1	-0.668081	40936.8	50471.3	40729.6	51824.1	12031.3	32822.3	-9534.52	1.23291	0.302065	0.5192
L7MA30	9ACAR	Putative 16 kDa family member OS=Rhipicephalus pulchellus OX=72859 PE=2 SV=1	-0.665763	8370.1	9177.2	8604.7	8558.09	1298.55	2670.54	-807.103	1.09643	0.13281	0.52062
A5PJT7	BOVIN	ECM1 protein OS=Bos taurus OX=9913 GN=ECM1 PE=2 SV=1	-0.64255	8191.23	9913.22	6155.15	10761.7	5814.64	3046.67	-1721.99	1.21022	0.275274	0.53497
A0A224Y1I4	9ACAR	Antigen 5 family member OS=Rhipicephalus zambeziensis OX=60191 PE=3 SV=1	-0.611135	57567.2	61938.9	57642	62018.5	11066.1	13585.4	-4371.66	1.07594	0.105598	0.55475
L7M961	9ACAR	Putative tick salivary antigen-5 protein OS=Rhipicephalus pulchellus OX=72859 PE=2 SV=1	-0.529274	7037.64	7532.65	6707.49	7508.79	1292.93	1891.16	-495.004	1.07034	0.0980646	0.60816
L7LTM1	9ACAR	Putative heptalaris OS=Rhipicephalus pulchellus OX=72859 PE=2 SV=1	0.522617	10289.1	9626.46	10081.9	9252.85	1236.95	2848.94	662.663	0.935596	-0.0960427	0.61262
S5M6X0	9ACAR	Salivary protein Sal4 OS=Rhipicephalus annulatus OX=34611 PE=2 SV=1	-0.501863	4622.04	5104.57	4442.18	5782.71	1702.17	1627.64	-482.528	1.1044	0.143259	0.62663
A4FV69	BOVIN	SERPINB5 protein OS=Bos taurus OX=9913 GN=SERPINB5 PE=1 SV=1	-0.491431	3752.1	4639.22	2191.55	4672.71	4151.4	1522.45	-887.122	1.23643	0.306185	0.63373
V6F9A2	BOVIN	Apolipoprotein A-I preproprotein OS=Bos taurus OX=9913 GN=APOA1 PE=3 SV=1	-0.438856	126656	137720	125477	138410	4891.07	61559.5	-11063.9	1.08735	0.120822	0.6701
A0A224YL63	9ACAR	TIL domain containing protein OS=Rhipicephalus zambeziensis OX=60191 PE=4 SV=1	-0.424613	19325.7	20478.7	19406.8	20377.1	2272.97	6250.87	-1152.99	1.05966	0.0836023	0.68011
A0A224YB54	9ACAR	Basic tail secreted protein OS=Rhipicephalus zambeziensis OX=60191 PE=4 SV=1	-0.359558	32695.7	33938	33063	33764	4702.91	7036.91	-1242.39	1.038	0.0538045	0.72665
A0A224YEQ4	9ACAR	Glycine rich superfamily member (Fragment) OS=Rhipicephalus zambeziensis OX=60191 PE=4 SV=1	0.356392	9.37816e+06	8.89648e+06	9.28084e+06	8.48202e+06	467371	3.27742e+06	481676	0.948639	-0.0760696	0.72895
A0A224YDB2	9ACAR	Pancreatic trypsin inhibitor OS=Rhipicephalus zambeziensis OX=60191 PE=4 SV=1	0.326642	4341.2	4026.43	4318.1	4057.94	1670.67	1667.52	314.77	0.927492	-0.108593	0.75067
A0A131ZCP1	RHIAP	Glycine rich superfamily member (Fragment) OS=Rhipicephalus appendiculatus OX=34631 PE=4 SV=1	0.314683	706366	667445	680404	661197	204059	223928	38920.7	0.9449	-0.0817663	0.75947
L7LTS4	9ACAR	Putative monotil peptide OS=Rhipicephalus pulchellus OX=72859 PE=2 SV=1	0.262013	50468.6	47966.3	49316.9	47005.1	3385.37	23146.4	2502.23	0.95042	-0.0733629	0.79863
A0A131Z0M3	RHIAP	Basic tail secreted protein OS=Rhipicephalus appendiculatus OX=34631 PE=4 SV=1	0.25755	57725.9	55831	61247.7	56323.2	11819.9	13604.5	1894.91	0.967174	-0.0481527	0.80198
A0A131YF72	RHIAP	Glycine rich superfamily member OS=Rhipicephalus appendiculatus OX=34631 PE=4 SV=1	0.197992	268588	260189	271567	256333	74247.8	72692.5	8398.88	0.968729	-0.0458343	0.84702
Q56JX8	BOVIN	40S ribosomal protein S13 OS=Bos taurus OX=9913 GN=RPS13 PE=2 SV=3	-0.19606	10657	11203	8594.37	11153.5	6446	2231.71	-545.994	1.05123	0.0720831	0.84849
L7LTX6	9ACAR	Putative tick salivary metalloprotease OS=Rhipicephalus pulchellus OX=72859 PE=2 SV=1	0.176193	6331.52	6155.44	5732.31	5647.76	1165.18	2152.71	176.073	0.972191	-0.0406884	0.86366
B0JYQ0	BOVIN	ALB protein OS=Bos taurus OX=9913 GN=ALB PE=2 SV=1	-0.170834	25138.7	26367.6	25040.1	24597.6	1765.75	17531.7	-1228.89	1.04888	0.0688559	0.86776
L7LTV7	9ACAR	Uncharacterized protein OS=Rhipicephalus pulchellus OX=72859 PE=2 SV=1	0.155781	3180.17	3068.64	3387.66	3206.92	716.04	1600.76	111.525	0.964931	-0.0515023	0.87931
A0A224YRI1	9ACAR	TIL domain containing protein OS=Rhipicephalus zambeziensis OX=60191 PE=4 SV=1	-0.142375	16384.7	16716.6	16838.9	16000.7	2351.77	5202.8	-331.868	1.02025	0.0289294	0.88961
A0A224YB78	9ACAR	Lipocalin OS=Rhipicephalus zambeziensis OX=60191 PE=4 SV=1	0.13631	68947.1	68064.4	70527.1	64513.3	13368.2	8537.04	882.674	0.987198	-0.0185889	0.89428
G3MXE3	BOVIN	Androgen binding protein beta-like precursor OS=Bos taurus OX=9913 GN=LOC785756 PE=4 SV=1	-0.100127	3376.82	3456.68	3153.4	3316.41	1171.84	1563.22	-79.8601	1.02365	0.0337218	0.92222
B7SP63	DERVA	Putative cement protein RIM36 (Fragment) OS=Dermacentor variabilis OX=34621 PE=2 SV=1	-0.0316713	114153	114628	113901	113698	22523	29015	-474.922	1.00416	0.00598975	0.97536
Q5EA67	BOVIN	Inter-alpha (Globulin) inhibitor H4 (Plasma Kallikrein-sensitive glycoprotein) OS=Bos taurus OX=9913 GN=ITIH4 PE=2 SV=1	0.0304066	14276.3	14192.2	14764	14667.6	4207.97	5313.79	84.1401	0.994106	-0.00852794	0.97634

## Sheet: Cement-urea-T2 vs T1 dif tick
				C1	C2
Uniprot accesion number	Specie	Protein name	t-value	Mean 1	Mean 2	Median 1	Median 2	Sigma 1	Sigma 2	Delta	Fold change C2 / C1	Log (Fold change)	p-value
A0A224Z3R1	9ACAR	Paramyosin OS=Rhipicephalus zambeziensis OX=60191 PE=4 SV=1	-2.61139	6293.2	19493.6	6015.16	19416.3	2294.95	12167.5	-13200.4	3.09756	1.63113	0.02598
A0A224YU86	9ACAR	Myosin heavy chain 6/7 OS=Rhipicephalus zambeziensis OX=60191 PE=3 SV=1	-2.98174	18130.5	46495.4	18646.4	45718.8	6025.26	22509.2	-28364.9	2.56448	1.35867	0.01377
A0A088Q0F1	9CETA	Heat shock protein 90kDa alpha OS=Bos taurus x Bos grunniens OX=1167295 PE=2 SV=1	-4.306	19292.1	43728.4	19490.9	44603.4	2657.98	13644.3	-24436.4	2.26666	1.18057	0.00155
V5HJX3	IXORI	Histone H2A OS=Ixodes ricinus OX=34613 PE=2 SV=1	-5.77076	64067.2	135403	66763.1	136977	8271.28	29128	-71335.7	2.11345	1.0796	0.00018
A0A0K8RP33	IXORI	Putative myosin regulatory light chain ef-hand protein superfamily (Fragment) OS=Ixodes ricinus OX=34613 PE=2 SV=1	-2.67107	6079.81	11905.2	6062.95	11183.8	1361.68	5165.69	-5825.38	1.95815	0.969493	0.02345
A0A0K8RP30	IXORI	Putative ubiquitin/40s ribosomal protein s27a fusion (Fragment) OS=Ixodes ricinus OX=34613 PE=2 SV=1	-3.66802	21070.4	38775.8	21149.3	38178.5	3580.26	11268.5	-17705.5	1.8403	0.879942	0.00433
I6XM79	9CETA	S100A8 protein OS=Bos taurus x Bos indicus OX=30523 GN=S100A8 PE=3 SV=1	-3.49471	52859.5	94300.9	53804.5	95051	2347.68	28951.8	-41441.4	1.78399	0.835109	0.00578
B7Q5M7	IXOSC	Cuticle protein, putative OS=Ixodes scapularis OX=6945 GN=8036264 PE=4 SV=1	-9.11952	4778.89	8016.87	5148.98	7994.44	668.059	556.871	-3237.98	1.67756	0.746364	3.6746e-06
K7N8D7	HAELO	Cuticular protein (Fragment) OS=Haemaphysalis longicornis OX=44386 PE=2 SV=1	-3.14481	8272.36	11558.1	8044.84	11526.5	1809.22	1810.15	-3285.76	1.3972	0.482537	0.01042
Q4PM69	IXOSC	Histone H4 OS=Ixodes scapularis OX=6945 GN=8030709 PE=2 SV=1	-4.28353	114648	154367	115430	147407	5876.42	21939.7	-39719.3	1.34645	0.429157	0.0016
A0A224YTB6	9ACAR	Alpha-N-acetylgalactosaminidase OS=Rhipicephalus zambeziensis OX=60191 PE=3 SV=1	2.34315	662865	553999	652629	544966	65411.9	93131.1	108867	0.835763	-0.258833	0.04112
A0A224Z8F0	9ACAR	Transglutaminase/protease like protein OS=Rhipicephalus zambeziensis OX=60191 PE=4 SV=1	2.45412	239964	199054	240875	197508	31179.1	26365.4	40909.5	0.829518	-0.269655	0.03402
L7LTA8	9ACAR	Putative group ii salivary lipocalin OS=Rhipicephalus pulchellus OX=72859 PE=2 SV=1	2.51372	137033	111917	137724	112523	5043.39	23949.7	25116.8	0.816711	-0.292103	0.03072
Q8MTY1	RHIAP	Putative cement protein RIM36 OS=Rhipicephalus appendiculatus OX=34631 GN=RIM36 PE=2 SV=1	4.2202	365440	295191	368176	293894	38204.5	14245.8	70249.2	0.807768	-0.307987	0.00177
A0A224YDA4	9ACAR	Glycine rich superfamily member (Fragment) OS=Rhipicephalus zambeziensis OX=60191 PE=4 SV=1	4.3979	142619	112694	141507	111104	9832.5	13458.4	29925.4	0.790173	-0.33976	0.00134
A0A224YCE9	9ACAR	Cystatin OS=Rhipicephalus zambeziensis OX=60191 PE=4 SV=1	3.58863	56764.1	43905	55213.9	43736.1	4571.52	7492.76	12859.1	0.773464	-0.370594	0.00494
A0A034WWS7	RHIMP	Secreted cement protein 2 (Fragment) OS=Rhipicephalus microplus OX=6941 PE=4 SV=1	3.22988	2.33547e+06	1.7865e+06	2.33869e+06	1.75454e+06	380680	168578	548978	0.764939	-0.386583	0.00902
A0A224YCW9	9ACAR	Glycine rich superfamily member OS=Rhipicephalus zambeziensis OX=60191 PE=4 SV=1	4.45308	31321	23211.4	31140	23897.4	1520.43	4193.73	8109.63	0.74108	-0.432299	0.00123
L7MDN1	9ACAR	Putative glycine rich protein (Fragment) OS=Rhipicephalus pulchellus OX=72859 PE=2 SV=1	4.13035	386318	276335	380857	290263	21671	61519.7	109983	0.715304	-0.483371	0.00204
A0A224YMC8	9ACAR	Lipocalin OS=Rhipicephalus zambeziensis OX=60191 PE=4 SV=1	2.28182	19688.1	13591.7	19427	13393.2	1216.46	6430.36	6096.44	0.69035	-0.5346	0.04564
A0A034WZ79	RHIMP	Glycine-rich protein 3 (Fragment) OS=Rhipicephalus microplus OX=6941 PE=4 SV=1	3.48987	5.6774e+06	3.70731e+06	5.68687e+06	3.63037e+06	1.01239e+06	941881	1.97009e+06	0.652994	-0.614858	0.00582
A0A0C9SFK4	AMBAM	Putative glycine-rich secreted cement protein (Fragment) OS=Amblyomma americanum OX=6943 PE=2 SV=1	10.7454	31682.4	20370.3	32042	20778.3	1195.04	2285.03	11312.1	0.642954	-0.637214	8.193e-07
L7LRL1	9ACAR	Putative bilaris OS=Rhipicephalus pulchellus OX=72859 PE=2 SV=1	3.25096	1883.63	1133.51	1951.17	1158.67	424.273	373.402	750.115	0.601771	-0.732713	0.00871
L7M8X8	9ACAR	Putative secreted peptide OS=Rhipicephalus pulchellus OX=72859 PE=2 SV=1	5.55915	18570.2	10821.2	18627.8	10504.6	2402.65	2425.97	7749	0.582719	-0.779128	0.00024
A0A131ZB80	RHIAP	TIL domain containing protein (Fragment) OS=Rhipicephalus appendiculatus OX=34631 PE=4 SV=1	4.5782	65555.9	34947	63887.4	33711.8	9689.21	13203	30608.9	0.533087	-0.907556	0.00101

## Sheet: Cement-urea-T2 vs T1 dif host
				C1	C2
Uniprot accesion number	Specie	Protein name	t-value	Mean 1	Mean 2	Median 1	Median 2	Sigma 1	Sigma 2	Delta	Fold change C2 / C1	Log (Fold change)	p-value
A4IF76	BOVIN	MGC140461 protein OS=Bos taurus OX=9913 GN=MGC140461 PE=2 SV=1	-6.80863	1481.49	6268.14	1356.43	6057.54	513.592	1643.69	-4786.66	4.23098	2.08099	4.6906e-05
E1BIR8	BOVIN	Uncharacterized protein OS=Bos taurus OX=9913 PE=1 SV=2	-2.59193	732.433	2805.91	906.57	2717.15	460.047	1904.76	-2073.48	3.83095	1.9377	0.02686
Q9TU03	BOVIN	Rho GDP-dissociation inhibitor 2 OS=Bos taurus OX=9913 GN=ARHGDIB PE=2 SV=3	-3.82163	807.901	2710.72	670.895	2449.28	468.079	1126.22	-1902.82	3.35526	1.74643	0.00336
A7MB62	BOVIN	Actin-related protein 2 OS=Bos taurus OX=9913 GN=ACTR2 PE=1 SV=1	-3.37991	1218.65	3895.22	1211.33	3296.03	520.552	1868.61	-2676.57	3.19633	1.67642	0.007
Q2HJ49	BOVIN	Moesin OS=Bos taurus OX=9913 GN=MSN PE=2 SV=3	-3.99891	2720.59	8654.67	2430.19	8792.31	897.357	3522.35	-5934.08	3.18117	1.66956	0.00252
G5E502	BOVIN	Lysozyme OS=Bos taurus OX=9913 GN=LOC781146 PE=3 SV=1	-2.8196	15945.4	45460	15363.1	42762.3	1796.94	25577.4	-29514.6	2.85098	1.51146	0.01817
B9UKM3	BOBOX	Cathelicidin 6 OS=Bos indicus x Bos taurus OX=30522 GN=CATHL6 PE=3 SV=1	-6.92018	4084.46	11350.9	4259.03	10999.9	952.195	2389.31	-7266.46	2.77905	1.47459	4.0926e-05
P19858	BOVIN	L-lactate dehydrogenase A chain OS=Bos taurus OX=9913 GN=LDHA PE=2 SV=2	-4.47103	6723.98	18586.2	7225.5	19424.5	1192.85	6388.4	-11862.2	2.76417	1.46684	0.0012
E1BHJ0	BOVIN	Profilin OS=Bos taurus OX=9913 PE=3 SV=1	-3.63021	1758.87	4825.7	1435.4	4700.62	1105.17	1749.52	-3066.84	2.74364	1.45609	0.00461
Q3MHL4	BOVIN	Adenosylhomocysteinase OS=Bos taurus OX=9913 GN=AHCY PE=2 SV=3	-8.00924	3151.27	8506.69	3167.76	8406.4	765.669	1447.88	-5355.43	2.69945	1.43267	1.1656e-05
A5HLY3	BOBOX	Lactoferrin OS=Bos indicus x Bos taurus OX=30522 PE=2 SV=1	-2.3807	664.418	1789.98	479.39	1647.79	429.237	1075.6	-1125.56	2.69406	1.42978	0.03857
E1B8B5	BOVIN	Uncharacterized protein OS=Bos taurus OX=9913 PE=3 SV=2	-4.09033	4740.53	12503.7	4602.08	12414.6	1906.67	4240.01	-7763.21	2.63762	1.39924	0.00218
Q7M2Q9	BOVIN	Rho protein GDP-dissociation inhibitor (Fragments) OS=Bos taurus OX=9913 PE=1 SV=1	-3.77996	1211.58	3153.19	1319.3	2795.9	337.821	1212	-1941.61	2.60254	1.37992	0.0036
Q3ZC00	BOVIN	Lymphocyte cytosolic protein 1 (L-plastin) OS=Bos taurus OX=9913 GN=LCP1 PE=2 SV=1	-5.26721	10912.5	28399.2	10258.4	27550	1982.89	7886.65	-17486.7	2.60245	1.37987	0.00036
Q3ZBD7	BOVIN	Glucose-6-phosphate isomerase OS=Bos taurus OX=9913 GN=GPI PE=2 SV=4	-3.37353	5059.26	13083.1	4773.9	13283.1	1117.68	5717.85	-8023.86	2.58598	1.37071	0.00708
A6QPZ0	BOVIN	CSTB protein OS=Bos taurus OX=9913 GN=CSTB PE=2 SV=1	-3.07452	939.45	2414.97	919.034	2221.64	335.225	1126.75	-1475.52	2.57062	1.36212	0.01175
A6QLB7	BOVIN	Adenylyl cyclase-associated protein OS=Bos taurus OX=9913 GN=CAP1 PE=1 SV=1	-4.34414	3987.59	10231.1	4168.15	9589.8	494.712	3485.53	-6243.5	2.56573	1.35937	0.00146
A7Z014	BOVIN	TKT protein OS=Bos taurus OX=9913 GN=TKT PE=1 SV=1	-5.39437	14891.3	38073.1	14886.3	37757.4	1201.72	10457.7	-23181.8	2.55674	1.3543	0.0003
B0JYN3	BOVIN	L-lactate dehydrogenase OS=Bos taurus OX=9913 GN=LDHB PE=2 SV=1	-6.13494	3586.2	9084.53	3190.73	8835.66	892.699	2005.61	-5498.33	2.53319	1.34096	0.00011
A5D7J6	BOVIN	CALR protein OS=Bos taurus OX=9913 GN=CALR PE=2 SV=1	-5.60567	3412.02	8599.26	3233.16	8434.96	1647.06	1557.2	-5187.25	2.52029	1.33359	0.00023
P40673	BOVIN	High mobility group protein B2 OS=Bos taurus OX=9913 GN=HMGB2 PE=1 SV=3	-3.54502	951.05	2364.72	957.686	2093.06	475.275	853.375	-1413.67	2.48643	1.31408	0.00531
F1MB08	BOVIN	Alpha-enolase OS=Bos taurus OX=9913 GN=ENO1 PE=3 SV=1	-4.56898	24840.5	60217.8	23959.6	59278.1	3215.15	18691.7	-35377.3	2.42418	1.2775	0.00103
B0JYL8	BOVIN	Cofilin 1 (Non-muscle) OS=Bos taurus OX=9913 GN=CFL1 PE=2 SV=1	-4.80452	8028.4	19354.6	7671.37	19606.7	1163.37	5656.02	-11326.2	2.41076	1.26949	0.00072
Q3T0P6	BOVIN	Phosphoglycerate kinase 1 OS=Bos taurus OX=9913 GN=PGK1 PE=2 SV=3	-3.88445	10594.9	25448.2	10943.1	24864.3	1912.74	9168.96	-14853.3	2.40194	1.2642	0.00304
F1MN78	BOVIN	Serpin B4 OS=Bos taurus OX=9913 PE=2 SV=1	-2.87631	8114.18	19486.6	8577.18	19296.1	2156.11	9441.85	-11372.5	2.40155	1.26397	0.01649
A7MAZ5	BOVIN	Histone H1.3 OS=Bos taurus OX=9913 GN=HIST1H1D PE=1 SV=1	-6.79129	27418.4	65730.5	28092.4	63552	4470.38	13075.4	-38312.1	2.39731	1.26142	4.7917e-05
E1B6Z6	BOVIN	Lipocalin 2 OS=Bos taurus OX=9913 GN=LCN2 PE=1 SV=2	-10.9323	102042	242701	102315	248519	2383.77	31425.7	-140658	2.37843	1.25001	6.9819e-07
F1N7Y8	BOVIN	Dermokine OS=Bos taurus OX=9913 GN=DMKN PE=4 SV=2	-3.99668	3047.35	7185.44	2924.19	7396.45	499.707	2486.44	-4138.09	2.35793	1.23752	0.00253
A6QLL8	BOVIN	Fructose-bisphosphate aldolase OS=Bos taurus OX=9913 GN=ALDOA PE=1 SV=1	-4.69315	17286.3	40292.5	16685	38390.2	3162.55	11583.6	-23006.2	2.33089	1.22088	0.00085
E1BEZ4	BOVIN	Tripartite motif containing 29 OS=Bos taurus OX=9913 GN=TRIM29 PE=4 SV=2	-2.43543	17019	39008.4	15835	38967.7	4317.96	21690.7	-21989.4	2.29205	1.19664	0.03512
F1MJB5	BOVIN	Uncharacterized protein OS=Bos taurus OX=9913 PE=1 SV=2	-6.03426	10607.7	24148.9	10669.4	23967.1	1130.52	5379.26	-13541.2	2.27654	1.18685	0.00013
Q3ZC87	BOVIN	Pyruvate kinase (Fragment) OS=Bos taurus OX=9913 GN=PKM2 PE=2 SV=1	-4.75541	42370.6	96184.3	41812.2	90405.2	6718.64	26892.6	-53813.7	2.27007	1.18274	0.00077
J7K1V4	BOBOX	Lactoferrin OS=Bos indicus x Bos taurus OX=30522 PE=2 SV=1	-22.3433	6487.51	14372.1	6303.03	14527.8	475.526	721.828	-7884.57	2.21535	1.14753	7.2469e-10
F1N169	BOVIN	Filamin A OS=Bos taurus OX=9913 GN=FLNA PE=1 SV=2	-4.67273	15655.1	34643.5	15701	34001.4	3342.35	9375.97	-18988.4	2.21292	1.14595	0.00088
Q92176	BOVIN	Coronin-1A OS=Bos taurus OX=9913 GN=CORO1A PE=1 SV=3	-8.16602	4625.82	10217.4	4780.38	9687.74	879.409	1428.22	-5591.55	2.20877	1.14324	9.8317e-06
Q58DT1	BOVIN	60S ribosomal protein L7 OS=Bos taurus OX=9913 GN=RPL7 PE=2 SV=1	-4.0473	1981.3	4360.7	2120.13	4217.55	1175.06	832.448	-2379.4	2.20093	1.13811	0.00233
P61157	BOVIN	Actin-related protein 3 OS=Bos taurus OX=9913 GN=ACTR3 PE=1 SV=3	-3.73502	3718.45	8182.94	3742.35	8145.88	1106.12	2710.91	-4464.49	2.20063	1.13792	0.00388
P19120	BOVIN	Heat shock cognate 71 kDa protein OS=Bos taurus OX=9913 GN=HSPA8 PE=1 SV=2	-3.53874	30085.8	66085.3	30385.8	63729.6	6383.47	24087.1	-35999.6	2.19656	1.13525	0.00537
Q58DQ3	BOVIN	60S ribosomal protein L6 OS=Bos taurus OX=9913 GN=RPL6 PE=2 SV=3	-8.33578	9536.53	20765.1	9762.53	21343.4	1884.51	2708.44	-11228.6	2.17743	1.12263	8.1993e-06
Q1JPB0	BOVIN	Leukocyte elastase inhibitor OS=Bos taurus OX=9913 GN=SERPINB1 PE=2 SV=2	-7.4615	78795.8	170178	80460.2	171672	7126.29	29140.6	-91382.3	2.15974	1.11085	2.1562e-05
G3MXK8	BOVIN	Proteinase 3 OS=Bos taurus OX=9913 GN=PRTN3 PE=1 SV=1	-9.16549	13046.8	28008.1	13687.2	27717	2966.29	2681.15	-14961.3	2.14675	1.10215	3.5117e-06
G5E5T5	BOVIN	Uncharacterized protein OS=Bos taurus OX=9913 PE=1 SV=1	-4.07582	11467.9	24550.2	11022.7	24904.3	2048.64	7590.61	-13082.3	2.14077	1.09813	0.00223
B0JYN9	BOVIN	Ras-related C3 botulinum toxin substrate 2 (Rho family, small GTP binding protein Rac2) OS=Bos taurus OX=9913 GN=RAC2 PE=2 SV=1	-9.751	4124.66	8806.83	3944.22	8699.01	852.498	810.336	-4682.17	2.13516	1.09435	2.0019e-06
F1MQ37	BOVIN	Myosin heavy chain 9 OS=Bos taurus OX=9913 GN=MYH9 PE=1 SV=2	-3.74672	42768.5	90541.9	37937.9	90928	14989.6	27400.7	-47773.4	2.11702	1.08204	0.0038
A5D7E8	BOVIN	Protein disulfide-isomerase OS=Bos taurus OX=9913 GN=PDIA3 PE=2 SV=1	-3.834	7573.69	16010.4	7620.72	15694.8	1336.75	5221.73	-8436.74	2.11395	1.07994	0.0033
G3N0Z3	BOVIN	Uncharacterized protein OS=Bos taurus OX=9913 PE=4 SV=1	-4.85031	1945.4	4088.34	2486.75	4125.3	979.476	460.251	-2142.94	2.10155	1.07145	0.00067
Q95L54	BOVIN	Annexin A8 OS=Bos taurus OX=9913 GN=ANXA8 PE=2 SV=1	-2.58376	11773	24544.1	12149.4	23749.9	1705.07	11986.8	-12771.1	2.08478	1.0599	0.02724
B0JYN1	BOVIN	Cathepsin L2 OS=Bos taurus OX=9913 GN=CTSL2 PE=2 SV=1	-4.37238	4654.57	9563.29	4795.2	9657.88	895.373	2600.11	-4908.72	2.0546	1.03886	0.00139
Q3SYU2	BOVIN	Elongation factor 2 OS=Bos taurus OX=9913 GN=EEF2 PE=2 SV=3	-2.41105	4794.31	9734.85	4474.31	8293.2	1606.36	4755.32	-4940.55	2.0305	1.02184	0.03662
A6QQF6	BOVIN	Suprabasin OS=Bos taurus OX=9913 GN=SBSN PE=2 SV=1	-2.55447	12213.8	24669.2	12475.4	23366.2	2088.66	11759.5	-12455.4	2.01978	1.0142	0.02864
F1MC48	BOVIN	IQ motif containing GTPase activating protein 1 OS=Bos taurus OX=9913 GN=IQGAP1 PE=1 SV=2	-3.36297	6134.73	12370.3	5763.41	12202.1	1280.01	4357.71	-6235.57	2.01644	1.01181	0.00721
A5D7D1	BOVIN	Alpha-actinin-4 OS=Bos taurus OX=9913 GN=ACTN4 PE=2 SV=1	-3.60266	23962.6	48199.6	24115.9	47710.5	3018.31	16200.2	-24236.9	2.01145	1.00823	0.00483
P63103	BOVIN	14-3-3 protein zeta/delta OS=Bos taurus OX=9913 GN=YWHAZ PE=1 SV=1	-2.27005	11117.3	22347.2	11182.5	22263.4	3636.07	11559.2	-11229.9	2.01012	1.00728	0.04657
A6H7J6	BOVIN	Protein disulfide-isomerase OS=Bos taurus OX=9913 GN=P4HB PE=1 SV=1	-3.18871	5183.96	10387.8	5085.72	10033.8	1253.38	3795.86	-5203.81	2.00383	1.00276	0.00968
P68103	BOVIN	Elongation factor 1-alpha 1 OS=Bos taurus OX=9913 GN=EEF1A1 PE=1 SV=1	-4.99665	47302.9	94514.5	47660.6	95052.9	9147.35	21260	-47211.6	1.99807	0.998608	0.00054
Q5KR47	BOVIN	Tropomyosin alpha-3 chain OS=Bos taurus OX=9913 GN=TPM3 PE=2 SV=1	-2.86487	4959.14	9820.72	4992.8	9988.25	850.345	4068.79	-4861.58	1.98033	0.985739	0.01682
E1BF48	BOVIN	CD177 molecule OS=Bos taurus OX=9913 GN=CD177 PE=1 SV=2	-14.6271	43065.8	85190.6	44085.4	84176.9	3391.99	6185.29	-42124.8	1.97815	0.984151	4.4521e-08
B9TUC6	BOBOX	Cathelicidin 7 OS=Bos indicus x Bos taurus OX=30522 PE=3 SV=1	-5.6526	16653.2	32937.9	16300.6	32910.2	3596.56	6071.5	-16284.7	1.97787	0.983949	0.00021
P02453	BOVIN	Collagen alpha-1(I) chain OS=Bos taurus OX=9913 GN=COL1A1 PE=1 SV=3	-4.02867	146171	284883	148492	284758	13288.5	83285.6	-138712	1.94897	0.962716	0.0024
Q2HJ60	BOVIN	Heterogeneous nuclear ribonucleoproteins A2/B1 OS=Bos taurus OX=9913 GN=HNRNPA2B1 PE=2 SV=1	-7.0272	8507.91	16529.8	8348.74	16027.9	1309.78	2470.5	-8021.93	1.94288	0.958196	3.5959e-05
K9ZRL4	BOBOX	Heat shock 70kDa protein 1A OS=Bos indicus x Bos taurus OX=30522 GN=HSPA1A PE=2 SV=1	-2.85699	18610.8	35979.6	18711.5	35806.6	2585.19	14665.3	-17368.8	1.93327	0.951042	0.01704
F1MCK2	BOVIN	AHNAK nucleoprotein OS=Bos taurus OX=9913 GN=AHNAK PE=1 SV=2	-2.68414	35490.5	68592.4	35116.7	70185.2	7119.32	29357.1	-33101.9	1.9327	0.950614	0.02293
A6QPT4	BOVIN	MPO protein OS=Bos taurus OX=9913 GN=MPO PE=1 SV=1	-4.93491	123746	238041	123881	237938	38384.2	41774.3	-114295	1.92362	0.943826	0.00059
Q9N138	BOVIN	Peptidyl-prolyl cis-trans isomerase (Fragment) OS=Bos taurus OX=9913 PE=2 SV=1	-3.52597	11560.9	21788.5	11345.2	20447.5	1583.89	6926.29	-10227.6	1.88467	0.914308	0.00548
P32592	BOVIN	Integrin beta-2 OS=Bos taurus OX=9913 GN=ITGB2 PE=1 SV=1	-10.0666	11287.7	21229.9	11286.5	21358	868.02	2258.11	-9942.15	1.88079	0.911342	1.4956e-06
A0A0M4MD57	BOVIN	Haptoglobin OS=Bos taurus OX=9913 GN=HP PE=2 SV=1	-14.7051	80010.3	148946	80317	151081	6229.22	9646.52	-68936	1.86159	0.896535	4.2307e-08
P10096	BOVIN	Glyceraldehyde-3-phosphate dehydrogenase OS=Bos taurus OX=9913 GN=GAPDH PE=1 SV=4	-3.94535	98499.1	183072	98511.1	184488	11804.3	51163.4	-84572.9	1.85862	0.894229	0.00275
G5E513	BOVIN	Uncharacterized protein OS=Bos taurus OX=9913 PE=1 SV=1	-3.48493	9576.6	17686.3	9691.68	17272.3	1574.38	5478.4	-8109.69	1.84682	0.885046	0.00587
F1MFE1	BOVIN	StAR related lipid transfer domain containing 7 OS=Bos taurus OX=9913 GN=STARD7 PE=4 SV=1	-2.50336	29047.9	53358.2	42294.4	52702.2	22140.6	8696.14	-24310.3	1.8369	0.877276	0.03127
Q95M18	BOVIN	Endoplasmin OS=Bos taurus OX=9913 GN=HSP90B1 PE=2 SV=1	-3.51034	6389.61	11730.6	6389.55	11183.4	747.327	3651.18	-5340.95	1.83588	0.876472	0.00563
Q0P5K6	BOVIN	Corneodesmosin OS=Bos taurus OX=9913 GN=CDSN PE=2 SV=1	-2.51194	10344.2	18936.5	10632.7	18872.6	3438.65	7640.5	-8592.25	1.83063	0.872342	0.03081
B9TUC3	BOBOX	Cathelicidin 2 (Fragment) OS=Bos indicus x Bos taurus OX=30522 PE=3 SV=1	-3.29124	6218.87	11355.3	5791.05	10977.1	2113.06	3185.66	-5136.43	1.82594	0.868641	0.00813
G3MWP1	BOVIN	Elastase, neutrophil expressed OS=Bos taurus OX=9913 GN=ELANE PE=1 SV=1	-15.1861	28498.3	51791.8	27833.3	51014.2	1808.22	3293.48	-23293.6	1.81737	0.861851	3.1055e-08
F1MZ96	BOVIN	Uncharacterized protein OS=Bos taurus OX=9913 PE=1 SV=2	-2.86829	10704.6	19435.1	10081.9	18996	1819.2	7230.41	-8730.51	1.81558	0.860432	0.01672
P79105	BOVIN	Protein S100-A12 OS=Bos taurus OX=9913 GN=S100A12 PE=1 SV=3	-2.92276	46465.9	83717.7	45351.6	83997.3	4569.42	30883.6	-37251.9	1.8017	0.849362	0.01523
F1MKG2	BOVIN	Collagen type VI alpha 2 chain OS=Bos taurus OX=9913 GN=COL6A2 PE=1 SV=2	-5.02222	11007.4	19828	10166.6	19331.2	2545.52	3468.19	-8820.64	1.80134	0.849069	0.00052
P04258	BOVIN	Collagen alpha-1(III) chain OS=Bos taurus OX=9913 GN=COL3A1 PE=1 SV=1	-3.06421	11553.1	20772.5	11744.4	17971.1	2182.29	7039.35	-9219.39	1.798	0.846392	0.01196
F1N650	BOVIN	Annexin OS=Bos taurus OX=9913 GN=ANXA1 PE=3 SV=1	-4.24238	196052	350371	197333	353493	15436.7	87754.6	-154320	1.78714	0.83765	0.00171
O02717	BOVIN	Non-muscle myosin heavy chain (Fragment) OS=Bos taurus OX=9913 PE=2 SV=2	-2.48617	1967.48	3510.22	1939.16	3139.23	653.033	1372.55	-1542.74	1.78412	0.835215	0.0322
B5T254	BOBOX	Peptidoglycan-recognition protein OS=Bos indicus x Bos taurus OX=30522 GN=PGLYRP1 PE=3 SV=1	-5.30633	137349	244591	135133	248345	5127.25	49238.8	-107243	1.78081	0.832531	0.00034
F1N2R1	BOVIN	Stomatin OS=Bos taurus OX=9913 GN=STOM PE=1 SV=2	-6.44093	20594.7	36510.7	20207.6	36808.2	2009.04	5709.71	-15916	1.77282	0.826045	7.4333e-05
P63258	BOVIN	Actin, cytoplasmic 2 OS=Bos taurus OX=9913 GN=ACTG1 PE=1 SV=1	-3.25929	562185	990648	568890	994708	72699	313693	-428463	1.76214	0.817327	0.00858
P81947	BOVIN	Tubulin alpha-1B chain OS=Bos taurus OX=9913 PE=1 SV=2	-3.54413	24675.9	43470.1	24604.1	44169.6	3456.75	12521.1	-18794.3	1.76165	0.816924	0.00532
Q5E956	BOVIN	Triosephosphate isomerase OS=Bos taurus OX=9913 GN=TPI1 PE=2 SV=3	-2.36273	4330.92	7611.27	4426.19	7572.59	821.109	3300.19	-3280.35	1.75743	0.813465	0.03977
A5PJH7	BOVIN	LOC788112 protein OS=Bos taurus OX=9913 GN=LOC788112 PE=1 SV=1	-3.04356	20017.2	34665.6	19337.8	36449.2	7486.63	9106.86	-14648.4	1.73179	0.792263	0.01239
G3N2H4	BOVIN	Azurocidin 1 OS=Bos taurus OX=9913 GN=AZU1 PE=1 SV=1	-10.3029	80676.3	139643	82752	144023	9172.61	10602.1	-58967.1	1.73091	0.791531	1.2084e-06
F1MD73	BOVIN	Uncharacterized protein OS=Bos taurus OX=9913 PE=1 SV=2	-7.51151	3060.32	5285.99	3001.23	5346.17	403.761	603.114	-2225.67	1.72727	0.788493	2.0357e-05
Q9BGI4	BOVIN	Peroxiredoxin 1 OS=Bos taurus OX=9913 PE=2 SV=1	-2.80132	9419.12	16258.2	9129.12	16271.8	1862.86	5682.58	-6839.07	1.72608	0.787502	0.01875
Q9TS96	BOVIN	Thymus HYPOCHOLESTEROLEMIC factor (TPHF) (Superoxide dismutase) (SOD) (Fragments) OS=Bos taurus OX=9913 PE=4 SV=1	-5.82106	4014.33	6871.27	3981.82	7251.81	445.847	1116.46	-2856.94	1.71168	0.775416	0.00017
E1BB91	BOVIN	Collagen type VI alpha 3 chain OS=Bos taurus OX=9913 GN=COL6A3 PE=1 SV=1	-5.56189	4202.2	7175.9	4140.3	6706.5	383.501	1252.23	-2973.7	1.70765	0.772015	0.00024
G3N0V0	BOVIN	Uncharacterized protein OS=Bos taurus OX=9913 PE=1 SV=1	-3.62345	206814	350112	208786	345547	15388.3	95640.6	-143298	1.69288	0.759482	0.00466
P32007	BOVIN	ADP/ATP translocase 3 OS=Bos taurus OX=9913 GN=SLC25A6 PE=1 SV=3	-4.91883	8627.23	14567.7	7402.24	14635.7	2603.08	1405.43	-5940.48	1.68857	0.755805	0.00061
P02465	BOVIN	Collagen alpha-2(I) chain OS=Bos taurus OX=9913 GN=COL1A2 PE=1 SV=2	-3.30262	171722	286998	172260	235849	11055.5	84780.2	-115276	1.67129	0.740966	0.00798
P48616	BOVIN	Vimentin OS=Bos taurus OX=9913 GN=VIM PE=1 SV=3	-3.4076	60927.7	100787	60164.8	102436	3789.03	28400.5	-39859.3	1.65421	0.726139	0.00669
E1BI98	BOVIN	Collagen type VI alpha 1 chain OS=Bos taurus OX=9913 GN=COL6A1 PE=1 SV=1	-3.92025	12254.3	20223.9	12144.1	20787.1	2155.53	4488.92	-7969.57	1.65035	0.722769	0.00287
P21793	BOVIN	Decorin OS=Bos taurus OX=9913 GN=DCN PE=1 SV=2	-8.04515	14698.6	24233.5	14370.4	25231.8	2006.64	2097.93	-9534.95	1.6487	0.721327	1.1208e-05
P81948	BOVIN	Tubulin alpha-4A chain OS=Bos taurus OX=9913 GN=TUBA4A PE=1 SV=2	-3.12529	10441.6	17127	10482.4	17232.4	1956.09	4860.96	-6685.4	1.64027	0.71393	0.01078
P60661	BOVIN	Myosin light polypeptide 6 OS=Bos taurus OX=9913 GN=MYL6 PE=2 SV=2	-2.39955	10874	17812.7	10662.1	17844.9	1248.06	6972.23	-6938.66	1.6381	0.712019	0.03734
A6QNL5	BOVIN	PDIA6 protein (Fragment) OS=Bos taurus OX=9913 GN=PDIA6 PE=1 SV=1	-2.35311	6182.76	10104.3	5818.97	9869.24	1784.86	3671.33	-3921.58	1.63428	0.708652	0.04043
F1MLB8	BOVIN	ATP synthase subunit alpha OS=Bos taurus OX=9913 GN=ATP5F1A PE=1 SV=1	-3.36221	23534.5	38455.5	22880.7	38862.3	4740.02	9782.62	-14921	1.63401	0.708413	0.00722
Q3T0D0	BOVIN	Heterogeneous nuclear ribonucleoprotein K OS=Bos taurus OX=9913 GN=HNRNPK PE=2 SV=1	-2.44325	3874.96	6306.72	3695.95	5617.33	840.798	2288.41	-2431.77	1.62756	0.70271	0.03466
P00829	BOVIN	ATP synthase subunit beta, mitochondrial OS=Bos taurus OX=9913 GN=ATP5F1B PE=1 SV=2	-2.50335	23755.5	38616.4	24790.6	39463.9	2716.36	14285.2	-14860.9	1.62558	0.700953	0.03127
G3X6N3	BOVIN	Serotransferrin OS=Bos taurus OX=9913 GN=TF PE=1 SV=1	-2.93576	144745	233739	140365	230934	29536.5	68126.2	-88994.2	1.61484	0.691387	0.01489
F1N3M0	BOVIN	Desmocollin-1 OS=Bos taurus OX=9913 GN=DSC1 PE=4 SV=1	-2.3754	15970.7	25753.3	15474.8	26435.3	3540.5	9446	-9782.6	1.61254	0.689331	0.03892
A6H769	BOVIN	40S ribosomal protein S7 OS=Bos taurus OX=9913 GN=RPS7 PE=2 SV=1	-6.29889	3703.73	5945.64	3667.28	6286.91	484.324	724.923	-2241.91	1.60531	0.682855	8.9212e-05
F1MJH1	BOVIN	Gelsolin OS=Bos taurus OX=9913 GN=GSN PE=4 SV=1	-2.36558	46033.4	73515.3	45558.5	76665.8	9940.32	26664.1	-27481.9	1.597	0.675363	0.03957
Q0VCX2	BOVIN	Endoplasmic reticulum chaperone BiP OS=Bos taurus OX=9913 GN=HSPA5 PE=2 SV=1	-2.34781	11373.5	18041.4	11798.3	17833.7	2123.14	6624.76	-6667.88	1.58626	0.665633	0.04079
F1MUE4	BOVIN	Gasdermin A OS=Bos taurus OX=9913 GN=GSDMA PE=4 SV=1	-2.88285	15242.8	24075.5	15889.9	23449.8	2411.7	7106.89	-8832.71	1.57947	0.659438	0.01631
G3N3D0	BOVIN	Galectin OS=Bos taurus OX=9913 GN=LGALS7 PE=4 SV=1	-2.59541	29472	45285.3	29835.7	43726.8	4241.98	14308.6	-15813.2	1.53655	0.619695	0.0267
K9MNT8	BOVIN	Resistin transcript variant 1 OS=Bos taurus OX=9913 GN=RETN PE=2 SV=1	-2.8494	5432.82	8286.14	5616.48	7781.96	1688.28	1779.38	-2853.31	1.5252	0.608997	0.01727
E1BEQ4	BOVIN	Uncharacterized protein OS=Bos taurus OX=9913 GN=LOC505658 PE=3 SV=2	-7.00431	77139.7	117272	78696.6	118018	5718.79	12816.7	-40132.2	1.52025	0.604313	3.6963e-05
Q32S29	BOVIN	Histone H2B OS=Bos taurus OX=9913 GN=H2B PE=3 SV=1	-8.13985	151276	229292	152427	230105	22710.7	5948.93	-78015.8	1.51572	0.600002	1.0113e-05
P68432	BOVIN	Histone H3.1 OS=Bos taurus OX=9913 PE=1 SV=2	-10.3115	83522	123469	84114.2	120726	7199.97	6181.25	-39946.9	1.47828	0.563919	1.1991e-06
A6QLZ3	BOVIN	ARSB protein OS=Bos taurus OX=9913 GN=ARSB PE=2 SV=1	-2.52866	10877.5	15960.3	10294.5	15580.9	4630.65	1673.07	-5082.76	1.46727	0.553136	0.02994
P33046	BOVIN	Cathelicidin-4 OS=Bos taurus OX=9913 GN=CATHL4 PE=1 SV=1	-8.55196	37194.2	53858.8	37085.5	54235.5	3549.42	3191.31	-16664.6	1.44804	0.534103	6.5335e-06
Q3T0U2	BOVIN	60S ribosomal protein L14 OS=Bos taurus OX=9913 GN=RPL14 PE=2 SV=3	-2.6966	5040.14	7193.57	4421.88	7178.62	1719.24	933.034	-2153.43	1.42726	0.513244	0.02244
D4QBB4	BOVIN	Globin A1 OS=Bos taurus OX=9913 GN=HBB PE=3 SV=1	-3.61841	39735.4	56229.9	37820.6	57026.1	8615.96	7102.41	-16494.5	1.41511	0.500913	0.0047
Q2KJF1	BOVIN	Alpha-1B-glycoprotein OS=Bos taurus OX=9913 GN=A1BG PE=1 SV=1	-2.66959	19848.8	27806.9	19341	27612.7	2750.52	6764.07	-7958.03	1.40093	0.486387	0.02351
E9RHW1	BOVIN	Heat shock 27kDa protein 1 OS=Bos taurus OX=9913 GN=HSPB1 PE=2 SV=1	-2.2463	149093	208565	149816	210519	12653.9	63605.5	-59472.3	1.39889	0.484287	0.04848
F1MF56	BOVIN	Matrix metalloproteinase-9 OS=Bos taurus OX=9913 GN=MMP9 PE=3 SV=1	-3.83677	11572	16052	11427.7	15903.2	2551.39	1292.66	-4480.04	1.38715	0.472119	0.00328
Q3MHN2	BOVIN	Complement component C9 OS=Bos taurus OX=9913 GN=C9 PE=2 SV=1	-3.56107	12218	16445.9	11923.9	16420.6	687.314	2825.78	-4227.9	1.34604	0.42872	0.00517
Q3SZZ9	BOVIN	FGG protein OS=Bos taurus OX=9913 GN=FGG PE=2 SV=1	2.41339	396074	314328	399231	308843	81952.2	12952.7	81746.8	0.793607	-0.333503	0.03647
P00735	BOVIN	Prothrombin OS=Bos taurus OX=9913 GN=F2 PE=1 SV=2	3.66435	73240.1	58038.4	73926.2	56310.5	7837.93	6467.58	15201.7	0.79244	-0.335627	0.00436
F1MAV0	BOVIN	Fibrinogen beta chain OS=Bos taurus OX=9913 GN=FGB PE=4 SV=2	2.47531	591919	464496	591032	453634	117920	44658	127423	0.78473	-0.349733	0.03281
A5PJE3	BOVIN	Fibrinogen alpha chain OS=Bos taurus OX=9913 GN=FGA PE=2 SV=1	3.61599	536605	371117	536725	375836	110990	15755.9	165488	0.691601	-0.531988	0.00472
F1MIN1	BOVIN	Voltage-dependent anion-selective channel protein 1 OS=Bos taurus OX=9913 GN=VDAC1 PE=1 SV=2	2.35818	12414.6	7456.83	13019.3	5797.81	3208	4028.47	4957.78	0.600649	-0.735405	0.04008
A0JND2	BOVIN	Keratin, type II cytoskeletal 80 OS=Bos taurus OX=9913 GN=KRT80 PE=2 SV=1	3.65927	31414.1	16847.4	30194.6	16105.8	9523.6	2092.92	14566.7	0.5363	-0.898889	0.00439
F1MFW9	BOVIN	Keratin 24 OS=Bos taurus OX=9913 GN=KRT24 PE=3 SV=2	2.31229	865.75	441.17	805.767	420.967	379.298	241.72	424.58	0.509581	-0.972616	0.04334
G5E5H7	BOVIN	Uncharacterized protein OS=Bos taurus OX=9913 GN=PAEP PE=3 SV=1	2.35791	16255.2	7901.94	19411.4	7914.19	8536.33	1559.98	8353.27	0.486117	-1.04062	0.0401
G3N3D3	BOVIN	Chromosome 1 open reading frame 68 OS=Bos taurus OX=9913 GN=C1orf68 PE=4 SV=1	7.69827	8480.53	2340.27	8747.61	1900.82	1298.82	1459.52	6140.26	0.275958	-1.85748	1.6463e-05
G3MXL3	BOVIN	Keratin 3 OS=Bos taurus OX=9913 GN=KRT3 PE=1 SV=1	6.63222	10023.7	2387.37	10328.1	2198.27	2656.05	948.527	7636.33	0.238172	-2.06992	5.8376e-05
A0A140T8A9	BOVIN	Kappa-casein OS=Bos taurus OX=9913 GN=CSN3 PE=3 SV=1	2.36216	37074	6267.89	36667.6	7133.38	31855.5	2390.78	30806.1	0.169064	-2.56436	0.03981
A4FUZ0	BOVIN	Keratin, type II cuticular Hb3 OS=Bos taurus OX=9913 GN=KRT83 PE=2 SV=1	2.45066	103657	12485.9	103437	12829.5	91031.2	4180.76	91170.7	0.120454	-3.05344	0.03422
Q148I8	BOVIN	Keratin 31 OS=Bos taurus OX=9913 GN=KRT31 PE=2 SV=1	2.55603	23814.9	2736.13	23925.2	3035.1	20181.1	879.003	21078.8	0.114891	-3.12166	0.02857

## Sheet: Cement-urea-T3 vs T1
				C1	C3
Uniprot accesion number	Specie	Protein name	t-value	Mean 1	Mean 2	Median 1	Median 2	Sigma 1	Sigma 2	Delta	Fold change C3 / C1	Log (Fold change)	p-value
L7MDN1	9ACAR	Putative glycine rich protein (Fragment) OS=Rhipicephalus pulchellus OX=72859 PE=2 SV=1	20.3739	386318	194116	380857	193002	21671	8021.39	192202	0.502477	-0.992871	1.7905e-09
A0A224YEQ4	9ACAR	Glycine rich superfamily member (Fragment) OS=Rhipicephalus zambeziensis OX=60191 PE=4 SV=1	15.2178	9.37816e+06	4.09458e+06	9.28084e+06	4.18661e+06	467371	710521	5.28358e+06	0.436608	-1.19559	3.0438e-08
B7Q5M7	IXOSC	Cuticle protein, putative OS=Ixodes scapularis OX=6945 GN=8036264 PE=4 SV=1	9.83065	4778.89	778.625	5148.98	720.285	668.059	739.721	4000.26	0.16293	-2.61767	1.8585e-06
K7N8D7	HAELO	Cuticular protein (Fragment) OS=Haemaphysalis longicornis OX=44386 PE=2 SV=1	9.73625	8272.36	919.973	8044.84	821.893	1809.22	385.065	7352.38	0.111211	-3.16864	2.0297e-06
A0A140T897	BOVIN	Serum albumin OS=Bos taurus OX=9913 GN=ALB PE=3 SV=1	-9.63444	195252	350206	192125	348230	35181.1	17729.2	-154954	1.79361	0.842864	2.2338e-06
Q08D91	BOVIN	Keratin, type II cytoskeletal 75 OS=Bos taurus OX=9913 GN=KRT75 PE=2 SV=1	-9.1158	14844.2	24844.1	14324	24043.7	1692.41	2087.11	-9999.92	1.67366	0.743007	3.6882e-06
A0A224Y3Z8	9ACAR	Glycine rich superfamily member (Fragment) OS=Rhipicephalus zambeziensis OX=60191 PE=4 SV=1	8.98236	2.57421e+06	765512	2.52711e+06	759039	435598	231367	1.80869e+06	0.297378	-1.74963	4.2117e-06
G3N0V0	BOVIN	Uncharacterized protein OS=Bos taurus OX=9913 PE=1 SV=1	-8.37347	206814	261607	208786	259608	15388.3	4485.2	-54793.2	1.26494	0.339069	7.8785e-06
A7MAZ5	BOVIN	Histone H1.3 OS=Bos taurus OX=9913 GN=HIST1H1D PE=1 SV=1	-7.48843	27418.4	61246.1	28092.4	61965.6	4470.38	10121.9	-33827.7	2.23376	1.15947	2.0904e-05
A0A131ZB80	RHIAP	TIL domain containing protein (Fragment) OS=Rhipicephalus appendiculatus OX=34631 PE=4 SV=1	7.45642	65555.9	21525.2	63887.4	19569.8	9689.21	10739.6	44030.7	0.328348	-1.6067	2.1689e-05
A0A131YSY8	RHIAP	Glycine rich superfamily member OS=Rhipicephalus appendiculatus OX=34631 PE=4 SV=1	7.26998	4.48134e+06	3.68273e+06	4.48139e+06	3.65125e+06	241359	118951	798615	0.821791	-0.283156	2.6945e-05
B0JYQ0	BOVIN	ALB protein OS=Bos taurus OX=9913 GN=ALB PE=2 SV=1	7.06564	25138.7	12516.1	25040.1	13168.3	1765.75	4003.87	12622.6	0.497883	-1.00612	3.4337e-05
A0A0M4MD57	BOVIN	Haptoglobin OS=Bos taurus OX=9913 GN=HP PE=2 SV=1	-7.06352	80010.3	159132	80317	158123	6229.22	26721.3	-79121.4	1.98889	0.991963	3.4424e-05
A0A131ZCP1	RHIAP	Glycine rich superfamily member (Fragment) OS=Rhipicephalus appendiculatus OX=34631 PE=4 SV=1	6.98056	706366	122223	680404	123709	204059	19377.6	584144	0.17303	-2.5309	3.8038e-05
Q3MHN2	BOVIN	Complement component C9 OS=Bos taurus OX=9913 GN=C9 PE=2 SV=1	-6.93304	12218	24628.9	11923.9	24248.4	687.314	4330.67	-12411	2.0158	1.01135	4.0292e-05
A0A0B4PMF7	RHIMP	Peptidoglycan recognition protein (Fragment) OS=Rhipicephalus microplus OX=6941 GN=PGRP-S PE=2 SV=1	6.43881	15736.4	5933.28	16000.6	5751.64	3544.21	1160.44	9803.08	0.377043	-1.4072	7.4534e-05
A6QLL8	BOVIN	Fructose-bisphosphate aldolase OS=Bos taurus OX=9913 GN=ALDOA PE=1 SV=1	-5.89397	17286.3	69109.3	16685	69591.8	3162.55	21303.8	-51823	3.99792	1.99925	0.00015
B5T254	BOBOX	Peptidoglycan-recognition protein OS=Bos indicus x Bos taurus OX=30522 GN=PGLYRP1 PE=3 SV=1	-5.72903	137349	286799	135133	286097	5127.25	63692.7	-149451	2.08811	1.0622	0.00019
P10096	BOVIN	Glyceraldehyde-3-phosphate dehydrogenase OS=Bos taurus OX=9913 GN=GAPDH PE=1 SV=4	-5.60133	98499.1	206012	98511.1	209256	11804.3	45509.8	-107513	2.09151	1.06454	0.00023
V5HJX3	IXORI	Histone H2A OS=Ixodes ricinus OX=34613 PE=2 SV=1	-5.58455	64067.2	110480	66763.1	110400	8271.28	18601.3	-46412.4	1.72443	0.786122	0.00023
Q3ZC87	BOVIN	Pyruvate kinase (Fragment) OS=Bos taurus OX=9913 GN=PKM2 PE=2 SV=1	-5.39023	42370.6	146259	41812.2	143945	6718.64	46729.8	-103889	3.45191	1.78739	0.00031
P55052	BOVIN	Fatty acid-binding protein, epidermal OS=Bos taurus OX=9913 GN=FABP5 PE=1 SV=4	-5.36447	6000.76	8731.21	5787.47	8600.84	926.808	833.931	-2730.45	1.45502	0.541037	0.00032
B9TUC3	BOBOX	Cathelicidin 2 (Fragment) OS=Bos indicus x Bos taurus OX=30522 PE=3 SV=1	-5.20612	6218.87	11637	5791.05	11745	2113.06	1426.07	-5418.17	1.87125	0.904	0.0004
G5E604	BOVIN	Uncharacterized protein OS=Bos taurus OX=9913 PE=1 SV=1	-4.95897	25315.3	37564.9	25369.8	39397.3	1092.55	5951.24	-12249.6	1.48388	0.569375	0.00057
Q9TU03	BOVIN	Rho GDP-dissociation inhibitor 2 OS=Bos taurus OX=9913 GN=ARHGDIB PE=2 SV=3	-4.92915	807.901	2350.23	670.895	2259.25	468.079	606.912	-1542.33	2.90906	1.54055	0.0006
G3N0S9	BOVIN	Uncharacterized protein OS=Bos taurus OX=9913 GN=LOC515150 PE=4 SV=1	-4.89377	13926.9	21730.9	13592.9	21249.6	1350.14	3665.4	-7804	1.56036	0.641875	0.00063
L7LTS4	9ACAR	Putative monotil peptide OS=Rhipicephalus pulchellus OX=72859 PE=2 SV=1	4.74711	50468.6	29405.7	49316.9	30798.1	3385.37	10327.7	21062.9	0.582653	-0.779291	0.00078
F1MB08	BOVIN	Alpha-enolase OS=Bos taurus OX=9913 GN=ENO1 PE=3 SV=1	-4.60276	24840.5	45529.1	23959.6	44362.2	3215.15	10530.1	-20688.6	1.83286	0.874095	0.00098
Q1RMN8	BOVIN	Immunoglobulin light chain, lambda gene cluster OS=Bos taurus OX=9913 GN=IGL@ PE=2 SV=1	-4.60051	1730.26	3814.98	1814.97	3892.12	873.735	684.578	-2084.71	2.20485	1.14068	0.00098
Q3T0P6	BOVIN	Phosphoglycerate kinase 1 OS=Bos taurus OX=9913 GN=PGK1 PE=2 SV=3	-4.59377	10594.9	22922.9	10943.1	22108.9	1912.74	6289.12	-12328	2.16358	1.11342	0.00099
L7ME64	9ACAR	Putative bilaris (Fragment) OS=Rhipicephalus pulchellus OX=72859 PE=2 SV=1	4.57686	32108.6	21538.5	32598.6	22177.3	3459.19	4476.18	10570.2	0.6708	-0.576045	0.00102
A0A224YDA4	9ACAR	Glycine rich superfamily member (Fragment) OS=Rhipicephalus zambeziensis OX=60191 PE=4 SV=1	4.54437	142619	103530	141507	101304	9832.5	18634.6	39088.9	0.725921	-0.462115	0.00107
Q45R50	RHIMP	Salivary gland metalloprotease OS=Rhipicephalus microplus OX=6941 GN=MP2 PE=2 SV=1	4.44351	3301.28	1491.52	3311.35	1400.6	445.764	892.506	1809.76	0.4518	-1.14624	0.00125
A0A224YTB6	9ACAR	Alpha-N-acetylgalactosaminidase OS=Rhipicephalus zambeziensis OX=60191 PE=3 SV=1	-4.42287	662865	818841	652629	821101	65411.9	56421.1	-155976	1.23531	0.304868	0.00129
A0A034WZ42	RHIMP	Hemelipoprotein HeLp (Fragment) OS=Rhipicephalus microplus OX=6941 PE=4 SV=1	4.40081	194643	19742.3	194670	20955.2	97234.9	4725.03	174901	0.101428	-3.30147	0.00133
A0A034WWS7	RHIMP	Secreted cement protein 2 (Fragment) OS=Rhipicephalus microplus OX=6941 PE=4 SV=1	4.37496	2.33547e+06	1.46916e+06	2.33869e+06	1.47669e+06	380680	300576	866313	0.629063	-0.668724	0.00139
A0A131XKB4	9ACAR	Putative puromycin-sensitive aminopeptidase (Fragment) OS=Hyalomma excavatum OX=257692 PE=2 SV=1	-4.24323	9580.43	13139.2	9274.41	12906.4	1218.13	1654.24	-3558.73	1.37146	0.455711	0.00171
P02663	BOVIN	Alpha-S2-casein OS=Bos taurus OX=9913 GN=CSN1S2 PE=1 SV=2	-4.18699	19958.9	47547.1	20124.9	47274.8	8593.21	13662	-27588.3	2.38226	1.25233	0.00187
Q7SIH1	BOVIN	Alpha-2-macroglobulin OS=Bos taurus OX=9913 GN=A2M PE=1 SV=2	-4.07184	80506	127165	80714	121697	17529.8	21921.3	-46658.7	1.57957	0.659531	0.00224
F1MZ96	BOVIN	Uncharacterized protein OS=Bos taurus OX=9913 PE=1 SV=2	-4.02351	10704.6	18961.7	10081.9	17487.5	1819.2	4686.11	-8257.05	1.77135	0.824851	0.00242
F1MLB8	BOVIN	ATP synthase subunit alpha OS=Bos taurus OX=9913 GN=ATP5F1A PE=1 SV=1	-4.02133	23534.5	33674.3	22880.7	31902.7	4740.02	3959.87	-10139.9	1.43085	0.516874	0.00243
A0A224Y1I4	9ACAR	Antigen 5 family member OS=Rhipicephalus zambeziensis OX=60191 PE=3 SV=1	-4.01792	57567.2	77763.3	57642	76974.7	11066.1	5397.61	-20196.1	1.35083	0.433841	0.00245
G3N0Z3	BOVIN	Uncharacterized protein OS=Bos taurus OX=9913 PE=4 SV=1	-3.9992	1945.4	4548.48	2486.75	4184.26	979.476	1258.04	-2603.09	2.33808	1.22532	0.00252
F1MJH1	BOVIN	Gelsolin OS=Bos taurus OX=9913 GN=GSN PE=4 SV=1	-3.93657	46033.4	71885.3	45558.5	71434.3	9940.32	12647.2	-25851.9	1.56159	0.643016	0.00279
P40673	BOVIN	High mobility group protein B2 OS=Bos taurus OX=9913 GN=HMGB2 PE=1 SV=3	-3.9334	951.05	2276.47	957.686	2203.65	475.275	674.826	-1325.42	2.39364	1.25921	0.0028
P68103	BOVIN	Elongation factor 1-alpha 1 OS=Bos taurus OX=9913 GN=EEF1A1 PE=1 SV=1	-3.86718	47302.9	87236.1	47660.6	86630.2	9147.35	23581.9	-39933.2	1.8442	0.882997	0.00312
A0A034WXN6	RHIMP	Hemelipoprotein HeLp 2 (Fragment) OS=Rhipicephalus microplus OX=6941 PE=4 SV=1	3.86061	41703.6	3340.61	41371.4	2889.74	24271.1	1838.43	38363	0.0801036	-3.64199	0.00316
A6H769	BOVIN	40S ribosomal protein S7 OS=Bos taurus OX=9913 GN=RPS7 PE=2 SV=1	3.79441	3703.73	2139.69	3667.28	2462.58	484.324	885.923	1564.04	0.577713	-0.791576	0.00352
A0A0K8RP33	IXORI	Putative myosin regulatory light chain ef-hand protein superfamily (Fragment) OS=Ixodes ricinus OX=34613 PE=2 SV=1	-3.78657	6079.81	10884.8	6062.95	10273.8	1361.68	2794.15	-4804.98	1.79032	0.840215	0.00356
K4JDR8	BOVIN	Alpha-2-macroglobulin variant 5 OS=Bos taurus OX=9913 GN=A2M PE=2 SV=1	-3.7528	13268.3	28055.4	13265.6	26973.3	3073.03	9149.4	-14787.1	2.11447	1.08029	0.00377
P60661	BOVIN	Myosin light polypeptide 6 OS=Bos taurus OX=9913 GN=MYL6 PE=2 SV=2	-3.74919	10874	20192.5	10662.1	19339.1	1248.06	5958.83	-9318.48	1.85695	0.892935	0.00379
E9RHW1	BOVIN	Heat shock 27kDa protein 1 OS=Bos taurus OX=9913 GN=HSPB1 PE=2 SV=1	-3.68221	149093	174697	149816	173206	12653.9	11400.9	-25604	1.17173	0.228643	0.00423
B9TUC6	BOBOX	Cathelicidin 7 OS=Bos indicus x Bos taurus OX=30522 PE=3 SV=1	-3.59276	16653.2	37753.5	16300.6	36700.8	3596.56	13929	-21100.3	2.26704	1.18081	0.00491
P34955	BOVIN	Alpha-1-antiproteinase OS=Bos taurus OX=9913 GN=SERPINA1 PE=1 SV=1	-3.47261	8795.94	12003	8651.36	12022.9	1708.57	1482.7	-3207.11	1.36461	0.448492	0.00599
Q1JPB0	BOVIN	Leukocyte elastase inhibitor OS=Bos taurus OX=9913 GN=SERPINB1 PE=2 SV=2	-3.42083	78795.8	200764	80460.2	199680	7126.29	87044.3	-121968	2.5479	1.34931	0.00654
A4IF76	BOVIN	MGC140461 protein OS=Bos taurus OX=9913 GN=MGC140461 PE=2 SV=1	-3.38369	1481.49	4632.4	1356.43	4412.2	513.592	2222.4	-3150.91	3.12686	1.64471	0.00696
P00829	BOVIN	ATP synthase subunit beta, mitochondrial OS=Bos taurus OX=9913 GN=ATP5F1B PE=1 SV=2	-3.36892	23755.5	32067.3	24790.6	30087.2	2716.36	5398.51	-8311.81	1.34989	0.432842	0.00713
F1MCK2	BOVIN	AHNAK nucleoprotein OS=Bos taurus OX=9913 GN=AHNAK PE=1 SV=2	3.35454	35490.5	24748.1	35116.7	24778.7	7119.32	3293.34	10742.5	0.697314	-0.520119	0.00731
F1N650	BOVIN	Annexin OS=Bos taurus OX=9913 GN=ANXA1 PE=3 SV=1	-3.35401	196052	428299	197333	422474	15436.7	168910	-232247	2.18462	1.12738	0.00732
Q92176	BOVIN	Coronin-1A OS=Bos taurus OX=9913 GN=CORO1A PE=1 SV=3	-3.35136	4625.82	9187.79	4780.38	8643.11	879.409	3216.26	-4561.97	1.9862	0.990009	0.00735
F1MQ37	BOVIN	Myosin heavy chain 9 OS=Bos taurus OX=9913 GN=MYH9 PE=1 SV=2	-3.35032	42768.5	80478.4	37937.9	83716.4	14989.6	23139.7	-37709.9	1.88172	0.912054	0.00736
A0A224YD77	9ACAR	Gluzincin OS=Rhipicephalus zambeziensis OX=60191 PE=4 SV=1	3.33942	46269.1	32191.8	47046.2	32829.7	4570.57	9259.16	14077.3	0.695752	-0.523355	0.0075
P32592	BOVIN	Integrin beta-2 OS=Bos taurus OX=9913 GN=ITGB2 PE=1 SV=1	-3.31383	11287.7	21986.4	11286.5	22623.6	868.02	7860.37	-10698.7	1.94782	0.961859	0.00783
A0A0K8RP30	IXORI	Putative ubiquitin/40s ribosomal protein s27a fusion (Fragment) OS=Ixodes ricinus OX=34613 PE=2 SV=1	-3.28375	21070.4	30589	21149.3	31582.3	3580.26	6131.59	-9518.59	1.45175	0.537796	0.00824
A0A224YB54	9ACAR	Basic tail secreted protein OS=Rhipicephalus zambeziensis OX=60191 PE=4 SV=1	3.25107	32695.7	25103	33063	25302.9	4702.91	3257.03	7592.67	0.767777	-0.38124	0.0087
Q9TTE1	BOVIN	Serpin A3-1 OS=Bos taurus OX=9913 GN=SERPINA3-1 PE=1 SV=3	-3.24223	68372.1	105531	67423.6	106027	11370.4	25668.2	-37159.4	1.54349	0.626195	0.00884
Q8MTY1	RHIAP	Putative cement protein RIM36 OS=Rhipicephalus appendiculatus OX=34631 GN=RIM36 PE=2 SV=1	3.17852	365440	297260	368176	296128	38204.5	36070.8	68180.1	0.81343	-0.29791	0.00984
P33046	BOVIN	Cathelicidin-4 OS=Bos taurus OX=9913 GN=CATHL4 PE=1 SV=1	-3.12551	37194.2	52207.8	37085.5	50947.5	3549.42	11218.2	-15013.6	1.40365	0.489187	0.01077
Q3MHM5	BOVIN	Tubulin beta-4B chain OS=Bos taurus OX=9913 GN=TUBB4B PE=2 SV=1	-3.08974	11221.9	18741.2	10916	16945.9	2967.83	5169.86	-7519.31	1.67005	0.739896	0.01145
K9MNT8	BOVIN	Resistin transcript variant 1 OS=Bos taurus OX=9913 GN=RETN PE=2 SV=1	-3.08187	5432.82	10677.7	5616.48	10228.1	1688.28	3811.53	-5244.93	1.96541	0.974833	0.0116
P63258	BOVIN	Actin, cytoplasmic 2 OS=Bos taurus OX=9913 GN=ACTG1 PE=1 SV=1	-3.06941	562185	973159	568890	981747	72699	319811	-410974	1.73103	0.79163	0.01185
Q3ZBD7	BOVIN	Glucose-6-phosphate isomerase OS=Bos taurus OX=9913 GN=GPI PE=2 SV=4	-3.04305	5059.26	10346.6	4773.9	9902.15	1117.68	4106.66	-5287.36	2.04509	1.03216	0.0124
E1B8B5	BOVIN	Uncharacterized protein OS=Bos taurus OX=9913 PE=3 SV=2	-3.02169	4740.53	13937.6	4602.08	13783.3	1906.67	7207.52	-9197.03	2.94009	1.55586	0.01286
F1MKG2	BOVIN	Collagen type VI alpha 2 chain OS=Bos taurus OX=9913 GN=COL6A2 PE=1 SV=2	-3.00686	11007.4	25627	10166.6	24745	2545.52	11634.4	-14619.6	2.32816	1.21919	0.01319
Q95M18	BOVIN	Endoplasmin OS=Bos taurus OX=9913 GN=HSP90B1 PE=2 SV=1	-2.98325	6389.61	9701.19	6389.55	10432.9	747.327	2614.36	-3311.58	1.51828	0.602433	0.01373
F1N2R1	BOVIN	Stomatin OS=Bos taurus OX=9913 GN=STOM PE=1 SV=2	-2.96598	20594.7	49334.2	20207.6	50480.8	2009.04	23649.7	-28739.5	2.39548	1.26032	0.01414
L7LRS6	9ACAR	Putative bitil peptide OS=Rhipicephalus pulchellus OX=72859 PE=2 SV=1	2.94067	24637.6	16817.4	24702.1	16170.1	1924.92	6223.13	7820.24	0.68259	-0.55091	0.01477
Q32S29	BOVIN	Histone H2B OS=Bos taurus OX=9913 GN=H2B PE=3 SV=1	-2.93162	151276	191129	152427	179501	22710.7	24352.6	-39853.2	1.26345	0.337366	0.015
Q9BGI4	BOVIN	Peroxiredoxin 1 OS=Bos taurus OX=9913 PE=2 SV=1	-2.93148	9419.12	13939.2	9129.12	14239.5	1862.86	3285.52	-4520.07	1.47988	0.565482	0.015
A5D7D1	BOVIN	Alpha-actinin-4 OS=Bos taurus OX=9913 GN=ACTN4 PE=2 SV=1	-2.92959	23962.6	41952.3	24115.9	42700.4	3018.31	14735.6	-17989.7	1.75074	0.807964	0.01505
A7MB62	BOVIN	Actin-related protein 2 OS=Bos taurus OX=9913 GN=ACTR2 PE=1 SV=1	-2.91764	1218.65	3635.57	1211.33	3884.15	520.552	1961.21	-2416.92	2.98327	1.5769	0.01536
F1MD73	BOVIN	Uncharacterized protein OS=Bos taurus OX=9913 PE=1 SV=2	-2.91278	3060.32	6756.91	3001.23	6340.62	403.761	3082.3	-3696.59	2.20791	1.14268	0.01549
Q4PM69	IXOSC	Histone H4 OS=Ixodes scapularis OX=6945 GN=8030709 PE=2 SV=1	2.90033	114648	104530	115430	104957	5876.42	6203.9	10118	0.911747	-0.133294	0.01582
D4QBB3	BOVIN	Hemoglobin beta OS=Bos taurus OX=9913 GN=HBB PE=3 SV=1	-2.89906	40936.8	168685	40729.6	164525	12031.3	107265	-127748	4.12062	2.04286	0.01586
P19120	BOVIN	Heat shock cognate 71 kDa protein OS=Bos taurus OX=9913 GN=HSPA8 PE=1 SV=2	-2.89893	30085.8	48924.4	30385.8	49377.3	6383.47	14581.9	-18838.6	1.62616	0.701472	0.01586
S5M6X0	9ACAR	Salivary protein Sal4 OS=Rhipicephalus annulatus OX=34611 PE=2 SV=1	2.89482	4622.04	2004.45	4442.18	1948.57	1702.17	1417.19	2617.59	0.433672	-1.20532	0.01597
F1N169	BOVIN	Filamin A OS=Bos taurus OX=9913 GN=FLNA PE=1 SV=2	-2.88291	15655.1	22939.6	15701	22597.5	3342.35	5209.33	-7284.56	1.46532	0.551212	0.0163
Q3ZC00	BOVIN	Lymphocyte cytosolic protein 1 (L-plastin) OS=Bos taurus OX=9913 GN=LCP1 PE=2 SV=1	-2.87413	10912.5	30774.3	10258.4	29596.2	1982.89	16810.8	-19861.8	2.8201	1.49575	0.01655
E1BI98	BOVIN	Collagen type VI alpha 1 chain OS=Bos taurus OX=9913 GN=COL6A1 PE=1 SV=1	-2.84553	12254.3	26558.1	12144.1	25919.7	2155.53	12122.8	-14303.7	2.16724	1.11586	0.01738
A0A088Q0F1	9CETA	Heat shock protein 90kDa alpha OS=Bos taurus x Bos grunniens OX=1167295 PE=2 SV=1	-2.82877	19292.1	31542	19490.9	31458.6	2657.98	10269	-12249.9	1.63497	0.709266	0.01789
Q3SYU2	BOVIN	Elongation factor 2 OS=Bos taurus OX=9913 GN=EEF2 PE=2 SV=3	-2.80919	4794.31	9971.57	4474.31	9916.99	1606.36	4218.88	-5177.26	2.07988	1.0565	0.0185
G5E513	BOVIN	Uncharacterized protein OS=Bos taurus OX=9913 PE=1 SV=1	-2.80108	9576.6	13190.9	9691.68	12673.7	1574.38	2740.58	-3614.27	1.37741	0.461954	0.01876
P68432	BOVIN	Histone H3.1 OS=Bos taurus OX=9913 PE=1 SV=2	-2.79881	83522	109808	84114.2	111656	7199.97	21849.5	-26286	1.31472	0.394755	0.01883
G5E5T5	BOVIN	Uncharacterized protein OS=Bos taurus OX=9913 PE=1 SV=1	-2.78863	11467.9	16774.3	11022.7	17490.5	2048.64	4186.72	-5306.4	1.46272	0.548652	0.01916
P79105	BOVIN	Protein S100-A12 OS=Bos taurus OX=9913 GN=S100A12 PE=1 SV=3	-2.78677	46465.9	78998.7	45351.6	79560.8	4569.42	28227.9	-32532.8	1.70015	0.765658	0.01923
E1BF48	BOVIN	CD177 molecule OS=Bos taurus OX=9913 GN=CD177 PE=1 SV=2	-2.78119	43065.8	87244.1	44085.4	84557.9	3391.99	38761.2	-44178.2	2.02583	1.01851	0.01941
P19858	BOVIN	L-lactate dehydrogenase A chain OS=Bos taurus OX=9913 GN=LDHA PE=2 SV=2	-2.77542	6723.98	13513	7225.5	14039.4	1192.85	5871.83	-6789.05	2.00968	1.00696	0.0196
B0JYN9	BOVIN	Ras-related C3 botulinum toxin substrate 2 (Rho family, small GTP binding protein Rac2) OS=Bos taurus OX=9913 GN=RAC2 PE=2 SV=1	-2.75615	4124.66	10698.5	3944.22	11282.8	852.498	5779.82	-6573.79	2.59378	1.37505	0.02026
I6XM79	9CETA	S100A8 protein OS=Bos taurus x Bos indicus OX=30523 GN=S100A8 PE=3 SV=1	-2.73728	52859.5	108550	53804.5	106220	2347.68	49779.8	-55690.2	2.05355	1.03812	0.02093
P81947	BOVIN	Tubulin alpha-1B chain OS=Bos taurus OX=9913 PE=1 SV=2	-2.7284	24675.9	38622.2	24604.1	36344.3	3456.75	12034	-13946.3	1.56518	0.646328	0.02125
F1MAV0	BOVIN	Fibrinogen beta chain OS=Bos taurus OX=9913 GN=FGB PE=4 SV=2	-2.71968	591919	727059	591032	727206	117920	30153.5	-135141	1.22831	0.296674	0.02157
G8JKY0	BOVIN	40S ribosomal protein S8 OS=Bos taurus OX=9913 GN=RPS8 PE=3 SV=1	2.7016	8196.86	3793.98	8524.27	3634.38	3902.57	840.309	4402.88	0.462858	-1.11136	0.02225
B0JYL8	BOVIN	Cofilin 1 (Non-muscle) OS=Bos taurus OX=9913 GN=CFL1 PE=2 SV=1	-2.693	8028.4	16950.7	7671.37	18097	1163.37	8031.74	-8922.34	2.11135	1.07816	0.02258
F1MSZ6	BOVIN	Antithrombin-III OS=Bos taurus OX=9913 GN=SERPINC1 PE=3 SV=1	-2.68887	6469.34	9371.84	6535.27	8488.59	815.177	2515.3	-2902.49	1.44865	0.534713	0.02274
F1MN78	BOVIN	Serpin B4 OS=Bos taurus OX=9913 PE=2 SV=1	-2.66784	8114.18	20358.2	8577.18	19296	2156.11	11033.2	-12244	2.50897	1.32709	0.02358
O02717	BOVIN	Non-muscle myosin heavy chain (Fragment) OS=Bos taurus OX=9913 PE=2 SV=2	-2.66459	1967.48	3813.83	1939.16	4116.26	653.033	1566.66	-1846.36	1.93844	0.954895	0.02371
E1BF59	BOVIN	Plectin OS=Bos taurus OX=9913 GN=PLEC PE=1 SV=2	-2.61741	41083.4	59818.9	40843.6	59397.6	9326.39	14847.4	-18735.6	1.45604	0.542048	0.02571
A5PJH7	BOVIN	LOC788112 protein OS=Bos taurus OX=9913 GN=LOC788112 PE=1 SV=1	-2.59512	20017.2	34982.3	19337.8	40454.3	7486.63	11978.1	-14965.1	1.74761	0.805385	0.02671
A6QNZ7	BOVIN	Keratin 10 (Epidermolytic hyperkeratosis; keratosis palmaris et plantaris) OS=Bos taurus OX=9913 GN=KRT10 PE=2 SV=1	-2.579	745937	2.11012e+06	754169	2.10796e+06	174722	1.28384e+06	-1.36418e+06	2.82881	1.5002	0.02746
F1MX48	BOVIN	UV-stimulated scaffold protein A OS=Bos taurus OX=9913 GN=UVSSA PE=3 SV=2	2.55212	3980.99	2007.61	3657.73	1892.53	1629.09	966.12	1973.38	0.5043	-0.987647	0.02876
A5D7M6	BOVIN	KRT5 protein OS=Bos taurus OX=9913 GN=KRT5 PE=2 SV=1	-2.54729	1.60313e+06	2.47817e+06	1.59541e+06	2.47465e+06	277844	794246	-875038	1.54583	0.628381	0.029
Q3MHL4	BOVIN	Adenosylhomocysteinase OS=Bos taurus OX=9913 GN=AHCY PE=2 SV=3	-2.50526	3151.27	7331.38	3167.76	6351.47	765.669	4014.7	-4180.11	2.32648	1.21815	0.03116
A0A1K0FUD3	BOVIN	Globin C1 OS=Bos taurus OX=9913 GN=GLNC1 PE=3 SV=1	-2.50209	150940	415648	151897	412362	29382.5	257471	-264707	2.75372	1.46138	0.03133
G3MXE3	BOVIN	Androgen binding protein beta-like precursor OS=Bos taurus OX=9913 GN=LOC785756 PE=4 SV=1	-2.49234	3376.82	6306.95	3153.4	6618.74	1171.84	2630.55	-2930.13	1.86772	0.901278	0.03186
P81948	BOVIN	Tubulin alpha-4A chain OS=Bos taurus OX=9913 GN=TUBA4A PE=1 SV=2	-2.48863	10441.6	17858.4	10482.4	17903.7	1956.09	7033.24	-7416.85	1.71032	0.774265	0.03207
G3MYU2	BOVIN	Keratin 77 OS=Bos taurus OX=9913 GN=KRT77 PE=1 SV=1	-2.46592	3023	10402.2	3270.12	10352	929.928	7270.79	-7379.18	3.44101	1.78283	0.03334
Q58DQ3	BOVIN	60S ribosomal protein L6 OS=Bos taurus OX=9913 GN=RPL6 PE=2 SV=3	2.46394	9536.53	7042.33	9762.53	6765.69	1884.51	1611.49	2494.2	0.738459	-0.437411	0.03345
G3N3D3	BOVIN	Chromosome 1 open reading frame 68 OS=Bos taurus OX=9913 GN=C1orf68 PE=4 SV=1	-2.45405	8480.53	11090.9	8747.61	11240.1	1298.82	2258.75	-2610.41	1.30781	0.387155	0.03402
A0JND2	BOVIN	Keratin, type II cytoskeletal 80 OS=Bos taurus OX=9913 GN=KRT80 PE=2 SV=1	2.45332	31414.1	20759.5	30194.6	20121.9	9523.6	4739.91	10654.6	0.660834	-0.59764	0.03406
F1MFW9	BOVIN	Keratin 24 OS=Bos taurus OX=9913 GN=KRT24 PE=3 SV=2	-2.43053	865.75	2011.28	805.767	2197.42	379.298	1090.37	-1145.53	2.32316	1.21609	0.03542
M0QVY0	BOVIN	Uncharacterized protein OS=Bos taurus OX=9913 GN=KRT6A PE=3 SV=1	-2.41363	331029	605706	330890	599292	56301.6	273013	-274677	1.82977	0.871661	0.03646
E1B6Z6	BOVIN	Lipocalin 2 OS=Bos taurus OX=9913 GN=LCN2 PE=1 SV=2	-2.41142	102042	183253	102315	184892	2383.77	82458.9	-81211.1	1.79586	0.844672	0.03659
P48616	BOVIN	Vimentin OS=Bos taurus OX=9913 GN=VIM PE=1 SV=3	-2.39656	60927.7	104507	60164.8	102454	3789.03	44380.2	-43579.1	1.71526	0.778427	0.03754
A7Z014	BOVIN	TKT protein OS=Bos taurus OX=9913 GN=TKT PE=1 SV=1	-2.37894	14891.3	34493.9	14886.3	35281	1201.72	20148.2	-19602.6	2.31638	1.21187	0.03868
E1BHJ0	BOVIN	Profilin OS=Bos taurus OX=9913 PE=3 SV=1	-2.31434	1758.87	4549.05	1435.4	4633.92	1105.17	2738.53	-2790.18	2.58635	1.37092	0.04319
F1MUY2	BOVIN	Uncharacterized protein OS=Bos taurus OX=9913 GN=KRT6B PE=1 SV=1	-2.29788	67763.3	180045	67738.7	182538	16217.9	118586	-112282	2.65697	1.40978	0.04441
Q28050	BOVIN	Protein S100-A7 OS=Bos taurus OX=9913 GN=S100A7 PE=1 SV=1	-2.2885	38631.1	107112	38402	105254	10431.2	72552.8	-68481.4	2.7727	1.47129	0.04513
Q9N138	BOVIN	Peptidyl-prolyl cis-trans isomerase (Fragment) OS=Bos taurus OX=9913 PE=2 SV=1	-2.28373	11560.9	17123.9	11345.2	18016.6	1583.89	5752.71	-5562.99	1.48119	0.566755	0.0455
F1MC11	BOVIN	Keratin, type I cytoskeletal 14 OS=Bos taurus OX=9913 GN=KRT14 PE=1 SV=2	-2.27023	1.20559e+06	2.12908e+06	1.20026e+06	2.13548e+06	262061	961333	-923490	1.76601	0.820492	0.04655
B9UKM3	BOBOX	Cathelicidin 6 OS=Bos indicus x Bos taurus OX=30522 GN=CATHL6 PE=3 SV=1	-2.25895	4084.46	7716.16	4259.03	5789.27	952.195	3821.18	-3631.7	1.88915	0.917738	0.04745
Q148I8	BOVIN	Keratin 31 OS=Bos taurus OX=9913 GN=KRT31 PE=2 SV=1	2.25892	23814.9	5119.01	23925.2	5448.5	20181.1	1929.94	18695.9	0.214949	-2.21793	0.04746
A4FUZ0	BOVIN	Keratin, type II cuticular Hb3 OS=Bos taurus OX=9913 GN=KRT83 PE=2 SV=1	2.25073	103657	19974.9	103437	21085.9	91031.2	2704.47	83681.7	0.192703	-2.37555	0.04812
Q5KR47	BOVIN	Tropomyosin alpha-3 chain OS=Bos taurus OX=9913 GN=TPM3 PE=2 SV=1	-2.23254	4959.14	9348.73	4992.8	9655.46	850.345	4740.5	-4389.59	1.88515	0.914681	0.04963
G3N0V2	BOVIN	Keratin 1 OS=Bos taurus OX=9913 GN=KRT1 PE=1 SV=1	-2.22556	1.26785e+06	3.58794e+06	1.25892e+06	3.54701e+06	332366	2.5318e+06	-2.32008e+06	2.82993	1.50077	0.05022
F1MIW8	BOVIN	Desmoglein-1 OS=Bos taurus OX=9913 GN=DSG1 PE=4 SV=2	-2.2204	36831.5	57619.7	35374.2	62438	7550.68	21654.4	-20788.2	1.56441	0.645622	0.05066
F1MIC8	BOVIN	Protein-glutamine gamma-glutamyltransferase E OS=Bos taurus OX=9913 GN=TGM3 PE=4 SV=2	-2.20161	7903.44	32911.6	7646.14	32763.4	1755.94	27768.4	-25008.2	4.16421	2.05804	0.0523
P61157	BOVIN	Actin-related protein 3 OS=Bos taurus OX=9913 GN=ACTR3 PE=1 SV=3	-2.20159	3718.45	6859.06	3742.35	6510.38	1106.12	3314.55	-3140.61	1.8446	0.88331	0.0523
F1MUE4	BOVIN	Gasdermin A OS=Bos taurus OX=9913 GN=GSDMA PE=4 SV=1	-2.17353	15242.8	27443.1	15889.9	28261	2411.7	13536.2	-12200.3	1.8004	0.848315	0.05484
E1BKT9	BOVIN	Desmoplakin OS=Bos taurus OX=9913 GN=DSP PE=1 SV=1	-2.16693	111023	161728	112897	157115	21212	53247.1	-50705	1.45671	0.542711	0.05546
A0A0C9SFK4	AMBAM	Putative glycine-rich secreted cement protein (Fragment) OS=Amblyomma americanum OX=6943 PE=2 SV=1	-2.1621	31682.4	36638.9	32042	36431.1	1195.04	5486.67	-4956.49	1.15644	0.209694	0.05591
F1MC48	BOVIN	IQ motif containing GTPase activating protein 1 OS=Bos taurus OX=9913 GN=IQGAP1 PE=1 SV=2	-2.15875	6134.73	17165	5763.41	14529.1	1280.01	12450.2	-11030.2	2.798	1.4844	0.05623
A6QQF6	BOVIN	Suprabasin OS=Bos taurus OX=9913 GN=SBSN PE=2 SV=1	2.14309	12213.8	8874.42	12475.4	8579.8	2088.66	3194.62	3339.38	0.726589	-0.460788	0.05773
A0A131Z0M3	RHIAP	Basic tail secreted protein OS=Rhipicephalus appendiculatus OX=34631 PE=4 SV=1	-2.1336	57725.9	74248.1	61247.7	78533.1	11819.9	14835.4	-16522.2	1.28622	0.363135	0.05866
D4QBB4	BOVIN	Globin A1 OS=Bos taurus OX=9913 GN=HBB PE=3 SV=1	-2.12727	39735.4	93913.7	37820.6	92843.9	8615.96	61786.9	-54178.4	2.36348	1.24091	0.05929
G3X748	BOVIN	POF1B, actin binding protein OS=Bos taurus OX=9913 GN=POF1B PE=4 SV=1	-2.0965	2031.57	4598.09	2084.04	4122.58	900.881	2860.13	-2566.52	2.26332	1.17844	0.06244
G5E5H7	BOVIN	Uncharacterized protein OS=Bos taurus OX=9913 GN=PAEP PE=3 SV=1	2.09246	16255.2	8810.61	19411.4	9160.27	8536.33	1754.83	7444.6	0.542018	-0.883588	0.06287
A0A140T867	BOVIN	Keratin, type I cytoskeletal 17 OS=Bos taurus OX=9913 GN=KRT17 PE=3 SV=1	-2.05576	528606	797552	524019	796001	117662	298074	-268947	1.50878	0.593387	0.06686
G3MZ71	BOVIN	Keratin 2 OS=Bos taurus OX=9913 GN=KRT2 PE=1 SV=1	-2.05507	311478	1.07161e+06	314280	1.06599e+06	98028.4	900706	-760134	3.44041	1.78258	0.06694
Q3SZV7	BOVIN	Hemopexin OS=Bos taurus OX=9913 GN=HPX PE=2 SV=1	-2.05268	21674	28264.8	21143.3	27480.1	3657.92	6962.52	-6590.83	1.30409	0.383043	0.06721
G3N2H4	BOVIN	Azurocidin 1 OS=Bos taurus OX=9913 GN=AZU1 PE=1 SV=1	-2.04735	80676.3	115847	82752	113006	9172.61	41067.1	-35170.7	1.43595	0.522004	0.06781
F1N3M0	BOVIN	Desmocollin-1 OS=Bos taurus OX=9913 GN=DSC1 PE=4 SV=1	-2.02868	15970.7	26048.5	15474.8	25222.5	3540.5	11641.8	-10077.8	1.63102	0.705776	0.06996
Q8SPJ1	BOVIN	Junction plakoglobin OS=Bos taurus OX=9913 GN=JUP PE=2 SV=1	-1.98314	71996.7	139777	70791.3	138001	10503.5	83057.4	-67780.1	1.94143	0.957122	0.07548
Q95L54	BOVIN	Annexin A8 OS=Bos taurus OX=9913 GN=ANXA8 PE=2 SV=1	-1.97721	11773	15548.6	12149.4	15946	1705.07	4355.62	-3775.62	1.3207	0.401305	0.07623
G5E502	BOVIN	Lysozyme OS=Bos taurus OX=9913 GN=LOC781146 PE=3 SV=1	-1.9676	15945.4	26718.2	15363.1	25320.5	1796.94	13290.2	-10772.8	1.6756	0.74468	0.07745
A0A034WZ79	RHIMP	Glycine-rich protein 3 (Fragment) OS=Rhipicephalus microplus OX=6941 PE=4 SV=1	1.96113	5.6774e+06	4.14886e+06	5.68687e+06	4.17179e+06	1.01239e+06	1.61864e+06	1.52854e+06	0.730768	-0.452515	0.07829
B0JYN1	BOVIN	Cathepsin L2 OS=Bos taurus OX=9913 GN=CTSL2 PE=2 SV=1	1.9358	4654.57	3240.5	4795.2	3351.97	895.373	1549.17	1414.07	0.696198	-0.52243	0.08165
A6QLB7	BOVIN	Adenylyl cyclase-associated protein OS=Bos taurus OX=9913 GN=CAP1 PE=1 SV=1	-1.92717	3987.59	7517.54	4168.15	7085.29	494.712	4459.31	-3529.94	1.88523	0.914742	0.08282
A6H7J6	BOVIN	Protein disulfide-isomerase OS=Bos taurus OX=9913 GN=P4HB PE=1 SV=1	-1.91477	5183.96	7457.68	5085.72	7679.56	1253.38	2624.77	-2273.72	1.43861	0.524672	0.08454
A0A140T8A9	BOVIN	Kappa-casein OS=Bos taurus OX=9913 GN=CSN3 PE=3 SV=1	1.90556	37074	12195.7	36667.6	12953.2	31855.5	2815.62	24878.3	0.328956	-1.60404	0.08583
T1T0C1	BOVIN	Beta-casein OS=Bos taurus OX=9913 GN=csn2 PE=2 SV=1	-1.86228	27742.5	39967.4	26888.8	41233.7	8793.1	13462.3	-12224.8	1.44065	0.526723	0.09217
P63103	BOVIN	14-3-3 protein zeta/delta OS=Bos taurus OX=9913 GN=YWHAZ PE=1 SV=1	-1.85667	11117.3	19082.1	11182.5	18596.1	3636.07	9858.73	-7964.77	1.71643	0.779409	0.09302
Q148H7	BOVIN	Keratin, type II cytoskeletal 79 OS=Bos taurus OX=9913 GN=KRT79 PE=2 SV=1	-1.85343	203620	309020	202494	309291	38134.6	133975	-105400	1.51763	0.601821	0.09352
A5HLY3	BOBOX	Lactoferrin OS=Bos indicus x Bos taurus OX=30522 PE=2 SV=1	-1.81993	664.418	1683.12	479.39	1225.61	429.237	1302.18	-1018.71	2.53323	1.34098	0.09879
Q865V6	BOVIN	Macrophage-capping protein OS=Bos taurus OX=9913 GN=CAPG PE=2 SV=1	-1.79911	571.613	1305.32	498.535	1063.38	155.425	986.78	-733.711	2.28358	1.1913	0.1022
Q3SZZ9	BOVIN	FGG protein OS=Bos taurus OX=9913 GN=FGG PE=2 SV=1	-1.77356	396074	456982	399231	449047	81952.2	18979.3	-60908	1.15378	0.206367	0.10654
F1N5L6	BOVIN	Desmocollin-3 OS=Bos taurus OX=9913 GN=DSC3 PE=4 SV=2	-1.76537	10073.4	15067.4	9889.89	14840.6	1456.21	6774.61	-4994.03	1.49576	0.580883	0.10796
G3MXK8	BOVIN	Proteinase 3 OS=Bos taurus OX=9913 GN=PRTN3 PE=1 SV=1	-1.74593	13046.8	17933.3	13687.2	18889.3	2966.29	6180.68	-4886.52	1.37454	0.458948	0.11141
B0JYN3	BOVIN	L-lactate dehydrogenase OS=Bos taurus OX=9913 GN=LDHB PE=2 SV=1	-1.72751	3586.2	5923.86	3190.73	6129.63	892.699	3192.16	-2337.66	1.65185	0.72408	0.11477
J7K1V4	BOBOX	Lactoferrin OS=Bos indicus x Bos taurus OX=30522 PE=2 SV=1	-1.7267	6487.51	9731.12	6303.03	9123.74	475.526	4576.74	-3243.61	1.49998	0.58494	0.11493
A0A131Z286	RHIAP	Glycine rich secreted protein OS=Rhipicephalus appendiculatus OX=34631 PE=4 SV=1	-1.67555	253195	279654	255710	281199	11725.2	36860.7	-26459.1	1.1045	0.143395	0.12476
Q0P5K6	BOVIN	Corneodesmosin OS=Bos taurus OX=9913 GN=CDSN PE=2 SV=1	-1.66105	10344.2	15034.5	10632.7	13921.3	3438.65	6001.25	-4690.28	1.45342	0.539452	0.12769
Q5E956	BOVIN	Triosephosphate isomerase OS=Bos taurus OX=9913 GN=TPI1 PE=2 SV=3	-1.65756	4330.92	11624.9	4426.19	7414.61	821.109	10747.5	-7293.99	2.68417	1.42448	0.1284
P06868	BOVIN	Plasminogen OS=Bos taurus OX=9913 GN=PLG PE=1 SV=2	1.63964	72699.4	60151.1	72466.8	57871.7	15080.3	11135.8	12548.4	0.827394	-0.273354	0.13212
A6QPT4	BOVIN	MPO protein OS=Bos taurus OX=9913 GN=MPO PE=1 SV=1	-1.60535	123746	177508	123881	177715	38384.2	72497	-53761.7	1.43445	0.520499	0.1395
F1MVJ8	BOVIN	Olfactomedin 4 OS=Bos taurus OX=9913 GN=OLFM4 PE=4 SV=1	-1.58117	5024.07	8853.51	5121.09	8989.25	649.164	5896.78	-3829.44	1.76222	0.817392	0.14492
Q0VCX2	BOVIN	Endoplasmic reticulum chaperone BiP OS=Bos taurus OX=9913 GN=HSPA5 PE=2 SV=1	-1.51253	11373.5	13919.6	11798.3	13177.6	2123.14	3534.61	-2546.06	1.22386	0.291437	0.16134
A0A0F6QNP7	BOVIN	Complement component 3 OS=Bos taurus OX=9913 GN=C3 PE=2 SV=1	-1.49035	56369.2	64806.6	57785.5	63652.9	7343.42	11763.5	-8437.41	1.14968	0.201234	0.16698
P32007	BOVIN	ADP/ATP translocase 3 OS=Bos taurus OX=9913 GN=SLC25A6 PE=1 SV=3	-1.46575	8627.23	11241.1	7402.24	10173.6	2603.08	3507.85	-2613.88	1.30298	0.381815	0.17344
E1BKA1	BOVIN	Protein S100 OS=Bos taurus OX=9913 GN=LOC786350 PE=1 SV=2	-1.4555	12825.6	22862.8	12096.5	21059.9	5163.83	16083.1	-10037.2	1.78259	0.833974	0.17619
F1MIN1	BOVIN	Voltage-dependent anion-selective channel protein 1 OS=Bos taurus OX=9913 GN=VDAC1 PE=1 SV=2	1.43657	12414.6	9377.52	13019.3	8185.37	3208	4065.19	3037.09	0.755362	-0.404761	0.18138
G3X7J1	BOVIN	Non-specific cytotoxic cell receptor protein 1 homolog (zebrafish) OS=Bos taurus OX=9913 GN=NCCRP1 PE=4 SV=1	-1.42676	2849.2	4263.11	2782.16	4281.55	614.887	2348.25	-1413.91	1.49625	0.581347	0.18412
Q3T0D0	BOVIN	Heterogeneous nuclear ribonucleoprotein K OS=Bos taurus OX=9913 GN=HNRNPK PE=2 SV=1	-1.41652	3874.96	4781.72	3695.95	4561.53	840.798	1323.51	-906.761	1.23401	0.303349	0.18701
Q0VC36	BOVIN	14-3-3 protein sigma OS=Bos taurus OX=9913 GN=SFN PE=2 SV=1	-1.41509	18795.7	25741.5	19283.7	25825.3	3059.1	11627.4	-6945.84	1.36954	0.453696	0.18742
A0A224YB78	9ACAR	Lipocalin OS=Rhipicephalus zambeziensis OX=60191 PE=4 SV=1	-1.41501	68947.1	84448.8	70527.1	87217.9	13368.2	23267.8	-15501.7	1.22484	0.292588	0.18744
E1BB91	BOVIN	Collagen type VI alpha 3 chain OS=Bos taurus OX=9913 GN=COL6A3 PE=1 SV=1	-1.36643	4202.2	4820.63	4140.3	4538.13	383.501	1040.16	-618.431	1.14717	0.198077	0.20174
E1BEQ4	BOVIN	Uncharacterized protein OS=Bos taurus OX=9913 GN=LOC505658 PE=3 SV=2	-1.36479	77139.7	87578.4	78696.6	87697.4	5718.79	17841.2	-10438.8	1.13532	0.183103	0.20224
F1MJB5	BOVIN	Uncharacterized protein OS=Bos taurus OX=9913 PE=1 SV=2	-1.3642	10607.7	13562.3	10669.4	14182.5	1130.52	5183.34	-2954.63	1.27854	0.354493	0.20242
P04258	BOVIN	Collagen alpha-1(III) chain OS=Bos taurus OX=9913 GN=COL3A1 PE=1 SV=1	-1.36165	11553.1	12922.2	11744.4	12858.4	2182.29	1141.57	-1369.07	1.1185	0.161568	0.20319
V6F9A2	BOVIN	Apolipoprotein A-I preproprotein OS=Bos taurus OX=9913 GN=APOA1 PE=3 SV=1	-1.32331	126656	151792	125477	149262	4891.07	46270.3	-25136.4	1.19846	0.261184	0.21519
Q3T0U2	BOVIN	60S ribosomal protein L14 OS=Bos taurus OX=9913 GN=RPL14 PE=2 SV=3	-1.3186	5040.14	8607.7	4421.88	7368.59	1719.24	6400.34	-3567.55	1.70783	0.772163	0.2167
A0A224YU86	9ACAR	Myosin heavy chain 6/7 OS=Rhipicephalus zambeziensis OX=60191 PE=3 SV=1	1.30835	18130.5	14233.7	18646.4	13826.1	6025.26	4113.81	3896.85	0.785066	-0.349113	0.22003
A6QPZ0	BOVIN	CSTB protein OS=Bos taurus OX=9913 GN=CSTB PE=2 SV=1	1.30134	939.45	670.26	919.034	630.004	335.225	379.947	269.189	0.71346	-0.487095	0.22232
L7MBI6	9ACAR	Putative tick salivary antigen-5 protein OS=Rhipicephalus pulchellus OX=72859 PE=2 SV=1	1.30061	15110.2	13356.7	14984.9	13760.6	2003.02	2625.75	1753.55	0.88395	-0.177964	0.22256
G3MXL3	BOVIN	Keratin 3 OS=Bos taurus OX=9913 GN=KRT3 PE=1 SV=1	-1.29912	10023.7	18767.5	10328.1	17893.4	2656.05	16271.1	-8743.79	1.87231	0.90482	0.22306
Q28161	BOVIN	Plakophilin-1 OS=Bos taurus OX=9913 GN=PKP1 PE=2 SV=1	-1.27747	24713.8	33952.7	24630.3	32305.2	5522.25	16832.5	-9238.93	1.37384	0.458211	0.2303
A5D7E8	BOVIN	Protein disulfide-isomerase OS=Bos taurus OX=9913 GN=PDIA3 PE=2 SV=1	-1.26849	7573.69	9294.72	7620.72	8989.62	1336.75	3042.65	-1721.03	1.22724	0.295415	0.23335
L7LRL1	9ACAR	Putative bilaris OS=Rhipicephalus pulchellus OX=72859 PE=2 SV=1	1.24491	1883.63	1447.53	1951.17	1407.38	424.273	745.841	436.099	0.768479	-0.379922	0.24155
G5E5A9	BOVIN	Fibronectin OS=Bos taurus OX=9913 GN=FN1 PE=4 SV=1	1.24402	41862	34934	41517.1	34082.2	10484.2	8727.42	6928.02	0.834503	-0.26101	0.24186
A0A224YR78	9ACAR	TIL domain containing protein OS=Rhipicephalus zambeziensis OX=60191 PE=4 SV=1	1.22843	5674.71	4879.85	5527.85	4715.02	1284.74	928.168	794.857	0.85993	-0.217709	0.24741
Q58DT1	BOVIN	60S ribosomal protein L7 OS=Bos taurus OX=9913 GN=RPL7 PE=2 SV=1	1.19378	1981.3	1325.21	2120.13	1322.06	1175.06	656.918	656.093	0.668858	-0.580229	0.26011
P00735	BOVIN	Prothrombin OS=Bos taurus OX=9913 GN=F2 PE=1 SV=2	1.1702	73240.1	59028.4	73926.2	53168.5	7837.93	28697	14211.7	0.805957	-0.311224	0.26905
L7M961	9ACAR	Putative tick salivary antigen-5 protein OS=Rhipicephalus pulchellus OX=72859 PE=2 SV=1	-1.15507	7037.64	8354.67	6707.49	7694.65	1292.93	2475.66	-1317.03	1.18714	0.247491	0.27492
L7M9R2	9ACAR	Putative animal peptidoglycan recognition protein logous to bacteriophage t3 lysozyme OS=Rhipicephalus pulchellus OX=72859 PE=2 SV=1	1.15398	40806.9	34396	39930.1	32623.4	4246.77	12928.3	6410.88	0.842897	-0.246572	0.27534
Q9TS96	BOVIN	Thymus HYPOCHOLESTEROLEMIC factor (TPHF) (Superoxide dismutase) (SOD) (Fragments) OS=Bos taurus OX=9913 PE=4 SV=1	-1.14361	4014.33	4907.15	3981.82	5429.59	445.847	1859.62	-892.814	1.22241	0.289724	0.27942
A0A224Y1X4	9ACAR	Pancreatic trypsin inhibitor (Fragment) OS=Rhipicephalus zambeziensis OX=60191 PE=4 SV=1	1.13974	51065	42740.7	51473.9	42875	4802.9	17233.6	8324.27	0.836987	-0.256724	0.28096
L7LTM1	9ACAR	Putative heptalaris OS=Rhipicephalus pulchellus OX=72859 PE=2 SV=1	1.12118	10289.1	8251.93	10081.9	7494.73	1236.95	4275.4	2037.2	0.802005	-0.318318	0.28841
Q56JX8	BOVIN	40S ribosomal protein S13 OS=Bos taurus OX=9913 GN=RPS13 PE=2 SV=3	1.07795	10657	7555.19	8594.37	6495.44	6446	2851.02	3101.79	0.708943	-0.496259	0.30637
A5PJT7	BOVIN	ECM1 protein OS=Bos taurus OX=9913 GN=ECM1 PE=2 SV=1	-1.07494	8191.23	11225.5	6155.15	11380.3	5814.64	3741.19	-3034.27	1.37043	0.454627	0.30765
Q28133	BOVIN	Allergen Bos d 2 OS=Bos taurus OX=9913 PE=1 SV=1	-1.06438	323900	367545	326310	368592	69348.5	72657.4	-43644.8	1.13475	0.182371	0.31218
G3N3D0	BOVIN	Galectin OS=Bos taurus OX=9913 GN=LGALS7 PE=4 SV=1	-1.0602	29472	33606.9	29835.7	32886.8	4241.98	8559.75	-4134.85	1.1403	0.18941	0.31399
Q7M2Q9	BOVIN	Rho protein GDP-dissociation inhibitor (Fragments) OS=Bos taurus OX=9913 PE=1 SV=1	-1.05501	1211.58	1697.02	1319.3	1172.65	337.821	1075.25	-485.435	1.40066	0.48611	0.31625
P04272	BOVIN	Annexin A2 OS=Bos taurus OX=9913 GN=ANXA2 PE=1 SV=2	-1.03075	44775.1	54174.3	45408.1	54361.4	9232.85	20338.8	-9399.15	1.20992	0.274911	0.32695
A5PJE3	BOVIN	Fibrinogen alpha chain OS=Bos taurus OX=9913 GN=FGA PE=2 SV=1	-1.02569	536605	583995	536725	583655	110990	22131.8	-47390.2	1.08831	0.122096	0.32921
Q5EA67	BOVIN	Inter-alpha (Globulin) inhibitor H4 (Plasma Kallikrein-sensitive glycoprotein) OS=Bos taurus OX=9913 GN=ITIH4 PE=2 SV=1	-1.02461	14276.3	16332.9	14764	16097.4	4207.97	2542.86	-2056.59	1.14406	0.194158	0.3297
A6QLZ3	BOVIN	ARSB protein OS=Bos taurus OX=9913 GN=ARSB PE=2 SV=1	-1.01343	10877.5	16515.7	10294.5	16400.4	4630.65	12816.6	-5638.14	1.51833	0.602484	0.33475
F1MFE1	BOVIN	StAR related lipid transfer domain containing 7 OS=Bos taurus OX=9913 GN=STARD7 PE=4 SV=1	-1.0125	29047.9	38518.5	42294.4	39294.4	22140.6	5893.3	-9470.54	1.32603	0.407115	0.33517
B0JYN6	BOVIN	Alpha-2-HS-glycoprotein OS=Bos taurus OX=9913 GN=AHSG PE=2 SV=1	-0.970964	29187	33583	29367.6	32814.9	4019.85	10335.8	-4396	1.15061	0.202405	0.35447
A0A1L3G6H3	BOVIN	Tissue inhibitor of metalloproteinase 1 OS=Bos taurus OX=9913 GN=TIMP1 PE=2 SV=1	-0.945432	7189.5	19191.8	1456.46	2209.49	14656.9	27425.7	-12002.3	2.66942	1.41653	0.36672
F1MNV5	BOVIN	Kininogen-1 OS=Bos taurus OX=9913 GN=KNG1 PE=4 SV=2	-0.940547	6841.68	8823.21	5791.29	9837.21	2535.92	4494.48	-1981.53	1.28963	0.366953	0.3691
B7SP63	DERVA	Putative cement protein RIM36 (Fragment) OS=Dermacentor variabilis OX=34621 PE=2 SV=1	0.926846	114153	99458.7	113901	96506.4	22523	31634.7	14693.9	0.871278	-0.198795	0.37583
L7LTA8	9ACAR	Putative group ii salivary lipocalin OS=Rhipicephalus pulchellus OX=72859 PE=2 SV=1	-0.92485	137033	163045	137724	166173	5043.39	68708.5	-26012	1.18982	0.250746	0.37682
F1N076	BOVIN	Ceruloplasmin OS=Bos taurus OX=9913 GN=CP PE=1 SV=2	-0.901923	9253.36	10398.2	9664.39	11300.8	2184.46	2212.59	-1144.85	1.12372	0.168286	0.38831
Q2HJ60	BOVIN	Heterogeneous nuclear ribonucleoproteins A2/B1 OS=Bos taurus OX=9913 GN=HNRNPA2B1 PE=2 SV=1	-0.891026	8507.91	9936.31	8348.74	8934.45	1309.78	3701.89	-1428.4	1.16789	0.223906	0.39385
A0A131Z256	RHIAP	Lipocalin OS=Rhipicephalus appendiculatus OX=34631 PE=4 SV=1	0.883462	3563.45	2795.69	3954.49	2572.02	1819.49	1104.94	767.767	0.784544	-0.350074	0.39773
A5D7J6	BOVIN	CALR protein OS=Bos taurus OX=9913 GN=CALR PE=2 SV=1	-0.847691	3412.02	4470.38	3233.16	4148.89	1647.06	2576.85	-1058.37	1.31019	0.389774	0.41644
K9ZRL4	BOBOX	Heat shock 70kDa protein 1A OS=Bos indicus x Bos taurus OX=30522 GN=HSPA1A PE=2 SV=1	-0.813512	18610.8	20609.4	18711.5	20543	2585.19	5434.44	-1998.67	1.10739	0.147167	0.43487
L7LTJ2	9ACAR	Putative bitil peptide OS=Rhipicephalus pulchellus OX=72859 PE=2 SV=1	-0.777947	8871.65	9933.41	8721.47	9579.71	1259.34	3096.88	-1061.77	1.11968	0.163088	0.45461
A6QNL5	BOVIN	PDIA6 protein (Fragment) OS=Bos taurus OX=9913 GN=PDIA6 PE=1 SV=1	-0.734682	6182.76	8586.18	5818.97	5343.85	1784.86	7811.88	-2403.42	1.38873	0.473765	0.47941
E1BIR8	BOVIN	Uncharacterized protein OS=Bos taurus OX=9913 PE=1 SV=2	-0.72132	732.433	1083.01	906.57	837.907	460.047	1098.01	-350.574	1.47864	0.564274	0.48723
L7LTX6	9ACAR	Putative tick salivary metalloprotease OS=Rhipicephalus pulchellus OX=72859 PE=2 SV=1	0.709431	6331.52	5868.65	5732.31	5500.18	1165.18	1093.83	462.865	0.926895	-0.109522	0.49427
A4FV69	BOVIN	SERPINB5 protein OS=Bos taurus OX=9913 GN=SERPINB5 PE=1 SV=1	0.640138	3752.1	2641.74	2191.55	2408.28	4151.4	904.504	1110.36	0.704069	-0.506211	0.53647
Q3ZBS7	BOVIN	Vitronectin OS=Bos taurus OX=9913 GN=VTN PE=1 SV=1	-0.617678	41041.5	43419.6	43984.5	42853.4	7962.2	5053.92	-2378.11	1.05794	0.0812632	0.55059
F1MF56	BOVIN	Matrix metalloproteinase-9 OS=Bos taurus OX=9913 GN=MMP9 PE=3 SV=1	-0.591732	11572	12578.4	11427.7	11840.3	2551.39	3293.44	-1006.42	1.08697	0.120312	0.56717
P02465	BOVIN	Collagen alpha-2(I) chain OS=Bos taurus OX=9913 GN=COL1A2 PE=1 SV=2	-0.553189	171722	179243	172260	179234	11055.5	31416.3	-7521.48	1.0438	0.0618458	0.59229
A0A224YCE9	9ACAR	Cystatin OS=Rhipicephalus zambeziensis OX=60191 PE=4 SV=1	0.532444	56764.1	52868.1	55213.9	53669.1	4571.52	17330.7	3896.01	0.931365	-0.102582	0.60605
L7M8X8	9ACAR	Putative secreted peptide OS=Rhipicephalus pulchellus OX=72859 PE=2 SV=1	-0.521992	18570.2	19472.8	18627.8	19319.9	2402.65	3488.23	-902.621	1.04861	0.0684724	0.61304
A0A224Z3R1	9ACAR	Paramyosin OS=Rhipicephalus zambeziensis OX=60191 PE=4 SV=1	0.479118	6293.2	5751.69	6015.16	6129.54	2294.95	1548.5	541.518	0.913952	-0.12981	0.64216
A0A224YMC8	9ACAR	Lipocalin OS=Rhipicephalus zambeziensis OX=60191 PE=4 SV=1	0.461665	19688.1	18094.1	19427	18822	1216.46	8369.56	1594.02	0.919037	-0.121806	0.6542
A0A131YF72	RHIAP	Glycine rich superfamily member OS=Rhipicephalus appendiculatus OX=34631 PE=4 SV=1	-0.453249	268588	283209	271567	293730	74247.8	27033.6	-14621	1.05444	0.0764723	0.66005
G3MWP1	BOVIN	Elastase, neutrophil expressed OS=Bos taurus OX=9913 GN=ELANE PE=1 SV=1	-0.437606	28498.3	30606.4	27833.3	30571.7	1808.22	11661	-2108.15	1.07397	0.10296	0.67097
P02453	BOVIN	Collagen alpha-1(I) chain OS=Bos taurus OX=9913 GN=COL1A1 PE=1 SV=3	-0.42348	146171	149920	148492	151034	13288.5	17136.2	-3748.99	1.02565	0.0365358	0.68091
M5FJW2	BOVIN	40S ribosomal protein S2 OS=Bos taurus OX=9913 GN=RPS2 PE=3 SV=1	-0.402805	5474.56	6134.17	5623.38	5554.26	1722.79	3622.3	-659.605	1.12049	0.164124	0.69557
A0A224YRI1	9ACAR	TIL domain containing protein OS=Rhipicephalus zambeziensis OX=60191 PE=4 SV=1	0.394507	16384.7	14656.5	16838.9	13154.3	2351.77	10469.3	1728.18	0.894525	-0.160806	0.70149
F1N7Y8	BOVIN	Dermokine OS=Bos taurus OX=9913 GN=DMKN PE=4 SV=2	-0.392416	3047.35	3274.22	2924.19	2987.67	499.707	1325.07	-226.873	1.07445	0.103598	0.70298
A0A224YCW9	9ACAR	Glycine rich superfamily member OS=Rhipicephalus zambeziensis OX=60191 PE=4 SV=1	0.386687	31321	28677.1	31140	27887.4	1520.43	16678.7	2643.88	0.915587	-0.12723	0.70709
Q3MHN5	BOVIN	Vitamin D-binding protein OS=Bos taurus OX=9913 GN=GC PE=2 SV=1	0.383223	16334.3	15488.9	15802.7	14628.2	1294.34	5246.4	845.409	0.948243	-0.0766708	0.70958
Q2KJF1	BOVIN	Alpha-1B-glycoprotein OS=Bos taurus OX=9913 GN=A1BG PE=1 SV=1	0.363716	19848.8	18254.6	19341	17467.6	2750.52	10378	1594.2	0.919683	-0.120792	0.72364
A0A224Z8F0	9ACAR	Transglutaminase/protease like protein OS=Rhipicephalus zambeziensis OX=60191 PE=4 SV=1	-0.360693	239964	245317	240875	246610	31179.1	18694	-5353.19	1.02231	0.0318304	0.72583
A0A224YL63	9ACAR	TIL domain containing protein OS=Rhipicephalus zambeziensis OX=60191 PE=4 SV=1	0.346326	19325.7	18430.9	19406.8	19137.5	2272.97	5906.98	894.868	0.953696	-0.0683993	0.73627
E1BH06	BOVIN	Uncharacterized protein OS=Bos taurus OX=9913 GN=LOC617696 PE=1 SV=2	0.32276	34561.7	33329.8	34802.4	32428.5	1256.63	9264.39	1231.91	0.964356	-0.0523621	0.75352
A0A224YCE0	9ACAR	Basic tail secreted protein (Fragment) OS=Rhipicephalus zambeziensis OX=60191 PE=4 SV=1	0.322207	31150.3	29769.9	30851.4	28663.7	2785.64	10118.1	1380.46	0.955684	-0.0653944	0.75393
A0A131YLU7	RHIAP	Aminopeptidase N OS=Rhipicephalus appendiculatus OX=34631 PE=4 SV=1	0.320568	20916.6	20373.3	21034.9	20541.8	3225.22	2613.81	543.297	0.974026	-0.0379684	0.75514
L7LTV7	9ACAR	Uncharacterized protein OS=Rhipicephalus pulchellus OX=72859 PE=2 SV=1	-0.309373	3180.17	3478.41	3387.66	3641.17	716.04	2250.2	-298.244	1.09378	0.129326	0.76339
F1MYG5	BOVIN	Lamin A/C OS=Bos taurus OX=9913 GN=LMNA PE=1 SV=1	0.247177	62895.5	61952.9	62275.4	63017.5	5606.98	7471.02	942.598	0.985013	-0.0217849	0.80977
P02662	BOVIN	Alpha-S1-casein OS=Bos taurus OX=9913 GN=CSN1S1 PE=1 SV=2	0.235552	153429	140958	149486	140964	123192	40519.3	12470.9	0.918718	-0.122305	0.81853
E1BEZ4	BOVIN	Tripartite motif containing 29 OS=Bos taurus OX=9913 GN=TRIM29 PE=4 SV=2	-0.222592	17019	17528.7	15835	17586.5	4317.96	3579.29	-509.667	1.02995	0.04257	0.82833
L7MDR3	9ACAR	Putative glycine rich protein (Fragment) OS=Rhipicephalus pulchellus OX=72859 PE=2 SV=1	-0.205587	8.93077e+06	9.4221e+06	8.92985e+06	9.44274e+06	463626	5.83564e+06	-491332	1.05502	0.0772644	0.84124
L7MA30	9ACAR	Putative 16 kDa family member OS=Rhipicephalus pulchellus OX=72859 PE=2 SV=1	-0.193429	8370.1	8725.65	8604.7	9038.57	1298.55	4311.25	-355.554	1.04248	0.0600185	0.8505
G3X6N3	BOVIN	Serotransferrin OS=Bos taurus OX=9913 GN=TF PE=1 SV=1	0.188029	144745	139539	140365	137546	29536.5	61052.2	5206.15	0.964032	-0.0528467	0.85461
P21793	BOVIN	Decorin OS=Bos taurus OX=9913 GN=DCN PE=1 SV=2	0.186547	14698.6	14239.4	14370.4	14476.7	2006.64	5685.5	459.171	0.968761	-0.0457875	0.85575
A4IFN4	BOVIN	LOC615589 protein OS=Bos taurus OX=9913 GN=LOC615589 PE=2 SV=1	-0.16951	2342.42	2462.59	2539.87	2256.14	1003.08	1417.56	-120.174	1.0513	0.072179	0.86878
A0A224Y4K0	9ACAR	Pancreatic trypsin inhibitor OS=Rhipicephalus zambeziensis OX=60191 PE=4 SV=1	0.166184	162.947	140.967	63.8805	0	237.452	220.414	21.9805	0.865107	-0.20905	0.87132
Q2HJ49	BOVIN	Moesin OS=Bos taurus OX=9913 GN=MSN PE=2 SV=3	0.14979	2720.59	2631.33	2430.19	3049.16	897.357	1151.38	89.267	0.967188	-0.0481311	0.88391
A0A224YDB2	9ACAR	Pancreatic trypsin inhibitor OS=Rhipicephalus zambeziensis OX=60191 PE=4 SV=1	0.134049	4341.2	4236.91	4318.1	4195.49	1670.67	916.717	104.287	0.975977	-0.0350805	0.89602
E2J6Q4	9ACAR	Gly-Tyr rich salivary protein OS=Hyalomma rufipes OX=72862 PE=2 SV=1	-0.122744	86965.8	89927.1	85973.6	90153.2	13889.9	57441.5	-2961.36	1.03405	0.0483088	0.90474
L7LZE4	9ACAR	Putative glycine rich protein OS=Rhipicephalus pulchellus OX=72859 PE=2 SV=1	-0.0816426	9619.61	9693.98	9177.67	9311.5	1358.45	1770.32	-74.3758	1.00773	0.0111116	0.93654

## Sheet: Cement-urea-T3 vs T1 dif tick
				C1	C3
Uniprot accesion number	Specie	Protein name	t-value	Mean 1	Mean 2	Median 1	Median 2	Sigma 1	Sigma 2	Delta	Fold change C3 / C1	Log (Fold change)	p-value
I6XM79	9CETA	S100A8 protein OS=Bos taurus x Bos indicus OX=30523 GN=S100A8 PE=3 SV=1	-2.73728	52859.5	108550	53804.5	106220	2347.68	49779.8	-55690.2	2.05355	1.03812	0.02093
A0A0K8RP33	IXORI	Putative myosin regulatory light chain ef-hand protein superfamily (Fragment) OS=Ixodes ricinus OX=34613 PE=2 SV=1	-3.78657	6079.81	10884.8	6062.95	10273.8	1361.68	2794.15	-4804.98	1.79032	0.840215	0.00356
V5HJX3	IXORI	Histone H2A OS=Ixodes ricinus OX=34613 PE=2 SV=1	-5.58455	64067.2	110480	66763.1	110400	8271.28	18601.3	-46412.4	1.72443	0.786122	0.00023
A0A088Q0F1	9CETA	Heat shock protein 90kDa alpha OS=Bos taurus x Bos grunniens OX=1167295 PE=2 SV=1	-2.82877	19292.1	31542	19490.9	31458.6	2657.98	10269	-12249.9	1.63497	0.709266	0.01789
A0A0K8RP30	IXORI	Putative ubiquitin/40s ribosomal protein s27a fusion (Fragment) OS=Ixodes ricinus OX=34613 PE=2 SV=1	-3.28375	21070.4	30589	21149.3	31582.3	3580.26	6131.59	-9518.59	1.45175	0.537796	0.00824
A0A131XKB4	9ACAR	Putative puromycin-sensitive aminopeptidase (Fragment) OS=Hyalomma excavatum OX=257692 PE=2 SV=1	-4.24323	9580.43	13139.2	9274.41	12906.4	1218.13	1654.24	-3558.73	1.37146	0.455711	0.00171
A0A224Y1I4	9ACAR	Antigen 5 family member OS=Rhipicephalus zambeziensis OX=60191 PE=3 SV=1	-4.01792	57567.2	77763.3	57642	76974.7	11066.1	5397.61	-20196.1	1.35083	0.433841	0.00245
A0A224YTB6	9ACAR	Alpha-N-acetylgalactosaminidase OS=Rhipicephalus zambeziensis OX=60191 PE=3 SV=1	-4.42287	662865	818841	652629	821101	65411.9	56421.1	-155976	1.23531	0.304868	0.00129
Q4PM69	IXOSC	Histone H4 OS=Ixodes scapularis OX=6945 GN=8030709 PE=2 SV=1	2.90033	114648	104530	115430	104957	5876.42	6203.9	10118	0.911747	-0.133294	0.01582
A0A131YSY8	RHIAP	Glycine rich superfamily member OS=Rhipicephalus appendiculatus OX=34631 PE=4 SV=1	7.26998	4.48134e+06	3.68273e+06	4.48139e+06	3.65125e+06	241359	118951	798615	0.821791	-0.283156	2.6945e-05
Q8MTY1	RHIAP	Putative cement protein RIM36 OS=Rhipicephalus appendiculatus OX=34631 GN=RIM36 PE=2 SV=1	3.17852	365440	297260	368176	296128	38204.5	36070.8	68180.1	0.81343	-0.29791	0.00984
A0A224YB54	9ACAR	Basic tail secreted protein OS=Rhipicephalus zambeziensis OX=60191 PE=4 SV=1	3.25107	32695.7	25103	33063	25302.9	4702.91	3257.03	7592.67	0.767777	-0.38124	0.0087
A0A224YDA4	9ACAR	Glycine rich superfamily member (Fragment) OS=Rhipicephalus zambeziensis OX=60191 PE=4 SV=1	4.54437	142619	103530	141507	101304	9832.5	18634.6	39088.9	0.725921	-0.462115	0.00107
A0A224YD77	9ACAR	Gluzincin OS=Rhipicephalus zambeziensis OX=60191 PE=4 SV=1	3.33942	46269.1	32191.8	47046.2	32829.7	4570.57	9259.16	14077.3	0.695752	-0.523355	0.0075
L7LRS6	9ACAR	Putative bitil peptide OS=Rhipicephalus pulchellus OX=72859 PE=2 SV=1	2.94067	24637.6	16817.4	24702.1	16170.1	1924.92	6223.13	7820.24	0.68259	-0.55091	0.01477
L7ME64	9ACAR	Putative bilaris (Fragment) OS=Rhipicephalus pulchellus OX=72859 PE=2 SV=1	4.57686	32108.6	21538.5	32598.6	22177.3	3459.19	4476.18	10570.2	0.6708	-0.576045	0.00102
A0A034WWS7	RHIMP	Secreted cement protein 2 (Fragment) OS=Rhipicephalus microplus OX=6941 PE=4 SV=1	4.37496	2.33547e+06	1.46916e+06	2.33869e+06	1.47669e+06	380680	300576	866313	0.629063	-0.668724	0.00139
L7LTS4	9ACAR	Putative monotil peptide OS=Rhipicephalus pulchellus OX=72859 PE=2 SV=1	4.74711	50468.6	29405.7	49316.9	30798.1	3385.37	10327.7	21062.9	0.582653	-0.779291	0.00078
L7MDN1	9ACAR	Putative glycine rich protein (Fragment) OS=Rhipicephalus pulchellus OX=72859 PE=2 SV=1	20.3739	386318	194116	380857	193002	21671	8021.39	192202	0.502477	-0.992871	1.7905e-09
Q45R50	RHIMP	Salivary gland metalloprotease OS=Rhipicephalus microplus OX=6941 GN=MP2 PE=2 SV=1	4.44351	3301.28	1491.52	3311.35	1400.6	445.764	892.506	1809.76	0.4518	-1.14624	0.00125
A0A224YEQ4	9ACAR	Glycine rich superfamily member (Fragment) OS=Rhipicephalus zambeziensis OX=60191 PE=4 SV=1	15.2178	9.37816e+06	4.09458e+06	9.28084e+06	4.18661e+06	467371	710521	5.28358e+06	0.436608	-1.19559	3.0438e-08
S5M6X0	9ACAR	Salivary protein Sal4 OS=Rhipicephalus annulatus OX=34611 PE=2 SV=1	2.89482	4622.04	2004.45	4442.18	1948.57	1702.17	1417.19	2617.59	0.433672	-1.20532	0.01597
A0A0B4PMF7	RHIMP	Peptidoglycan recognition protein (Fragment) OS=Rhipicephalus microplus OX=6941 GN=PGRP-S PE=2 SV=1	6.43881	15736.4	5933.28	16000.6	5751.64	3544.21	1160.44	9803.08	0.377043	-1.4072	7.4534e-05
A0A131ZB80	RHIAP	TIL domain containing protein (Fragment) OS=Rhipicephalus appendiculatus OX=34631 PE=4 SV=1	7.45642	65555.9	21525.2	63887.4	19569.8	9689.21	10739.6	44030.7	0.328348	-1.6067	2.1689e-05
A0A224Y3Z8	9ACAR	Glycine rich superfamily member (Fragment) OS=Rhipicephalus zambeziensis OX=60191 PE=4 SV=1	8.98236	2.57421e+06	765512	2.52711e+06	759039	435598	231367	1.80869e+06	0.297378	-1.74963	4.2117e-06
A0A131ZCP1	RHIAP	Glycine rich superfamily member (Fragment) OS=Rhipicephalus appendiculatus OX=34631 PE=4 SV=1	6.98056	706366	122223	680404	123709	204059	19377.6	584144	0.17303	-2.5309	3.8038e-05
B7Q5M7	IXOSC	Cuticle protein, putative OS=Ixodes scapularis OX=6945 GN=8036264 PE=4 SV=1	9.83065	4778.89	778.625	5148.98	720.285	668.059	739.721	4000.26	0.16293	-2.61767	1.8585e-06
K7N8D7	HAELO	Cuticular protein (Fragment) OS=Haemaphysalis longicornis OX=44386 PE=2 SV=1	9.73625	8272.36	919.973	8044.84	821.893	1809.22	385.065	7352.38	0.111211	-3.16864	2.0297e-06
A0A034WZ42	RHIMP	Hemelipoprotein HeLp (Fragment) OS=Rhipicephalus microplus OX=6941 PE=4 SV=1	4.40081	194643	19742.3	194670	20955.2	97234.9	4725.03	174901	0.101428	-3.30147	0.00133
A0A034WXN6	RHIMP	Hemelipoprotein HeLp 2 (Fragment) OS=Rhipicephalus microplus OX=6941 PE=4 SV=1	3.86061	41703.6	3340.61	41371.4	2889.74	24271.1	1838.43	38363	0.0801036	-3.64199	0.00316

## Sheet: Cement-urea-T3 vs T1 dif host
				C1	C3
Uniprot accesion number	Specie	Protein name	t-value	Mean 1	Mean 2	Median 1	Median 2	Sigma 1	Sigma 2	Delta	Fold change C3 / C1	Log (Fold change)	p-value
D4QBB3	BOVIN	Hemoglobin beta OS=Bos taurus OX=9913 GN=HBB PE=3 SV=1	-2.89906	40936.8	168685	40729.6	164525	12031.3	107265	-127748	4.12062	2.04286	0.01586
A6QLL8	BOVIN	Fructose-bisphosphate aldolase OS=Bos taurus OX=9913 GN=ALDOA PE=1 SV=1	-5.89397	17286.3	69109.3	16685	69591.8	3162.55	21303.8	-51823	3.99792	1.99925	0.00015
Q3ZC87	BOVIN	Pyruvate kinase (Fragment) OS=Bos taurus OX=9913 GN=PKM2 PE=2 SV=1	-5.39023	42370.6	146259	41812.2	143945	6718.64	46729.8	-103889	3.45191	1.78739	0.00031
G3MYU2	BOVIN	Keratin 77 OS=Bos taurus OX=9913 GN=KRT77 PE=1 SV=1	-2.46592	3023	10402.2	3270.12	10352	929.928	7270.79	-7379.18	3.44101	1.78283	0.03334
A4IF76	BOVIN	MGC140461 protein OS=Bos taurus OX=9913 GN=MGC140461 PE=2 SV=1	-3.38369	1481.49	4632.4	1356.43	4412.2	513.592	2222.4	-3150.91	3.12686	1.64471	0.00696
A7MB62	BOVIN	Actin-related protein 2 OS=Bos taurus OX=9913 GN=ACTR2 PE=1 SV=1	-2.91764	1218.65	3635.57	1211.33	3884.15	520.552	1961.21	-2416.92	2.98327	1.5769	0.01536
E1B8B5	BOVIN	Uncharacterized protein OS=Bos taurus OX=9913 PE=3 SV=2	-3.02169	4740.53	13937.6	4602.08	13783.3	1906.67	7207.52	-9197.03	2.94009	1.55586	0.01286
Q9TU03	BOVIN	Rho GDP-dissociation inhibitor 2 OS=Bos taurus OX=9913 GN=ARHGDIB PE=2 SV=3	-4.92915	807.901	2350.23	670.895	2259.25	468.079	606.912	-1542.33	2.90906	1.54055	0.0006
A6QNZ7	BOVIN	Keratin 10 (Epidermolytic hyperkeratosis; keratosis palmaris et plantaris) OS=Bos taurus OX=9913 GN=KRT10 PE=2 SV=1	-2.579	745937	2.11012e+06	754169	2.10796e+06	174722	1.28384e+06	-1.36418e+06	2.82881	1.5002	0.02746
Q3ZC00	BOVIN	Lymphocyte cytosolic protein 1 (L-plastin) OS=Bos taurus OX=9913 GN=LCP1 PE=2 SV=1	-2.87413	10912.5	30774.3	10258.4	29596.2	1982.89	16810.8	-19861.8	2.8201	1.49575	0.01655
Q28050	BOVIN	Protein S100-A7 OS=Bos taurus OX=9913 GN=S100A7 PE=1 SV=1	-2.2885	38631.1	107112	38402	105254	10431.2	72552.8	-68481.4	2.7727	1.47129	0.04513
A0A1K0FUD3	BOVIN	Globin C1 OS=Bos taurus OX=9913 GN=GLNC1 PE=3 SV=1	-2.50209	150940	415648	151897	412362	29382.5	257471	-264707	2.75372	1.46138	0.03133
F1MUY2	BOVIN	Uncharacterized protein OS=Bos taurus OX=9913 GN=KRT6B PE=1 SV=1	-2.29788	67763.3	180045	67738.7	182538	16217.9	118586	-112282	2.65697	1.40978	0.04441
B0JYN9	BOVIN	Ras-related C3 botulinum toxin substrate 2 (Rho family, small GTP binding protein Rac2) OS=Bos taurus OX=9913 GN=RAC2 PE=2 SV=1	-2.75615	4124.66	10698.5	3944.22	11282.8	852.498	5779.82	-6573.79	2.59378	1.37505	0.02026
E1BHJ0	BOVIN	Profilin OS=Bos taurus OX=9913 PE=3 SV=1	-2.31434	1758.87	4549.05	1435.4	4633.92	1105.17	2738.53	-2790.18	2.58635	1.37092	0.04319
Q1JPB0	BOVIN	Leukocyte elastase inhibitor OS=Bos taurus OX=9913 GN=SERPINB1 PE=2 SV=2	-3.42083	78795.8	200764	80460.2	199680	7126.29	87044.3	-121968	2.5479	1.34931	0.00654
F1MN78	BOVIN	Serpin B4 OS=Bos taurus OX=9913 PE=2 SV=1	-2.66784	8114.18	20358.2	8577.18	19296	2156.11	11033.2	-12244	2.50897	1.32709	0.02358
F1N2R1	BOVIN	Stomatin OS=Bos taurus OX=9913 GN=STOM PE=1 SV=2	-2.96598	20594.7	49334.2	20207.6	50480.8	2009.04	23649.7	-28739.5	2.39548	1.26032	0.01414
P40673	BOVIN	High mobility group protein B2 OS=Bos taurus OX=9913 GN=HMGB2 PE=1 SV=3	-3.9334	951.05	2276.47	957.686	2203.65	475.275	674.826	-1325.42	2.39364	1.25921	0.0028
P02663	BOVIN	Alpha-S2-casein OS=Bos taurus OX=9913 GN=CSN1S2 PE=1 SV=2	-4.18699	19958.9	47547.1	20124.9	47274.8	8593.21	13662	-27588.3	2.38226	1.25233	0.00187
G3N0Z3	BOVIN	Uncharacterized protein OS=Bos taurus OX=9913 PE=4 SV=1	-3.9992	1945.4	4548.48	2486.75	4184.26	979.476	1258.04	-2603.09	2.33808	1.22532	0.00252
F1MKG2	BOVIN	Collagen type VI alpha 2 chain OS=Bos taurus OX=9913 GN=COL6A2 PE=1 SV=2	-3.00686	11007.4	25627	10166.6	24745	2545.52	11634.4	-14619.6	2.32816	1.21919	0.01319
Q3MHL4	BOVIN	Adenosylhomocysteinase OS=Bos taurus OX=9913 GN=AHCY PE=2 SV=3	-2.50526	3151.27	7331.38	3167.76	6351.47	765.669	4014.7	-4180.11	2.32648	1.21815	0.03116
F1MFW9	BOVIN	Keratin 24 OS=Bos taurus OX=9913 GN=KRT24 PE=3 SV=2	-2.43053	865.75	2011.28	805.767	2197.42	379.298	1090.37	-1145.53	2.32316	1.21609	0.03542
A7Z014	BOVIN	TKT protein OS=Bos taurus OX=9913 GN=TKT PE=1 SV=1	-2.37894	14891.3	34493.9	14886.3	35281	1201.72	20148.2	-19602.6	2.31638	1.21187	0.03868
B9TUC6	BOBOX	Cathelicidin 7 OS=Bos indicus x Bos taurus OX=30522 PE=3 SV=1	-3.59276	16653.2	37753.5	16300.6	36700.8	3596.56	13929	-21100.3	2.26704	1.18081	0.00491
A7MAZ5	BOVIN	Histone H1.3 OS=Bos taurus OX=9913 GN=HIST1H1D PE=1 SV=1	-7.48843	27418.4	61246.1	28092.4	61965.6	4470.38	10121.9	-33827.7	2.23376	1.15947	2.0904e-05
F1MD73	BOVIN	Uncharacterized protein OS=Bos taurus OX=9913 PE=1 SV=2	-2.91278	3060.32	6756.91	3001.23	6340.62	403.761	3082.3	-3696.59	2.20791	1.14268	0.01549
Q1RMN8	BOVIN	Immunoglobulin light chain, lambda gene cluster OS=Bos taurus OX=9913 GN=IGL@ PE=2 SV=1	-4.60051	1730.26	3814.98	1814.97	3892.12	873.735	684.578	-2084.71	2.20485	1.14068	0.00098
F1N650	BOVIN	Annexin OS=Bos taurus OX=9913 GN=ANXA1 PE=3 SV=1	-3.35401	196052	428299	197333	422474	15436.7	168910	-232247	2.18462	1.12738	0.00732
E1BI98	BOVIN	Collagen type VI alpha 1 chain OS=Bos taurus OX=9913 GN=COL6A1 PE=1 SV=1	-2.84553	12254.3	26558.1	12144.1	25919.7	2155.53	12122.8	-14303.7	2.16724	1.11586	0.01738
Q3T0P6	BOVIN	Phosphoglycerate kinase 1 OS=Bos taurus OX=9913 GN=PGK1 PE=2 SV=3	-4.59377	10594.9	22922.9	10943.1	22108.9	1912.74	6289.12	-12328	2.16358	1.11342	0.00099
K4JDR8	BOVIN	Alpha-2-macroglobulin variant 5 OS=Bos taurus OX=9913 GN=A2M PE=2 SV=1	-3.7528	13268.3	28055.4	13265.6	26973.3	3073.03	9149.4	-14787.1	2.11447	1.08029	0.00377
B0JYL8	BOVIN	Cofilin 1 (Non-muscle) OS=Bos taurus OX=9913 GN=CFL1 PE=2 SV=1	-2.693	8028.4	16950.7	7671.37	18097	1163.37	8031.74	-8922.34	2.11135	1.07816	0.02258
P10096	BOVIN	Glyceraldehyde-3-phosphate dehydrogenase OS=Bos taurus OX=9913 GN=GAPDH PE=1 SV=4	-5.60133	98499.1	206012	98511.1	209256	11804.3	45509.8	-107513	2.09151	1.06454	0.00023
B5T254	BOBOX	Peptidoglycan-recognition protein OS=Bos indicus x Bos taurus OX=30522 GN=PGLYRP1 PE=3 SV=1	-5.72903	137349	286799	135133	286097	5127.25	63692.7	-149451	2.08811	1.0622	0.00019
Q3SYU2	BOVIN	Elongation factor 2 OS=Bos taurus OX=9913 GN=EEF2 PE=2 SV=3	-2.80919	4794.31	9971.57	4474.31	9916.99	1606.36	4218.88	-5177.26	2.07988	1.0565	0.0185
Q3ZBD7	BOVIN	Glucose-6-phosphate isomerase OS=Bos taurus OX=9913 GN=GPI PE=2 SV=4	-3.04305	5059.26	10346.6	4773.9	9902.15	1117.68	4106.66	-5287.36	2.04509	1.03216	0.0124
E1BF48	BOVIN	CD177 molecule OS=Bos taurus OX=9913 GN=CD177 PE=1 SV=2	-2.78119	43065.8	87244.1	44085.4	84557.9	3391.99	38761.2	-44178.2	2.02583	1.01851	0.01941
Q3MHN2	BOVIN	Complement component C9 OS=Bos taurus OX=9913 GN=C9 PE=2 SV=1	-6.93304	12218	24628.9	11923.9	24248.4	687.314	4330.67	-12411	2.0158	1.01135	4.0292e-05
P19858	BOVIN	L-lactate dehydrogenase A chain OS=Bos taurus OX=9913 GN=LDHA PE=2 SV=2	-2.77542	6723.98	13513	7225.5	14039.4	1192.85	5871.83	-6789.05	2.00968	1.00696	0.0196
A0A0M4MD57	BOVIN	Haptoglobin OS=Bos taurus OX=9913 GN=HP PE=2 SV=1	-7.06352	80010.3	159132	80317	158123	6229.22	26721.3	-79121.4	1.98889	0.991963	3.4424e-05
Q92176	BOVIN	Coronin-1A OS=Bos taurus OX=9913 GN=CORO1A PE=1 SV=3	-3.35136	4625.82	9187.79	4780.38	8643.11	879.409	3216.26	-4561.97	1.9862	0.990009	0.00735
K9MNT8	BOVIN	Resistin transcript variant 1 OS=Bos taurus OX=9913 GN=RETN PE=2 SV=1	-3.08187	5432.82	10677.7	5616.48	10228.1	1688.28	3811.53	-5244.93	1.96541	0.974833	0.0116
P32592	BOVIN	Integrin beta-2 OS=Bos taurus OX=9913 GN=ITGB2 PE=1 SV=1	-3.31383	11287.7	21986.4	11286.5	22623.6	868.02	7860.37	-10698.7	1.94782	0.961859	0.00783
O02717	BOVIN	Non-muscle myosin heavy chain (Fragment) OS=Bos taurus OX=9913 PE=2 SV=2	-2.66459	1967.48	3813.83	1939.16	4116.26	653.033	1566.66	-1846.36	1.93844	0.954895	0.02371
B9UKM3	BOBOX	Cathelicidin 6 OS=Bos indicus x Bos taurus OX=30522 GN=CATHL6 PE=3 SV=1	-2.25895	4084.46	7716.16	4259.03	5789.27	952.195	3821.18	-3631.7	1.88915	0.917738	0.04745
Q5KR47	BOVIN	Tropomyosin alpha-3 chain OS=Bos taurus OX=9913 GN=TPM3 PE=2 SV=1	-2.23254	4959.14	9348.73	4992.8	9655.46	850.345	4740.5	-4389.59	1.88515	0.914681	0.04963
F1MQ37	BOVIN	Myosin heavy chain 9 OS=Bos taurus OX=9913 GN=MYH9 PE=1 SV=2	-3.35032	42768.5	80478.4	37937.9	83716.4	14989.6	23139.7	-37709.9	1.88172	0.912054	0.00736
B9TUC3	BOBOX	Cathelicidin 2 (Fragment) OS=Bos indicus x Bos taurus OX=30522 PE=3 SV=1	-5.20612	6218.87	11637	5791.05	11745	2113.06	1426.07	-5418.17	1.87125	0.904	0.0004
G3MXE3	BOVIN	Androgen binding protein beta-like precursor OS=Bos taurus OX=9913 GN=LOC785756 PE=4 SV=1	-2.49234	3376.82	6306.95	3153.4	6618.74	1171.84	2630.55	-2930.13	1.86772	0.901278	0.03186
P60661	BOVIN	Myosin light polypeptide 6 OS=Bos taurus OX=9913 GN=MYL6 PE=2 SV=2	-3.74919	10874	20192.5	10662.1	19339.1	1248.06	5958.83	-9318.48	1.85695	0.892935	0.00379
P68103	BOVIN	Elongation factor 1-alpha 1 OS=Bos taurus OX=9913 GN=EEF1A1 PE=1 SV=1	-3.86718	47302.9	87236.1	47660.6	86630.2	9147.35	23581.9	-39933.2	1.8442	0.882997	0.00312
F1MB08	BOVIN	Alpha-enolase OS=Bos taurus OX=9913 GN=ENO1 PE=3 SV=1	-4.60276	24840.5	45529.1	23959.6	44362.2	3215.15	10530.1	-20688.6	1.83286	0.874095	0.00098
M0QVY0	BOVIN	Uncharacterized protein OS=Bos taurus OX=9913 GN=KRT6A PE=3 SV=1	-2.41363	331029	605706	330890	599292	56301.6	273013	-274677	1.82977	0.871661	0.03646
E1B6Z6	BOVIN	Lipocalin 2 OS=Bos taurus OX=9913 GN=LCN2 PE=1 SV=2	-2.41142	102042	183253	102315	184892	2383.77	82458.9	-81211.1	1.79586	0.844672	0.03659
A0A140T897	BOVIN	Serum albumin OS=Bos taurus OX=9913 GN=ALB PE=3 SV=1	-9.63444	195252	350206	192125	348230	35181.1	17729.2	-154954	1.79361	0.842864	2.2338e-06
F1MZ96	BOVIN	Uncharacterized protein OS=Bos taurus OX=9913 PE=1 SV=2	-4.02351	10704.6	18961.7	10081.9	17487.5	1819.2	4686.11	-8257.05	1.77135	0.824851	0.00242
F1MC11	BOVIN	Keratin, type I cytoskeletal 14 OS=Bos taurus OX=9913 GN=KRT14 PE=1 SV=2	-2.27023	1.20559e+06	2.12908e+06	1.20026e+06	2.13548e+06	262061	961333	-923490	1.76601	0.820492	0.04655
A5D7D1	BOVIN	Alpha-actinin-4 OS=Bos taurus OX=9913 GN=ACTN4 PE=2 SV=1	-2.92959	23962.6	41952.3	24115.9	42700.4	3018.31	14735.6	-17989.7	1.75074	0.807964	0.01505
A5PJH7	BOVIN	LOC788112 protein OS=Bos taurus OX=9913 GN=LOC788112 PE=1 SV=1	-2.59512	20017.2	34982.3	19337.8	40454.3	7486.63	11978.1	-14965.1	1.74761	0.805385	0.02671
P63258	BOVIN	Actin, cytoplasmic 2 OS=Bos taurus OX=9913 GN=ACTG1 PE=1 SV=1	-3.06941	562185	973159	568890	981747	72699	319811	-410974	1.73103	0.79163	0.01185
P48616	BOVIN	Vimentin OS=Bos taurus OX=9913 GN=VIM PE=1 SV=3	-2.39656	60927.7	104507	60164.8	102454	3789.03	44380.2	-43579.1	1.71526	0.778427	0.03754
P81948	BOVIN	Tubulin alpha-4A chain OS=Bos taurus OX=9913 GN=TUBA4A PE=1 SV=2	-2.48863	10441.6	17858.4	10482.4	17903.7	1956.09	7033.24	-7416.85	1.71032	0.774265	0.03207
P79105	BOVIN	Protein S100-A12 OS=Bos taurus OX=9913 GN=S100A12 PE=1 SV=3	-2.78677	46465.9	78998.7	45351.6	79560.8	4569.42	28227.9	-32532.8	1.70015	0.765658	0.01923
Q08D91	BOVIN	Keratin, type II cytoskeletal 75 OS=Bos taurus OX=9913 GN=KRT75 PE=2 SV=1	-9.1158	14844.2	24844.1	14324	24043.7	1692.41	2087.11	-9999.92	1.67366	0.743007	3.6882e-06
Q3MHM5	BOVIN	Tubulin beta-4B chain OS=Bos taurus OX=9913 GN=TUBB4B PE=2 SV=1	-3.08974	11221.9	18741.2	10916	16945.9	2967.83	5169.86	-7519.31	1.67005	0.739896	0.01145
P19120	BOVIN	Heat shock cognate 71 kDa protein OS=Bos taurus OX=9913 GN=HSPA8 PE=1 SV=2	-2.89893	30085.8	48924.4	30385.8	49377.3	6383.47	14581.9	-18838.6	1.62616	0.701472	0.01586
Q7SIH1	BOVIN	Alpha-2-macroglobulin OS=Bos taurus OX=9913 GN=A2M PE=1 SV=2	-4.07184	80506	127165	80714	121697	17529.8	21921.3	-46658.7	1.57957	0.659531	0.00224
P81947	BOVIN	Tubulin alpha-1B chain OS=Bos taurus OX=9913 PE=1 SV=2	-2.7284	24675.9	38622.2	24604.1	36344.3	3456.75	12034	-13946.3	1.56518	0.646328	0.02125
F1MJH1	BOVIN	Gelsolin OS=Bos taurus OX=9913 GN=GSN PE=4 SV=1	-3.93657	46033.4	71885.3	45558.5	71434.3	9940.32	12647.2	-25851.9	1.56159	0.643016	0.00279
G3N0S9	BOVIN	Uncharacterized protein OS=Bos taurus OX=9913 GN=LOC515150 PE=4 SV=1	-4.89377	13926.9	21730.9	13592.9	21249.6	1350.14	3665.4	-7804	1.56036	0.641875	0.00063
A5D7M6	BOVIN	KRT5 protein OS=Bos taurus OX=9913 GN=KRT5 PE=2 SV=1	-2.54729	1.60313e+06	2.47817e+06	1.59541e+06	2.47465e+06	277844	794246	-875038	1.54583	0.628381	0.029
Q9TTE1	BOVIN	Serpin A3-1 OS=Bos taurus OX=9913 GN=SERPINA3-1 PE=1 SV=3	-3.24223	68372.1	105531	67423.6	106027	11370.4	25668.2	-37159.4	1.54349	0.626195	0.00884
Q95M18	BOVIN	Endoplasmin OS=Bos taurus OX=9913 GN=HSP90B1 PE=2 SV=1	-2.98325	6389.61	9701.19	6389.55	10432.9	747.327	2614.36	-3311.58	1.51828	0.602433	0.01373
G5E604	BOVIN	Uncharacterized protein OS=Bos taurus OX=9913 PE=1 SV=1	-4.95897	25315.3	37564.9	25369.8	39397.3	1092.55	5951.24	-12249.6	1.48388	0.569375	0.00057
Q9N138	BOVIN	Peptidyl-prolyl cis-trans isomerase (Fragment) OS=Bos taurus OX=9913 PE=2 SV=1	-2.28373	11560.9	17123.9	11345.2	18016.6	1583.89	5752.71	-5562.99	1.48119	0.566755	0.0455
Q9BGI4	BOVIN	Peroxiredoxin 1 OS=Bos taurus OX=9913 PE=2 SV=1	-2.93148	9419.12	13939.2	9129.12	14239.5	1862.86	3285.52	-4520.07	1.47988	0.565482	0.015
F1N169	BOVIN	Filamin A OS=Bos taurus OX=9913 GN=FLNA PE=1 SV=2	-2.88291	15655.1	22939.6	15701	22597.5	3342.35	5209.33	-7284.56	1.46532	0.551212	0.0163
G5E5T5	BOVIN	Uncharacterized protein OS=Bos taurus OX=9913 PE=1 SV=1	-2.78863	11467.9	16774.3	11022.7	17490.5	2048.64	4186.72	-5306.4	1.46272	0.548652	0.01916
E1BF59	BOVIN	Plectin OS=Bos taurus OX=9913 GN=PLEC PE=1 SV=2	-2.61741	41083.4	59818.9	40843.6	59397.6	9326.39	14847.4	-18735.6	1.45604	0.542048	0.02571
P55052	BOVIN	Fatty acid-binding protein, epidermal OS=Bos taurus OX=9913 GN=FABP5 PE=1 SV=4	-5.36447	6000.76	8731.21	5787.47	8600.84	926.808	833.931	-2730.45	1.45502	0.541037	0.00032
F1MSZ6	BOVIN	Antithrombin-III OS=Bos taurus OX=9913 GN=SERPINC1 PE=3 SV=1	-2.68887	6469.34	9371.84	6535.27	8488.59	815.177	2515.3	-2902.49	1.44865	0.534713	0.02274
F1MLB8	BOVIN	ATP synthase subunit alpha OS=Bos taurus OX=9913 GN=ATP5F1A PE=1 SV=1	-4.02133	23534.5	33674.3	22880.7	31902.7	4740.02	3959.87	-10139.9	1.43085	0.516874	0.00243
P33046	BOVIN	Cathelicidin-4 OS=Bos taurus OX=9913 GN=CATHL4 PE=1 SV=1	-3.12551	37194.2	52207.8	37085.5	50947.5	3549.42	11218.2	-15013.6	1.40365	0.489187	0.01077
G5E513	BOVIN	Uncharacterized protein OS=Bos taurus OX=9913 PE=1 SV=1	-2.80108	9576.6	13190.9	9691.68	12673.7	1574.38	2740.58	-3614.27	1.37741	0.461954	0.01876
P34955	BOVIN	Alpha-1-antiproteinase OS=Bos taurus OX=9913 GN=SERPINA1 PE=1 SV=1	-3.47261	8795.94	12003	8651.36	12022.9	1708.57	1482.7	-3207.11	1.36461	0.448492	0.00599
P00829	BOVIN	ATP synthase subunit beta, mitochondrial OS=Bos taurus OX=9913 GN=ATP5F1B PE=1 SV=2	-3.36892	23755.5	32067.3	24790.6	30087.2	2716.36	5398.51	-8311.81	1.34989	0.432842	0.00713
P68432	BOVIN	Histone H3.1 OS=Bos taurus OX=9913 PE=1 SV=2	-2.79881	83522	109808	84114.2	111656	7199.97	21849.5	-26286	1.31472	0.394755	0.01883
G3N3D3	BOVIN	Chromosome 1 open reading frame 68 OS=Bos taurus OX=9913 GN=C1orf68 PE=4 SV=1	-2.45405	8480.53	11090.9	8747.61	11240.1	1298.82	2258.75	-2610.41	1.30781	0.387155	0.03402
G3N0V0	BOVIN	Uncharacterized protein OS=Bos taurus OX=9913 PE=1 SV=1	-8.37347	206814	261607	208786	259608	15388.3	4485.2	-54793.2	1.26494	0.339069	7.8785e-06
Q32S29	BOVIN	Histone H2B OS=Bos taurus OX=9913 GN=H2B PE=3 SV=1	-2.93162	151276	191129	152427	179501	22710.7	24352.6	-39853.2	1.26345	0.337366	0.015
F1MAV0	BOVIN	Fibrinogen beta chain OS=Bos taurus OX=9913 GN=FGB PE=4 SV=2	-2.71968	591919	727059	591032	727206	117920	30153.5	-135141	1.22831	0.296674	0.02157
E9RHW1	BOVIN	Heat shock 27kDa protein 1 OS=Bos taurus OX=9913 GN=HSPB1 PE=2 SV=1	-3.68221	149093	174697	149816	173206	12653.9	11400.9	-25604	1.17173	0.228643	0.00423
Q58DQ3	BOVIN	60S ribosomal protein L6 OS=Bos taurus OX=9913 GN=RPL6 PE=2 SV=3	2.46394	9536.53	7042.33	9762.53	6765.69	1884.51	1611.49	2494.2	0.738459	-0.437411	0.03345
F1MCK2	BOVIN	AHNAK nucleoprotein OS=Bos taurus OX=9913 GN=AHNAK PE=1 SV=2	3.35454	35490.5	24748.1	35116.7	24778.7	7119.32	3293.34	10742.5	0.697314	-0.520119	0.00731
A0JND2	BOVIN	Keratin, type II cytoskeletal 80 OS=Bos taurus OX=9913 GN=KRT80 PE=2 SV=1	2.45332	31414.1	20759.5	30194.6	20121.9	9523.6	4739.91	10654.6	0.660834	-0.59764	0.03406
A6H769	BOVIN	40S ribosomal protein S7 OS=Bos taurus OX=9913 GN=RPS7 PE=2 SV=1	3.79441	3703.73	2139.69	3667.28	2462.58	484.324	885.923	1564.04	0.577713	-0.791576	0.00352
F1MX48	BOVIN	UV-stimulated scaffold protein A OS=Bos taurus OX=9913 GN=UVSSA PE=3 SV=2	2.55212	3980.99	2007.61	3657.73	1892.53	1629.09	966.12	1973.38	0.5043	-0.987647	0.02876
B0JYQ0	BOVIN	ALB protein OS=Bos taurus OX=9913 GN=ALB PE=2 SV=1	7.06564	25138.7	12516.1	25040.1	13168.3	1765.75	4003.87	12622.6	0.497883	-1.00612	3.4337e-05
G8JKY0	BOVIN	40S ribosomal protein S8 OS=Bos taurus OX=9913 GN=RPS8 PE=3 SV=1	2.7016	8196.86	3793.98	8524.27	3634.38	3902.57	840.309	4402.88	0.462858	-1.11136	0.02225
Q148I8	BOVIN	Keratin 31 OS=Bos taurus OX=9913 GN=KRT31 PE=2 SV=1	2.25892	23814.9	5119.01	23925.2	5448.5	20181.1	1929.94	18695.9	0.214949	-2.21793	0.04746
A4FUZ0	BOVIN	Keratin, type II cuticular Hb3 OS=Bos taurus OX=9913 GN=KRT83 PE=2 SV=1	2.25073	103657	19974.9	103437	21085.9	91031.2	2704.47	83681.7	0.192703	-2.37555	0.04812

## Sheet: Cement-urea-T3 vs T2
					C2	C3
Uniprot accesion number	Specie	Protein name	t-value	p-value	Mean 1	Mean 2	Median 1	Median 2	Sigma 1	Sigma 2	Delta	Fold change C3 / C2	Log (Fold change)	p-value
A5PJE3	BOVIN	Fibrinogen alpha chain OS=Bos taurus OX=9913 GN=FGA PE=2 SV=1	-19.1938	3.2076e-09	371117	583995	375836	583655	15755.9	22131.8	-212878	1.57362	0.654084	3.2076e-09
B7Q5M7	IXOSC	Cuticle protein, putative OS=Ixodes scapularis OX=6945 GN=8036264 PE=4 SV=1	19.1489	3.2816e-09	8016.87	778.625	7994.44	720.285	556.871	739.721	7238.24	0.0971233	-3.36404	3.2816e-09
Q3SZZ9	BOVIN	FGG protein OS=Bos taurus OX=9913 GN=FGG PE=2 SV=1	-15.2073	3.0641e-08	314328	456982	308843	449047	12952.7	18979.3	-142655	1.45384	0.53987	3.0641e-08
K7N8D7	HAELO	Cuticular protein (Fragment) OS=Haemaphysalis longicornis OX=44386 PE=2 SV=1	14.0805	6.4114e-08	11558.1	919.973	11526.5	821.893	1810.15	385.065	10638.1	0.0795954	-3.65117	6.4114e-08
F1MAV0	BOVIN	Fibrinogen beta chain OS=Bos taurus OX=9913 GN=FGB PE=4 SV=2	-11.9356	3.0731e-07	464496	727059	453634	727206	44658	30153.5	-262563	1.56526	0.646406	3.0731e-07
Q58DQ3	BOVIN	60S ribosomal protein L6 OS=Bos taurus OX=9913 GN=RPL6 PE=2 SV=3	10.6656	8.7787e-07	20765.1	7042.33	21343.4	6765.69	2708.44	1611.49	13722.8	0.339142	-1.56004	8.7787e-07
A0A224Y3Z8	9ACAR	Glycine rich superfamily member (Fragment) OS=Rhipicephalus zambeziensis OX=60191 PE=4 SV=1	8.2356	9.1235e-06	2.18536e+06	765512	2.20623e+06	759039	353282	231367	1.41985e+06	0.35029	-1.51338	9.1235e-06
A6H769	BOVIN	40S ribosomal protein S7 OS=Bos taurus OX=9913 GN=RPS7 PE=2 SV=1	8.14407	1.0067e-05	5945.64	2139.69	6286.91	2462.58	724.923	885.923	3805.95	0.359875	-1.47443	1.0067e-05
G3N3D3	BOVIN	Chromosome 1 open reading frame 68 OS=Bos taurus OX=9913 GN=C1orf68 PE=4 SV=1	-7.97044	1.2163e-05	2340.27	11090.9	1900.82	11240.1	1459.52	2258.75	-8750.67	4.73917	2.24463	1.2163e-05
Q08D91	BOVIN	Keratin, type II cytoskeletal 75 OS=Bos taurus OX=9913 GN=KRT75 PE=2 SV=1	-7.45158	2.1811e-05	12307.2	24844.1	12857.2	24043.7	3553.55	2087.11	-12536.9	2.01866	1.0134	2.1811e-05
A0A140T897	BOVIN	Serum albumin OS=Bos taurus OX=9913 GN=ALB PE=3 SV=1	-7.2307	2.822e-05	161109	350206	162109	348230	61556.5	17729.2	-189096	2.17371	1.12016	2.822e-05
Q58DT1	BOVIN	60S ribosomal protein L7 OS=Bos taurus OX=9913 GN=RPL7 PE=2 SV=1	7.01169	3.6636e-05	4360.7	1325.21	4217.55	1322.06	832.448	656.918	3035.49	0.303898	-1.71834	3.6636e-05
A0A0C9SFK4	AMBAM	Putative glycine-rich secreted cement protein (Fragment) OS=Amblyomma americanum OX=6943 PE=2 SV=1	-6.70477	5.3328e-05	20370.3	36638.9	20778.3	36431.1	2285.03	5486.67	-16268.6	1.79864	0.846908	5.3328e-05
A0A224YTB6	9ACAR	Alpha-N-acetylgalactosaminidase OS=Rhipicephalus zambeziensis OX=60191 PE=3 SV=1	-5.95773	0.00014	553999	818841	544966	821101	93131.1	56421.1	-264843	1.47806	0.563702	0.00014
A0A131XKB4	9ACAR	Putative puromycin-sensitive aminopeptidase (Fragment) OS=Hyalomma excavatum OX=257692 PE=2 SV=1	-5.95143	0.00014	8533.38	13139.2	8641.37	12906.4	925.723	1654.24	-4605.78	1.53974	0.622684	0.00014
A0A131ZCP1	RHIAP	Glycine rich superfamily member (Fragment) OS=Rhipicephalus appendiculatus OX=34631 PE=4 SV=1	5.94183	0.00014	667445	122223	661197	123709	223928	19377.6	545223	0.18312	-2.44914	0.00014
G8JKY0	BOVIN	40S ribosomal protein S8 OS=Bos taurus OX=9913 GN=RPS8 PE=3 SV=1	5.88235	0.00015	10465.3	3793.98	10449.2	3634.38	2647.9	840.309	6671.35	0.362529	-1.46383	0.00015
Q4PM69	IXOSC	Histone H4 OS=Ixodes scapularis OX=6945 GN=8030709 PE=2 SV=1	5.35421	0.00032	154367	104530	147407	104957	21939.7	6203.9	49837.3	0.67715	-0.562452	0.00032
A0A0B4PMF7	RHIMP	Peptidoglycan recognition protein (Fragment) OS=Rhipicephalus microplus OX=6941 GN=PGRP-S PE=2 SV=1	5.30023	0.00035	13861.1	5933.28	14278.2	5751.64	3475.22	1160.44	7927.87	0.428051	-1.22415	0.00035
B0JYN1	BOVIN	Cathepsin L2 OS=Bos taurus OX=9913 GN=CTSL2 PE=2 SV=1	5.11711	0.00045	9563.29	3240.5	9657.88	3351.97	2600.11	1549.17	6322.79	0.338848	-1.56129	0.00045
L7M8X8	9ACAR	Putative secreted peptide OS=Rhipicephalus pulchellus OX=72859 PE=2 SV=1	-4.98767	0.00055	10821.2	19472.8	10504.6	19319.9	2425.97	3488.23	-8651.62	1.79951	0.847601	0.00055
G3N0S9	BOVIN	Uncharacterized protein OS=Bos taurus OX=9913 GN=LOC515150 PE=4 SV=1	-4.29976	0.00156	14846.3	21730.9	14959.9	21249.6	1395.29	3665.4	-6884.54	1.46372	0.54964	0.00156
G3MWP1	BOVIN	Elastase, neutrophil expressed OS=Bos taurus OX=9913 GN=ELANE PE=1 SV=1	4.28265	0.0016	51791.8	30606.4	51014.2	30571.7	3293.48	11661	21185.4	0.590951	-0.758891	0.0016
A0A034WZ42	RHIMP	Hemelipoprotein HeLp (Fragment) OS=Rhipicephalus microplus OX=6941 PE=4 SV=1	4.19731	0.00184	150102	19742.3	148396	20955.2	75929.1	4725.03	130360	0.131526	-2.92658	0.00184
A0A034WXN6	RHIMP	Hemelipoprotein HeLp 2 (Fragment) OS=Rhipicephalus microplus OX=6941 PE=4 SV=1	4.1141	0.0021	32924.4	3340.61	33031.1	2889.74	17517.6	1838.43	29583.8	0.101463	-3.30097	0.0021
P21793	BOVIN	Decorin OS=Bos taurus OX=9913 GN=DCN PE=1 SV=2	4.03954	0.00236	24233.5	14239.4	25231.8	14476.7	2097.93	5685.5	9994.12	0.587591	-0.767115	0.00236
Q2HJ49	BOVIN	Moesin OS=Bos taurus OX=9913 GN=MSN PE=2 SV=3	3.98141	0.0026	8654.67	2631.33	8792.31	3049.16	3522.35	1151.38	6023.35	0.304035	-1.71769	0.0026
A0A140T8A9	BOVIN	Kappa-casein OS=Bos taurus OX=9913 GN=CSN3 PE=3 SV=1	-3.93102	0.00282	6267.89	12195.7	7133.38	12953.2	2390.78	2815.62	-5927.81	1.94574	0.960321	0.00282
P02453	BOVIN	Collagen alpha-1(I) chain OS=Bos taurus OX=9913 GN=COL1A1 PE=1 SV=3	3.88792	0.00302	284883	149920	284758	151034	83285.6	17136.2	134963	0.52625	-0.92618	0.00302
Q3MHN2	BOVIN	Complement component C9 OS=Bos taurus OX=9913 GN=C9 PE=2 SV=1	-3.87626	0.00308	16445.9	24628.9	16420.6	24248.4	2825.78	4330.67	-8183.06	1.49758	0.582629	0.00308
Q32S29	BOVIN	Histone H2B OS=Bos taurus OX=9913 GN=H2B PE=3 SV=1	3.7289	0.00392	229292	191129	230105	179501	5948.93	24352.6	38162.5	0.833563	-0.262636	0.00392
A4FUZ0	BOVIN	Keratin, type II cuticular Hb3 OS=Bos taurus OX=9913 GN=KRT83 PE=2 SV=1	-3.68415	0.00422	12485.9	19974.9	12829.5	21085.9	4180.76	2704.47	-7489.03	1.5998	0.677892	0.00422
G3MXK8	BOVIN	Proteinase 3 OS=Bos taurus OX=9913 GN=PRTN3 PE=1 SV=1	3.66298	0.00437	28008.1	17933.3	27717	18889.3	2681.15	6180.68	10074.8	0.640289	-0.643204	0.00437
F1MCK2	BOVIN	AHNAK nucleoprotein OS=Bos taurus OX=9913 GN=AHNAK PE=1 SV=2	3.63547	0.00457	68592.4	24748.1	70185.2	24778.7	29357.1	3293.34	43844.3	0.360799	-1.47073	0.00457
Q2HJ60	BOVIN	Heterogeneous nuclear ribonucleoproteins A2/B1 OS=Bos taurus OX=9913 GN=HNRNPA2B1 PE=2 SV=1	3.62894	0.00462	16529.8	9936.31	16027.9	8934.45	2470.5	3701.89	6593.52	0.601114	-0.73429	0.00462
T1T0C1	BOVIN	Beta-casein OS=Bos taurus OX=9913 GN=csn2 PE=2 SV=1	-3.60542	0.0048	19227.9	39967.4	19776.4	41233.7	4159.31	13462.3	-20739.5	2.07862	1.05562	0.0048
A6QPZ0	BOVIN	CSTB protein OS=Bos taurus OX=9913 GN=CSTB PE=2 SV=1	3.59407	0.0049	2414.97	670.26	2221.64	630.004	1126.75	379.947	1744.71	0.277544	-1.84921	0.0049
E1BB91	BOVIN	Collagen type VI alpha 3 chain OS=Bos taurus OX=9913 GN=COL6A3 PE=1 SV=1	3.54399	0.00532	7175.9	4820.63	6706.5	4538.13	1252.23	1040.16	2355.27	0.671781	-0.573938	0.00532
S5M6X0	9ACAR	Salivary protein Sal4 OS=Rhipicephalus annulatus OX=34611 PE=2 SV=1	3.5186	0.00555	5104.57	2004.45	5782.71	1948.57	1627.64	1417.19	3100.12	0.392678	-1.34858	0.00555
A0A224YEQ4	9ACAR	Glycine rich superfamily member (Fragment) OS=Rhipicephalus zambeziensis OX=60191 PE=4 SV=1	3.50739	0.00566	8.89648e+06	4.09458e+06	8.48202e+06	4.18661e+06	3.27742e+06	710521	4.80191e+06	0.460247	-1.11952	0.00566
A0A224Z8F0	9ACAR	Transglutaminase/protease like protein OS=Rhipicephalus zambeziensis OX=60191 PE=4 SV=1	-3.50615	0.00567	199054	245317	197508	246610	26365.4	18694	-46262.7	1.23241	0.301485	0.00567
P06868	BOVIN	Plasminogen OS=Bos taurus OX=9913 GN=PLG PE=1 SV=2	3.4859	0.00586	82535.4	60151.1	86027.3	57871.7	11108.4	11135.8	22384.3	0.728792	-0.456422	0.00586
F1MJB5	BOVIN	Uncharacterized protein OS=Bos taurus OX=9913 PE=1 SV=2	3.47136	0.00601	24148.9	13562.3	23967.1	14182.5	5379.26	5183.34	10586.5	0.561613	-0.832352	0.00601
F1MFE1	BOVIN	StAR related lipid transfer domain containing 7 OS=Bos taurus OX=9913 GN=STARD7 PE=4 SV=1	3.46026	0.00612	53358.2	38518.5	52702.2	39294.4	8696.14	5893.3	14839.7	0.721884	-0.47016	0.00612
A0A224YU86	9ACAR	Myosin heavy chain 6/7 OS=Rhipicephalus zambeziensis OX=60191 PE=3 SV=1	3.45357	0.00619	46495.4	14233.7	45718.8	13826.1	22509.2	4113.81	32261.7	0.30613	-1.70778	0.00619
F1MFW9	BOVIN	Keratin 24 OS=Bos taurus OX=9913 GN=KRT24 PE=3 SV=2	-3.44359	0.00629	441.17	2011.28	420.967	2197.42	241.72	1090.37	-1570.11	4.55896	2.1887	0.00629
L7ME64	9ACAR	Putative bilaris (Fragment) OS=Rhipicephalus pulchellus OX=72859 PE=2 SV=1	3.43751	0.00636	29644.2	21538.5	29680.4	22177.3	3650.38	4476.18	8105.71	0.726567	-0.460833	0.00636
F1N7Y8	BOVIN	Dermokine OS=Bos taurus OX=9913 GN=DMKN PE=4 SV=2	3.40037	0.00677	7185.44	3274.22	7396.45	2987.67	2486.44	1325.07	3911.21	0.455675	-1.13392	0.00677
A5D7J6	BOVIN	CALR protein OS=Bos taurus OX=9913 GN=CALR PE=2 SV=1	3.3591	0.00725	8599.26	4470.38	8434.96	4148.89	1557.2	2576.85	4128.88	0.519857	-0.943814	0.00725
P02663	BOVIN	Alpha-S2-casein OS=Bos taurus OX=9913 GN=CSN1S2 PE=1 SV=2	-3.3235	0.0077	26822.2	47547.1	26914.2	47274.8	6831.33	13662	-20724.9	1.77268	0.825929	0.0077
P02662	BOVIN	Alpha-S1-casein OS=Bos taurus OX=9913 GN=CSN1S1 PE=1 SV=2	-3.31758	0.00778	81409.7	140958	82631.7	140964	17065.7	40519.3	-59548	1.73146	0.791989	0.00778
E1BEQ4	BOVIN	Uncharacterized protein OS=Bos taurus OX=9913 GN=LOC505658 PE=3 SV=2	3.31096	0.00787	117272	87578.4	118018	87697.4	12816.7	17841.2	29693.5	0.746798	-0.42121	0.00787
L7MDN1	9ACAR	Putative glycine rich protein (Fragment) OS=Rhipicephalus pulchellus OX=72859 PE=2 SV=1	3.24618	0.00878	276335	194116	290263	193002	61519.7	8021.39	82218.9	0.702466	-0.509499	0.00878
A6QQF6	BOVIN	Suprabasin OS=Bos taurus OX=9913 GN=SBSN PE=2 SV=1	3.17497	0.0099	24669.2	8874.42	23366.2	8579.8	11759.5	3194.62	15794.8	0.359737	-1.47499	0.0099
P02465	BOVIN	Collagen alpha-2(I) chain OS=Bos taurus OX=9913 GN=COL1A2 PE=1 SV=2	2.91928	0.01532	286998	179243	235849	179234	84780.2	31416.3	107754	0.624546	-0.67912	0.01532
A6QLL8	BOVIN	Fructose-bisphosphate aldolase OS=Bos taurus OX=9913 GN=ALDOA PE=1 SV=1	-2.91086	0.01554	40292.5	69109.3	38390.2	69591.8	11583.6	21303.8	-28816.8	1.71519	0.778369	0.01554
A0A224YB54	9ACAR	Basic tail secreted protein OS=Rhipicephalus zambeziensis OX=60191 PE=4 SV=1	2.79096	0.01909	33938	25103	33764	25302.9	7036.91	3257.03	8835.06	0.739671	-0.435045	0.01909
A4FV69	BOVIN	SERPINB5 protein OS=Bos taurus OX=9913 GN=SERPINB5 PE=1 SV=1	2.76294	0.02003	4639.22	2641.74	4672.71	2408.28	1522.45	904.504	1997.48	0.569435	-0.812396	0.02003
Q148I8	BOVIN	Keratin 31 OS=Bos taurus OX=9913 GN=KRT31 PE=2 SV=1	-2.75233	0.0204	2736.13	5119.01	3035.1	5448.5	879.003	1929.94	-2382.88	1.87089	0.903727	0.0204
A0A224Z3R1	9ACAR	Paramyosin OS=Rhipicephalus zambeziensis OX=60191 PE=4 SV=1	2.74431	0.02068	19493.6	5751.69	19416.3	6129.54	12167.5	1548.5	13741.9	0.295055	-1.76094	0.02068
A5D7E8	BOVIN	Protein disulfide-isomerase OS=Bos taurus OX=9913 GN=PDIA3 PE=2 SV=1	2.72193	0.02149	16010.4	9294.72	15694.8	8989.62	5221.73	3042.65	6715.71	0.580542	-0.784529	0.02149
P04258	BOVIN	Collagen alpha-1(III) chain OS=Bos taurus OX=9913 GN=COL3A1 PE=1 SV=1	2.69646	0.02245	20772.5	12922.2	17971.1	12858.4	7039.35	1141.57	7850.32	0.622082	-0.684824	0.02245
F1N169	BOVIN	Filamin A OS=Bos taurus OX=9913 GN=FLNA PE=1 SV=2	2.67281	0.02338	34643.5	22939.6	34001.4	22597.5	9375.97	5209.33	11703.8	0.662163	-0.594742	0.02338
A0A224Y1I4	9ACAR	Antigen 5 family member OS=Rhipicephalus zambeziensis OX=60191 PE=3 SV=1	-2.65158	0.02425	61938.9	77763.3	62018.5	76974.7	13585.4	5397.61	-15824.4	1.25548	0.328244	0.02425
D4QBB3	BOVIN	Hemoglobin beta OS=Bos taurus OX=9913 GN=HBB PE=3 SV=1	-2.58137	0.02735	50471.3	168685	51824.1	164525	32822.3	107265	-118214	3.34219	1.7408	0.02735
G3X6N3	BOVIN	Serotransferrin OS=Bos taurus OX=9913 GN=TF PE=1 SV=1	2.52234	0.03027	233739	139539	230934	137546	68126.2	61052.2	94200.4	0.596985	-0.744234	0.03027
Q56JX8	BOVIN	40S ribosomal protein S13 OS=Bos taurus OX=9913 GN=RPS13 PE=2 SV=3	2.46787	0.03323	11203	7555.19	11153.5	6495.44	2231.71	2851.02	3647.78	0.674391	-0.568342	0.03323
G3MXL3	BOVIN	Keratin 3 OS=Bos taurus OX=9913 GN=KRT3 PE=1 SV=1	-2.46172	0.03358	2387.37	18767.5	2198.27	17893.4	948.527	16271.1	-16380.1	7.86116	2.97474	0.03358
J7K1V4	BOBOX	Lactoferrin OS=Bos indicus x Bos taurus OX=30522 PE=2 SV=1	2.45354	0.03405	14372.1	9731.12	14527.8	9123.74	721.828	4576.74	4640.96	0.677085	-0.562591	0.03405
K9ZRL4	BOBOX	Heat shock 70kDa protein 1A OS=Bos indicus x Bos taurus OX=30522 GN=HSPA1A PE=2 SV=1	2.40725	0.03686	35979.6	20609.4	35806.6	20543	14665.3	5434.44	15370.2	0.572809	-0.803874	0.03686
F1MF56	BOVIN	Matrix metalloproteinase-9 OS=Bos taurus OX=9913 GN=MMP9 PE=3 SV=1	2.4049	0.037	16052	12578.4	15903.2	11840.3	1292.66	3293.44	3473.62	0.783602	-0.351807	0.037
E1BEZ4	BOVIN	Tripartite motif containing 29 OS=Bos taurus OX=9913 GN=TRIM29 PE=4 SV=2	2.39329	0.03775	39008.4	17528.7	38967.7	17586.5	21690.7	3579.29	21479.7	0.449357	-1.15407	0.03775
Q28133	BOVIN	Allergen Bos d 2 OS=Bos taurus OX=9913 PE=1 SV=1	-2.35773	0.04011	280145	367545	281810	368592	54459.7	72657.4	-87400.1	1.31198	0.391748	0.04011
A0A131YSY8	RHIAP	Glycine rich superfamily member OS=Rhipicephalus appendiculatus OX=34631 PE=4 SV=1	2.35177	0.04052	4.13426e+06	3.68273e+06	4.06816e+06	3.65125e+06	455001	118951	451531	0.890783	-0.166854	0.04052
G3MXE3	BOVIN	Androgen binding protein beta-like precursor OS=Bos taurus OX=9913 GN=LOC785756 PE=4 SV=1	-2.28162	0.04566	3456.68	6306.95	3316.41	6618.74	1563.22	2630.55	-2850.27	1.82457	0.867556	0.04566
Q3ZC87	BOVIN	Pyruvate kinase (Fragment) OS=Bos taurus OX=9913 GN=PKM2 PE=2 SV=1	-2.27501	0.04618	96184.3	146259	90405.2	143945	26892.6	46729.8	-50075	1.52062	0.604655	0.04618
G3N0V0	BOVIN	Uncharacterized protein OS=Bos taurus OX=9913 PE=1 SV=1	2.26424	0.04703	350112	261607	345547	259608	95640.6	4485.2	88504.5	0.747211	-0.420413	0.04703
A0A034WWS7	RHIMP	Secreted cement protein 2 (Fragment) OS=Rhipicephalus microplus OX=6941 PE=4 SV=1	2.25554	0.04773	1.7865e+06	1.46916e+06	1.75454e+06	1.47669e+06	168578	300576	317336	0.82237	-0.282141	0.04773
G3MZ71	BOVIN	Keratin 2 OS=Bos taurus OX=9913 GN=KRT2 PE=1 SV=1	-2.25536	0.04774	237244	1.07161e+06	236201	1.06599e+06	99511.1	900706	-834367	4.51691	2.17534	0.04774
A0A131Z0M3	RHIAP	Basic tail secreted protein OS=Rhipicephalus appendiculatus OX=34631 PE=4 SV=1	-2.24118	0.04891	55831	74248.1	56323.2	78533.1	13604.5	14835.4	-18417.1	1.32987	0.411288	0.04891
L7LRS6	9ACAR	Putative bitil peptide OS=Rhipicephalus pulchellus OX=72859 PE=2 SV=1	2.23801	0.04917	23217.5	16817.4	22938.1	16170.1	3215.76	6223.13	6400.1	0.724341	-0.465258	0.04917
Q9TS96	BOVIN	Thymus HYPOCHOLESTEROLEMIC factor (TPHF) (Superoxide dismutase) (SOD) (Fragments) OS=Bos taurus OX=9913 PE=4 SV=1	2.21809	0.05086	6871.27	4907.15	7251.81	5429.59	1116.46	1859.62	1964.12	0.714154	-0.485692	0.05086
Q7M2Q9	BOVIN	Rho protein GDP-dissociation inhibitor (Fragments) OS=Bos taurus OX=9913 PE=1 SV=1	2.20147	0.05231	3153.19	1697.02	2795.9	1172.65	1212	1075.25	1456.17	0.53819	-0.893811	0.05231
G5E5T5	BOVIN	Uncharacterized protein OS=Bos taurus OX=9913 PE=1 SV=1	2.19721	0.05269	24550.2	16774.3	24904.3	17490.5	7590.61	4186.72	7775.87	0.683266	-0.54948	0.05269
A6QNZ7	BOVIN	Keratin 10 (Epidermolytic hyperkeratosis; keratosis palmaris et plantaris) OS=Bos taurus OX=9913 GN=KRT10 PE=2 SV=1	-2.18007	0.05424	889308	2.11012e+06	890046	2.10796e+06	482975	1.28384e+06	-1.22081e+06	2.37276	1.24657	0.05424
P32007	BOVIN	ADP/ATP translocase 3 OS=Bos taurus OX=9913 GN=SLC25A6 PE=1 SV=3	2.1563	0.05646	14567.7	11241.1	14635.7	10173.6	1405.43	3507.85	3326.61	0.771645	-0.37399	0.05646
B0JYN3	BOVIN	L-lactate dehydrogenase OS=Bos taurus OX=9913 GN=LDHB PE=2 SV=1	2.05363	0.0671	9084.53	5923.86	8835.66	6129.63	2005.61	3192.16	3160.68	0.652082	-0.616875	0.0671
G3MYU2	BOVIN	Keratin 77 OS=Bos taurus OX=9913 GN=KRT77 PE=1 SV=1	-2.04884	0.06764	4063.21	10402.2	3794.98	10352	2137.73	7270.79	-6338.96	2.56009	1.35619	0.06764
Q28050	BOVIN	Protein S100-A7 OS=Bos taurus OX=9913 GN=S100A7 PE=1 SV=1	-2.04069	0.06857	45624.5	107112	45146.6	105254	13540.8	72552.8	-61488	2.3477	1.23125	0.06857
A0A1K0FUD3	BOVIN	Globin C1 OS=Bos taurus OX=9913 GN=GLNC1 PE=3 SV=1	-2.0245	0.07045	197329	415648	199116	412362	59020.5	257471	-218319	2.10637	1.07476	0.07045
A4IFN4	BOVIN	LOC615589 protein OS=Bos taurus OX=9913 GN=LOC615589 PE=2 SV=1	1.98358	0.07542	6002.28	2462.59	5766.67	2256.14	4134.87	1417.56	3539.69	0.410276	-1.28533	0.07542
B9UKM3	BOBOX	Cathelicidin 6 OS=Bos indicus x Bos taurus OX=30522 GN=CATHL6 PE=3 SV=1	1.97558	0.07643	11350.9	7716.16	10999.9	5789.27	2389.31	3821.18	3634.77	0.679782	-0.556855	0.07643
F1N076	BOVIN	Ceruloplasmin OS=Bos taurus OX=9913 GN=CP PE=1 SV=2	-1.95395	0.07923	8331.47	10398.2	7530.89	11300.8	1347.99	2212.59	-2066.73	1.24806	0.319691	0.07923
A0A131ZB80	RHIAP	TIL domain containing protein (Fragment) OS=Rhipicephalus appendiculatus OX=34631 PE=4 SV=1	1.93173	0.0822	34947	21525.2	33711.8	19569.8	13203	10739.6	13421.9	0.615937	-0.699146	0.0822
E1BIR8	BOVIN	Uncharacterized protein OS=Bos taurus OX=9913 PE=1 SV=2	1.91953	0.08387	2805.91	1083.01	2717.15	837.907	1904.76	1098.01	1722.91	0.385973	-1.37343	0.08387
Q2KJF1	BOVIN	Alpha-1B-glycoprotein OS=Bos taurus OX=9913 GN=A1BG PE=1 SV=1	1.88881	0.08823	27806.9	18254.6	27612.7	17467.6	6764.07	10378	9552.24	0.656479	-0.607178	0.08823
B0JYQ0	BOVIN	ALB protein OS=Bos taurus OX=9913 GN=ALB PE=2 SV=1	1.88672	0.08854	26367.6	12516.1	24597.6	13168.3	17531.7	4003.87	13851.5	0.474679	-1.07498	0.08854
A0JND2	BOVIN	Keratin, type II cytoskeletal 80 OS=Bos taurus OX=9913 GN=KRT80 PE=2 SV=1	-1.84945	0.09413	16847.4	20759.5	16105.8	20121.9	2092.92	4739.91	-3912.15	1.23221	0.301249	0.09413
G3N0V2	BOVIN	Keratin 1 OS=Bos taurus OX=9913 GN=KRT1 PE=1 SV=1	-1.83352	0.09662	1.59596e+06	3.58794e+06	1.59781e+06	3.54701e+06	819665	2.5318e+06	-1.99197e+06	2.24813	1.16873	0.09662
G5E513	BOVIN	Uncharacterized protein OS=Bos taurus OX=9913 PE=1 SV=1	1.7976	0.10245	17686.3	13190.9	17272.3	12673.7	5478.4	2740.58	4495.42	0.745825	-0.423092	0.10245
L7LTS4	9ACAR	Putative monotil peptide OS=Rhipicephalus pulchellus OX=72859 PE=2 SV=1	1.79375	0.1031	47966.3	29405.7	47005.1	30798.1	23146.4	10327.7	18560.7	0.613048	-0.705928	0.1031
A6QPT4	BOVIN	MPO protein OS=Bos taurus OX=9913 GN=MPO PE=1 SV=1	1.77211	0.10679	238041	177508	237938	177715	41774.3	72497	60533.2	0.745703	-0.423327	0.10679
V5HJX3	IXORI	Histone H2A OS=Ixodes ricinus OX=34613 PE=2 SV=1	1.76644	0.10777	135403	110480	136977	110400	29128	18601.3	24923.3	0.815932	-0.293479	0.10777
A0A088Q0F1	9CETA	Heat shock protein 90kDa alpha OS=Bos taurus x Bos grunniens OX=1167295 PE=2 SV=1	1.74801	0.11104	43728.4	31542	44603.4	31458.6	13644.3	10269	12186.5	0.721315	-0.471299	0.11104
Q95L54	BOVIN	Annexin A8 OS=Bos taurus OX=9913 GN=ANXA8 PE=2 SV=1	1.7277	0.11474	24544.1	15548.6	23749.9	15946	11986.8	4355.62	8995.52	0.633496	-0.658593	0.11474
L7LTA8	9ACAR	Putative group ii salivary lipocalin OS=Rhipicephalus pulchellus OX=72859 PE=2 SV=1	-1.7212	0.11595	111917	163045	112523	166173	23949.7	68708.5	-51128.8	1.45685	0.542849	0.11595
G3N3D0	BOVIN	Galectin OS=Bos taurus OX=9913 GN=LGALS7 PE=4 SV=1	1.71566	0.11699	45285.3	33606.9	43726.8	32886.8	14308.6	8559.75	11678.4	0.742115	-0.430285	0.11699
F1MB08	BOVIN	Alpha-enolase OS=Bos taurus OX=9913 GN=ENO1 PE=3 SV=1	1.67708	0.12446	60217.8	45529.1	59278.1	44362.2	18691.7	10530.1	14688.7	0.756074	-0.4034	0.12446
F1MYG5	BOVIN	Lamin A/C OS=Bos taurus OX=9913 GN=LMNA PE=1 SV=1	1.66834	0.12621	92169.5	61952.9	91022.1	63017.5	43731	7471.02	30216.6	0.672163	-0.573117	0.12621
E1B6Z6	BOVIN	Lipocalin 2 OS=Bos taurus OX=9913 GN=LCN2 PE=1 SV=2	1.65014	0.12993	242701	183253	248519	184892	31425.7	82458.9	59447.2	0.75506	-0.405338	0.12993
A0A131Z286	RHIAP	Glycine rich secreted protein OS=Rhipicephalus appendiculatus OX=34631 PE=4 SV=1	-1.64143	0.13174	231006	279654	228425	281199	62543.2	36860.7	-48648.3	1.21059	0.275715	0.13174
P55052	BOVIN	Fatty acid-binding protein, epidermal OS=Bos taurus OX=9913 GN=FABP5 PE=1 SV=4	-1.63572	0.13294	7028.5	8731.21	7670.62	8600.84	2409.6	833.931	-1702.72	1.24226	0.312966	0.13294
A0A224YB78	9ACAR	Lipocalin OS=Rhipicephalus zambeziensis OX=60191 PE=4 SV=1	-1.6193	0.13645	68064.4	84448.8	64513.3	87217.9	8537.04	23267.8	-16384.4	1.24072	0.311177	0.13645
Q3MHN5	BOVIN	Vitamin D-binding protein OS=Bos taurus OX=9913 GN=GC PE=2 SV=1	1.61265	0.1379	19915.1	15488.9	20080.4	14628.2	4204.28	5246.4	4426.25	0.777744	-0.362632	0.1379
G5E502	BOVIN	Lysozyme OS=Bos taurus OX=9913 GN=LOC781146 PE=3 SV=1	1.59269	0.14231	45460	26718.2	42762.3	25320.5	25577.4	13290.2	18741.8	0.587729	-0.766776	0.14231
F1MUY2	BOVIN	Uncharacterized protein OS=Bos taurus OX=9913 GN=KRT6B PE=1 SV=1	-1.58416	0.14424	92951.7	180045	95008.4	182538	63816.4	118586	-87093.6	1.93698	0.953807	0.14424
A0A0K8RP30	IXORI	Putative ubiquitin/40s ribosomal protein s27a fusion (Fragment) OS=Ixodes ricinus OX=34613 PE=2 SV=1	1.56318	0.14907	38775.8	30589	38178.5	31582.3	11268.5	6131.59	8186.87	0.788867	-0.342147	0.14907
A6H7J6	BOVIN	Protein disulfide-isomerase OS=Bos taurus OX=9913 GN=P4HB PE=1 SV=1	1.55521	0.15095	10387.8	7457.68	10033.8	7679.56	3795.86	2624.77	2930.09	0.717929	-0.478088	0.15095
F1MSZ6	BOVIN	Antithrombin-III OS=Bos taurus OX=9913 GN=SERPINC1 PE=3 SV=1	-1.5519	0.15173	7610.32	9371.84	7620.95	8488.59	1184.76	2515.3	-1761.52	1.23146	0.300375	0.15173
L7LZE4	9ACAR	Putative glycine rich protein OS=Rhipicephalus pulchellus OX=72859 PE=2 SV=1	-1.54689	0.15293	7831.3	9693.98	7108.99	9311.5	2359.19	1770.32	-1862.68	1.23785	0.307838	0.15293
F1MIC8	BOVIN	Protein-glutamine gamma-glutamyltransferase E OS=Bos taurus OX=9913 GN=TGM3 PE=4 SV=2	-1.54579	0.15319	14627.9	32911.6	15157.1	32763.4	8266.03	27768.4	-18283.7	2.24992	1.16987	0.15319
A0A1L3G6H3	BOVIN	Tissue inhibitor of metalloproteinase 1 OS=Bos taurus OX=9913 GN=TIMP1 PE=2 SV=1	-1.49876	0.16482	2398.23	19191.8	2069.16	2209.49	1069.63	27425.7	-16793.6	8.00249	3.00045	0.16482
P19120	BOVIN	Heat shock cognate 71 kDa protein OS=Bos taurus OX=9913 GN=HSPA8 PE=1 SV=2	1.4929	0.16633	66085.3	48924.4	63729.6	49377.3	24087.1	14581.9	17161	0.740321	-0.433777	0.16633
D4QBB4	BOVIN	Globin A1 OS=Bos taurus OX=9913 GN=HBB PE=3 SV=1	-1.48417	0.16858	56229.9	93913.7	57026.1	92843.9	7102.41	61786.9	-37683.9	1.67018	0.74	0.16858
P68432	BOVIN	Histone H3.1 OS=Bos taurus OX=9913 PE=1 SV=2	1.47365	0.17134	123469	109808	120726	111656	6181.25	21849.5	13660.9	0.889357	-0.169165	0.17134
A4IF76	BOVIN	MGC140461 protein OS=Bos taurus OX=9913 GN=MGC140461 PE=2 SV=1	1.44951	0.17782	6268.14	4632.4	6057.54	4412.2	1643.69	2222.4	1635.74	0.739039	-0.436278	0.17782
P19858	BOVIN	L-lactate dehydrogenase A chain OS=Bos taurus OX=9913 GN=LDHA PE=2 SV=2	1.43214	0.18261	18586.2	13513	19424.5	14039.4	6388.4	5871.83	5073.17	0.727046	-0.459881	0.18261
K4JDR8	BOVIN	Alpha-2-macroglobulin variant 5 OS=Bos taurus OX=9913 GN=A2M PE=2 SV=1	-1.42472	0.18469	20772.9	28055.4	20368	26973.3	8547.21	9149.4	-7282.51	1.35058	0.433576	0.18469
Q3T0D0	BOVIN	Heterogeneous nuclear ribonucleoprotein K OS=Bos taurus OX=9913 GN=HNRNPK PE=2 SV=1	1.41304	0.188	6306.72	4781.72	5617.33	4561.53	2288.41	1323.51	1525	0.758194	-0.399362	0.188
Q45R50	RHIMP	Salivary gland metalloprotease OS=Rhipicephalus microplus OX=6941 GN=MP2 PE=2 SV=1	1.41181	0.18836	2427.42	1491.52	2344.61	1400.6	1356.52	892.506	935.904	0.614445	-0.702644	0.18836
K9MNT8	BOVIN	Resistin transcript variant 1 OS=Bos taurus OX=9913 GN=RETN PE=2 SV=1	-1.39269	0.1939	8286.14	10677.7	7781.96	10228.1	1779.38	3811.53	-2391.61	1.28863	0.365836	0.1939
G3N2H4	BOVIN	Azurocidin 1 OS=Bos taurus OX=9913 GN=AZU1 PE=1 SV=1	1.3743	0.19936	139643	115847	144023	113006	10602.1	41067.1	23796.4	0.829592	-0.269526	0.19936
Q0VCX2	BOVIN	Endoplasmic reticulum chaperone BiP OS=Bos taurus OX=9913 GN=HSPA5 PE=2 SV=1	1.34462	0.20845	18041.4	13919.6	17833.7	13177.6	6624.76	3534.61	4121.82	0.771535	-0.374196	0.20845
A0A0F6QNP7	BOVIN	Complement component 3 OS=Bos taurus OX=9913 GN=C3 PE=2 SV=1	1.31013	0.21945	79756.7	64806.6	78412.7	63652.9	25355.5	11763.5	14950	0.812555	-0.299463	0.21945
F1N2R1	BOVIN	Stomatin OS=Bos taurus OX=9913 GN=STOM PE=1 SV=2	-1.29109	0.22572	36510.7	49334.2	36808.2	50480.8	5709.71	23649.7	-12823.6	1.35123	0.434272	0.22572
B5T254	BOBOX	Peptidoglycan-recognition protein OS=Bos indicus x Bos taurus OX=30522 GN=PGLYRP1 PE=3 SV=1	-1.28422	0.22802	244591	286799	248345	286097	49238.8	63692.7	-42207.9	1.17257	0.229668	0.22802
E9RHW1	BOVIN	Heat shock 27kDa protein 1 OS=Bos taurus OX=9913 GN=HSPB1 PE=2 SV=1	1.28383	0.22815	208565	174697	210519	173206	63605.5	11400.9	33868.2	0.837613	-0.255644	0.22815
Q9N138	BOVIN	Peptidyl-prolyl cis-trans isomerase (Fragment) OS=Bos taurus OX=9913 PE=2 SV=1	1.26901	0.23318	21788.5	17123.9	20447.5	18016.6	6926.29	5752.71	4664.58	0.785916	-0.347553	0.23318
A0A224Y4K0	9ACAR	Pancreatic trypsin inhibitor OS=Rhipicephalus zambeziensis OX=60191 PE=4 SV=1	-1.25491	0.23805	24.074	140.967	0	0	58.9689	220.414	-116.893	5.85557	2.54981	0.23805
P04272	BOVIN	Annexin A2 OS=Bos taurus OX=9913 GN=ANXA2 PE=1 SV=2	1.24694	0.24083	75740.6	54174.3	74530.6	54361.4	37163.3	20338.8	21566.3	0.715261	-0.483459	0.24083
E1BI98	BOVIN	Collagen type VI alpha 1 chain OS=Bos taurus OX=9913 GN=COL6A1 PE=1 SV=1	-1.20022	0.25771	20223.9	26558.1	20787.1	25919.7	4488.92	12122.8	-6334.18	1.3132	0.39309	0.25771
A6QLB7	BOVIN	Adenylyl cyclase-associated protein OS=Bos taurus OX=9913 GN=CAP1 PE=1 SV=1	1.17437	0.26745	10231.1	7517.54	9589.8	7085.29	3485.53	4459.31	2713.55	0.734774	-0.444628	0.26745
F1MKG2	BOVIN	Collagen type VI alpha 2 chain OS=Bos taurus OX=9913 GN=COL6A2 PE=1 SV=2	-1.17002	0.26912	19828	25627	19331.2	24745	3468.19	11634.4	-5798.93	1.29246	0.370121	0.26912
A0A224YCE9	9ACAR	Cystatin OS=Rhipicephalus zambeziensis OX=60191 PE=4 SV=1	-1.16281	0.2719	43905	52868.1	43736.1	53669.1	7492.76	17330.7	-8963.12	1.20415	0.268013	0.2719
F1MD73	BOVIN	Uncharacterized protein OS=Bos taurus OX=9913 PE=1 SV=2	-1.14718	0.27801	5285.99	6756.91	5346.17	6340.62	603.114	3082.3	-1470.92	1.27827	0.354189	0.27801
L7LTJ2	9ACAR	Putative bitil peptide OS=Rhipicephalus pulchellus OX=72859 PE=2 SV=1	-1.13863	0.2814	8343.75	9933.41	8430.5	9579.71	1450.57	3096.88	-1589.66	1.19052	0.251593	0.2814
F1MX48	BOVIN	UV-stimulated scaffold protein A OS=Bos taurus OX=9913 GN=UVSSA PE=3 SV=2	1.13014	0.2848	2845.56	2007.61	2687.43	1892.53	1537.92	966.12	837.95	0.705524	-0.503234	0.2848
Q3SZV7	BOVIN	Hemopexin OS=Bos taurus OX=9913 GN=HPX PE=2 SV=1	1.1115	0.29236	36228	28264.8	35886.4	27480.1	16108.9	6962.52	7963.21	0.780192	-0.358099	0.29236
E1BKA1	BOVIN	Protein S100 OS=Bos taurus OX=9913 GN=LOC786350 PE=1 SV=2	-1.11117	0.2925	15478.7	22862.8	15972.2	21059.9	2510.09	16083.1	-7384.13	1.47705	0.562721	0.2925
F1MLB8	BOVIN	ATP synthase subunit alpha OS=Bos taurus OX=9913 GN=ATP5F1A PE=1 SV=1	1.10969	0.2931	38455.5	33674.3	38862.3	31902.7	9782.62	3959.87	4781.13	0.875671	-0.191539	0.2931
Q95M18	BOVIN	Endoplasmin OS=Bos taurus OX=9913 GN=HSP90B1 PE=2 SV=1	1.10695	0.29423	11730.6	9701.19	11183.4	10432.9	3651.18	2614.36	2029.37	0.827001	-0.274039	0.29423
E2J6Q4	9ACAR	Gly-Tyr rich salivary protein OS=Hyalomma rufipes OX=72862 PE=2 SV=1	-1.09848	0.29774	61303.9	89927.1	61678.5	90153.2	27826.5	57441.5	-28623.3	1.46691	0.552779	0.29774
P00829	BOVIN	ATP synthase subunit beta, mitochondrial OS=Bos taurus OX=9913 GN=ATP5F1B PE=1 SV=2	1.05046	0.31823	38616.4	32067.3	39463.9	30087.2	14285.2	5398.51	6549.09	0.830406	-0.268111	0.31823
A0A224YMC8	9ACAR	Lipocalin OS=Rhipicephalus zambeziensis OX=60191 PE=4 SV=1	-1.04491	0.32066	13591.7	18094.1	13393.2	18822	6430.36	8369.56	-4502.42	1.33126	0.412795	0.32066
Q3ZBS7	BOVIN	Vitronectin OS=Bos taurus OX=9913 GN=VTN PE=1 SV=1	1.03345	0.32574	47243.9	43419.6	46849	42853.4	7524.8	5053.92	3824.33	0.919051	-0.121783	0.32574
E1BH06	BOVIN	Uncharacterized protein OS=Bos taurus OX=9913 GN=LOC617696 PE=1 SV=2	1.02101	0.33131	38251.4	33329.8	38113	32428.5	7320.26	9264.39	4921.65	0.871334	-0.198702	0.33131
F1N650	BOVIN	Annexin OS=Bos taurus OX=9913 GN=ANXA1 PE=3 SV=1	-1.00282	0.3396	350371	428299	353493	422474	87754.6	168910	-77927.5	1.22241	0.289733	0.3396
A0A224YR78	9ACAR	TIL domain containing protein OS=Rhipicephalus zambeziensis OX=60191 PE=4 SV=1	-0.994501	0.34343	3972.39	4879.85	4594.42	4715.02	2033.29	928.168	-907.467	1.22844	0.296832	0.34343
Q0P5K6	BOVIN	Corneodesmosin OS=Bos taurus OX=9913 GN=CDSN PE=2 SV=1	0.983763	0.34843	18936.5	15034.5	18872.6	13921.3	7640.5	6001.25	3901.96	0.793945	-0.33289	0.34843
A0A224YDA4	9ACAR	Glycine rich superfamily member (Fragment) OS=Rhipicephalus zambeziensis OX=60191 PE=4 SV=1	0.976488	0.35185	112694	103530	111104	101304	13458.4	18634.6	9163.52	0.918687	-0.122355	0.35185
Q3ZBD7	BOVIN	Glucose-6-phosphate isomerase OS=Bos taurus OX=9913 GN=GPI PE=2 SV=4	0.952167	0.36346	13083.1	10346.6	13283.1	9902.15	5717.85	4106.66	2736.51	0.790837	-0.338548	0.36346
G5E5H7	BOVIN	Uncharacterized protein OS=Bos taurus OX=9913 GN=PAEP PE=3 SV=1	-0.947957	0.3655	7901.94	8810.61	7914.19	9160.27	1559.98	1754.83	-908.67	1.11499	0.157035	0.3655
L7LRL1	9ACAR	Putative bilaris OS=Rhipicephalus pulchellus OX=72859 PE=2 SV=1	-0.922177	0.37815	1133.51	1447.53	1158.67	1407.38	373.402	745.841	-314.016	1.27703	0.352791	0.37815
F1MC48	BOVIN	IQ motif containing GTPase activating protein 1 OS=Bos taurus OX=9913 GN=IQGAP1 PE=1 SV=2	-0.890359	0.39419	12370.3	17165	12202.1	14529.1	4357.71	12450.2	-4794.68	1.3876	0.472588	0.39419
Q5EA67	BOVIN	Inter-alpha (Globulin) inhibitor H4 (Plasma Kallikrein-sensitive glycoprotein) OS=Bos taurus OX=9913 GN=ITIH4 PE=2 SV=1	-0.890137	0.3943	14192.2	16332.9	14667.6	16097.4	5313.79	2542.86	-2140.73	1.15084	0.202685	0.3943
A0A0M4MD57	BOVIN	Haptoglobin OS=Bos taurus OX=9913 GN=HP PE=2 SV=1	-0.8782	0.40044	148946	159132	151081	158123	9646.52	26721.3	-10185.4	1.06838	0.0954287	0.40044
Q5E956	BOVIN	Triosephosphate isomerase OS=Bos taurus OX=9913 GN=TPI1 PE=2 SV=3	-0.87446	0.40238	7611.27	11624.9	7572.59	7414.61	3300.19	10747.5	-4013.64	1.52733	0.61101	0.40238
B7SP63	DERVA	Putative cement protein RIM36 (Fragment) OS=Dermacentor variabilis OX=34621 PE=2 SV=1	0.865586	0.407	114628	99458.7	113698	96506.4	29015	31634.7	15168.9	0.867668	-0.204784	0.407
Q9BGI4	BOVIN	Peroxiredoxin 1 OS=Bos taurus OX=9913 PE=2 SV=1	0.865379	0.40711	16258.2	13939.2	16271.8	14239.5	5682.58	3285.52	2319	0.857364	-0.22202	0.40711
G3N0Z3	BOVIN	Uncharacterized protein OS=Bos taurus OX=9913 PE=4 SV=1	-0.841397	0.41979	4088.34	4548.48	4125.3	4184.26	460.251	1258.04	-460.147	1.11255	0.153872	0.41979
F1MIN1	BOVIN	Voltage-dependent anion-selective channel protein 1 OS=Bos taurus OX=9913 GN=VDAC1 PE=1 SV=2	-0.82205	0.43021	7456.83	9377.52	5797.81	8185.37	4028.47	4065.19	-1920.69	1.25757	0.330644	0.43021
P10096	BOVIN	Glyceraldehyde-3-phosphate dehydrogenase OS=Bos taurus OX=9913 GN=GAPDH PE=1 SV=4	-0.8206	0.431	183072	206012	184488	209256	51163.4	45509.8	-22939.7	1.1253	0.170315	0.431
Q28161	BOVIN	Plakophilin-1 OS=Bos taurus OX=9913 GN=PKP1 PE=2 SV=1	0.817379	0.43275	45901.4	33952.7	45566.2	32305.2	31604.2	16832.5	11948.7	0.739689	-0.43501	0.43275
Q1JPB0	BOVIN	Leukocyte elastase inhibitor OS=Bos taurus OX=9913 GN=SERPINB1 PE=2 SV=2	-0.816186	0.43341	170178	200764	171672	199680	29140.6	87044.3	-30585.9	1.17973	0.238455	0.43341
B0JYN9	BOVIN	Ras-related C3 botulinum toxin substrate 2 (Rho family, small GTP binding protein Rac2) OS=Bos taurus OX=9913 GN=RAC2 PE=2 SV=1	-0.793905	0.44568	8806.83	10698.5	8699.01	11282.8	810.336	5779.82	-1891.62	1.21479	0.280707	0.44568
A0A224YCW9	9ACAR	Glycine rich superfamily member OS=Rhipicephalus zambeziensis OX=60191 PE=4 SV=1	-0.778487	0.45431	23211.4	28677.1	23897.4	27887.4	4193.73	16678.7	-5465.74	1.23548	0.305068	0.45431
B9TUC6	BOBOX	Cathelicidin 7 OS=Bos indicus x Bos taurus OX=30522 PE=3 SV=1	-0.7763	0.45554	32937.9	37753.5	32910.2	36700.8	6071.5	13929	-4815.57	1.1462	0.19686	0.45554
P61157	BOVIN	Actin-related protein 3 OS=Bos taurus OX=9913 GN=ACTR3 PE=1 SV=3	0.757322	0.46633	8182.94	6859.06	8145.88	6510.38	2710.91	3314.55	1323.88	0.838214	-0.254609	0.46633
Q7SIH1	BOVIN	Alpha-2-macroglobulin OS=Bos taurus OX=9913 GN=A2M PE=1 SV=2	-0.742588	0.47481	114560	127165	114902	121697	35330.5	21921.3	-12605	1.11003	0.150599	0.47481
A0A131YF72	RHIAP	Glycine rich superfamily member OS=Rhipicephalus appendiculatus OX=34631 PE=4 SV=1	-0.727043	0.48387	260189	283209	256333	293730	72692.5	27033.6	-23019.9	1.08847	0.122307	0.48387
Q92176	BOVIN	Coronin-1A OS=Bos taurus OX=9913 GN=CORO1A PE=1 SV=3	0.716645	0.48999	10217.4	9187.79	9687.74	8643.11	1428.22	3216.26	1029.58	0.899232	-0.153234	0.48999
A0A224YCE0	9ACAR	Basic tail secreted protein (Fragment) OS=Rhipicephalus zambeziensis OX=60191 PE=4 SV=1	-0.71544	0.4907	25884	29769.9	25745.3	28663.7	8638.44	10118.1	-3885.82	1.15012	0.201789	0.4907
A0A224YD77	9ACAR	Gluzincin OS=Rhipicephalus zambeziensis OX=60191 PE=4 SV=1	0.712202	0.49262	36431.3	32191.8	35049.8	32829.7	11263.9	9259.16	4239.53	0.88363	-0.178486	0.49262
F1MNV5	BOVIN	Kininogen-1 OS=Bos taurus OX=9913 GN=KNG1 PE=4 SV=2	0.711548	0.49301	10803.6	8823.21	10881	9837.21	5125.96	4494.48	1980.35	0.816695	-0.292132	0.49301
L7MDR3	9ACAR	Putative glycine rich protein (Fragment) OS=Rhipicephalus pulchellus OX=72859 PE=2 SV=1	-0.709109	0.49446	7.60286e+06	9.4221e+06	7.63449e+06	9.44274e+06	2.33172e+06	5.83564e+06	-1.81924e+06	1.23928	0.309506	0.49446
A5D7D1	BOVIN	Alpha-actinin-4 OS=Bos taurus OX=9913 GN=ACTN4 PE=2 SV=1	0.698765	0.50063	48199.6	41952.3	47710.5	42700.4	16200.2	14735.6	6247.24	0.870388	-0.200269	0.50063
Q9TU03	BOVIN	Rho GDP-dissociation inhibitor 2 OS=Bos taurus OX=9913 GN=ARHGDIB PE=2 SV=3	0.690202	0.50577	2710.72	2350.23	2449.28	2259.25	1126.22	606.912	360.485	0.867015	-0.205871	0.50577
F1N5L6	BOVIN	Desmocollin-3 OS=Bos taurus OX=9913 GN=DSC3 PE=4 SV=2	0.688474	0.50681	18660.7	15067.4	17766.5	14840.6	10841.7	6774.61	3593.25	0.807443	-0.308568	0.50681
F1MQ37	BOVIN	Myosin heavy chain 9 OS=Bos taurus OX=9913 GN=MYH9 PE=1 SV=2	0.687326	0.5075	90541.9	80478.4	90928	83716.4	27400.7	23139.7	10063.5	0.888852	-0.169984	0.5075
F1MVJ8	BOVIN	Olfactomedin 4 OS=Bos taurus OX=9913 GN=OLFM4 PE=4 SV=1	-0.684238	0.50937	7034.27	8853.51	7221.73	8989.25	2764.5	5896.78	-1819.24	1.25862	0.331848	0.50937
P81947	BOVIN	Tubulin alpha-1B chain OS=Bos taurus OX=9913 PE=1 SV=2	0.683794	0.50964	43470.1	38622.2	44169.6	36344.3	12521.1	12034	4847.99	0.888476	-0.170596	0.50964
Q3MHL4	BOVIN	Adenosylhomocysteinase OS=Bos taurus OX=9913 GN=AHCY PE=2 SV=3	0.674567	0.51524	8506.69	7331.38	8406.4	6351.47	1447.88	4014.7	1175.32	0.861836	-0.214514	0.51524
Q9TTE1	BOVIN	Serpin A3-1 OS=Bos taurus OX=9913 GN=SERPINA3-1 PE=1 SV=3	-0.668998	0.51864	91102.9	105531	93247.1	106027	46174.5	25668.2	-14428.6	1.15838	0.212105	0.51864
A5PJT7	BOVIN	ECM1 protein OS=Bos taurus OX=9913 GN=ECM1 PE=2 SV=1	-0.666226	0.52034	9913.22	11225.5	10761.7	11380.3	3046.67	3741.19	-1312.28	1.13238	0.179354	0.52034
A7MAZ5	BOVIN	Histone H1.3 OS=Bos taurus OX=9913 GN=HIST1H1D PE=1 SV=1	0.664294	0.52152	65730.5	61246.1	63552	61965.6	13075.4	10121.9	4484.34	0.931777	-0.101944	0.52152
L7LTM1	9ACAR	Putative heptalaris OS=Rhipicephalus pulchellus OX=72859 PE=2 SV=1	0.655341	0.52704	9626.46	8251.93	9252.85	7494.73	2848.94	4275.4	1374.54	0.857213	-0.222275	0.52704
G3X748	BOVIN	POF1B, actin binding protein OS=Bos taurus OX=9913 GN=POF1B PE=4 SV=1	-0.650917	0.52977	3669.8	4598.09	3370.68	4122.58	2005.64	2860.13	-928.289	1.25295	0.325333	0.52977
L7M961	9ACAR	Putative tick salivary antigen-5 protein OS=Rhipicephalus pulchellus OX=72859 PE=2 SV=1	-0.646331	0.53262	7532.65	8354.67	7508.79	7694.65	1891.16	2475.66	-822.026	1.10913	0.149426	0.53262
P60661	BOVIN	Myosin light polypeptide 6 OS=Bos taurus OX=9913 GN=MYL6 PE=2 SV=2	-0.635583	0.53932	17812.7	20192.5	17844.9	19339.1	6972.23	5958.83	-2379.83	1.1336	0.180915	0.53932
Q0VC36	BOVIN	14-3-3 protein sigma OS=Bos taurus OX=9913 GN=SFN PE=2 SV=1	0.61415	0.55283	30943.1	25741.5	29246.7	25825.3	17181.6	11627.4	5201.6	0.831898	-0.265522	0.55283
B0JYN6	BOVIN	Alpha-2-HS-glycoprotein OS=Bos taurus OX=9913 GN=AHSG PE=2 SV=1	0.610488	0.55516	38175.7	33583	37999.7	32814.9	15255.9	10335.8	4592.69	0.879696	-0.184923	0.55516
I6XM79	9CETA	S100A8 protein OS=Bos taurus x Bos indicus OX=30523 GN=S100A8 PE=3 SV=1	-0.606084	0.55796	94300.9	108550	95051	106220	28951.8	49779.8	-14248.8	1.1511	0.203013	0.55796
B0JYL8	BOVIN	Cofilin 1 (Non-muscle) OS=Bos taurus OX=9913 GN=CFL1 PE=2 SV=1	0.5994	0.56224	19354.6	16950.7	19606.7	18097	5656.02	8031.74	2403.83	0.875801	-0.191326	0.56224
A0A224YL63	9ACAR	TIL domain containing protein OS=Rhipicephalus zambeziensis OX=60191 PE=4 SV=1	0.583256	0.57264	20478.7	18430.9	20377.1	19137.5	6250.87	5906.98	2047.85	0.900001	-0.152002	0.57264
A0A034WZ79	RHIMP	Glycine-rich protein 3 (Fragment) OS=Rhipicephalus microplus OX=6941 PE=4 SV=1	-0.577539	0.57635	3.70731e+06	4.14886e+06	3.63037e+06	4.17179e+06	941881	1.61864e+06	-441553	1.1191	0.162343	0.57635
P68103	BOVIN	Elongation factor 1-alpha 1 OS=Bos taurus OX=9913 GN=EEF1A1 PE=1 SV=1	0.561516	0.58681	94514.5	87236.1	95052.9	86630.2	21260	23581.9	7278.43	0.922991	-0.115611	0.58681
Q3T0P6	BOVIN	Phosphoglycerate kinase 1 OS=Bos taurus OX=9913 GN=PGK1 PE=2 SV=3	0.55634	0.59021	25448.2	22922.9	24864.3	22108.9	9168.96	6289.12	2525.31	0.900767	-0.150774	0.59021
F1MUE4	BOVIN	Gasdermin A OS=Bos taurus OX=9913 GN=GSDMA PE=4 SV=1	-0.539554	0.60131	24075.5	27443.1	23449.8	28261	7106.89	13536.2	-3367.61	1.13988	0.188878	0.60131
Q3T0U2	BOVIN	60S ribosomal protein L14 OS=Bos taurus OX=9913 GN=RPL14 PE=2 SV=3	-0.535542	0.60398	7193.57	8607.7	7178.62	7368.59	933.034	6400.34	-1414.12	1.19658	0.258919	0.60398
Q8SPJ1	BOVIN	Junction plakoglobin OS=Bos taurus OX=9913 GN=JUP PE=2 SV=1	-0.53273	0.60586	116287	139777	114377	138001	69041.5	83057.4	-23489.8	1.202	0.265435	0.60586
P63103	BOVIN	14-3-3 protein zeta/delta OS=Bos taurus OX=9913 GN=YWHAZ PE=1 SV=1	0.526437	0.61006	22347.2	19082.1	22263.4	18596.1	11559.2	9858.73	3265.1	0.853892	-0.227874	0.61006
F1MC11	BOVIN	Keratin, type I cytoskeletal 14 OS=Bos taurus OX=9913 GN=KRT14 PE=1 SV=2	-0.52563	0.6106	1.80539e+06	2.12908e+06	1.8063e+06	2.13548e+06	1.16242e+06	961333	-323691	1.17929	0.237921	0.6106
Q865V6	BOVIN	Macrophage-capping protein OS=Bos taurus OX=9913 GN=CAPG PE=2 SV=1	0.479279	0.64205	1613.06	1305.32	1369.24	1063.38	1224.69	986.78	307.736	0.809222	-0.305392	0.64205
V6F9A2	BOVIN	Apolipoprotein A-I preproprotein OS=Bos taurus OX=9913 GN=APOA1 PE=3 SV=1	-0.447611	0.66397	137720	151792	138410	149262	61559.5	46270.3	-14072.5	1.10218	0.140363	0.66397
A0A224YRI1	9ACAR	TIL domain containing protein OS=Rhipicephalus zambeziensis OX=60191 PE=4 SV=1	0.431624	0.67517	16716.6	14656.5	16000.7	13154.3	5202.8	10469.3	2060.04	0.876766	-0.189736	0.67517
A6QNL5	BOVIN	PDIA6 protein (Fragment) OS=Bos taurus OX=9913 GN=PDIA6 PE=1 SV=1	0.430829	0.67573	10104.3	8586.18	9869.24	5343.85	3671.33	7811.88	1518.17	0.849751	-0.234888	0.67573
A0A0K8RP33	IXORI	Putative myosin regulatory light chain ef-hand protein superfamily (Fragment) OS=Ixodes ricinus OX=34613 PE=2 SV=1	0.42559	0.67942	11905.2	10884.8	11183.8	10273.8	5165.69	2794.15	1020.4	0.914289	-0.129278	0.67942
M5FJW2	BOVIN	40S ribosomal protein S2 OS=Bos taurus OX=9913 GN=RPS2 PE=3 SV=1	0.422177	0.68183	6782.49	6134.17	7102.28	5554.26	1014.14	3622.3	648.32	0.904413	-0.144947	0.68183
E1B8B5	BOVIN	Uncharacterized protein OS=Bos taurus OX=9913 PE=3 SV=2	-0.420004	0.68336	12503.7	13937.6	12414.6	13783.3	4240.01	7207.52	-1433.83	1.11467	0.156619	0.68336
G5E604	BOVIN	Uncharacterized protein OS=Bos taurus OX=9913 PE=1 SV=1	-0.402444	0.69583	35423.6	37564.9	34215.4	39397.3	11594.4	5951.24	-2141.21	1.06045	0.0846707	0.69583
Q1RMN8	BOVIN	Immunoglobulin light chain, lambda gene cluster OS=Bos taurus OX=9913 GN=IGL@ PE=2 SV=1	-0.38671	0.70707	3498.71	3814.98	3411.22	3892.12	1882.71	684.578	-316.269	1.0904	0.124852	0.70707
A7Z014	BOVIN	TKT protein OS=Bos taurus OX=9913 GN=TKT PE=1 SV=1	0.386211	0.70743	38073.1	34493.9	37757.4	35281	10457.7	20148.2	3579.19	0.905992	-0.14243	0.70743
A0A131YLU7	RHIAP	Aminopeptidase N OS=Rhipicephalus appendiculatus OX=34631 PE=4 SV=1	-0.381642	0.71071	19864.7	20373.3	19360.9	20541.8	1955.8	2613.81	-508.629	1.0256	0.0364747	0.71071
L7LTV7	9ACAR	Uncharacterized protein OS=Rhipicephalus pulchellus OX=72859 PE=2 SV=1	-0.363472	0.72382	3068.64	3478.41	3206.92	3641.17	1600.76	2250.2	-409.769	1.13353	0.180828	0.72382
M0QVY0	BOVIN	Uncharacterized protein OS=Bos taurus OX=9913 GN=KRT6A PE=3 SV=1	-0.359523	0.72668	540453	605706	534876	599292	350879	273013	-65253.3	1.12074	0.164449	0.72668
O02717	BOVIN	Non-muscle myosin heavy chain (Fragment) OS=Bos taurus OX=9913 PE=2 SV=2	-0.357056	0.72847	3510.22	3813.83	3139.23	4116.26	1372.55	1566.66	-303.613	1.08649	0.11968	0.72847
P33046	BOVIN	Cathelicidin-4 OS=Bos taurus OX=9913 GN=CATHL4 PE=1 SV=1	0.346733	0.73598	53858.8	52207.8	54235.5	50947.5	3191.31	11218.2	1650.97	0.969346	-0.0449159	0.73598
Q3ZC00	BOVIN	Lymphocyte cytosolic protein 1 (L-plastin) OS=Bos taurus OX=9913 GN=LCP1 PE=2 SV=1	-0.313311	0.76048	28399.2	30774.3	27550	29596.2	7886.65	16810.8	-2375.12	1.08363	0.115877	0.76048
A0A131Z256	RHIAP	Lipocalin OS=Rhipicephalus appendiculatus OX=34631 PE=4 SV=1	-0.311095	0.76212	2642.13	2795.69	2574.72	2572.02	490.778	1104.94	-153.551	1.05812	0.0814983	0.76212
L7LTX6	9ACAR	Putative tick salivary metalloprotease OS=Rhipicephalus pulchellus OX=72859 PE=2 SV=1	0.290928	0.77705	6155.44	5868.65	5647.76	5500.18	2152.71	1093.83	286.792	0.953408	-0.0688338	0.77705
P79105	BOVIN	Protein S100-A12 OS=Bos taurus OX=9913 GN=S100A12 PE=1 SV=3	0.27627	0.78797	83717.7	78998.7	83997.3	79560.8	30883.6	28227.9	4719.04	0.943631	-0.0837045	0.78797
A0A224YDB2	9ACAR	Pancreatic trypsin inhibitor OS=Rhipicephalus zambeziensis OX=60191 PE=4 SV=1	-0.270943	0.79195	4026.43	4236.91	4057.94	4195.49	1667.52	916.717	-210.482	1.05228	0.0735121	0.79195
P34955	BOVIN	Alpha-1-antiproteinase OS=Bos taurus OX=9913 GN=SERPINA1 PE=1 SV=1	0.254516	0.80425	12582.9	12003	12737.5	12022.9	5380.38	1482.7	579.892	0.953914	-0.0680683	0.80425
Q148H7	BOVIN	Keratin, type II cytoskeletal 79 OS=Bos taurus OX=9913 GN=KRT79 PE=2 SV=1	0.250751	0.80708	334663	309020	333058	309291	211653	133975	25642.5	0.923378	-0.115007	0.80708
G5E5A9	BOVIN	Fibronectin OS=Bos taurus OX=9913 GN=FN1 PE=4 SV=1	-0.242357	0.8134	34018.1	34934	34380.2	34082.2	3086.46	8727.42	-915.916	1.02692	0.03833	0.8134
A7MB62	BOVIN	Actin-related protein 2 OS=Bos taurus OX=9913 GN=ACTR2 PE=1 SV=1	0.234786	0.81911	3895.22	3635.57	3296.03	3884.15	1868.61	1961.21	259.648	0.933342	-0.0995226	0.81911
P32592	BOVIN	Integrin beta-2 OS=Bos taurus OX=9913 GN=ITGB2 PE=1 SV=1	-0.226591	0.82531	21229.9	21986.4	21358	22623.6	2258.11	7860.37	-756.536	1.03564	0.0505163	0.82531
L7MA30	9ACAR	Putative 16 kDa family member OS=Rhipicephalus pulchellus OX=72859 PE=2 SV=1	0.2181	0.83174	9177.2	8725.65	8558.09	9038.57	2670.54	4311.25	451.548	0.950797	-0.0727911	0.83174
P81948	BOVIN	Tubulin alpha-4A chain OS=Bos taurus OX=9913 GN=TUBA4A PE=1 SV=2	-0.209563	0.83822	17127	17858.4	17232.4	17903.7	4860.96	7033.24	-731.451	1.04271	0.0603345	0.83822
E1BHJ0	BOVIN	Profilin OS=Bos taurus OX=9913 PE=3 SV=1	0.20853	0.839	4825.7	4549.05	4700.62	4633.92	1749.52	2738.53	276.651	0.942671	-0.0851734	0.839
A0A224Y1X4	9ACAR	Pancreatic trypsin inhibitor (Fragment) OS=Rhipicephalus zambeziensis OX=60191 PE=4 SV=1	0.206585	0.84048	44445.3	42740.7	44865.8	42875	10560.9	17233.6	1704.65	0.961646	-0.0564218	0.84048
P40673	BOVIN	High mobility group protein B2 OS=Bos taurus OX=9913 GN=HMGB2 PE=1 SV=3	0.19869	0.84649	2364.72	2276.47	2093.06	2203.65	853.375	674.826	88.249	0.962681	-0.0548703	0.84649
B9TUC3	BOBOX	Cathelicidin 2 (Fragment) OS=Bos indicus x Bos taurus OX=30522 PE=3 SV=1	-0.197725	0.84722	11355.3	11637	10977.1	11745	3185.66	1426.07	-281.74	1.02481	0.0353583	0.84722
Q5KR47	BOVIN	Tropomyosin alpha-3 chain OS=Bos taurus OX=9913 GN=TPM3 PE=2 SV=1	0.185065	0.85688	9820.72	9348.73	9988.25	9655.46	4068.79	4740.5	471.991	0.951939	-0.0710586	0.85688
L7M9R2	9ACAR	Putative animal peptidoglycan recognition protein logous to bacteriophage t3 lysozyme OS=Rhipicephalus pulchellus OX=72859 PE=2 SV=1	-0.18468	0.85717	33087.5	34396	30843.9	32623.4	11578.1	12928.3	-1308.48	1.03955	0.0559538	0.85717
G3X7J1	BOVIN	Non-specific cytotoxic cell receptor protein 1 homolog (zebrafish) OS=Bos taurus OX=9913 GN=NCCRP1 PE=4 SV=1	0.178387	0.86198	4484.27	4263.11	4433.8	4281.55	1925.5	2348.25	221.154	0.950682	-0.0729649	0.86198
P48616	BOVIN	Vimentin OS=Bos taurus OX=9913 GN=VIM PE=1 SV=3	-0.172931	0.86616	100787	104507	102436	102454	28400.5	44380.2	-3719.81	1.03691	0.0522874	0.86616
A5HLY3	BOBOX	Lactoferrin OS=Bos indicus x Bos taurus OX=30522 PE=2 SV=1	0.15497	0.87993	1789.98	1683.12	1647.79	1225.61	1075.6	1302.18	106.854	0.940304	-0.0888006	0.87993
F1MN78	BOVIN	Serpin B4 OS=Bos taurus OX=9913 PE=2 SV=1	-0.147012	0.88604	19486.6	20358.2	19296.1	19296	9441.85	11033.2	-871.557	1.04473	0.0631244	0.88604
F1MJH1	BOVIN	Gelsolin OS=Bos taurus OX=9913 GN=GSN PE=4 SV=1	0.135292	0.89507	73515.3	71885.3	76665.8	71434.3	26664.1	12647.2	1629.99	0.977828	-0.0323476	0.89507
F1MZ96	BOVIN	Uncharacterized protein OS=Bos taurus OX=9913 PE=1 SV=2	0.134599	0.8956	19435.1	18961.7	18996	17487.5	7230.41	4686.11	473.458	0.975639	-0.0355806	0.8956
Q8MTY1	RHIAP	Putative cement protein RIM36 OS=Rhipicephalus appendiculatus OX=34631 GN=RIM36 PE=2 SV=1	-0.130683	0.89862	295191	297260	293894	296128	14245.8	36070.8	-2069.07	1.00701	0.0100769	0.89862
E1BF48	BOVIN	CD177 molecule OS=Bos taurus OX=9913 GN=CD177 PE=1 SV=2	-0.128144	0.90058	85190.6	87244.1	84176.9	84557.9	6185.29	38761.2	-2053.43	1.0241	0.0343621	0.90058
E1BF59	BOVIN	Plectin OS=Bos taurus OX=9913 GN=PLEC PE=1 SV=2	-0.126268	0.90202	58282.3	59818.9	55685.1	59397.6	25848	14847.4	-1536.6	1.02636	0.0375436	0.90202
A0A140T867	BOVIN	Keratin, type I cytoskeletal 17 OS=Bos taurus OX=9913 GN=KRT17 PE=3 SV=1	0.120839	0.90621	827741	797552	829243	796001	534428	298074	30188.2	0.963529	-0.0535994	0.90621
E1BKT9	BOVIN	Desmoplakin OS=Bos taurus OX=9913 GN=DSP PE=1 SV=1	0.117734	0.90861	166597	161728	164315	157115	86187.6	53247.1	4869.4	0.970771	-0.0427964	0.90861
F1MIW8	BOVIN	Desmoglein-1 OS=Bos taurus OX=9913 GN=DSG1 PE=4 SV=2	0.109634	0.91487	59206.3	57619.7	58360.2	62438	28064.3	21654.4	1586.55	0.973203	-0.0391872	0.91487
A6QLZ3	BOVIN	ARSB protein OS=Bos taurus OX=9913 GN=ARSB PE=2 SV=1	-0.10525	0.91826	15960.3	16515.7	15580.9	16400.4	1673.07	12816.6	-555.376	1.0348	0.0493483	0.91826
P63258	BOVIN	Actin, cytoplasmic 2 OS=Bos taurus OX=9913 GN=ACTG1 PE=1 SV=1	0.0956288	0.9257	990648	973159	994708	981747	313693	319811	17489.1	0.982346	-0.0256972	0.9257
Q3SYU2	BOVIN	Elongation factor 2 OS=Bos taurus OX=9913 GN=EEF2 PE=2 SV=3	-0.0912115	0.92913	9734.85	9971.57	8293.2	9916.99	4755.32	4218.88	-236.717	1.02432	0.0346614	0.92913
P00735	BOVIN	Prothrombin OS=Bos taurus OX=9913 GN=F2 PE=1 SV=2	-0.0824377	0.93593	58038.4	59028.4	56310.5	53168.5	6467.58	28697	-990.024	1.01706	0.0244021	0.93593
A5D7M6	BOVIN	KRT5 protein OS=Bos taurus OX=9913 GN=KRT5 PE=2 SV=1	0.0552643	0.95702	2.5142e+06	2.47817e+06	2.49149e+06	2.47465e+06	1.38505e+06	794246	36022.1	0.985672	-0.0208197	0.95702
L7MBI6	9ACAR	Putative tick salivary antigen-5 protein OS=Rhipicephalus pulchellus OX=72859 PE=2 SV=1	-0.0545903	0.95754	13261.1	13356.7	12875.6	13760.6	3393.6	2625.75	-95.6268	1.00721	0.0103661	0.95754
A5PJH7	BOVIN	LOC788112 protein OS=Bos taurus OX=9913 GN=LOC788112 PE=1 SV=1	-0.0515602	0.95989	34665.6	34982.3	36449.2	40454.3	9106.86	11978.1	-316.728	1.00914	0.0131216	0.95989
F1N3M0	BOVIN	Desmocollin-1 OS=Bos taurus OX=9913 GN=DSC1 PE=4 SV=1	-0.048238	0.96248	25753.3	26048.5	26435.3	25222.5	9446	11641.8	-295.238	1.01146	0.0164451	0.96248
Q3MHM5	BOVIN	Tubulin beta-4B chain OS=Bos taurus OX=9913 GN=TUBB4B PE=2 SV=1	0.00710537	0.99447	18769.1	18741.2	17890.2	16945.9	8087.81	5169.86	27.8443	0.998516	-0.00214185	0.99447

## Sheet: Cement-urea-T3 vs T2 dif tick
				C2	C3
Uniprot accesion number	Specie	Group	t-value	Mean 1	Mean 2	Median 1	Median 2	Sigma 1	Sigma 2	Delta	Fold change C3 / C2	Log (Fold change)	p-value
L7M8X8	9ACAR	Putative secreted peptide OS=Rhipicephalus pulchellus OX=72859 PE=2 SV=1	-4.98767	10821.2	19472.8	10504.6	19319.9	2425.97	3488.23	-8651.62	1.79951	0.847601	0.00055
A0A0C9SFK4	AMBAM	Putative glycine-rich secreted cement protein (Fragment) OS=Amblyomma americanum OX=6943 PE=2 SV=1	-6.70477	20370.3	36638.9	20778.3	36431.1	2285.03	5486.67	-16268.6	1.79864	0.846908	5.3328e-05
A0A131XKB4	9ACAR	Putative puromycin-sensitive aminopeptidase (Fragment) OS=Hyalomma excavatum OX=257692 PE=2 SV=1	-5.95143	8533.38	13139.2	8641.37	12906.4	925.723	1654.24	-4605.78	1.53974	0.622684	0.00014
A0A224YTB6	9ACAR	Alpha-N-acetylgalactosaminidase OS=Rhipicephalus zambeziensis OX=60191 PE=3 SV=1	-5.95773	553999	818841	544966	821101	93131.1	56421.1	-264843	1.47806	0.563702	0.00014
A0A131Z0M3	RHIAP	Basic tail secreted protein OS=Rhipicephalus appendiculatus OX=34631 PE=4 SV=1	-2.24118	55831	74248.1	56323.2	78533.1	13604.5	14835.4	-18417.1	1.32987	0.411288	0.04891
A0A224Y1I4	9ACAR	Antigen 5 family member OS=Rhipicephalus zambeziensis OX=60191 PE=3 SV=1	-2.65158	61938.9	77763.3	62018.5	76974.7	13585.4	5397.61	-15824.4	1.25548	0.328244	0.02425
A0A224Z8F0	9ACAR	Transglutaminase/protease like protein OS=Rhipicephalus zambeziensis OX=60191 PE=4 SV=1	-3.50615	199054	245317	197508	246610	26365.4	18694	-46262.7	1.23241	0.301485	0.00567
A0A131YSY8	RHIAP	Glycine rich superfamily member OS=Rhipicephalus appendiculatus OX=34631 PE=4 SV=1	2.35177	4.13426e+06	3.68273e+06	4.06816e+06	3.65125e+06	455001	118951	451531	0.890783	-0.166854	0.04052
A0A034WWS7	RHIMP	Secreted cement protein 2 (Fragment) OS=Rhipicephalus microplus OX=6941 PE=4 SV=1	2.25554	1.7865e+06	1.46916e+06	1.75454e+06	1.47669e+06	168578	300576	317336	0.82237	-0.282141	0.04773
A0A224YB54	9ACAR	Basic tail secreted protein OS=Rhipicephalus zambeziensis OX=60191 PE=4 SV=1	2.79096	33938	25103	33764	25302.9	7036.91	3257.03	8835.06	0.739671	-0.435045	0.01909
L7ME64	9ACAR	Putative bilaris (Fragment) OS=Rhipicephalus pulchellus OX=72859 PE=2 SV=1	3.43751	29644.2	21538.5	29680.4	22177.3	3650.38	4476.18	8105.71	0.726567	-0.460833	0.00636
L7LRS6	9ACAR	Putative bitil peptide OS=Rhipicephalus pulchellus OX=72859 PE=2 SV=1	2.23801	23217.5	16817.4	22938.1	16170.1	3215.76	6223.13	6400.1	0.724341	-0.465258	0.04917
L7MDR3	9ACAR	Putative glycine rich protein (Fragment) OS=Rhipicephalus pulchellus OX=72859 PE=2 SV=1	3.24618	276335	194116	290263	193002	61519.7	8021.39	82218.9	0.702466	-0.509499	0.00878
Q4PM69	IXOSC	Histone H4 OS=Ixodes scapularis OX=6945 GN=8030709 PE=2 SV=1	5.35421	154367	104530	147407	104957	21939.7	6203.9	49837.3	0.67715	-0.562452	0.00032
A0A224Y3Z8	9ACAR	Glycine rich superfamily member (Fragment) OS=Rhipicephalus zambeziensis OX=60191 PE=4 SV=1	3.50739	8.89648e+06	4.09458e+06	8.48202e+06	4.18661e+06	3.27742e+06	710521	4.80191e+06	0.460247	-1.11952	0.00566
A0A0B4PMF7	RHIMP	Peptidoglycan recognition protein (Fragment) OS=Rhipicephalus microplus OX=6941 GN=PGRP-S PE=2 SV=1	5.30023	13861.1	5933.28	14278.2	5751.64	3475.22	1160.44	7927.87	0.428051	-1.22415	0.00035
S5M6X0	9ACAR	Salivary protein Sal4 OS=Rhipicephalus annulatus OX=34611 PE=2 SV=1	3.5186	5104.57	2004.45	5782.71	1948.57	1627.64	1417.19	3100.12	0.392678	-1.34858	0.00555
A0A224YEQ4	9ACAR	Glycine rich superfamily member (Fragment) OS=Rhipicephalus zambeziensis OX=60191 PE=4 SV=1	8.2356	2.18536e+06	765512	2.20623e+06	759039	353282	231367	1.41985e+06	0.35029	-1.51338	9.1235e-06
A0A224YU86	9ACAR	Myosin heavy chain 6/7 OS=Rhipicephalus zambeziensis OX=60191 PE=3 SV=1	3.45357	46495.4	14233.7	45718.8	13826.1	22509.2	4113.81	32261.7	0.30613	-1.70778	0.00619
A0A224Z3R1	9ACAR	Paramyosin OS=Rhipicephalus zambeziensis OX=60191 PE=4 SV=1	2.74431	19493.6	5751.69	19416.3	6129.54	12167.5	1548.5	13741.9	0.295055	-1.76094	0.02068
A0A131ZCP1	RHIAP	Glycine rich superfamily member (Fragment) OS=Rhipicephalus appendiculatus OX=34631 PE=4 SV=1	5.94183	667445	122223	661197	123709	223928	19377.6	545223	0.18312	-2.44914	0.00014
A0A034WZ42	RHIMP	Hemelipoprotein HeLp (Fragment) OS=Rhipicephalus microplus OX=6941 PE=4 SV=1	4.19731	150102	19742.3	148396	20955.2	75929.1	4725.03	130360	0.131526	-2.92658	0.00184
A0A034WXN6	RHIMP	Hemelipoprotein HeLp 2 (Fragment) OS=Rhipicephalus microplus OX=6941 PE=4 SV=1	4.1141	32924.4	3340.61	33031.1	2889.74	17517.6	1838.43	29583.8	0.101463	-3.30097	0.0021
B7Q5M7	IXOSC	Cuticle protein, putative OS=Ixodes scapularis OX=6945 GN=8036264 PE=4 SV=1	19.1489	8016.87	778.625	7994.44	720.285	556.871	739.721	7238.24	0.0971233	-3.36404	3.2816e-09
K7N8D7	HAELO	Cuticular protein (Fragment) OS=Haemaphysalis longicornis OX=44386 PE=2 SV=1	14.0805	11558.1	919.973	11526.5	821.893	1810.15	385.065	10638.1	0.0795954	-3.65117	6.4114e-08

## Sheet: Cement-urea-T3 vs T2 dif host
				C2	C3
Uniprot accesion number	Specie	Protein name	t-value	Mean 1	Mean 2	Median 1	Median 2	Sigma 1	Sigma 2	Delta	Fold change C3 / C2	Log (Fold change)	p-value
G3MXL3	BOVIN	Keratin 3 OS=Bos taurus OX=9913 GN=KRT3 PE=1 SV=1	-2.46172	2387.37	18767.5	2198.27	17893.4	948.527	16271.1	-16380.1	7.86116	2.97474	0.03358
G3N3D3	BOVIN	Chromosome 1 open reading frame 68 OS=Bos taurus OX=9913 GN=C1orf68 PE=4 SV=1	-7.97044	2340.27	11090.9	1900.82	11240.1	1459.52	2258.75	-8750.67	4.73917	2.24463	1.2163e-05
F1MFW9	BOVIN	Keratin 24 OS=Bos taurus OX=9913 GN=KRT24 PE=3 SV=2	-3.44359	441.17	2011.28	420.967	2197.42	241.72	1090.37	-1570.11	4.55896	2.1887	0.00629
G3MZ71	BOVIN	Keratin 2 OS=Bos taurus OX=9913 GN=KRT2 PE=1 SV=1	-2.25536	237244	1.07161e+06	236201	1.06599e+06	99511.1	900706	-834367	4.51691	2.17534	0.04774
D4QBB3	BOVIN	Hemoglobin beta OS=Bos taurus OX=9913 GN=HBB PE=3 SV=1	-2.58137	50471.3	168685	51824.1	164525	32822.3	107265	-118214	3.34219	1.7408	0.02735
A0A140T897	BOVIN	Serum albumin OS=Bos taurus OX=9913 GN=ALB PE=3 SV=1	-7.2307	161109	350206	162109	348230	61556.5	17729.2	-189096	2.17371	1.12016	2.822e-05
T1T0C1	BOVIN	Beta-casein OS=Bos taurus OX=9913 GN=csn2 PE=2 SV=1	-3.60542	19227.9	39967.4	19776.4	41233.7	4159.31	13462.3	-20739.5	2.07862	1.05562	0.0048
Q08D91	BOVIN	Keratin, type II cytoskeletal 75 OS=Bos taurus OX=9913 GN=KRT75 PE=2 SV=1	-7.45158	12307.2	24844.1	12857.2	24043.7	3553.55	2087.11	-12536.9	2.01866	1.0134	2.1811e-05
A0A140T8A9	BOVIN	Kappa-casein OS=Bos taurus OX=9913 GN=CSN3 PE=3 SV=1	-3.93102	6267.89	12195.7	7133.38	12953.2	2390.78	2815.62	-5927.81	1.94574	0.960321	0.00282
Q148I8	BOVIN	Keratin 31 OS=Bos taurus OX=9913 GN=KRT31 PE=2 SV=1	-2.75233	2736.13	5119.01	3035.1	5448.5	879.003	1929.94	-2382.88	1.87089	0.903727	0.0204
G3MXE3	BOVIN	Androgen binding protein beta-like precursor OS=Bos taurus OX=9913 GN=LOC785756 PE=4 SV=1	-2.28162	3456.68	6306.95	3316.41	6618.74	1563.22	2630.55	-2850.27	1.82457	0.867556	0.04566
P02663	BOVIN	Alpha-S2-casein OS=Bos taurus OX=9913 GN=CSN1S2 PE=1 SV=2	-3.3235	26822.2	47547.1	26914.2	47274.8	6831.33	13662	-20724.9	1.77268	0.825929	0.0077
P02662	BOVIN	Alpha-S1-casein OS=Bos taurus OX=9913 GN=CSN1S1 PE=1 SV=2	-3.31758	81409.7	140958	82631.7	140964	17065.7	40519.3	-59548	1.73146	0.791989	0.00778
A6QLL8	BOVIN	Fructose-bisphosphate aldolase OS=Bos taurus OX=9913 GN=ALDOA PE=1 SV=1	-2.91086	40292.5	69109.3	38390.2	69591.8	11583.6	21303.8	-28816.8	1.71519	0.778369	0.01554
A4FUZ0	BOVIN	Keratin, type II cuticular Hb3 OS=Bos taurus OX=9913 GN=KRT83 PE=2 SV=1	-3.68415	12485.9	19974.9	12829.5	21085.9	4180.76	2704.47	-7489.03	1.5998	0.677892	0.00422
A5PJE3	BOVIN	Fibrinogen alpha chain OS=Bos taurus OX=9913 GN=FGA PE=2 SV=1	-19.1938	371117	583995	375836	583655	15755.9	22131.8	-212878	1.57362	0.654084	3.2076e-09
F1MAV0	BOVIN	Fibrinogen beta chain OS=Bos taurus OX=9913 GN=FGB PE=4 SV=2	-11.9356	464496	727059	453634	727206	44658	30153.5	-262563	1.56526	0.646406	3.0731e-07
Q3ZC87	BOVIN	Pyruvate kinase (Fragment) OS=Bos taurus OX=9913 GN=PKM2 PE=2 SV=1	-2.27501	96184.3	146259	90405.2	143945	26892.6	46729.8	-50075	1.52062	0.604655	0.04618
Q3MHN2	BOVIN	Complement component C9 OS=Bos taurus OX=9913 GN=C9 PE=2 SV=1	-3.87626	16445.9	24628.9	16420.6	24248.4	2825.78	4330.67	-8183.06	1.49758	0.582629	0.00308
G3N0S9	BOVIN	Uncharacterized protein OS=Bos taurus OX=9913 GN=LOC515150 PE=4 SV=1	-4.29976	14846.3	21730.9	14959.9	21249.6	1395.29	3665.4	-6884.54	1.46372	0.54964	0.00156
Q3SZZ9	BOVIN	FGG protein OS=Bos taurus OX=9913 GN=FGG PE=2 SV=1	-15.2073	314328	456982	308843	449047	12952.7	18979.3	-142655	1.45384	0.53987	3.0641e-08
Q28133	BOVIN	Allergen Bos d 2 OS=Bos taurus OX=9913 PE=1 SV=1	-2.35773	280145	367545	281810	368592	54459.7	72657.4	-87400.1	1.31198	0.391748	0.04011
Q32S29	BOVIN	Histone H2B OS=Bos taurus OX=9913 GN=H2B PE=3 SV=1	3.7289	229292	191129	230105	179501	5948.93	24352.6	38162.5	0.833563	-0.262636	0.00392
F1MF56	BOVIN	Matrix metalloproteinase-9 OS=Bos taurus OX=9913 GN=MMP9 PE=3 SV=1	2.4049	16052	12578.4	15903.2	11840.3	1292.66	3293.44	3473.62	0.783602	-0.351807	0.037
G3N0V0	BOVIN	Uncharacterized protein OS=Bos taurus OX=9913 PE=1 SV=1	2.26424	350112	261607	345547	259608	95640.6	4485.2	88504.5	0.747211	-0.420413	0.04703
E1BEQ4	BOVIN	Uncharacterized protein OS=Bos taurus OX=9913 GN=LOC505658 PE=3 SV=2	3.31096	117272	87578.4	118018	87697.4	12816.7	17841.2	29693.5	0.746798	-0.42121	0.00787
P06868	BOVIN	Plasminogen OS=Bos taurus OX=9913 GN=PLG PE=1 SV=2	3.4859	82535.4	60151.1	86027.3	57871.7	11108.4	11135.8	22384.3	0.728792	-0.456422	0.00586
F1MFE1	BOVIN	StAR related lipid transfer domain containing 7 OS=Bos taurus OX=9913 GN=STARD7 PE=4 SV=1	3.46026	53358.2	38518.5	52702.2	39294.4	8696.14	5893.3	14839.7	0.721884	-0.47016	0.00612
J7K1V4	BOBOX	Lactoferrin OS=Bos indicus x Bos taurus OX=30522 PE=2 SV=1	2.45354	14372.1	9731.12	14527.8	9123.74	721.828	4576.74	4640.96	0.677085	-0.562591	0.03405
Q56JX8	BOVIN	40S ribosomal protein S13 OS=Bos taurus OX=9913 GN=RPS13 PE=2 SV=3	2.46787	11203	7555.19	11153.5	6495.44	2231.71	2851.02	3647.78	0.674391	-0.568342	0.03323
E1BB91	BOVIN	Collagen type VI alpha 3 chain OS=Bos taurus OX=9913 GN=COL6A3 PE=1 SV=1	3.54399	7175.9	4820.63	6706.5	4538.13	1252.23	1040.16	2355.27	0.671781	-0.573938	0.00532
F1N169	BOVIN	Filamin A OS=Bos taurus OX=9913 GN=FLNA PE=1 SV=2	2.67281	34643.5	22939.6	34001.4	22597.5	9375.97	5209.33	11703.8	0.662163	-0.594742	0.02338
G3MXK8	BOVIN	Proteinase 3 OS=Bos taurus OX=9913 GN=PRTN3 PE=1 SV=1	3.66298	28008.1	17933.3	27717	18889.3	2681.15	6180.68	10074.8	0.640289	-0.643204	0.00437
P02465	BOVIN	Collagen alpha-2(I) chain OS=Bos taurus OX=9913 GN=COL1A2 PE=1 SV=2	2.91928	286998	179243	235849	179234	84780.2	31416.3	107754	0.624546	-0.67912	0.01532
P04258	BOVIN	Collagen alpha-1(III) chain OS=Bos taurus OX=9913 GN=COL3A1 PE=1 SV=1	2.69646	20772.5	12922.2	17971.1	12858.4	7039.35	1141.57	7850.32	0.622082	-0.684824	0.02245
Q2HJ60	BOVIN	Heterogeneous nuclear ribonucleoproteins A2/B1 OS=Bos taurus OX=9913 GN=HNRNPA2B1 PE=2 SV=1	3.62894	16529.8	9936.31	16027.9	8934.45	2470.5	3701.89	6593.52	0.601114	-0.73429	0.00462
G3X6N3	BOVIN	Serotransferrin OS=Bos taurus OX=9913 GN=TF PE=1 SV=1	2.52234	233739	139539	230934	137546	68126.2	61052.2	94200.4	0.596985	-0.744234	0.03027
G3MWP1	BOVIN	Elastase, neutrophil expressed OS=Bos taurus OX=9913 GN=ELANE PE=1 SV=1	4.28265	51791.8	30606.4	51014.2	30571.7	3293.48	11661	21185.4	0.590951	-0.758891	0.0016
P21793	BOVIN	Decorin OS=Bos taurus OX=9913 GN=DCN PE=1 SV=2	4.03954	24233.5	14239.4	25231.8	14476.7	2097.93	5685.5	9994.12	0.587591	-0.767115	0.00236
A5D7E8	BOVIN	Protein disulfide-isomerase OS=Bos taurus OX=9913 GN=PDIA3 PE=2 SV=1	2.72193	16010.4	9294.72	15694.8	8989.62	5221.73	3042.65	6715.71	0.580542	-0.784529	0.02149
K9ZRL4	BOBOX	Heat shock 70kDa protein 1A OS=Bos indicus x Bos taurus OX=30522 GN=HSPA1A PE=2 SV=1	2.40725	35979.6	20609.4	35806.6	20543	14665.3	5434.44	15370.2	0.572809	-0.803874	0.03686
A4FV69	BOVIN	SERPINB5 protein OS=Bos taurus OX=9913 GN=SERPINB5 PE=1 SV=1	2.76294	4639.22	2641.74	4672.71	2408.28	1522.45	904.504	1997.48	0.569435	-0.812396	0.02003
F1MJB5	BOVIN	Uncharacterized protein OS=Bos taurus OX=9913 PE=1 SV=2	3.47136	24148.9	13562.3	23967.1	14182.5	5379.26	5183.34	10586.5	0.561613	-0.832352	0.00601
P02453	BOVIN	Collagen alpha-1(I) chain OS=Bos taurus OX=9913 GN=COL1A1 PE=1 SV=3	3.88792	284883	149920	284758	151034	83285.6	17136.2	134963	0.52625	-0.92618	0.00302
A5D7J6	BOVIN	CALR protein OS=Bos taurus OX=9913 GN=CALR PE=2 SV=1	3.3591	8599.26	4470.38	8434.96	4148.89	1557.2	2576.85	4128.88	0.519857	-0.943814	0.00725
F1N7Y8	BOVIN	Dermokine OS=Bos taurus OX=9913 GN=DMKN PE=4 SV=2	3.40037	7185.44	3274.22	7396.45	2987.67	2486.44	1325.07	3911.21	0.455675	-1.13392	0.00677
E1BEZ4	BOVIN	Tripartite motif containing 29 OS=Bos taurus OX=9913 GN=TRIM29 PE=4 SV=2	2.39329	39008.4	17528.7	38967.7	17586.5	21690.7	3579.29	21479.7	0.449357	-1.15407	0.03775
G8JKY0	BOVIN	40S ribosomal protein S8 OS=Bos taurus OX=9913 GN=RPS8 PE=3 SV=1	5.88235	10465.3	3793.98	10449.2	3634.38	2647.9	840.309	6671.35	0.362529	-1.46383	0.00015
F1MCK2	BOVIN	AHNAK nucleoprotein OS=Bos taurus OX=9913 GN=AHNAK PE=1 SV=2	3.63547	68592.4	24748.1	70185.2	24778.7	29357.1	3293.34	43844.3	0.360799	-1.47073	0.00457
A6H769	BOVIN	40S ribosomal protein S7 OS=Bos taurus OX=9913 GN=RPS7 PE=2 SV=1	8.14407	5945.64	2139.69	6286.91	2462.58	724.923	885.923	3805.95	0.359875	-1.47443	1.0067e-05
A6QQF6	BOVIN	Suprabasin OS=Bos taurus OX=9913 GN=SBSN PE=2 SV=1	3.17497	24669.2	8874.42	23366.2	8579.8	11759.5	3194.62	15794.8	0.359737	-1.47499	0.0099
Q58DQ3	BOVIN	60S ribosomal protein L6 OS=Bos taurus OX=9913 GN=RPL6 PE=2 SV=3	10.6656	20765.1	7042.33	21343.4	6765.69	2708.44	1611.49	13722.8	0.339142	-1.56004	8.7787e-07
B0JYN1	BOVIN	Cathepsin L2 OS=Bos taurus OX=9913 GN=CTSL2 PE=2 SV=1	5.11711	9563.29	3240.5	9657.88	3351.97	2600.11	1549.17	6322.79	0.338848	-1.56129	0.00045
Q2HJ49	BOVIN	Moesin OS=Bos taurus OX=9913 GN=MSN PE=2 SV=3	3.98141	8654.67	2631.33	8792.31	3049.16	3522.35	1151.38	6023.35	0.304035	-1.71769	0.0026
Q58DT1	BOVIN	60S ribosomal protein L7 OS=Bos taurus OX=9913 GN=RPL7 PE=2 SV=1	7.01169	4360.7	1325.21	4217.55	1322.06	832.448	656.918	3035.49	0.303898	-1.71834	3.6636e-05
A6QPZ0	BOVIN	CSTB protein OS=Bos taurus OX=9913 GN=CSTB PE=2 SV=1	3.59407	2414.97	670.26	2221.64	630.004	1126.75	379.947	1744.71	0.277544	-1.84921	0.0049
