# Supplementary material for: Tick and Host Derived Compounds Detected in the Cement Complex Substance
Source: Biomolecules. 2020 Apr 5;10(4):555. doi: 10.3390/biom10040555 (PMC7226240; doi:10.3390/biom10040555)
Supplement: Supplementary file 1 [file biomolecules-10-00555-s001.zip › Data S3.xlsx]

## Sheet: ID proteins Cement-SDS
Data S3. Proteomics analysis of R. microplus tick cementome with SDS-extracted proteins
Uniprot accesion number	Specie	Protein name
G3MWP1	BOVIN	Elastase, neutrophil expressed OS=Bos taurus OX=9913 GN=ELANE PE=1 SV=1
Q3SX33	BOVIN	Thy-1 cell surface antigen OS=Bos taurus OX=9913 GN=THY1 PE=1 SV=1
P32592	BOVIN	Integrin beta-2 OS=Bos taurus OX=9913 GN=ITGB2 PE=1 SV=1
P48616	BOVIN	Vimentin OS=Bos taurus OX=9913 GN=VIM PE=1 SV=3
P40673	BOVIN	High mobility group protein B2 OS=Bos taurus OX=9913 GN=HMGB2 PE=1 SV=3
E1BCN3	BOVIN	Peptidyl arginine deiminase 4 OS=Bos taurus OX=9913 GN=PADI4 PE=4 SV=2
Q32S29	BOVIN	Histone H2B OS=Bos taurus OX=9913 GN=H2B PE=3 SV=1
B9TUC9	BOVIN	Cathelicidin 7 OS=Bos taurus OX=9913 PE=3 SV=1
G3MXK8	BOVIN	Proteinase 3 OS=Bos taurus OX=9913 GN=PRTN3 PE=1 SV=1
A7MBH9	BOVIN	G protein subunit alpha i2 OS=Bos taurus OX=9913 GN=GNAI2 PE=2 SV=1
B9UKL8	BOVIN	Cathelicidin 5 OS=Bos taurus OX=9913 GN=CATHL5 PE=3 SV=1
A0A0M4MD57	BOVIN	Haptoglobin OS=Bos taurus OX=9913 GN=HP PE=2 SV=1
E1B6Z6	BOVIN	Lipocalin 2 OS=Bos taurus OX=9913 GN=LCN2 PE=1 SV=2
B9UKM3	BOBOX	Cathelicidin 6 OS=Bos indicus x Bos taurus OX=30522 GN=CATHL6 PE=3 SV=1
E1BF48	BOVIN	CD177 molecule OS=Bos taurus OX=9913 GN=CD177 PE=1 SV=2
G3N2H4	BOVIN	Azurocidin 1 OS=Bos taurus OX=9913 GN=AZU1 PE=1 SV=1
G3MWV5	BOVIN	Histone cluster 1 H1 family member e OS=Bos taurus OX=9913 GN=HIST1H1E PE=3 SV=1
J7K1V4	BOBOX	Lactoferrin OS=Bos indicus x Bos taurus OX=30522 PE=2 SV=1
E1BEQ4	BOVIN	Uncharacterized protein OS=Bos taurus OX=9913 GN=LOC505658 PE=3 SV=2
Q3ZC00	BOVIN	Lymphocyte cytosolic protein 1 (L-plastin) OS=Bos taurus OX=9913 GN=LCP1 PE=2 SV=1
A0A023GNX5	9ACAR	Uncharacterized protein OS=Amblyomma triste OX=251400 PE=2 SV=1
P79105	BOVIN	Protein S100-A12 OS=Bos taurus OX=9913 GN=S100A12 PE=1 SV=3
F1MJB5	BOVIN	Uncharacterized protein OS=Bos taurus OX=9913 PE=1 SV=2
Q71UA5	BOVIN	Neutrophil beta-defensin 12 (Fragment) OS=Bos taurus OX=9913 GN=NBD12 PE=4 SV=1
Q4PM69	IXOSC	Histone H4 OS=Ixodes scapularis OX=6945 GN=8030709 PE=2 SV=1
A5D7E8	BOVIN	Protein disulfide-isomerase OS=Bos taurus OX=9913 GN=PDIA3 PE=2 SV=1
Q5E9B7	BOVIN	Chloride intracellular channel protein 1 OS=Bos taurus OX=9913 GN=CLIC1 PE=2 SV=3
F1MVJ8	BOVIN	Olfactomedin 4 OS=Bos taurus OX=9913 GN=OLFM4 PE=4 SV=1
G5E5C8	BOVIN	Transaldolase OS=Bos taurus OX=9913 GN=TALDO1 PE=1 SV=1
Q95M18	BOVIN	Endoplasmin OS=Bos taurus OX=9913 GN=HSP90B1 PE=2 SV=1
F1MD73	BOVIN	Uncharacterized protein OS=Bos taurus OX=9913 PE=1 SV=2
A4IFU0	BOVIN	PRG3 protein OS=Bos taurus OX=9913 GN=PRG3 PE=2 SV=1
A5PJY9	BOVIN	CPNE3 protein OS=Bos taurus OX=9913 GN=CPNE3 PE=1 SV=1
P81287	BOVIN	Annexin A5 OS=Bos taurus OX=9913 GN=ANXA5 PE=1 SV=3
F1MM32	BOVIN	Sulfhydryl oxidase OS=Bos taurus OX=9913 GN=QSOX1 PE=4 SV=2
Q8MTY1	RHIAP	Putative cement protein RIM36 OS=Rhipicephalus appendiculatus OX=34631 GN=RIM36 PE=2 SV=1
Q7M2Q9	BOVIN	Rho protein GDP-dissociation inhibitor (Fragments) OS=Bos taurus OX=9913 PE=1 SV=1
A0A131ZB80	RHIAP	TIL domain containing protein (Fragment) OS=Rhipicephalus appendiculatus OX=34631 PE=4 SV=1
Q58DQ3	BOVIN	60S ribosomal protein L6 OS=Bos taurus OX=9913 GN=RPL6 PE=2 SV=3
Q1JPB0	BOVIN	Leukocyte elastase inhibitor OS=Bos taurus OX=9913 GN=SERPINB1 PE=2 SV=2
Q24LN2	BOVIN	Integrin alpha M OS=Bos taurus OX=9913 GN=ITGAM PE=2 SV=1
V5HZA1	IXORI	Histone H2A OS=Ixodes ricinus OX=34613 PE=2 SV=1
A0A023FHD0	9ACAR	Putative mitochondrial adp/atp carrier OS=Amblyomma cajennense OX=34607 PE=2 SV=1
B0JYN9	BOVIN	Ras-related C3 botulinum toxin substrate 2 (Rho family, small GTP binding protein Rac2) OS=Bos taurus OX=9913 GN=RAC2 PE=2 SV=1
P00829	BOVIN	ATP synthase subunit beta, mitochondrial OS=Bos taurus OX=9913 GN=ATP5F1B PE=1 SV=2
A6QLZ3	BOVIN	ARSB protein OS=Bos taurus OX=9913 GN=ARSB PE=2 SV=1
A5PJH7	BOVIN	LOC788112 protein OS=Bos taurus OX=9913 GN=LOC788112 PE=1 SV=1
B0JYL8	BOVIN	Cofilin 1 (Non-muscle) OS=Bos taurus OX=9913 GN=CFL1 PE=2 SV=1
F2Z4I6	BOVIN	Histone H2A OS=Bos taurus OX=9913 GN=HIST2H2AC PE=3 SV=1
F1N650	BOVIN	Annexin OS=Bos taurus OX=9913 GN=ANXA1 PE=3 SV=1
Q3T087	BOVIN	60S ribosomal protein L11 OS=Bos taurus OX=9913 GN=RPL11 PE=2 SV=3
Q56JX8	BOVIN	40S ribosomal protein S13 OS=Bos taurus OX=9913 GN=RPS13 PE=2 SV=3
F1MKG2	BOVIN	Collagen type VI alpha 2 chain OS=Bos taurus OX=9913 GN=COL6A2 PE=1 SV=2
A0A224YCW9	9ACAR	Glycine rich superfamily member OS=Rhipicephalus zambeziensis OX=60191 PE=4 SV=1
Q9BGI1	BOVIN	Peroxiredoxin-5, mitochondrial OS=Bos taurus OX=9913 GN=PRDX5 PE=2 SV=2
A5D9D2	BOVIN	Complement component 4 binding protein, alpha chain OS=Bos taurus OX=9913 GN=C4BPA PE=2 SV=1
A0A224YEB4	9ACAR	Glycine rich superfamily member (Fragment) OS=Rhipicephalus zambeziensis OX=60191 PE=4 SV=1
P13214	BOVIN	Annexin A4 OS=Bos taurus OX=9913 GN=ANXA4 PE=1 SV=2
Q687I9	BOVIN	Purine nucleoside phosphorylase OS=Bos taurus OX=9913 GN=EDIP PE=2 SV=1
B7PAR6	IXOSC	Heat shock protein, putative OS=Ixodes scapularis OX=6945 GN=8027107 PE=3 SV=1
E1B8B5	BOVIN	Uncharacterized protein OS=Bos taurus OX=9913 PE=3 SV=2
F1ME65	BOVIN	Cytoskeleton associated protein 4 OS=Bos taurus OX=9913 GN=CKAP4 PE=1 SV=1
A6QLL8	BOVIN	Fructose-bisphosphate aldolase OS=Bos taurus OX=9913 GN=ALDOA PE=1 SV=1
F1MUZ9	BOVIN	60 kDa heat shock protein, mitochondrial OS=Bos taurus OX=9913 GN=HSPD1 PE=1 SV=1
Q58DR9	BOVIN	Malate dehydrogenase OS=Bos taurus OX=9913 GN=MDH2 PE=2 SV=1
A5D7J6	BOVIN	CALR protein OS=Bos taurus OX=9913 GN=CALR PE=2 SV=1
F1MB08	BOVIN	Alpha-enolase OS=Bos taurus OX=9913 GN=ENO1 PE=3 SV=1
G3MXE3	BOVIN	Androgen binding protein beta-like precursor OS=Bos taurus OX=9913 GN=LOC785756 PE=4 SV=1
Q862H7	BOVIN	Protein S100 (Fragment) OS=Bos taurus OX=9913 GN=S100A11 PE=2 SV=1
Q9TU03	BOVIN	Rho GDP-dissociation inhibitor 2 OS=Bos taurus OX=9913 GN=ARHGDIB PE=2 SV=3
P80311	BOVIN	Peptidyl-prolyl cis-trans isomerase B OS=Bos taurus OX=9913 GN=PPIB PE=1 SV=4
A4IF76	BOVIN	MGC140461 protein OS=Bos taurus OX=9913 GN=MGC140461 PE=2 SV=1
E1BI98	BOVIN	Collagen type VI alpha 1 chain OS=Bos taurus OX=9913 GN=COL6A1 PE=1 SV=1
Q862S8	BOVIN	Similar to ribosomal protein S18 (Fragment) OS=Bos taurus OX=9913 PE=2 SV=1
G8JKX6	BOVIN	Tetraspanin OS=Bos taurus OX=9913 GN=CD9 PE=3 SV=1
A0A224Y1R0	9ACAR	Basic tail secreted protein OS=Rhipicephalus zambeziensis OX=60191 PE=4 SV=1
A0A224YB96	9ACAR	Lipocalin OS=Rhipicephalus zambeziensis OX=60191 PE=4 SV=1
K9MNT8	BOVIN	Resistin transcript variant 1 OS=Bos taurus OX=9913 GN=RETN PE=2 SV=1
Q5E956	BOVIN	Triosephosphate isomerase OS=Bos taurus OX=9913 GN=TPI1 PE=2 SV=3
Q148J6	BOVIN	Actin-related protein 2/3 complex subunit 4 OS=Bos taurus OX=9913 GN=ARPC4 PE=1 SV=3
A0A224Z3R1	9ACAR	Paramyosin OS=Rhipicephalus zambeziensis OX=60191 PE=4 SV=1
G3MKF8	9ACAR	Tubulin beta chain OS=Amblyomma maculatum OX=34609 PE=2 SV=1
Q3SZ54	BOVIN	Eukaryotic initiation factor 4A-I OS=Bos taurus OX=9913 GN=EIF4A1 PE=2 SV=1
Q0VCX2	BOVIN	Endoplasmic reticulum chaperone BiP OS=Bos taurus OX=9913 GN=HSPA5 PE=2 SV=1
Q2HJ49	BOVIN	Moesin OS=Bos taurus OX=9913 GN=MSN PE=2 SV=3
A0A088Q0F1	9CETA	Heat shock protein 90kDa alpha OS=Bos taurus x Bos grunniens OX=1167295 PE=2 SV=1
A6H6Y0	BOVIN	HNRNPD protein OS=Bos taurus OX=9913 GN=HNRNPD PE=1 SV=1
D4QBB4	BOVIN	Globin A1 OS=Bos taurus OX=9913 GN=HBB PE=3 SV=1
F1MN49	BOVIN	Eukaryotic translation initiation factor 5A OS=Bos taurus OX=9913 GN=EIF5A2 PE=3 SV=2
F1MSZ6	BOVIN	Antithrombin-III OS=Bos taurus OX=9913 GN=SERPINC1 PE=3 SV=1
A7MB62	BOVIN	Actin-related protein 2 OS=Bos taurus OX=9913 GN=ACTR2 PE=1 SV=1
B0JYN3	BOVIN	L-lactate dehydrogenase OS=Bos taurus OX=9913 GN=LDHB PE=2 SV=1
Q92176	BOVIN	Coronin-1A OS=Bos taurus OX=9913 GN=CORO1A PE=1 SV=3
F1N2R1	BOVIN	Stomatin OS=Bos taurus OX=9913 GN=STOM PE=1 SV=2
Q3T0D0	BOVIN	Heterogeneous nuclear ribonucleoprotein K OS=Bos taurus OX=9913 GN=HNRNPK PE=2 SV=1
Q6B8A8	9ACAR	Ribosomal protein S14 OS=Ixodes pacificus OX=29930 PE=2 SV=1
Q3T0U2	BOVIN	60S ribosomal protein L14 OS=Bos taurus OX=9913 GN=RPL14 PE=2 SV=3
X5F5B4	BOVIN	Serpin B4-like protein OS=Bos taurus OX=9913 PE=2 SV=1
F1MQ37	BOVIN	Myosin heavy chain 9 OS=Bos taurus OX=9913 GN=MYH9 PE=1 SV=2
A1XED1	BOVIN	RPL7 (Fragment) OS=Bos taurus OX=9913 PE=2 SV=1
F6RP72	BOVIN	Tubulin alpha chain OS=Bos taurus OX=9913 GN=LOC100295712 PE=3 SV=1
B5T254	BOBOX	Peptidoglycan-recognition protein OS=Bos indicus x Bos taurus OX=30522 GN=PGLYRP1 PE=3 SV=1
Q3ZC87	BOVIN	Pyruvate kinase (Fragment) OS=Bos taurus OX=9913 GN=PKM2 PE=2 SV=1
P10096	BOVIN	Glyceraldehyde-3-phosphate dehydrogenase OS=Bos taurus OX=9913 GN=GAPDH PE=1 SV=4
F1MC48	BOVIN	IQ motif containing GTPase activating protein 1 OS=Bos taurus OX=9913 GN=IQGAP1 PE=1 SV=2
A6QLB7	BOVIN	Adenylyl cyclase-associated protein OS=Bos taurus OX=9913 GN=CAP1 PE=1 SV=1
P68103	BOVIN	Elongation factor 1-alpha 1 OS=Bos taurus OX=9913 GN=EEF1A1 PE=1 SV=1
Q3T0S6	BOVIN	60S ribosomal protein L8 OS=Bos taurus OX=9913 GN=RPL8 PE=2 SV=3
A7Z014	BOVIN	TKT protein OS=Bos taurus OX=9913 GN=TKT PE=1 SV=1
Q3MHN5	BOVIN	Vitamin D-binding protein OS=Bos taurus OX=9913 GN=GC PE=2 SV=1
Q0VCM4	BOVIN	Glycogen phosphorylase, liver form OS=Bos taurus OX=9913 GN=PYGL PE=2 SV=1
F1N169	BOVIN	Filamin A OS=Bos taurus OX=9913 GN=FLNA PE=1 SV=2
G3MYU2	BOVIN	Keratin 77 OS=Bos taurus OX=9913 GN=KRT77 PE=1 SV=1
Q9TS96	BOVIN	Thymus HYPOCHOLESTEROLEMIC factor (TPHF) (Superoxide dismutase) (SOD) (Fragments) OS=Bos taurus OX=9913 PE=4 SV=1
Q3T0P6	BOVIN	Phosphoglycerate kinase 1 OS=Bos taurus OX=9913 GN=PGK1 PE=2 SV=3
A0A140T894	BOVIN	14-3-3 protein beta/alpha OS=Bos taurus OX=9913 GN=YWHAB PE=3 SV=1
Q0VBW2	BOVIN	Cornifelin OS=Bos taurus OX=9913 GN=CNFN PE=3 SV=1
A5D7D1	BOVIN	Alpha-actinin-4 OS=Bos taurus OX=9913 GN=ACTN4 PE=2 SV=1
A6QPP2	BOVIN	SERPIND1 protein OS=Bos taurus OX=9913 GN=SERPIND1 PE=2 SV=1
E1BKA1	BOVIN	Protein S100 OS=Bos taurus OX=9913 GN=LOC786350 PE=1 SV=2
A0A131YR61	RHIAP	Glycine rich superfamily member OS=Rhipicephalus appendiculatus OX=34631 PE=4 SV=1
E1BIR8	BOVIN	Uncharacterized protein OS=Bos taurus OX=9913 PE=1 SV=2
Q2KJD0	BOVIN	Tubulin beta-5 chain OS=Bos taurus OX=9913 GN=TUBB5 PE=2 SV=1
A0A1K0FUD3	BOVIN	Globin C1 OS=Bos taurus OX=9913 GN=GLNC1 PE=3 SV=1
F1MLB8	BOVIN	ATP synthase subunit alpha OS=Bos taurus OX=9913 GN=ATP5F1A PE=1 SV=1
A0A224YU86	9ACAR	Myosin heavy chain 6/7 OS=Rhipicephalus zambeziensis OX=60191 PE=3 SV=1
Q3SZV7	BOVIN	Hemopexin OS=Bos taurus OX=9913 GN=HPX PE=2 SV=1
G3MLM7	9ACAR	Uncharacterized protein OS=Amblyomma maculatum OX=34609 PE=2 SV=1
E1B8N6	BOVIN	Lamin B1 OS=Bos taurus OX=9913 GN=LMNB1 PE=1 SV=2
E1BH06	BOVIN	Uncharacterized protein OS=Bos taurus OX=9913 GN=LOC617696 PE=1 SV=2
Q5KR47	BOVIN	Tropomyosin alpha-3 chain OS=Bos taurus OX=9913 GN=TPM3 PE=2 SV=1
Q95L54	BOVIN	Annexin A8 OS=Bos taurus OX=9913 GN=ANXA8 PE=2 SV=1
A6QPT4	BOVIN	MPO protein OS=Bos taurus OX=9913 GN=MPO PE=1 SV=1
F1MPU0	BOVIN	Clathrin heavy chain OS=Bos taurus OX=9913 GN=CLTC PE=3 SV=2
Q3MHL4	BOVIN	Adenosylhomocysteinase OS=Bos taurus OX=9913 GN=AHCY PE=2 SV=3
P19120	BOVIN	Heat shock cognate 71 kDa protein OS=Bos taurus OX=9913 GN=HSPA8 PE=1 SV=2
P62261	BOVIN	14-3-3 protein epsilon OS=Bos taurus OX=9913 GN=YWHAE PE=1 SV=1
A7Z057	BOVIN	14-3-3 protein gamma OS=Bos taurus OX=9913 GN=YWHAG PE=2 SV=1
P60661	BOVIN	Myosin light polypeptide 6 OS=Bos taurus OX=9913 GN=MYL6 PE=2 SV=2
F1N7T1	BOVIN	NADH-cytochrome b5 reductase OS=Bos taurus OX=9913 GN=CYB5R3 PE=3 SV=2
Q28050	BOVIN	Protein S100-A7 OS=Bos taurus OX=9913 GN=S100A7 PE=1 SV=1
Q28133	BOVIN	Allergen Bos d 2 OS=Bos taurus OX=9913 PE=1 SV=1
Q4PM40	IXOSC	Ubiquitin/ribosomal protein S27a fusion protein OS=Ixodes scapularis OX=6945 PE=2 SV=1
P31976	BOVIN	Ezrin OS=Bos taurus OX=9913 GN=EZR PE=1 SV=2
A0A0K8RP33	IXORI	Putative myosin regulatory light chain ef-hand protein superfamily (Fragment) OS=Ixodes ricinus OX=34613 PE=2 SV=1
E1BHJ0	BOVIN	Profilin OS=Bos taurus OX=9913 PE=3 SV=1
B9TUB7	BOBOX	Cathelicidin 2 (Fragment) OS=Bos indicus x Bos taurus OX=30522 PE=3 SV=1
F8UZU9	BOVIN	40S ribosomal protein SA OS=Bos taurus OX=9913 GN=RPSA PE=2 SV=1
Q17QL7	BOVIN	KRT15 protein OS=Bos taurus OX=9913 GN=KRT15 PE=1 SV=2
P63103	BOVIN	14-3-3 protein zeta/delta OS=Bos taurus OX=9913 GN=YWHAZ PE=1 SV=1
Q3ZCI4	BOVIN	6-phosphogluconate dehydrogenase, decarboxylating OS=Bos taurus OX=9913 GN=PGD PE=1 SV=2
G8JKZ8	BOVIN	Thioredoxin OS=Bos taurus OX=9913 GN=TXN PE=4 SV=1
P19858	BOVIN	L-lactate dehydrogenase A chain OS=Bos taurus OX=9913 GN=LDHA PE=2 SV=2
Q3T169	BOVIN	40S ribosomal protein S3 OS=Bos taurus OX=9913 GN=RPS3 PE=2 SV=1
B0JYM5	BOVIN	Tyrosine 3-monooxygenase/tryptophan 5-monooxygenase activation protein, theta polypeptide OS=Bos taurus OX=9913 GN=YWHAQ PE=2 SV=1
G3X701	BOVIN	Uncharacterized protein OS=Bos taurus OX=9913 GN=LOC100300091 PE=3 SV=1
G3X757	BOVIN	Transitional endoplasmic reticulum ATPase OS=Bos taurus OX=9913 GN=VCP PE=3 SV=1
A0A224Y271	9ACAR	Pancreatic trypsin inhibitor OS=Rhipicephalus zambeziensis OX=60191 PE=4 SV=1
A7Z066	BOVIN	Calnexin OS=Bos taurus OX=9913 GN=CANX PE=1 SV=1
L7LTA8	9ACAR	Putative group ii salivary lipocalin OS=Rhipicephalus pulchellus OX=72859 PE=2 SV=1
G3N3D0	BOVIN	Galectin OS=Bos taurus OX=9913 GN=LGALS7 PE=4 SV=1
P63243	BOVIN	Receptor of activated protein C kinase 1 OS=Bos taurus OX=9913 GN=RACK1 PE=2 SV=3
P81947	BOVIN	Tubulin alpha-1B chain OS=Bos taurus OX=9913 PE=1 SV=2
P81948	BOVIN	Tubulin alpha-4A chain OS=Bos taurus OX=9913 GN=TUBA4A PE=1 SV=2
P62935	BOVIN	Peptidyl-prolyl cis-trans isomerase A OS=Bos taurus OX=9913 GN=PPIA PE=1 SV=2
L7M046	9ACAR	Putative cuticular protein OS=Rhipicephalus pulchellus OX=72859 PE=2 SV=1
Q3MHN2	BOVIN	Complement component C9 OS=Bos taurus OX=9913 GN=C9 PE=2 SV=1
F1MHQ4	BOVIN	Fatty acid-binding protein, adipocyte OS=Bos taurus OX=9913 GN=FABP4 PE=3 SV=2
F1MF56	BOVIN	Matrix metalloproteinase-9 OS=Bos taurus OX=9913 GN=MMP9 PE=3 SV=1
O02717	BOVIN	Non-muscle myosin heavy chain (Fragment) OS=Bos taurus OX=9913 PE=2 SV=2
Q9BGI4	BOVIN	Peroxiredoxin 1 OS=Bos taurus OX=9913 PE=2 SV=1
P55052	BOVIN	Fatty acid-binding protein, epidermal OS=Bos taurus OX=9913 GN=FABP5 PE=1 SV=4
Q3SYU2	BOVIN	Elongation factor 2 OS=Bos taurus OX=9913 GN=EEF2 PE=2 SV=3
V5IK62	IXORI	Putative adp-ribosylation factor 1 OS=Ixodes ricinus OX=34613 PE=2 SV=1
Q3ZBD7	BOVIN	Glucose-6-phosphate isomerase OS=Bos taurus OX=9913 GN=GPI PE=2 SV=4
K9ZRL4	BOBOX	Heat shock 70kDa protein 1A OS=Bos indicus x Bos taurus OX=30522 GN=HSPA1A PE=2 SV=1
P33046	BOVIN	Cathelicidin-4 OS=Bos taurus OX=9913 GN=CATHL4 PE=1 SV=1
L7M1K6	9ACAR	Putative glycine rich protein OS=Rhipicephalus pulchellus OX=72859 PE=2 SV=1
Q2HJ60	BOVIN	Heterogeneous nuclear ribonucleoproteins A2/B1 OS=Bos taurus OX=9913 GN=HNRNPA2B1 PE=2 SV=1
Q0VC36	BOVIN	14-3-3 protein sigma OS=Bos taurus OX=9913 GN=SFN PE=2 SV=1
G5E513	BOVIN	Uncharacterized protein OS=Bos taurus OX=9913 PE=1 SV=1
E1BB91	BOVIN	Collagen type VI alpha 3 chain OS=Bos taurus OX=9913 GN=COL6A3 PE=1 SV=1
E1BF59	BOVIN	Plectin OS=Bos taurus OX=9913 GN=PLEC PE=1 SV=2
I6XM79	9CETA	S100A8 protein OS=Bos taurus x Bos indicus OX=30523 GN=S100A8 PE=3 SV=1
A6QPZ0	BOVIN	CSTB protein OS=Bos taurus OX=9913 GN=CSTB PE=2 SV=1
F1MPK1	BOVIN	Uncharacterized protein OS=Bos taurus OX=9913 GN=KRT20 PE=3 SV=2
Q2KJ75	BOVIN	Plastin 3 (T isoform) OS=Bos taurus OX=9913 GN=PLS3 PE=2 SV=1
P04272	BOVIN	Annexin A2 OS=Bos taurus OX=9913 GN=ANXA2 PE=1 SV=2
P34955	BOVIN	Alpha-1-antiproteinase OS=Bos taurus OX=9913 GN=SERPINA1 PE=1 SV=1
F1MDN4	BOVIN	60S acidic ribosomal protein P0 OS=Bos taurus OX=9913 GN=RPLP0 PE=3 SV=1
Q1JPK9	BOVIN	Actin related protein 2/3 complex subunit 1B (Fragment) OS=Bos taurus OX=9913 GN=ARPC1B PE=2 SV=1
Q28085	BOVIN	Complement factor H OS=Bos taurus OX=9913 GN=CFH PE=1 SV=3
E2J6Q4	9ACAR	Gly-Tyr rich salivary protein OS=Hyalomma rufipes OX=72862 PE=2 SV=1
E9RHW1	BOVIN	Heat shock 27kDa protein 1 OS=Bos taurus OX=9913 GN=HSPB1 PE=2 SV=1
F1MYG5	BOVIN	Lamin A/C OS=Bos taurus OX=9913 GN=LMNA PE=1 SV=1
A6QQF6	BOVIN	Suprabasin OS=Bos taurus OX=9913 GN=SBSN PE=2 SV=1
Q08D91	BOVIN	Keratin, type II cytoskeletal 75 OS=Bos taurus OX=9913 GN=KRT75 PE=2 SV=1
Q3ZBS7	BOVIN	Vitronectin OS=Bos taurus OX=9913 GN=VTN PE=1 SV=1
Q56JW2	BOVIN	Placenta-specific 8 OS=Bos taurus OX=9913 GN=PLAC8 PE=2 SV=1
A0A034WZ79	RHIMP	Glycine-rich protein 3 (Fragment) OS=Rhipicephalus microplus OX=6941 PE=4 SV=1
G5E5T5	BOVIN	Uncharacterized protein OS=Bos taurus OX=9913 PE=1 SV=1
B0JYN6	BOVIN	Alpha-2-HS-glycoprotein OS=Bos taurus OX=9913 GN=AHSG PE=2 SV=1
G3N0S9	BOVIN	Uncharacterized protein OS=Bos taurus OX=9913 GN=LOC515150 PE=4 SV=1
A4ZZF8	BOVIN	Alpha-actinin 1 OS=Bos taurus OX=9913 GN=ACTN1 PE=2 SV=1
G5E502	BOVIN	Lysozyme OS=Bos taurus OX=9913 GN=LOC781146 PE=3 SV=1
H2CNR1	BOVIN	Peptidoglycan-recognition protein OS=Bos taurus OX=9913 GN=PGLYRP1 PE=3 SV=1
Q865V6	BOVIN	Macrophage-capping protein OS=Bos taurus OX=9913 GN=CAPG PE=2 SV=1
A0A224Z958	9ACAR	Soluble epoxide hydrolase OS=Rhipicephalus zambeziensis OX=60191 PE=4 SV=1
G3N0V0	BOVIN	Uncharacterized protein OS=Bos taurus OX=9913 PE=1 SV=1
Q9BGI3	BOVIN	Peroxiredoxin-2 OS=Bos taurus OX=9913 GN=PRDX2 PE=2 SV=1
A5PJT7	BOVIN	ECM1 protein OS=Bos taurus OX=9913 GN=ECM1 PE=2 SV=1
Q2KJF1	BOVIN	Alpha-1B-glycoprotein OS=Bos taurus OX=9913 GN=A1BG PE=1 SV=1
G3X6N3	BOVIN	Serotransferrin OS=Bos taurus OX=9913 GN=TF PE=1 SV=1
E1BJP1	BOVIN	Uncharacterized protein OS=Bos taurus OX=9913 GN=LOC513329 PE=3 SV=1
Q0P5K6	BOVIN	Corneodesmosin OS=Bos taurus OX=9913 GN=CDSN PE=2 SV=1
E1BF20	BOVIN	Heterogeneous nuclear ribonucleoprotein H OS=Bos taurus OX=9913 GN=HNRNPH1 PE=1 SV=2
F1MIC8	BOVIN	Protein-glutamine gamma-glutamyltransferase E OS=Bos taurus OX=9913 GN=TGM3 PE=4 SV=2
A6QNX5	BOVIN	Keratin, type II cytoskeletal 78 OS=Bos taurus OX=9913 GN=KRT78 PE=2 SV=1
B0JYN1	BOVIN	Cathepsin L2 OS=Bos taurus OX=9913 GN=CTSL2 PE=2 SV=1
G3N0V2	BOVIN	Keratin 1 OS=Bos taurus OX=9913 GN=KRT1 PE=1 SV=1
G3N0K3	BOVIN	40S ribosomal protein S4 OS=Bos taurus OX=9913 PE=3 SV=1
G5E631	BOVIN	DEAD-box helicase 3, X-linked OS=Bos taurus OX=9913 GN=DDX3X PE=1 SV=1
A0A131YLU7	RHIAP	Aminopeptidase N OS=Rhipicephalus appendiculatus OX=34631 PE=4 SV=1
A4IFQ6	BOVIN	CALML5 protein OS=Bos taurus OX=9913 GN=CALML5 PE=1 SV=1
P21793	BOVIN	Decorin OS=Bos taurus OX=9913 GN=DCN PE=1 SV=2
P81187	BOVIN	Complement factor B OS=Bos taurus OX=9913 GN=CFB PE=1 SV=2
A0A224YTB6	9ACAR	Alpha-N-acetylgalactosaminidase OS=Rhipicephalus zambeziensis OX=60191 PE=3 SV=1
L7LZE4	9ACAR	Putative glycine rich protein OS=Rhipicephalus pulchellus OX=72859 PE=2 SV=1
Q5EA67	BOVIN	Inter-alpha (Globulin) inhibitor H4 (Plasma Kallikrein-sensitive glycoprotein) OS=Bos taurus OX=9913 GN=ITIH4 PE=2 SV=1
Q9TTK8	BOVIN	Creatine kinase U-type, mitochondrial OS=Bos taurus OX=9913 GN=CKMT1 PE=2 SV=1
F1MJH1	BOVIN	Gelsolin OS=Bos taurus OX=9913 GN=GSN PE=4 SV=1
A0A224YCL3	9ACAR	Basic tail secreted protein OS=Rhipicephalus zambeziensis OX=60191 PE=4 SV=1
Q7SIH1	BOVIN	Alpha-2-macroglobulin OS=Bos taurus OX=9913 GN=A2M PE=1 SV=2
G8JKW7	BOVIN	Uncharacterized protein OS=Bos taurus OX=9913 GN=SERPINA3 PE=3 SV=1
E1BEZ4	BOVIN	Tripartite motif containing 29 OS=Bos taurus OX=9913 GN=TRIM29 PE=4 SV=2
Q3T101	BOVIN	IGL@ protein OS=Bos taurus OX=9913 GN=IGL@ PE=1 SV=1
A0A0F6QNP7	BOVIN	Complement component 3 OS=Bos taurus OX=9913 GN=C3 PE=2 SV=1
E1BKX7	BOVIN	Filamin B OS=Bos taurus OX=9913 GN=FLNB PE=1 SV=2
F1MEZ5	BOVIN	Uncharacterized protein OS=Bos taurus OX=9913 GN=GZMB PE=1 SV=1
O77834	BOVIN	Peroxiredoxin-6 OS=Bos taurus OX=9913 GN=PRDX6 PE=1 SV=3
Q1RMN8	BOVIN	Immunoglobulin light chain, lambda gene cluster OS=Bos taurus OX=9913 GN=IGL@ PE=2 SV=1
A0A224YB54	9ACAR	Basic tail secreted protein OS=Rhipicephalus zambeziensis OX=60191 PE=4 SV=1
A7E3Q2	BOVIN	Heat shock 70kDa protein 1A OS=Bos taurus OX=9913 GN=HSPA2 PE=2 SV=1
G5E604	BOVIN	Uncharacterized protein OS=Bos taurus OX=9913 PE=1 SV=1
F1N076	BOVIN	Ceruloplasmin OS=Bos taurus OX=9913 GN=CP PE=1 SV=2
A4FV69	BOVIN	SERPINB5 protein OS=Bos taurus OX=9913 GN=SERPINB5 PE=1 SV=1
Q9TTE1	BOVIN	Serpin A3-1 OS=Bos taurus OX=9913 GN=SERPINA3-1 PE=1 SV=3
P00921	BOVIN	Carbonic anhydrase 2 OS=Bos taurus OX=9913 GN=CA2 PE=1 SV=3
L7LRS6	9ACAR	Putative bitil peptide OS=Rhipicephalus pulchellus OX=72859 PE=2 SV=1
Q5J801	BOVIN	Endopin 2B OS=Bos taurus OX=9913 PE=2 SV=1
G3X7J1	BOVIN	Non-specific cytotoxic cell receptor protein 1 homolog (zebrafish) OS=Bos taurus OX=9913 GN=NCCRP1 PE=4 SV=1
Q3T0Y5	BOVIN	Proteasome subunit alpha type-2 OS=Bos taurus OX=9913 GN=PSMA2 PE=1 SV=3
A0A224YD77	9ACAR	Gluzincin OS=Rhipicephalus zambeziensis OX=60191 PE=4 SV=1
V5I482	IXORI	Putative tropomyosin OS=Ixodes ricinus OX=34613 PE=2 SV=1
F1N5L6	BOVIN	Desmocollin-3 OS=Bos taurus OX=9913 GN=DSC3 PE=4 SV=2
E1BM91	BOVIN	Desmoglein 3 OS=Bos taurus OX=9913 GN=DSG3 PE=4 SV=1
A5D7M6	BOVIN	KRT5 protein OS=Bos taurus OX=9913 GN=KRT5 PE=2 SV=1
G3X748	BOVIN	POF1B, actin binding protein OS=Bos taurus OX=9913 GN=POF1B PE=4 SV=1
L7M9R2	9ACAR	Putative animal peptidoglycan recognition protein logous to bacteriophage t3 lysozyme OS=Rhipicephalus pulchellus OX=72859 PE=2 SV=1
Q3ZBS5	BOVIN	Small proline-rich protein 3 OS=Bos taurus OX=9913 GN=SPRR3 PE=2 SV=1
V6F9A2	BOVIN	Apolipoprotein A-I preproprotein OS=Bos taurus OX=9913 GN=APOA1 PE=3 SV=1
A0A131ZB56	RHIAP	Troponin T, fast skeletal muscle (Fragment) OS=Rhipicephalus appendiculatus OX=34631 PE=4 SV=1
F1MIW8	BOVIN	Desmoglein-1 OS=Bos taurus OX=9913 GN=DSG1 PE=4 SV=2
A6QNZ7	BOVIN	Keratin 10 (Epidermolytic hyperkeratosis; keratosis palmaris et plantaris) OS=Bos taurus OX=9913 GN=KRT10 PE=2 SV=1
F1MZ96	BOVIN	Uncharacterized protein OS=Bos taurus OX=9913 PE=1 SV=2
E1BKT9	BOVIN	Desmoplakin OS=Bos taurus OX=9913 GN=DSP PE=1 SV=1
M5FJW2	BOVIN	40S ribosomal protein S2 OS=Bos taurus OX=9913 GN=RPS2 PE=3 SV=1
Q148H7	BOVIN	Keratin, type II cytoskeletal 79 OS=Bos taurus OX=9913 GN=KRT79 PE=2 SV=1
F1MIN1	BOVIN	Voltage-dependent anion-selective channel protein 1 OS=Bos taurus OX=9913 GN=VDAC1 PE=1 SV=2
A0A224Y3Z8	9ACAR	Glycine rich superfamily member (Fragment) OS=Rhipicephalus zambeziensis OX=60191 PE=4 SV=1
Q8SPJ1	BOVIN	Junction plakoglobin OS=Bos taurus OX=9913 GN=JUP PE=2 SV=1
E1BHA5	BOVIN	Uncharacterized protein OS=Bos taurus OX=9913 PE=4 SV=1
F1MKE7	BOVIN	Uncharacterized protein OS=Bos taurus OX=9913 GN=KRT6C PE=3 SV=2
F1MC11	BOVIN	Keratin, type I cytoskeletal 14 OS=Bos taurus OX=9913 GN=KRT14 PE=1 SV=2
A0A224YFD1	9ACAR	TIL domain containing protein OS=Rhipicephalus zambeziensis OX=60191 PE=4 SV=1
F1N3M0	BOVIN	Desmocollin-1 OS=Bos taurus OX=9913 GN=DSC1 PE=4 SV=1
F1N7Y8	BOVIN	Dermokine OS=Bos taurus OX=9913 GN=DMKN PE=4 SV=2
F1MUY2	BOVIN	Uncharacterized protein OS=Bos taurus OX=9913 GN=KRT6B PE=1 SV=1
K4JDR8	BOVIN	Alpha-2-macroglobulin variant 5 OS=Bos taurus OX=9913 GN=A2M PE=2 SV=1
M0QVY0	BOVIN	Uncharacterized protein OS=Bos taurus OX=9913 GN=KRT6A PE=3 SV=1
L7MDN1	9ACAR	Putative glycine rich protein (Fragment) OS=Rhipicephalus pulchellus OX=72859 PE=2 SV=1
G5E5H7	BOVIN	Uncharacterized protein OS=Bos taurus OX=9913 GN=PAEP PE=3 SV=1
A1L595	BOVIN	Keratin, type I cytoskeletal 17 OS=Bos taurus OX=9913 GN=KRT17 PE=2 SV=1
A6H7J6	BOVIN	Protein disulfide-isomerase OS=Bos taurus OX=9913 GN=P4HB PE=1 SV=1
F1MCK2	BOVIN	AHNAK nucleoprotein OS=Bos taurus OX=9913 GN=AHNAK PE=1 SV=2
A0A224YTI7	9ACAR	Angiotensin-converting enzyme OS=Rhipicephalus zambeziensis OX=60191 PE=3 SV=1
L7LTS4	9ACAR	Putative monotil peptide OS=Rhipicephalus pulchellus OX=72859 PE=2 SV=1
I6X9I8	BOVIN	Annexin OS=Bos taurus OX=9913 PE=2 SV=1
H9KUV3	BOVIN	Uncharacterized protein OS=Bos taurus OX=9913 GN=LOC619131 PE=3 SV=1
Q28161	BOVIN	Plakophilin-1 OS=Bos taurus OX=9913 GN=PKP1 PE=2 SV=1
E1B726	BOVIN	Plasminogen OS=Bos taurus OX=9913 GN=PLG PE=3 SV=2
P68002	BOVIN	Voltage-dependent anion-selective channel protein 2 OS=Bos taurus OX=9913 GN=VDAC2 PE=2 SV=2
G3MWP9	BOVIN	Uncharacterized protein OS=Bos taurus OX=9913 GN=AOX4 PE=4 SV=1
A4FUA8	BOVIN	F-actin-capping protein subunit alpha-1 OS=Bos taurus OX=9913 GN=CAPZA1 PE=2 SV=1
F1N049	BOVIN	Actin-related protein 3 OS=Bos taurus OX=9913 GN=ACTR3 PE=3 SV=2
P00735	BOVIN	Prothrombin OS=Bos taurus OX=9913 GN=F2 PE=1 SV=2
Q3T147	BOVIN	Spliceosome RNA helicase DDX39B OS=Bos taurus OX=9913 GN=DDX39B PE=2 SV=1
D4QBB3	BOVIN	Hemoglobin beta OS=Bos taurus OX=9913 GN=HBB PE=3 SV=1
Q2HJ57	BOVIN	Coactosin-like protein OS=Bos taurus OX=9913 GN=COTL1 PE=2 SV=3
A0A224YCE9	9ACAR	Cystatin OS=Rhipicephalus zambeziensis OX=60191 PE=4 SV=1
F1MNN6	BOVIN	Major vault protein OS=Bos taurus OX=9913 GN=MVP PE=4 SV=1
A0A131XKB4	9ACAR	Putative puromycin-sensitive aminopeptidase (Fragment) OS=Hyalomma excavatum OX=257692 PE=2 SV=1
P20072	BOVIN	Annexin A7 OS=Bos taurus OX=9913 GN=ANXA7 PE=1 SV=2
A0A224YGN2	9ACAR	Ixoderin OS=Rhipicephalus zambeziensis OX=60191 PE=4 SV=1
G5E5I6	BOVIN	Uncharacterized protein OS=Bos taurus OX=9913 GN=LOC104970284 PE=4 SV=1
Q9TS85	BOVIN	Histidine-rich GLYCOPROTEIN=FACTOR XIIIA substrate (Fragments) OS=Bos taurus OX=9913 PE=1 SV=1
A0A224Y3P7	9ACAR	Glycine rich superfamily member OS=Rhipicephalus zambeziensis OX=60191 PE=4 SV=1
G3X6S5	BOVIN	SH3 domain-binding glutamic acid-rich-like protein 3 OS=Bos taurus OX=9913 GN=SH3BGRL3 PE=4 SV=1
L7LVH9	9ACAR	Histone H3 OS=Rhipicephalus pulchellus OX=72859 PE=2 SV=1
A0A224YEQ4	9ACAR	Glycine rich superfamily member (Fragment) OS=Rhipicephalus zambeziensis OX=60191 PE=4 SV=1
A0A224YR78	9ACAR	TIL domain containing protein OS=Rhipicephalus zambeziensis OX=60191 PE=4 SV=1
A0A034WXM6	RHIMP	Secreted protein 20 OS=Rhipicephalus microplus OX=6941 PE=4 SV=1
A0A224YJ17	9ACAR	Uncharacterized protein (Fragment) OS=Rhipicephalus zambeziensis OX=60191 PE=4 SV=1
A0A224YMY3	9ACAR	Reprolysin (Fragment) OS=Rhipicephalus zambeziensis OX=60191 PE=4 SV=1
P28800	BOVIN	Alpha-2-antiplasmin OS=Bos taurus OX=9913 GN=SERPINF2 PE=1 SV=2
A0A1E1XH55	9ACAR	Uncharacterized protein (Fragment) OS=Amblyomma aureolatum OX=187763 PE=2 SV=1
A0A131YIB7	RHIAP	Uncharacterized protein OS=Rhipicephalus appendiculatus OX=34631 PE=4 SV=1
A0A224YCP1	9ACAR	Glycine rich superfamily member OS=Rhipicephalus zambeziensis OX=60191 PE=4 SV=1
A0A131YNG2	RHIAP	Pancreatic trypsin inhibitor OS=Rhipicephalus appendiculatus OX=34631 PE=4 SV=1
P06868	BOVIN	Plasminogen OS=Bos taurus OX=9913 GN=PLG PE=1 SV=2
A0A224YHH5	9ACAR	TIL domain containing protein OS=Rhipicephalus zambeziensis OX=60191 PE=4 SV=1
L7MAU2	9ACAR	Putative glycine rich protein (Fragment) OS=Rhipicephalus pulchellus OX=72859 PE=2 SV=1
A0A034WWS7	RHIMP	Secreted cement protein 2 (Fragment) OS=Rhipicephalus microplus OX=6941 PE=4 SV=1
L7MA95	9ACAR	Putative secreted peptide OS=Rhipicephalus pulchellus OX=72859 PE=2 SV=1
A0A224YB78	9ACAR	Lipocalin OS=Rhipicephalus zambeziensis OX=60191 PE=4 SV=1
G8JKY0	BOVIN	40S ribosomal protein S8 OS=Bos taurus OX=9913 GN=RPS8 PE=3 SV=1
A0A131YF72	RHIAP	Glycine rich superfamily member OS=Rhipicephalus appendiculatus OX=34631 PE=4 SV=1
A0A224Y1X4	9ACAR	Pancreatic trypsin inhibitor (Fragment) OS=Rhipicephalus zambeziensis OX=60191 PE=4 SV=1
L7LTX6	9ACAR	Putative tick salivary metalloprotease OS=Rhipicephalus pulchellus OX=72859 PE=2 SV=1
A0A224YR96	9ACAR	Tick serine protease OS=Rhipicephalus zambeziensis OX=60191 PE=3 SV=1
Q2KJ64	BOVIN	Arginase-1 OS=Bos taurus OX=9913 GN=ARG1 PE=2 SV=1
B7SP63	DERVA	Putative cement protein RIM36 (Fragment) OS=Dermacentor variabilis OX=34621 PE=2 SV=1
A0A0B4PMF7	RHIMP	Peptidoglycan recognition protein (Fragment) OS=Rhipicephalus microplus OX=6941 GN=PGRP-S PE=2 SV=1
B7Q181	IXOSC	Cytochrome P450, putative OS=Ixodes scapularis OX=6945 GN=8034380 PE=4 SV=1
P02453	BOVIN	Collagen alpha-1(I) chain OS=Bos taurus OX=9913 GN=COL1A1 PE=1 SV=3
A0A034WXN6	RHIMP	Hemelipoprotein HeLp 2 (Fragment) OS=Rhipicephalus microplus OX=6941 PE=4 SV=1
L7LTJ2	9ACAR	Putative bitil peptide OS=Rhipicephalus pulchellus OX=72859 PE=2 SV=1
P02662	BOVIN	Alpha-S1-casein OS=Bos taurus OX=9913 GN=CSN1S1 PE=1 SV=2
A0A1L3G6H3	BOVIN	Tissue inhibitor of metalloproteinase 1 OS=Bos taurus OX=9913 GN=TIMP1 PE=2 SV=1
A0A0M4FJ17	BOVIN	Kappa-casein (Fragment) OS=Bos taurus OX=9913 GN=CSN3 PE=4 SV=1
L7M961	9ACAR	Putative tick salivary antigen-5 protein OS=Rhipicephalus pulchellus OX=72859 PE=2 SV=1
F1MAV0	BOVIN	Fibrinogen beta chain OS=Bos taurus OX=9913 GN=FGB PE=4 SV=2
F1MFW9	BOVIN	Keratin 24 OS=Bos taurus OX=9913 GN=KRT24 PE=3 SV=2
O46375	BOVIN	Transthyretin OS=Bos taurus OX=9913 GN=TTR PE=1 SV=1
L7LSU6	9ACAR	Uncharacterized protein OS=Rhipicephalus pulchellus OX=72859 PE=2 SV=1
G5E5A9	BOVIN	Fibronectin OS=Bos taurus OX=9913 GN=FN1 PE=4 SV=1
Q5GN72	BOVIN	Alpha-1-acid glycoprotein OS=Bos taurus OX=9913 GN=agp PE=2 SV=2
P02663	BOVIN	Alpha-S2-casein OS=Bos taurus OX=9913 GN=CSN1S2 PE=1 SV=2
L7ME64	9ACAR	Putative bilaris (Fragment) OS=Rhipicephalus pulchellus OX=72859 PE=2 SV=1
L7LTT1	9ACAR	Putative tick salivary metalloprotease OS=Rhipicephalus pulchellus OX=72859 PE=2 SV=1
Q148J4	BOVIN	RAB2A, member RAS oncogene family OS=Bos taurus OX=9913 GN=RAB2A PE=2 SV=1
A0JND2	BOVIN	Keratin, type II cytoskeletal 80 OS=Bos taurus OX=9913 GN=KRT80 PE=2 SV=1
L7MD06	9ACAR	Putative monolaris (Fragment) OS=Rhipicephalus pulchellus OX=72859 PE=2 SV=1
L7LTV7	9ACAR	Uncharacterized protein OS=Rhipicephalus pulchellus OX=72859 PE=2 SV=1
A0A224YEN6	9ACAR	Glycine rich superfamily member (Fragment) OS=Rhipicephalus zambeziensis OX=60191 PE=4 SV=1
A0A224Y4K0	9ACAR	Pancreatic trypsin inhibitor OS=Rhipicephalus zambeziensis OX=60191 PE=4 SV=1
Q08E14	BOVIN	Collagen, type III, alpha 1 OS=Bos taurus OX=9913 GN=COL3A1 PE=2 SV=1
L7LWG1	9ACAR	Putative group vii salivary lipocalin OS=Rhipicephalus pulchellus OX=72859 PE=2 SV=1
A0A224Y281	9ACAR	Pancreatic trypsin inhibitor OS=Rhipicephalus zambeziensis OX=60191 PE=4 SV=1
G3MXG6	BOVIN	Uncharacterized protein OS=Bos taurus OX=9913 PE=4 SV=1
A0A077S9Q3	BOVIN	Lysozyme OS=Bos taurus OX=9913 GN=LYZF1 PE=3 SV=1
P02465	BOVIN	Collagen alpha-2(I) chain OS=Bos taurus OX=9913 GN=COL1A2 PE=1 SV=2
A0A034WZ42	RHIMP	Hemelipoprotein HeLp (Fragment) OS=Rhipicephalus microplus OX=6941 PE=4 SV=1
Q3SZZ9	BOVIN	FGG protein OS=Bos taurus OX=9913 GN=FGG PE=2 SV=1
Q0P5J4	BOVIN	Keratin, type I cytoskeletal 25 OS=Bos taurus OX=9913 GN=KRT25 PE=2 SV=1
B6VAP7	BOVIN	CDC42 protein OS=Bos taurus OX=9913 GN=CDC42 PE=2 SV=1
L7M8X8	9ACAR	Putative secreted peptide OS=Rhipicephalus pulchellus OX=72859 PE=2 SV=1
A0A224Z8F0	9ACAR	Transglutaminase/protease like protein OS=Rhipicephalus zambeziensis OX=60191 PE=4 SV=1
L7LTS0	9ACAR	Putative tick salivary metalloprotease OS=Rhipicephalus pulchellus OX=72859 PE=2 SV=1
A0A224YMC8	9ACAR	Lipocalin OS=Rhipicephalus zambeziensis OX=60191 PE=4 SV=1
A0A140T897	BOVIN	Serum albumin OS=Bos taurus OX=9913 GN=ALB PE=3 SV=1
A0A224YDB2	9ACAR	Pancreatic trypsin inhibitor OS=Rhipicephalus zambeziensis OX=60191 PE=4 SV=1
P50397	BOVIN	Rab GDP dissociation inhibitor beta OS=Bos taurus OX=9913 GN=GDI2 PE=2 SV=3
A0A131YG55	RHIAP	Peptidoglycan-recognition protein OS=Rhipicephalus appendiculatus OX=34631 PE=3 SV=1
Q3HYC9	RHIMP	Putative secreted protein OS=Rhipicephalus microplus OX=6941 PE=2 SV=1
A0A224YL63	9ACAR	TIL domain containing protein OS=Rhipicephalus zambeziensis OX=60191 PE=4 SV=1
A0A224Y1I4	9ACAR	Antigen 5 family member OS=Rhipicephalus zambeziensis OX=60191 PE=3 SV=1
A0A224Y1V6	9ACAR	Basic tail secreted protein OS=Rhipicephalus zambeziensis OX=60191 PE=4 SV=1
A5PJE3	BOVIN	Fibrinogen alpha chain OS=Bos taurus OX=9913 GN=FGA PE=2 SV=1
G3MZ71	BOVIN	Keratin 2 OS=Bos taurus OX=9913 GN=KRT2 PE=1 SV=1
A0A131ZCP1	RHIAP	Glycine rich superfamily member (Fragment) OS=Rhipicephalus appendiculatus OX=34631 PE=4 SV=1
Q3MHK9	BOVIN	Fascin OS=Bos taurus OX=9913 GN=FSCN1 PE=1 SV=1
Q45R51	RHIMP	Salivary gland metalloprotease OS=Rhipicephalus microplus OX=6941 GN=MP1 PE=2 SV=1
G3MF27	9ACAR	Uncharacterized protein OS=Amblyomma maculatum OX=34609 PE=2 SV=1
A0A131ZE35	RHIAP	Glycine rich superfamily member (Fragment) OS=Rhipicephalus appendiculatus OX=34631 PE=4 SV=1
Q148H5	BOVIN	Keratin, type II cytoskeletal 71 OS=Bos taurus OX=9913 GN=KRT71 PE=2 SV=1
A0A023GMY0	9ACAR	Catalase OS=Amblyomma triste OX=251400 PE=2 SV=1
A0A131ZAV6	RHIAP	Reprolysin (Fragment) OS=Rhipicephalus appendiculatus OX=34631 PE=4 SV=1

## Sheet: Cement-SDS-T2 vs T1
				C1	C2
Uniprot accesion number	Specie	Protein name	t-value	Mean 1	Mean 2	Median 1	Median 2	Sigma 1	Sigma 2	Delta	Fold change C2 / C1	Log (Fold change)	p-value
G3MWP1	BOVIN	Elastase, neutrophil expressed OS=Bos taurus OX=9913 GN=ELANE PE=1 SV=1	-20.3401	32282.5	81415.8	33918.3	80261.2	4898.7	3318.57	-49133.3	2.52198	1.33456	1.8198e-09
Q3SX33	BOVIN	Thy-1 cell surface antigen OS=Bos taurus OX=9913 GN=THY1 PE=1 SV=1	-20.3169	4130.94	10730.1	4280.95	10614.1	417.891	677.038	-6599.17	2.5975	1.37712	1.8402e-09
P32592	BOVIN	Integrin beta-2 OS=Bos taurus OX=9913 GN=ITGB2 PE=1 SV=1	-16.0504	6278.77	14126.7	6380.26	14003.3	663.321	997.224	-7847.9	2.24991	1.16987	1.8214e-08
P48616	BOVIN	Vimentin OS=Bos taurus OX=9913 GN=VIM PE=1 SV=3	-15.8341	73738.7	166371	74292.1	168283	6317.18	12862.4	-92632.2	2.25622	1.17391	2.0763e-08
P40673	BOVIN	High mobility group protein B2 OS=Bos taurus OX=9913 GN=HMGB2 PE=1 SV=3	-15.0537	1810.13	8559.1	1797.16	8591.11	635.078	895.91	-6748.97	4.72845	2.24137	3.3782e-08
E1BCN3	BOVIN	Peptidyl arginine deiminase 4 OS=Bos taurus OX=9913 GN=PADI4 PE=4 SV=2	-14.1487	2938.1	8977.06	2843.14	8767.45	480.441	928.563	-6038.96	3.0554	1.61136	6.1217e-08
Q32S29	BOVIN	Histone H2B OS=Bos taurus OX=9913 GN=H2B PE=3 SV=1	-13.7363	145822	431797	140819	426254	31664.5	39974	-285975	2.96112	1.56614	8.1203e-08
B9TUC9	BOVIN	Cathelicidin 7 OS=Bos taurus OX=9913 PE=3 SV=1	-13.2231	13082.5	39240.4	13582.3	39869.3	2081.61	4375.66	-26157.9	2.99946	1.5847	1.1668e-07
G3MXK8	BOVIN	Proteinase 3 OS=Bos taurus OX=9913 GN=PRTN3 PE=1 SV=1	-12.7728	7571.95	20941.1	7168.74	20195.1	1543.89	2046.89	-13369.1	2.76561	1.4676	1.621e-07
A7MBH9	BOVIN	G protein subunit alpha i2 OS=Bos taurus OX=9913 GN=GNAI2 PE=2 SV=1	-12.5377	1444.89	5971.54	1534.31	5942.09	454.267	758.785	-4526.65	4.13287	2.04714	1.9325e-07
B9UKL8	BOVIN	Cathelicidin 5 OS=Bos taurus OX=9913 GN=CATHL5 PE=3 SV=1	-12.2234	7817.47	21586.5	7521.44	21038.8	1387.25	2385.13	-13769	2.76132	1.46536	2.4557e-07
A0A0M4MD57	BOVIN	Haptoglobin OS=Bos taurus OX=9913 GN=HP PE=2 SV=1	-11.4449	39844.2	135316	41333.8	137228	6073.21	19510	-95471.9	3.39613	1.76389	4.555e-07
E1B6Z6	BOVIN	Lipocalin 2 OS=Bos taurus OX=9913 GN=LCN2 PE=1 SV=2	-11.3118	44263.3	152041	45114.5	154236	3578.47	23062.4	-107777	3.43492	1.78028	5.0807e-07
B9UKM3	BOBOX	Cathelicidin 6 OS=Bos indicus x Bos taurus OX=30522 GN=CATHL6 PE=3 SV=1	-10.9679	2633.81	9753.97	2684.96	9217.81	528.549	1499.75	-7120.16	3.70336	1.88884	6.774e-07
E1BF48	BOVIN	CD177 molecule OS=Bos taurus OX=9913 GN=CD177 PE=1 SV=2	-10.6315	16458.2	39605.5	15805.2	37896.4	2148.14	4881.38	-23147.3	2.40643	1.26689	9.0435e-07
G3N2H4	BOVIN	Azurocidin 1 OS=Bos taurus OX=9913 GN=AZU1 PE=1 SV=1	-10.3985	114218	226842	118973	229967	16088.6	21095	-112625	1.98605	0.989902	1.1098e-06
G3MWV5	BOVIN	Histone cluster 1 H1 family member e OS=Bos taurus OX=9913 GN=HIST1H1E PE=3 SV=1	-9.71032	20738.5	81791.2	20782.8	80782.2	5951.58	14204.5	-61052.7	3.94393	1.97964	2.0797e-06
J7K1V4	BOBOX	Lactoferrin OS=Bos indicus x Bos taurus OX=30522 PE=2 SV=1	-8.97705	133725	380807	131847	386958	6088.73	67143.7	-247082	2.8477	1.50979	4.2341e-06
E1BEQ4	BOVIN	Uncharacterized protein OS=Bos taurus OX=9913 GN=LOC505658 PE=3 SV=2	-8.69316	48037.1	77110	47426.1	77763.8	4017.4	7139.2	-29072.9	1.60522	0.682768	5.6464e-06
Q3ZC00	BOVIN	Lymphocyte cytosolic protein 1 (L-plastin) OS=Bos taurus OX=9913 GN=LCP1 PE=2 SV=1	-8.32827	11800.1	43319.4	11696.1	44275.4	2057.82	9039.1	-31519.3	3.67111	1.87622	8.265e-06
A0A023GNX5	9ACAR	Uncharacterized protein OS=Amblyomma triste OX=251400 PE=2 SV=1	-8.3279	12573.4	22457	12593.3	23202.5	1521.55	2477.09	-9883.63	1.78608	0.836793	8.2682e-06
P79105	BOVIN	Protein S100-A12 OS=Bos taurus OX=9913 GN=S100A12 PE=1 SV=3	-8.25639	19309.6	58571.2	19400.3	56817	1332.14	11571.6	-39261.6	3.03327	1.60087	8.9228e-06
F1MJB5	BOVIN	Uncharacterized protein OS=Bos taurus OX=9913 PE=1 SV=2	-8.24645	2167.53	11299.3	2177.63	11472.7	1021.05	2512.93	-9131.73	5.21297	2.38211	9.0181e-06
Q71UA5	BOVIN	Neutrophil beta-defensin 12 (Fragment) OS=Bos taurus OX=9913 GN=NBD12 PE=4 SV=1	-8.10368	9519.47	20383.1	9321.56	20737.4	1140.51	3079.3	-10863.6	2.1412	1.09842	1.0517e-05
Q4PM69	IXOSC	Histone H4 OS=Ixodes scapularis OX=6945 GN=8030709 PE=2 SV=1	-8.09439	144340	383363	142729	386160	27155.1	67041.1	-239023	2.65596	1.40924	1.0624e-05
A5D7E8	BOVIN	Protein disulfide-isomerase OS=Bos taurus OX=9913 GN=PDIA3 PE=2 SV=1	-8.03457	6547.78	17230.5	6521.5	16938.2	729.869	3174	-10682.7	2.63151	1.39589	1.1338e-05
Q5E9B7	BOVIN	Chloride intracellular channel protein 1 OS=Bos taurus OX=9913 GN=CLIC1 PE=2 SV=3	-7.95969	3028.34	8465.88	2783.58	8665.07	697.793	1520.89	-5437.54	2.79555	1.48313	1.2307e-05
F1MVJ8	BOVIN	Olfactomedin 4 OS=Bos taurus OX=9913 GN=OLFM4 PE=4 SV=1	-7.86926	16937.5	37743.2	19860.4	37782.2	6414.5	892.384	-20805.8	2.22838	1.156	1.3599e-05
G5E5C8	BOVIN	Transaldolase OS=Bos taurus OX=9913 GN=TALDO1 PE=1 SV=1	-7.8583	1353.94	4675	1411.51	4658.95	402.334	953.814	-3321.06	3.45287	1.7878	1.3765e-05
Q95M18	BOVIN	Endoplasmin OS=Bos taurus OX=9913 GN=HSP90B1 PE=2 SV=1	-7.78807	9881.56	25350.5	9956.64	25438	1316.28	4683.82	-15468.9	2.56543	1.3592	1.4885e-05
F1MD73	BOVIN	Uncharacterized protein OS=Bos taurus OX=9913 PE=1 SV=2	-7.76459	4781.12	11077.3	4920.74	11625	1299.44	1502.21	-6296.16	2.31688	1.21218	1.5281e-05
A4IFU0	BOVIN	PRG3 protein OS=Bos taurus OX=9913 GN=PRG3 PE=2 SV=1	-7.75429	4187.78	20055.9	4273.63	18921.6	727.958	4959.42	-15868.2	4.78916	2.25977	1.5458e-05
A5PJY9	BOVIN	CPNE3 protein OS=Bos taurus OX=9913 GN=CPNE3 PE=1 SV=1	-7.65077	2894.98	6895.41	2842.27	6674.33	464.192	1193.71	-4000.43	2.38185	1.25208	1.737e-05
P81287	BOVIN	Annexin A5 OS=Bos taurus OX=9913 GN=ANXA5 PE=1 SV=3	-7.60379	5327.37	16635.1	5832.33	16287.3	975.007	3509.78	-11307.8	3.12258	1.64274	1.8321e-05
F1MM32	BOVIN	Sulfhydryl oxidase OS=Bos taurus OX=9913 GN=QSOX1 PE=4 SV=2	-7.53499	1867.71	7890.83	1771.08	7162.55	536.976	1882.93	-6023.11	4.22486	2.0789	1.9817e-05
Q8MTY1	RHIAP	Putative cement protein RIM36 OS=Rhipicephalus appendiculatus OX=34631 GN=RIM36 PE=2 SV=1	7.39514	110469	83562.1	107956	85696.5	6825.74	5730.63	26907	0.75643	-0.402722	2.3282e-05
Q7M2Q9	BOVIN	Rho protein GDP-dissociation inhibitor (Fragments) OS=Bos taurus OX=9913 PE=1 SV=1	-7.35851	816.757	3491.99	848.525	3636.45	502.479	735.222	-2675.23	4.27543	2.09607	2.4295e-05
A0A131ZB80	RHIAP	TIL domain containing protein (Fragment) OS=Rhipicephalus appendiculatus OX=34631 PE=4 SV=1	7.30354	72958.1	28209.5	74742.3	29186.4	14735.7	2845.93	44748.6	0.386653	-1.37089	2.5905e-05
Q58DQ3	BOVIN	60S ribosomal protein L6 OS=Bos taurus OX=9913 GN=RPL6 PE=2 SV=3	-7.29399	966.356	3849.07	881.694	3548.91	643.529	723.224	-2882.71	3.98308	1.99388	2.6197e-05
Q1JPB0	BOVIN	Leukocyte elastase inhibitor OS=Bos taurus OX=9913 GN=SERPINB1 PE=2 SV=2	-7.17593	62269.3	204530	61325.1	205156	4927.12	48309.8	-142261	3.2846	1.71572	3.0107e-05
Q24LN2	BOVIN	Integrin alpha M OS=Bos taurus OX=9913 GN=ITGAM PE=2 SV=1	-7.05024	8495.53	16222.1	8201.75	15618.9	1263.69	2368.42	-7726.54	1.90948	0.933182	3.4977e-05
V5HZA1	IXORI	Histone H2A OS=Ixodes ricinus OX=34613 PE=2 SV=1	-6.98313	1415.58	5459.04	1513.47	5062.11	634.9	1268.3	-4043.46	3.85639	1.94725	3.792e-05
A0A023FHD0	9ACAR	Putative mitochondrial adp/atp carrier OS=Amblyomma cajennense OX=34607 PE=2 SV=1	-6.93654	6991.73	15677.4	7832.68	15494.4	2427.05	1875.31	-8685.63	2.24227	1.16496	4.0121e-05
B0JYN9	BOVIN	Ras-related C3 botulinum toxin substrate 2 (Rho family, small GTP binding protein Rac2) OS=Bos taurus OX=9913 GN=RAC2 PE=2 SV=1	-6.83265	5916.97	14747.8	6037.64	14125.5	792.42	3065.04	-8830.79	2.49245	1.31756	4.5543e-05
P00829	BOVIN	ATP synthase subunit beta, mitochondrial OS=Bos taurus OX=9913 GN=ATP5F1B PE=1 SV=2	-6.78364	19538.9	45178.6	18804.4	44894.8	2572.05	8893.73	-25639.7	2.31224	1.20929	4.8371e-05
A6QLZ3	BOVIN	ARSB protein OS=Bos taurus OX=9913 GN=ARSB PE=2 SV=1	-6.70764	7978.63	18413.3	7674.96	18427.3	3189.35	2085.22	-10434.7	2.30783	1.20654	5.3139e-05
A5PJH7	BOVIN	LOC788112 protein OS=Bos taurus OX=9913 GN=LOC788112 PE=1 SV=1	-6.66232	10079.4	31221.3	10306.6	31410.1	1270.09	7668.66	-21142	3.09754	1.63112	5.6223e-05
B0JYL8	BOVIN	Cofilin 1 (Non-muscle) OS=Bos taurus OX=9913 GN=CFL1 PE=2 SV=1	-6.65937	7556.9	25526.6	7866.22	25325.5	1865.16	6341.12	-17969.7	3.37792	1.75614	5.6429e-05
F2Z4I6	BOVIN	Histone H2A OS=Bos taurus OX=9913 GN=HIST2H2AC PE=3 SV=1	-6.61576	5500.18	26854.4	5089.71	25733.4	3442.62	7117.58	-21354.3	4.88247	2.28761	5.9592e-05
F1N650	BOVIN	Annexin OS=Bos taurus OX=9913 GN=ANXA1 PE=3 SV=1	-6.44797	139417	390893	138096	393347	9844.54	95023.4	-251476	2.80376	1.48737	7.3668e-05
Q3T087	BOVIN	60S ribosomal protein L11 OS=Bos taurus OX=9913 GN=RPL11 PE=2 SV=3	-6.42086	1349.6	4915.94	1371.74	5098.14	525.436	1254.96	-3566.34	3.64252	1.86494	7.6262e-05
Q56JX8	BOVIN	40S ribosomal protein S13 OS=Bos taurus OX=9913 GN=RPS13 PE=2 SV=3	-6.40529	4167.05	10500	4038.21	10160.9	1078.38	2168.5	-6332.98	2.51978	1.3333	7.7797e-05
F1MKG2	BOVIN	Collagen type VI alpha 2 chain OS=Bos taurus OX=9913 GN=COL6A2 PE=1 SV=2	-6.39559	20750.2	41675.3	21507.4	41620.3	4673.03	6510.85	-20925.2	2.00843	1.00607	7.8768e-05
A0A224YCW9	9ACAR	Glycine rich superfamily member OS=Rhipicephalus zambeziensis OX=60191 PE=4 SV=1	6.34854	33516.7	19463.2	32750.6	19056.3	2808.69	4638.2	14053.5	0.580702	-0.784129	8.3675e-05
Q9BGI1	BOVIN	Peroxiredoxin-5, mitochondrial OS=Bos taurus OX=9913 GN=PRDX5 PE=2 SV=2	-6.27456	1314.48	4949.53	1292.34	4549.26	753.744	1202.34	-3635.05	3.76539	1.9128	9.2068e-05
A5D9D2	BOVIN	Complement component 4 binding protein, alpha chain OS=Bos taurus OX=9913 GN=C4BPA PE=2 SV=1	-6.21505	7771.35	12488.8	7542.78	12834.4	1227.27	1396.62	-4717.4	1.60702	0.684392	9.9479e-05
A0A224YEB4	9ACAR	Glycine rich superfamily member (Fragment) OS=Rhipicephalus zambeziensis OX=60191 PE=4 SV=1	6.13105	1.08808e+07	7.36727e+06	1.08513e+07	7.4337e+06	303124	1.37063e+06	3.51357e+06	0.677087	-0.562588	0.00011
P13214	BOVIN	Annexin A4 OS=Bos taurus OX=9913 GN=ANXA4 PE=1 SV=2	-6.0675	4647.69	13307.9	4791.61	12615.4	967.616	3359.64	-8660.25	2.86334	1.5177	0.00012
Q687I9	BOVIN	Purine nucleoside phosphorylase OS=Bos taurus OX=9913 GN=EDIP PE=2 SV=1	-6.06519	3310.73	10572.3	3409.64	10277.6	1352.29	2602.26	-7261.54	3.19334	1.67506	0.00012
E1B8B5	BOVIN	Uncharacterized protein OS=Bos taurus OX=9913 PE=3 SV=2	-6.01349	4862.19	18617.6	4563.23	18270	1187.59	5475.71	-13755.4	3.82905	1.93699	0.00013
F1ME65	BOVIN	Cytoskeleton associated protein 4 OS=Bos taurus OX=9913 GN=CKAP4 PE=1 SV=1	-6.02453	338.303	1242.33	339.381	1273.29	109.302	350.936	-904.024	3.67223	1.87666	0.00013
B7PAR6	IXOSC	Heat shock protein, putative OS=Ixodes scapularis OX=6945 GN=8027107 PE=3 SV=1	-6.00913	3089.1	5957.91	2988.44	5512.65	651.195	971.318	-2868.81	1.92869	0.947619	0.00013
A6QLL8	BOVIN	Fructose-bisphosphate aldolase OS=Bos taurus OX=9913 GN=ALDOA PE=1 SV=1	-5.95151	9958.93	34122.6	10093.3	33480.3	1396.63	9846.58	-24163.6	3.42633	1.77666	0.00014
F1MUZ9	BOVIN	60 kDa heat shock protein, mitochondrial OS=Bos taurus OX=9913 GN=HSPD1 PE=1 SV=1	-5.94499	1443.77	3608.62	1638.41	3385.45	517.835	726.271	-2164.86	2.49945	1.32161	0.00014
Q58DR9	BOVIN	Malate dehydrogenase OS=Bos taurus OX=9913 GN=MDH2 PE=2 SV=1	-5.97351	2138.71	6330.22	2280.63	5911.03	578.255	1618.57	-4191.51	2.95983	1.56551	0.00014
A5D7J6	BOVIN	CALR protein OS=Bos taurus OX=9913 GN=CALR PE=2 SV=1	-5.91523	1259.19	3406.59	1322.53	3134.53	573.717	679.404	-2147.4	2.70538	1.43583	0.00015
F1MB08	BOVIN	Alpha-enolase OS=Bos taurus OX=9913 GN=ENO1 PE=3 SV=1	-5.86423	28522.2	100186	28012.9	99194.3	3571.02	29720.1	-71663.5	3.51255	1.81252	0.00016
Q862H7	BOVIN	Protein S100 (Fragment) OS=Bos taurus OX=9913 GN=S100A11 PE=2 SV=1	-5.86657	2529	7422.61	2486.48	7751.53	788.665	1884.9	-4893.61	2.935	1.55336	0.00016
G3MXE3	BOVIN	Androgen binding protein beta-like precursor OS=Bos taurus OX=9913 GN=LOC785756 PE=4 SV=1	-5.85273	5958.23	12553.6	5249.21	12414.4	1765.13	2122.16	-6595.36	2.10693	1.07514	0.00016
Q9TU03	BOVIN	Rho GDP-dissociation inhibitor 2 OS=Bos taurus OX=9913 GN=ARHGDIB PE=2 SV=3	-5.82811	1034.71	5126.39	1029.13	4734.85	604.046	1610.11	-4091.68	4.95443	2.30872	0.00017
P80311	BOVIN	Peptidyl-prolyl cis-trans isomerase B OS=Bos taurus OX=9913 GN=PPIB PE=1 SV=4	-5.78076	2016.95	5108.18	1888.98	5278.39	802.177	1035.48	-3091.23	2.53263	1.34063	0.00018
A4IF76	BOVIN	MGC140461 protein OS=Bos taurus OX=9913 GN=MGC140461 PE=2 SV=1	-5.76166	1542.01	5252.43	1384.81	4790.3	571.459	1470.28	-3710.42	3.40623	1.76818	0.00018
E1BI98	BOVIN	Collagen type VI alpha 1 chain OS=Bos taurus OX=9913 GN=COL6A1 PE=1 SV=1	-5.73483	9701.44	22048.4	9587.67	23248	1543.43	5042.78	-12346.9	2.27269	1.1844	0.00019
Q862S8	BOVIN	Similar to ribosomal protein S18 (Fragment) OS=Bos taurus OX=9913 PE=2 SV=1	-5.74611	2950.19	9573.18	2616.53	9002.04	1751.33	2214.45	-6622.98	3.24493	1.69819	0.00019
G8JKX6	BOVIN	Tetraspanin OS=Bos taurus OX=9913 GN=CD9 PE=3 SV=1	-5.67543	10543.7	19811.3	10828.9	20022.7	1307.78	3780.05	-9267.67	1.87898	0.90995	0.00021
A0A224Y1R0	9ACAR	Basic tail secreted protein OS=Rhipicephalus zambeziensis OX=60191 PE=4 SV=1	5.60971	30487.3	22222.1	31006.7	22683.6	3310.34	1437.66	8265.28	0.728895	-0.456218	0.00022
A0A224YB96	9ACAR	Lipocalin OS=Rhipicephalus zambeziensis OX=60191 PE=4 SV=1	5.64039	89431.7	65541.7	89531.6	63410.1	7715.97	6935.54	23890	0.732869	-0.448373	0.00022
K9MNT8	BOVIN	Resistin transcript variant 1 OS=Bos taurus OX=9913 GN=RETN PE=2 SV=1	-5.61905	6818.41	15363.9	6796.23	15301.9	436.92	3699.47	-8545.45	2.25329	1.17203	0.00022
Q5E956	BOVIN	Triosephosphate isomerase OS=Bos taurus OX=9913 GN=TPI1 PE=2 SV=3	-5.5804	5459.02	17906.2	5540.21	17169.2	1340.95	5296.5	-12447.1	3.28011	1.71374	0.00023
A0A224Z3R1	9ACAR	Paramyosin OS=Rhipicephalus zambeziensis OX=60191 PE=4 SV=1	-5.55691	11242	43176.5	10192.9	43533.3	3750.64	13567.9	-31934.5	3.84063	1.94134	0.00024
G3MKF8	9ACAR	Tubulin beta chain OS=Amblyomma maculatum OX=34609 PE=2 SV=1	-5.57627	1158.5	4235.4	1220.39	4195.47	821.02	1073.65	-3076.9	3.65594	1.87024	0.00024
Q148J6	BOVIN	Actin-related protein 2/3 complex subunit 4 OS=Bos taurus OX=9913 GN=ARPC4 PE=1 SV=3	-5.57155	2819.67	11793.5	2716.63	11586.3	1158.97	3771.23	-8973.87	4.1826	2.0644	0.00024
Q3SZ54	BOVIN	Eukaryotic initiation factor 4A-I OS=Bos taurus OX=9913 GN=EIF4A1 PE=2 SV=1	-5.53864	3034.17	7500.55	3027.75	7626.81	739.444	1831.65	-4466.38	2.47202	1.30569	0.00025
Q0VCX2	BOVIN	Endoplasmic reticulum chaperone BiP OS=Bos taurus OX=9913 GN=HSPA5 PE=2 SV=1	-5.51697	1909.89	4015.93	2107.85	4213.78	564.848	745.176	-2106.03	2.1027	1.07224	0.00026
A0A088Q0F1	9CETA	Heat shock protein 90kDa alpha OS=Bos taurus x Bos grunniens OX=1167295 PE=2 SV=1	-5.48684	23829.2	67960.6	23797.3	68493.2	4568.94	19164.5	-44131.4	2.85199	1.51197	0.00027
Q2HJ49	BOVIN	Moesin OS=Bos taurus OX=9913 GN=MSN PE=2 SV=3	-5.47722	904.731	4343.72	973.222	4149.78	593.543	1418.82	-3438.99	4.80112	2.26337	0.00027
D4QBB4	BOVIN	Globin A1 OS=Bos taurus OX=9913 GN=HBB PE=3 SV=1	-5.45937	33974.8	75129.3	33402	75773.2	9246.65	15983	-41154.5	2.21132	1.14491	0.00028
A6H6Y0	BOVIN	HNRNPD protein OS=Bos taurus OX=9913 GN=HNRNPD PE=1 SV=1	-5.44464	992.809	4136.25	1007.44	3961.45	308.025	1380.25	-3143.44	4.16621	2.05874	0.00028
F1MN49	BOVIN	Eukaryotic translation initiation factor 5A OS=Bos taurus OX=9913 GN=EIF5A2 PE=3 SV=2	-5.4252	2036.91	5578.85	1951.36	5727.42	529.62	1508.95	-3541.94	2.73888	1.45359	0.00029
F1MSZ6	BOVIN	Antithrombin-III OS=Bos taurus OX=9913 GN=SERPINC1 PE=3 SV=1	-5.4121	10426.8	16595.1	10722.5	17173.7	1805.2	2129.59	-6168.33	1.59158	0.670462	0.0003
B0JYN3	BOVIN	L-lactate dehydrogenase OS=Bos taurus OX=9913 GN=LDHB PE=2 SV=1	-5.38619	4072.53	16120.9	4551.08	15257.2	1263.08	5331.7	-12048.4	3.95846	1.98494	0.00031
A7MB62	BOVIN	Actin-related protein 2 OS=Bos taurus OX=9913 GN=ACTR2 PE=1 SV=1	-5.37955	1006.71	2948.41	958.976	2719.92	302.825	830.642	-1941.7	2.92875	1.55028	0.00031
Q92176	BOVIN	Coronin-1A OS=Bos taurus OX=9913 GN=CORO1A PE=1 SV=3	-5.35593	11698.6	34293.9	9924.68	34546.2	6090.15	8348.44	-22595.3	2.93144	1.55161	0.00032
F1N2R1	BOVIN	Stomatin OS=Bos taurus OX=9913 GN=STOM PE=1 SV=2	-5.30547	7249.64	16132.1	7459.92	14734.8	2433.42	3300.99	-8882.51	2.22524	1.15396	0.00034
Q3T0D0	BOVIN	Heterogeneous nuclear ribonucleoprotein K OS=Bos taurus OX=9913 GN=HNRNPK PE=2 SV=1	-5.28647	4630.88	12226.6	4594.94	12001.1	817.669	3423.17	-7595.68	2.64023	1.40066	0.00035
Q6B8A8	9ACAR	Ribosomal protein S14 OS=Ixodes pacificus OX=29930 PE=2 SV=1	-5.29852	785.568	3180.24	952.322	3283.5	462.443	1005.84	-2394.67	4.04833	2.01733	0.00035
X5F5B4	BOVIN	Serpin B4-like protein OS=Bos taurus OX=9913 PE=2 SV=1	-5.27825	43393	130603	42973.7	127444	4201.94	40252.9	-87209.6	3.00976	1.58965	0.00036
Q3T0U2	BOVIN	60S ribosomal protein L14 OS=Bos taurus OX=9913 GN=RPL14 PE=2 SV=3	-5.28391	4934.44	12525	5365.9	11510	2250.22	2705.24	-7590.51	2.53827	1.34385	0.00036
F1MQ37	BOVIN	Myosin heavy chain 9 OS=Bos taurus OX=9913 GN=MYH9 PE=1 SV=2	-5.10504	38307.6	111636	38159	115729	3952.67	34961.4	-73328.2	2.91419	1.5431	0.00046
F6RP72	BOVIN	Tubulin alpha chain OS=Bos taurus OX=9913 GN=LOC100295712 PE=3 SV=1	-5.0034	1527.14	4872.77	1641.94	4809.96	551.227	1542.36	-3345.63	3.19079	1.67391	0.00053
A1XED1	BOVIN	RPL7 (Fragment) OS=Bos taurus OX=9913 PE=2 SV=1	-5.00674	2959.89	8228.3	3204.37	8330.36	1292.6	2229.96	-5268.4	2.77993	1.47505	0.00053
B5T254	BOBOX	Peptidoglycan-recognition protein OS=Bos indicus x Bos taurus OX=30522 GN=PGLYRP1 PE=3 SV=1	-4.96403	8990.99	24626.2	8869.88	23421.9	478.282	7700.31	-15635.2	2.73898	1.45364	0.00057
Q3ZC87	BOVIN	Pyruvate kinase (Fragment) OS=Bos taurus OX=9913 GN=PKM2 PE=2 SV=1	-4.92955	21724.7	71933.4	21167.4	70684.8	3575.75	24691.1	-50208.7	3.31114	1.72733	0.0006
F1MC48	BOVIN	IQ motif containing GTPase activating protein 1 OS=Bos taurus OX=9913 GN=IQGAP1 PE=1 SV=2	-4.88732	9617.17	21158.4	9574.63	21047.3	1871.09	5473.39	-11541.2	2.20006	1.13755	0.00063
P10096	BOVIN	Glyceraldehyde-3-phosphate dehydrogenase OS=Bos taurus OX=9913 GN=GAPDH PE=1 SV=4	-4.89314	47289.6	128825	50411.2	131335	6055.28	40364.8	-81535.6	2.72418	1.44582	0.00063
A6QLB7	BOVIN	Adenylyl cyclase-associated protein OS=Bos taurus OX=9913 GN=CAP1 PE=1 SV=1	-4.85272	4680.51	18364.6	4525.82	17981.3	875.873	6851.51	-13684.1	3.92363	1.97219	0.00067
P68103	BOVIN	Elongation factor 1-alpha 1 OS=Bos taurus OX=9913 GN=EEF1A1 PE=1 SV=1	-4.82884	35117.7	98212.5	35833.9	94313	7054.84	31218.4	-63094.9	2.79667	1.48371	0.00069
A7Z014	BOVIN	TKT protein OS=Bos taurus OX=9913 GN=TKT PE=1 SV=1	-4.82426	4390.69	16303.9	4218.62	15635.2	1232	5922.1	-11913.3	3.7133	1.8927	0.0007
Q3T0S6	BOVIN	60S ribosomal protein L8 OS=Bos taurus OX=9913 GN=RPL8 PE=2 SV=3	-4.82056	1836.52	5644.36	1386.23	5356.85	876.416	1725.02	-3807.84	3.07339	1.61983	0.0007
Q3MHN5	BOVIN	Vitamin D-binding protein OS=Bos taurus OX=9913 GN=GC PE=2 SV=1	-4.80872	6657.57	14289.4	6773.94	15368.1	1672.05	3509.59	-7631.83	2.14634	1.10188	0.00071
F1N169	BOVIN	Filamin A OS=Bos taurus OX=9913 GN=FLNA PE=1 SV=2	-4.80231	11770.8	28236.2	11402.6	30313	3867.2	7455.11	-16465.4	2.39884	1.26234	0.00072
Q0VCM4	BOVIN	Glycogen phosphorylase, liver form OS=Bos taurus OX=9913 GN=PYGL PE=2 SV=1	-4.80723	3102.33	11431.6	3061.71	9386.46	728.335	4181.18	-8329.3	3.68485	1.88161	0.00072
G3MYU2	BOVIN	Keratin 77 OS=Bos taurus OX=9913 GN=KRT77 PE=1 SV=1	-4.80714	3829.67	8057.49	4201.58	7588.04	1427.63	1613.34	-4227.82	2.10396	1.07311	0.00072
Q9TS96	BOVIN	Thymus HYPOCHOLESTEROLEMIC factor (TPHF) (Superoxide dismutase) (SOD) (Fragments) OS=Bos taurus OX=9913 PE=4 SV=1	-4.79135	3001.6	7771.31	2892.87	7617.91	1316.4	2052.57	-4769.71	2.58906	1.37243	0.00073
Q3T0P6	BOVIN	Phosphoglycerate kinase 1 OS=Bos taurus OX=9913 GN=PGK1 PE=2 SV=3	-4.78693	14297.1	45882.2	13919.8	45094.2	2695.84	15935.8	-31585.1	3.2092	1.68221	0.00074
A0A140T894	BOVIN	14-3-3 protein beta/alpha OS=Bos taurus OX=9913 GN=YWHAB PE=3 SV=1	-4.77103	1916.26	5054.08	1838.82	5135.87	320.503	1578.79	-3137.83	2.63748	1.39916	0.00076
Q0VBW2	BOVIN	Cornifelin OS=Bos taurus OX=9913 GN=CNFN PE=3 SV=1	-4.7603	433.365	1614.8	427.291	1343.9	232.757	561.606	-1181.44	3.7262	1.8977	0.00077
A5D7D1	BOVIN	Alpha-actinin-4 OS=Bos taurus OX=9913 GN=ACTN4 PE=2 SV=1	-4.74474	10804.1	22906.7	11027.8	22041.4	2274.7	5819.22	-12102.6	2.12019	1.08419	0.00079
E1BKA1	BOVIN	Protein S100 OS=Bos taurus OX=9913 GN=LOC786350 PE=1 SV=2	-4.7315	10530.1	19405	10785.6	19744.1	1414.81	4371.3	-8874.98	1.84282	0.881918	0.0008
A6QPP2	BOVIN	SERPIND1 protein OS=Bos taurus OX=9913 GN=SERPIND1 PE=2 SV=1	-4.73496	3211.56	5915.86	3304.27	5701.34	782.194	1159.89	-2704.3	1.84205	0.881315	0.0008
E1BIR8	BOVIN	Uncharacterized protein OS=Bos taurus OX=9913 PE=1 SV=2	-4.71593	438.825	1417.21	323.062	1414.71	461.322	213.147	-978.389	3.22956	1.69134	0.00082
A0A131YR61	RHIAP	Glycine rich superfamily member OS=Rhipicephalus appendiculatus OX=34631 PE=4 SV=1	4.71414	175584	126096	172906	129212	20168.1	15951.5	49487.4	0.718155	-0.477632	0.00082
F1MLB8	BOVIN	ATP synthase subunit alpha OS=Bos taurus OX=9913 GN=ATP5F1A PE=1 SV=1	-4.70922	17562.5	42005	17823.1	41155.9	3691.08	12166.1	-24442.5	2.39174	1.25806	0.00083
A0A1K0FUD3	BOVIN	Globin C1 OS=Bos taurus OX=9913 GN=GLNC1 PE=3 SV=1	-4.70697	62996.6	138497	62973.6	137647	17767.8	35043.3	-75500.8	2.19849	1.13651	0.00083
Q2KJD0	BOVIN	Tubulin beta-5 chain OS=Bos taurus OX=9913 GN=TUBB5 PE=2 SV=1	-4.70681	7985.03	19972.9	7972.85	20999.8	1390.13	6081.79	-11987.8	2.50129	1.32267	0.00083
A0A224YU86	9ACAR	Myosin heavy chain 6/7 OS=Rhipicephalus zambeziensis OX=60191 PE=3 SV=1	-4.6909	15095.8	52280.9	14806.7	51583.5	6115.96	18428.9	-37185.1	3.46327	1.79213	0.00085
Q3SZV7	BOVIN	Hemopexin OS=Bos taurus OX=9913 GN=HPX PE=2 SV=1	-4.67419	14404.1	30751	14123.3	27651	2281.5	8257.11	-16346.9	2.13487	1.09415	0.00088
G3MLM7	9ACAR	Uncharacterized protein OS=Amblyomma maculatum OX=34609 PE=2 SV=1	-4.67217	1418.42	3706.29	1186.12	3764.32	725.025	955.547	-2287.88	2.61298	1.3857	0.00088
E1B8N6	BOVIN	Lamin B1 OS=Bos taurus OX=9913 GN=LMNB1 PE=1 SV=2	-4.66553	1344.54	3997.69	1322.93	3498.82	401.3	1333.9	-2653.16	2.97329	1.57206	0.00089
E1BH06	BOVIN	Uncharacterized protein OS=Bos taurus OX=9913 GN=LOC617696 PE=1 SV=2	-4.63985	17412.4	25902.6	17248	26261.7	2102.58	3958.44	-8490.23	1.4876	0.572984	0.00092
Q5KR47	BOVIN	Tropomyosin alpha-3 chain OS=Bos taurus OX=9913 GN=TPM3 PE=2 SV=1	-4.63728	4478.91	10695	4404.72	10300.5	773.625	3191	-6216.09	2.38786	1.25572	0.00093
Q95L54	BOVIN	Annexin A8 OS=Bos taurus OX=9913 GN=ANXA8 PE=2 SV=1	-4.61896	21800.2	62945.9	22228	62653.6	2335.11	21694.7	-41145.6	2.88739	1.52977	0.00095
A6QPT4	BOVIN	MPO protein OS=Bos taurus OX=9913 GN=MPO PE=1 SV=1	-4.61615	123093	293992	121563	294885	35897.8	83277.1	-170899	2.38837	1.25602	0.00096
F1MPU0	BOVIN	Clathrin heavy chain OS=Bos taurus OX=9913 GN=CLTC PE=3 SV=2	-4.61437	4769.84	12456.3	4639.25	11351.9	1127.9	3921.29	-7686.47	2.61148	1.38487	0.00096
Q3MHL4	BOVIN	Adenosylhomocysteinase OS=Bos taurus OX=9913 GN=AHCY PE=2 SV=3	-4.59186	5545.87	13282.1	6306.32	11452.3	2156.67	3518.46	-7736.23	2.39495	1.26	0.00099
P19120	BOVIN	Heat shock cognate 71 kDa protein OS=Bos taurus OX=9913 GN=HSPA8 PE=1 SV=2	-4.57575	2912.35	13931.3	3438.53	13028.2	1485.24	5708.62	-11019	4.78353	2.25807	0.00102
P62261	BOVIN	14-3-3 protein epsilon OS=Bos taurus OX=9913 GN=YWHAE PE=1 SV=1	-4.56153	3503.21	11194.9	3637.18	10712.8	1128.09	3973.28	-7691.64	3.1956	1.67609	0.00104
A7Z057	BOVIN	14-3-3 protein gamma OS=Bos taurus OX=9913 GN=YWHAG PE=2 SV=1	-4.5478	1095.72	4544.44	896.916	4173.54	687.743	1725.5	-3448.72	4.14745	2.05222	0.00106
P60661	BOVIN	Myosin light polypeptide 6 OS=Bos taurus OX=9913 GN=MYL6 PE=2 SV=2	-4.53408	14764.1	29456.8	15630.4	28064.6	3124.63	7296.71	-14692.7	1.99517	0.996509	0.00108
F1N7T1	BOVIN	NADH-cytochrome b5 reductase OS=Bos taurus OX=9913 GN=CYB5R3 PE=3 SV=2	-4.46944	5614.5	15488.8	5339.35	15223.6	1301.04	5252.9	-9874.27	2.75871	1.46399	0.0012
Q28050	BOVIN	Protein S100-A7 OS=Bos taurus OX=9913 GN=S100A7 PE=1 SV=1	-4.45579	28383.7	62341.9	27335.9	63249.9	8289.36	16726.5	-33958.2	2.19639	1.13514	0.00122
Q28133	BOVIN	Allergen Bos d 2 OS=Bos taurus OX=9913 PE=1 SV=1	-4.4503	227265	363926	227488	371533	69638.1	28434.9	-136661	1.60133	0.679271	0.00123
Q4PM40	IXOSC	Ubiquitin/ribosomal protein S27a fusion protein OS=Ixodes scapularis OX=6945 PE=2 SV=1	-4.40665	10425.6	24020.6	10014.3	22754.1	1501.72	7406.19	-13594.9	2.30399	1.20414	0.00132
P31976	BOVIN	Ezrin OS=Bos taurus OX=9913 GN=EZR PE=1 SV=2	-4.3969	3637.41	9356.31	3625.53	8349.13	717.29	3104.17	-5718.9	2.57225	1.36303	0.00134
A0A0K8RP33	IXORI	Putative myosin regulatory light chain ef-hand protein superfamily (Fragment) OS=Ixodes ricinus OX=34613 PE=2 SV=1	-4.38666	4294.04	8518.51	4013.54	7684.56	625.076	2274.6	-4224.47	1.9838	0.988266	0.00136
E1BHJ0	BOVIN	Profilin OS=Bos taurus OX=9913 PE=3 SV=1	-4.38915	9761.68	24296.6	9750.3	22592.6	2402.14	7747.79	-14534.9	2.48898	1.31555	0.00136
B9TUB7	BOBOX	Cathelicidin 2 (Fragment) OS=Bos indicus x Bos taurus OX=30522 PE=3 SV=1	-4.36457	1945.46	4677	2117.01	4595.9	825.702	1291.63	-2731.54	2.40406	1.26547	0.00141
F8UZU9	BOVIN	40S ribosomal protein SA OS=Bos taurus OX=9913 GN=RPSA PE=2 SV=1	-4.3469	3674.64	9477.86	3950.63	8649.04	1332.03	2986.54	-5803.21	2.57926	1.36696	0.00145
Q17QL7	BOVIN	KRT15 protein OS=Bos taurus OX=9913 GN=KRT15 PE=1 SV=2	-4.34007	8229.34	16904.6	8016.98	16726	2667.83	4105.55	-8675.22	2.05418	1.03856	0.00147
P63103	BOVIN	14-3-3 protein zeta/delta OS=Bos taurus OX=9913 GN=YWHAZ PE=1 SV=1	-4.33514	12221.9	45808.3	12103.5	47281	5478.82	18169.3	-33586.4	3.74805	1.90614	0.00148
Q3ZCI4	BOVIN	6-phosphogluconate dehydrogenase, decarboxylating OS=Bos taurus OX=9913 GN=PGD PE=1 SV=2	-4.32884	3347.63	11436.5	3506.92	10502.2	648.192	4531.01	-8088.9	3.41631	1.77244	0.00149
G8JKZ8	BOVIN	Thioredoxin OS=Bos taurus OX=9913 GN=TXN PE=4 SV=1	-4.3164	4652.69	11107.9	4894.9	10564.9	1048.89	3509.89	-6455.26	2.38743	1.25546	0.00152
P19858	BOVIN	L-lactate dehydrogenase A chain OS=Bos taurus OX=9913 GN=LDHA PE=2 SV=2	-4.31216	5061.46	24112.6	5364.89	23684.6	1076.43	10768.2	-19051.1	4.76395	2.25216	0.00153
Q3T169	BOVIN	40S ribosomal protein S3 OS=Bos taurus OX=9913 GN=RPS3 PE=2 SV=1	-4.30625	7890.98	20227.1	8017.83	20272.2	2558	6534.19	-12336.1	2.56332	1.35801	0.00155
G3X757	BOVIN	Transitional endoplasmic reticulum ATPase OS=Bos taurus OX=9913 GN=VCP PE=3 SV=1	-4.282	813.523	2533.71	767.227	2469.86	290.15	940.274	-1720.19	3.1145	1.639	0.00161
G3X701	BOVIN	Uncharacterized protein OS=Bos taurus OX=9913 GN=LOC100300091 PE=3 SV=1	-4.27908	2940.6	6234.36	2835.95	6046.3	1363.86	1301.86	-3293.76	2.1201	1.08413	0.00161
B0JYM5	BOVIN	Tyrosine 3-monooxygenase/tryptophan 5-monooxygenase activation protein, theta polypeptide OS=Bos taurus OX=9913 GN=YWHAQ PE=2 SV=1	-4.28017	789.336	3503.37	756.33	3747.57	441.251	1489.21	-2714.03	4.43837	2.15003	0.00161
A0A224Y271	9ACAR	Pancreatic trypsin inhibitor OS=Rhipicephalus zambeziensis OX=60191 PE=4 SV=1	4.26418	3412.98	1563.44	3602.09	1684.08	974.148	424.028	1849.53	0.458088	-1.1263	0.00165
L7LTA8	9ACAR	Putative group ii salivary lipocalin OS=Rhipicephalus pulchellus OX=72859 PE=2 SV=1	4.25771	171282	139104	175653	142526	9572.84	15845.2	32178.4	0.812133	-0.300213	0.00167
A7Z066	BOVIN	Calnexin OS=Bos taurus OX=9913 GN=CANX PE=1 SV=1	-4.25619	3125.93	7044.52	3282.15	6376.54	1190.14	1915.58	-3918.59	2.25357	1.17222	0.00167
G3N3D0	BOVIN	Galectin OS=Bos taurus OX=9913 GN=LGALS7 PE=4 SV=1	-4.24823	44821.7	96654.5	42311.4	99372.8	8174.54	28746.7	-51832.8	2.15642	1.10864	0.00169
P63243	BOVIN	Receptor of activated protein C kinase 1 OS=Bos taurus OX=9913 GN=RACK1 PE=2 SV=3	-4.24788	995.768	3380.03	944.16	3330.54	394.419	1317.07	-2384.27	3.3944	1.76316	0.0017
P81947	BOVIN	Tubulin alpha-1B chain OS=Bos taurus OX=9913 PE=1 SV=2	-4.21599	17575.8	42008.1	16620.6	41581.4	4034.87	13609.6	-24432.3	2.39011	1.25708	0.00178
P81948	BOVIN	Tubulin alpha-4A chain OS=Bos taurus OX=9913 GN=TUBA4A PE=1 SV=2	-4.19421	7297.79	16836.2	7255.71	16340.7	2783.91	4825.07	-9538.39	2.30702	1.20603	0.00185
P62935	BOVIN	Peptidyl-prolyl cis-trans isomerase A OS=Bos taurus OX=9913 GN=PPIA PE=1 SV=2	-4.1466	4326.6	13837.4	4579.26	13460.2	1323.33	5460.17	-9510.81	3.19822	1.67727	0.00199
L7M046	9ACAR	Putative cuticular protein OS=Rhipicephalus pulchellus OX=72859 PE=2 SV=1	4.14803	23630.4	11146.3	22904.6	13312.4	5194.17	5231.43	12484	0.471695	-1.08407	0.00199
Q3MHN2	BOVIN	Complement component C9 OS=Bos taurus OX=9913 GN=C9 PE=2 SV=1	-4.12304	1261.05	3956.56	1340.95	3612.97	466.891	1531.83	-2695.52	3.13753	1.64963	0.00207
F1MHQ4	BOVIN	Fatty acid-binding protein, adipocyte OS=Bos taurus OX=9913 GN=FABP4 PE=3 SV=2	-4.1174	7838.54	17789.2	7856.97	17065.4	1465.22	5735.57	-9950.66	2.26945	1.18234	0.00209
F1MF56	BOVIN	Matrix metalloproteinase-9 OS=Bos taurus OX=9913 GN=MMP9 PE=3 SV=1	-4.08456	16158.2	28580.6	16595.4	29349.2	2317.3	7080.04	-12422.4	1.76879	0.822767	0.0022
O02717	BOVIN	Non-muscle myosin heavy chain (Fragment) OS=Bos taurus OX=9913 PE=2 SV=2	-4.07929	2066.52	7093.3	2139.4	6937.48	322.062	3001.2	-5026.78	3.43248	1.77925	0.00222
Q9BGI4	BOVIN	Peroxiredoxin 1 OS=Bos taurus OX=9913 PE=2 SV=1	-4.07055	20529.2	45342.3	20123.8	45070.4	3496.28	14516.4	-24813.1	2.20867	1.14318	0.00225
P55052	BOVIN	Fatty acid-binding protein, epidermal OS=Bos taurus OX=9913 GN=FABP5 PE=1 SV=4	-4.06215	4466.32	11377.6	4671.82	11083.8	805.93	4088.84	-6911.25	2.54741	1.34903	0.00228
Q3SYU2	BOVIN	Elongation factor 2 OS=Bos taurus OX=9913 GN=EEF2 PE=2 SV=3	-4.05893	11907.2	32104.4	12399.9	31933	2747.37	11875	-20197.2	2.69622	1.43094	0.00229
V5IK62	IXORI	Putative adp-ribosylation factor 1 OS=Ixodes ricinus OX=34613 PE=2 SV=1	-4.04646	2567.54	5962.25	2635.19	5787.88	769.197	1905.57	-3394.71	2.32217	1.21547	0.00234
Q3ZBD7	BOVIN	Glucose-6-phosphate isomerase OS=Bos taurus OX=9913 GN=GPI PE=2 SV=4	-3.99684	5752.71	17750.9	5924.34	16921.5	1146.47	7263.26	-11998.2	3.08566	1.62558	0.00253
K9ZRL4	BOBOX	Heat shock 70kDa protein 1A OS=Bos indicus x Bos taurus OX=30522 GN=HSPA1A PE=2 SV=1	-3.992	27282.3	72282	27474.9	70202.3	4541.41	27235.7	-44999.7	2.64941	1.40567	0.00255
P33046	BOVIN	Cathelicidin-4 OS=Bos taurus OX=9913 GN=CATHL4 PE=1 SV=1	-3.97943	41728.5	61520.6	41974.5	63948.4	3855.68	11556.6	-19792.1	1.47431	0.560037	0.0026
L7M1K6	9ACAR	Putative glycine rich protein OS=Rhipicephalus pulchellus OX=72859 PE=2 SV=1	-3.97792	77189.8	120006	77006.2	120574	23494.9	11962.4	-42816.1	1.55469	0.636623	0.00261
Q2HJ60	BOVIN	Heterogeneous nuclear ribonucleoproteins A2/B1 OS=Bos taurus OX=9913 GN=HNRNPA2B1 PE=2 SV=1	-3.93947	7934.51	17607.5	7883.55	17013.7	2564.96	5440.15	-9673.01	2.21911	1.14998	0.00278
Q0VC36	BOVIN	14-3-3 protein sigma OS=Bos taurus OX=9913 GN=SFN PE=2 SV=1	-3.90266	22821.8	62923.2	22094.6	64130.9	3800.55	24880.9	-40101.4	2.75716	1.46318	0.00295
G5E513	BOVIN	Uncharacterized protein OS=Bos taurus OX=9913 PE=1 SV=1	-3.90256	14640.9	33678.7	14194.9	32653	1233.34	11885.5	-19037.8	2.30032	1.20183	0.00295
E1BB91	BOVIN	Collagen type VI alpha 3 chain OS=Bos taurus OX=9913 GN=COL6A3 PE=1 SV=1	-3.89604	7503	14018.9	7918.71	13571.6	1095.96	3947.3	-6515.89	1.86844	0.901833	0.00298
E1BF59	BOVIN	Plectin OS=Bos taurus OX=9913 GN=PLEC PE=1 SV=2	-3.87937	30166.3	66443.5	29839.5	64754.9	6107.62	22076.7	-36277.1	2.20257	1.13919	0.00306
I6XM79	9CETA	S100A8 protein OS=Bos taurus x Bos indicus OX=30523 GN=S100A8 PE=3 SV=1	-3.86427	46403.7	116458	46425.3	114243	2035.27	44359.5	-70054.3	2.50967	1.3275	0.00314
A6QPZ0	BOVIN	CSTB protein OS=Bos taurus OX=9913 GN=CSTB PE=2 SV=1	-3.79708	1342.14	2811.46	1189.82	2867.25	850.514	418.389	-1469.32	2.09476	1.06678	0.0035
F1MPK1	BOVIN	Uncharacterized protein OS=Bos taurus OX=9913 GN=KRT20 PE=3 SV=2	-3.79648	4171.16	7704	4276.55	7792.35	1447.16	1761.06	-3532.83	1.84697	0.885158	0.00351
Q2KJ75	BOVIN	Plastin 3 (T isoform) OS=Bos taurus OX=9913 GN=PLS3 PE=2 SV=1	-3.7778	822.084	2395.8	645.883	2258.86	449.666	915.957	-1573.71	2.91429	1.54315	0.00361
P04272	BOVIN	Annexin A2 OS=Bos taurus OX=9913 GN=ANXA2 PE=1 SV=2	-3.77735	61164.8	158336	60279.8	155466	6817.58	62642.4	-97171.1	2.58868	1.37222	0.00362
P34955	BOVIN	Alpha-1-antiproteinase OS=Bos taurus OX=9913 GN=SERPINA1 PE=1 SV=1	-3.75988	21046.3	45051	20580	45441.4	2524.29	15433.5	-24004.7	2.14057	1.09799	0.00372
F1MDN4	BOVIN	60S acidic ribosomal protein P0 OS=Bos taurus OX=9913 GN=RPLP0 PE=3 SV=1	-3.74928	3087.61	8491.4	3137.11	8803.36	608.281	3477.62	-5403.79	2.75015	1.45951	0.00379
Q1JPK9	BOVIN	Actin related protein 2/3 complex subunit 1B (Fragment) OS=Bos taurus OX=9913 GN=ARPC1B PE=2 SV=1	-3.73321	2391.87	6401.45	2266.23	5827.55	793.815	2508.21	-4009.58	2.67634	1.42026	0.00389
Q28085	BOVIN	Complement factor H OS=Bos taurus OX=9913 GN=CFH PE=1 SV=3	-3.68532	1771.62	3928.04	1543.43	3696.97	672.029	1265.98	-2156.42	2.21721	1.14874	0.00421
E2J6Q4	9ACAR	Gly-Tyr rich salivary protein OS=Hyalomma rufipes OX=72862 PE=2 SV=1	3.6321	85116.8	46048.8	85947.8	46444.5	22353.6	13946.6	39068	0.541008	-0.886279	0.0046
E9RHW1	BOVIN	Heat shock 27kDa protein 1 OS=Bos taurus OX=9913 GN=HSPB1 PE=2 SV=1	-3.61974	131898	240857	131535	240938	15846.2	72010	-108959	1.82608	0.868752	0.00469
F1MYG5	BOVIN	Lamin A/C OS=Bos taurus OX=9913 GN=LMNA PE=1 SV=1	-3.61527	52064	121665	53160.5	122254	9261.16	46238.9	-69600.7	2.33683	1.22455	0.00473
A6QQF6	BOVIN	Suprabasin OS=Bos taurus OX=9913 GN=SBSN PE=2 SV=1	-3.58667	3291.98	7737.87	2935.1	7118.35	887.06	2903.81	-4445.89	2.35052	1.23298	0.00496
Q08D91	BOVIN	Keratin, type II cytoskeletal 75 OS=Bos taurus OX=9913 GN=KRT75 PE=2 SV=1	-3.57468	451.263	1758.16	394.038	1505.08	259.453	857.124	-1306.9	3.89609	1.96203	0.00506
Q3ZBS7	BOVIN	Vitronectin OS=Bos taurus OX=9913 GN=VTN PE=1 SV=1	-3.56483	26189.6	38365.5	27055	38700.9	7820.16	2973.63	-12176	1.46492	0.550819	0.00514
Q56JW2	BOVIN	Placenta-specific 8 OS=Bos taurus OX=9913 GN=PLAC8 PE=2 SV=1	-3.53272	13363.8	21648.5	13274.9	21227.5	4292.69	3817.19	-8284.73	1.61994	0.695939	0.00542
A0A034WZ79	RHIMP	Glycine-rich protein 3 (Fragment) OS=Rhipicephalus microplus OX=6941 PE=4 SV=1	3.53195	1.01825e+07	6.84034e+06	9.96837e+06	6.85575e+06	2.22667e+06	643881	3.3422e+06	0.671772	-0.573957	0.00543
G5E5T5	BOVIN	Uncharacterized protein OS=Bos taurus OX=9913 PE=1 SV=1	-3.53021	23457.5	43034.8	22995.5	44014.3	4067.64	12960.6	-19577.3	1.83458	0.875452	0.00544
B0JYN6	BOVIN	Alpha-2-HS-glycoprotein OS=Bos taurus OX=9913 GN=AHSG PE=2 SV=1	-3.52449	13511.1	28402	14485	28070.7	3185.52	9846.59	-14890.9	2.10213	1.07185	0.0055
G3N0S9	BOVIN	Uncharacterized protein OS=Bos taurus OX=9913 GN=LOC515150 PE=4 SV=1	-3.48749	10129.1	13514.6	10493.7	12925.9	1344.32	1961.35	-3385.47	1.33423	0.416009	0.00585
A4ZZF8	BOVIN	Alpha-actinin 1 OS=Bos taurus OX=9913 GN=ACTN1 PE=2 SV=1	-3.48379	6586.68	11901.5	5847.5	11803.7	2208.78	3014.29	-5314.85	1.80691	0.853523	0.00588
G5E502	BOVIN	Lysozyme OS=Bos taurus OX=9913 GN=LOC781146 PE=3 SV=1	-3.47183	2270.33	11723.7	2250.61	11338.3	1386.64	6523.9	-9453.33	5.16385	2.36845	0.006
H2CNR1	BOVIN	Peptidoglycan-recognition protein OS=Bos taurus OX=9913 GN=PGLYRP1 PE=3 SV=1	-3.43962	658.913	2166.09	583.643	2006.37	439.172	979.358	-1507.17	3.28736	1.71693	0.00634
Q865V6	BOVIN	Macrophage-capping protein OS=Bos taurus OX=9913 GN=CAPG PE=2 SV=1	-3.43703	1753.95	4630.89	1708.04	4019.14	500.1	1988.4	-2876.94	2.64026	1.40068	0.00636
A0A224Z958	9ACAR	Soluble epoxide hydrolase OS=Rhipicephalus zambeziensis OX=60191 PE=4 SV=1	-3.4328	1945.89	2691.76	1921.38	2723.35	412.102	336.788	-745.866	1.3833	0.468117	0.00641
G3N0V0	BOVIN	Uncharacterized protein OS=Bos taurus OX=9913 PE=1 SV=1	-3.40868	99548.8	211084	101683	208481	6659.83	79872.2	-111535	2.1204	1.08434	0.00667
Q9BGI3	BOVIN	Peroxiredoxin-2 OS=Bos taurus OX=9913 GN=PRDX2 PE=2 SV=1	-3.40786	5340.53	15095.7	4917.15	13816.6	1080.33	6928.09	-9755.2	2.82664	1.49909	0.00668
A5PJT7	BOVIN	ECM1 protein OS=Bos taurus OX=9913 GN=ECM1 PE=2 SV=1	-3.40227	7278.41	15585.6	7065.45	14754.1	1681.59	5739.56	-8307.2	2.14135	1.09852	0.00675
Q2KJF1	BOVIN	Alpha-1B-glycoprotein OS=Bos taurus OX=9913 GN=A1BG PE=1 SV=1	-3.40109	20189.9	36364.7	20161.6	34958.7	3861.21	10990.7	-16174.8	1.80114	0.848906	0.00676
G3X6N3	BOVIN	Serotransferrin OS=Bos taurus OX=9913 GN=TF PE=1 SV=1	-3.38754	92891.4	217135	94626.6	217403	24373.9	86469.7	-124244	2.33752	1.22498	0.00691
E1BJP1	BOVIN	Uncharacterized protein OS=Bos taurus OX=9913 GN=LOC513329 PE=3 SV=1	-3.38465	1568.7	3669.74	1555.63	3535.24	871.552	1245.97	-2101.04	2.33935	1.22611	0.00695
Q0P5K6	BOVIN	Corneodesmosin OS=Bos taurus OX=9913 GN=CDSN PE=2 SV=1	-3.37058	12767.1	24062.6	12949.1	22989.5	4316.51	6982.2	-11295.5	1.88474	0.914362	0.00711
E1BF20	BOVIN	Heterogeneous nuclear ribonucleoprotein H OS=Bos taurus OX=9913 GN=HNRNPH1 PE=1 SV=2	-3.34404	327.867	944.727	283.742	839.769	163.479	421.236	-616.859	2.88143	1.52678	0.00744
F1MIC8	BOVIN	Protein-glutamine gamma-glutamyltransferase E OS=Bos taurus OX=9913 GN=TGM3 PE=4 SV=2	-3.3401	2448.07	6797.92	2319.67	6701.76	527.698	3146.05	-4349.85	2.77684	1.47345	0.00749
A6QNX5	BOVIN	Keratin, type II cytoskeletal 78 OS=Bos taurus OX=9913 GN=KRT78 PE=2 SV=1	-3.32763	4296.56	14039.9	4284.65	14219.2	3302.15	6366.74	-9743.33	3.2677	1.70828	0.00765
B0JYN1	BOVIN	Cathepsin L2 OS=Bos taurus OX=9913 GN=CTSL2 PE=2 SV=1	-3.32567	1932.97	4548.15	2113.27	4315.25	699.916	1794.52	-2615.18	2.35294	1.23446	0.00767
G3N0V2	BOVIN	Keratin 1 OS=Bos taurus OX=9913 GN=KRT1 PE=1 SV=1	-3.31831	787015	1.5141e+06	774096	1.50085e+06	164764	510803	-727090	1.92386	0.944002	0.00777
G3N0K3	BOVIN	40S ribosomal protein S4 OS=Bos taurus OX=9913 PE=3 SV=1	-3.3156	1394.03	3758.27	1410.54	3826.01	350.692	1711.07	-2364.23	2.69597	1.4308	0.00781
G5E631	BOVIN	DEAD-box helicase 3, X-linked OS=Bos taurus OX=9913 GN=DDX3X PE=1 SV=1	-3.26998	676.119	1892	722.531	1786.24	180.781	892.674	-1215.88	2.79832	1.48456	0.00843
A0A131YLU7	RHIAP	Aminopeptidase N OS=Rhipicephalus appendiculatus OX=34631 PE=4 SV=1	-3.26221	34958.2	40598.4	35408.2	41684.3	2977.28	3011.87	-5640.19	1.16134	0.215792	0.00854
A4IFQ6	BOVIN	CALML5 protein OS=Bos taurus OX=9913 GN=CALML5 PE=1 SV=1	-3.24983	959.079	1689.59	960.529	1670.01	367.58	409.942	-730.51	1.76168	0.816951	0.00872
P21793	BOVIN	Decorin OS=Bos taurus OX=9913 GN=DCN PE=1 SV=2	-3.18261	10496.1	19759.4	11002.4	20770.4	1087.69	7046.04	-9263.33	1.88255	0.912689	0.00978
P81187	BOVIN	Complement factor B OS=Bos taurus OX=9913 GN=CFB PE=1 SV=2	-3.18059	2525.95	6332.99	2489.19	6246.51	824.555	2813.61	-3807.04	2.50717	1.32606	0.00981
A0A224YTB6	9ACAR	Alpha-N-acetylgalactosaminidase OS=Rhipicephalus zambeziensis OX=60191 PE=3 SV=1	3.14231	561626	517888	555304	523262	30142.4	15933.2	43737.8	0.922123	-0.116969	0.01047
L7LZE4	9ACAR	Putative glycine rich protein OS=Rhipicephalus pulchellus OX=72859 PE=2 SV=1	3.14095	8211.28	5334.25	7705.43	5627.23	1467.68	1697.05	2877.03	0.649625	-0.622321	0.01049
Q5EA67	BOVIN	Inter-alpha (Globulin) inhibitor H4 (Plasma Kallikrein-sensitive glycoprotein) OS=Bos taurus OX=9913 GN=ITIH4 PE=2 SV=1	-3.13096	13170.5	28726.3	12859	28675.3	1511.91	12075.7	-15555.8	2.18111	1.12506	0.01067
Q9TTK8	BOVIN	Creatine kinase U-type, mitochondrial OS=Bos taurus OX=9913 GN=CKMT1 PE=2 SV=1	-3.11018	5385.49	12694.4	4647.32	11218.1	1526.1	5550.27	-7308.87	2.35714	1.23704	0.01106
F1MJH1	BOVIN	Gelsolin OS=Bos taurus OX=9913 GN=GSN PE=4 SV=1	-3.09859	38269.4	76782.9	38926.4	77549.7	2770.43	30319.3	-38513.5	2.00638	1.00459	0.01128
A0A224YCL3	9ACAR	Basic tail secreted protein OS=Rhipicephalus zambeziensis OX=60191 PE=4 SV=1	3.09589	27561.1	20993.6	27892.4	21344	2254.51	4681.74	6567.55	0.761709	-0.392687	0.01133
Q7SIH1	BOVIN	Alpha-2-macroglobulin OS=Bos taurus OX=9913 GN=A2M PE=1 SV=2	-3.08668	107685	196961	100818	197708	20003.7	67964.4	-89276.7	1.82906	0.8711	0.01151
G8JKW7	BOVIN	Uncharacterized protein OS=Bos taurus OX=9913 GN=SERPINA3 PE=3 SV=1	-3.06159	4967.66	13944.1	4867.02	13523.7	1602.28	7000.76	-8976.42	2.80697	1.48901	0.01201
E1BEZ4	BOVIN	Tripartite motif containing 29 OS=Bos taurus OX=9913 GN=TRIM29 PE=4 SV=2	-3.05431	11741.9	36488.8	12189.3	34583.5	4315.04	19371.6	-24746.8	3.10756	1.63578	0.01216
Q3T101	BOVIN	IGL@ protein OS=Bos taurus OX=9913 GN=IGL@ PE=1 SV=1	-3.0486	10172.3	21098.4	10406.4	20614.8	1254.63	8688.78	-10926.1	2.0741	1.05248	0.01228
A0A0F6QNP7	BOVIN	Complement component 3 OS=Bos taurus OX=9913 GN=C3 PE=2 SV=1	-3.04591	64022.3	116607	64273.4	111452	9664.76	41168.4	-52584.2	1.82134	0.865003	0.01234
E1BKX7	BOVIN	Filamin B OS=Bos taurus OX=9913 GN=FLNB PE=1 SV=2	-3.0398	2600.23	7227.77	2639.79	6821.32	1167.93	3541.28	-4627.54	2.77967	1.47491	0.01247
F1MEZ5	BOVIN	Uncharacterized protein OS=Bos taurus OX=9913 GN=GZMB PE=1 SV=1	-3.0118	1228.31	2727.76	1027.57	2615.27	600.197	1061.57	-1499.45	2.22074	1.15104	0.01308
O77834	BOVIN	Peroxiredoxin-6 OS=Bos taurus OX=9913 GN=PRDX6 PE=1 SV=3	-2.97691	2584.56	4530.05	2591.78	4852.51	977.916	1267.39	-1945.49	1.75274	0.80961	0.01388
Q1RMN8	BOVIN	Immunoglobulin light chain, lambda gene cluster OS=Bos taurus OX=9913 GN=IGL@ PE=2 SV=1	-2.94907	1900.32	4854.06	1915.96	4628.31	495.179	2402.87	-2953.73	2.55433	1.35295	0.01456
A0A224YB54	9ACAR	Basic tail secreted protein OS=Rhipicephalus zambeziensis OX=60191 PE=4 SV=1	-2.94053	36047.2	48273	37125.7	48349.8	5859.12	8329.9	-12225.7	1.33916	0.421326	0.01477
A7E3Q2	BOVIN	Heat shock 70kDa protein 1A OS=Bos taurus OX=9913 GN=HSPA2 PE=2 SV=1	-2.93566	3017.14	9078.97	3182.43	8979.42	1145.82	4926.45	-6061.83	3.00913	1.58935	0.0149
G5E604	BOVIN	Uncharacterized protein OS=Bos taurus OX=9913 PE=1 SV=1	-2.9241	22743.8	41958	22693.2	41457.6	2093.31	15958.8	-19214.2	1.84481	0.883473	0.01519
F1N076	BOVIN	Ceruloplasmin OS=Bos taurus OX=9913 GN=CP PE=1 SV=2	-2.92156	8463.54	14972.9	9222.09	13824.4	1805.93	5150.13	-6509.38	1.76911	0.823022	0.01526
A4FV69	BOVIN	SERPINB5 protein OS=Bos taurus OX=9913 GN=SERPINB5 PE=1 SV=1	-2.89147	12065.1	28918.7	8890.13	29149.5	5764.58	13061.9	-16853.6	2.39688	1.26116	0.01607
Q9TTE1	BOVIN	Serpin A3-1 OS=Bos taurus OX=9913 GN=SERPINA3-1 PE=1 SV=3	-2.87206	22077.7	35795.2	22582.3	32087.7	3946.61	11013.5	-13717.6	1.62133	0.69718	0.01661
P00921	BOVIN	Carbonic anhydrase 2 OS=Bos taurus OX=9913 GN=CA2 PE=1 SV=3	-2.85576	2583.7	5553.66	2614.34	5749.87	1084.06	2305.27	-2969.96	2.1495	1.104	0.01708
L7LRS6	9ACAR	Putative bitil peptide OS=Rhipicephalus pulchellus OX=72859 PE=2 SV=1	2.84946	24209.6	17612.3	24429.6	18097.1	2378.18	5148.54	6597.32	0.727492	-0.458996	0.01727
Q5J801	BOVIN	Endopin 2B OS=Bos taurus OX=9913 PE=2 SV=1	-2.82954	7883.97	18667.5	7930.92	18497.9	2569.4	8974.54	-10783.5	2.36777	1.24353	0.01787
G3X7J1	BOVIN	Non-specific cytotoxic cell receptor protein 1 homolog (zebrafish) OS=Bos taurus OX=9913 GN=NCCRP1 PE=4 SV=1	-2.8243	2220.22	5678.12	2238.77	5633.97	655.123	2926.57	-3457.89	2.55745	1.35471	0.01803
Q3T0Y5	BOVIN	Proteasome subunit alpha type-2 OS=Bos taurus OX=9913 GN=PSMA2 PE=1 SV=3	-2.80041	390.252	886.176	315.631	870.761	170.327	398.94	-495.924	2.27078	1.18319	0.01878
A0A224YD77	9ACAR	Gluzincin OS=Rhipicephalus zambeziensis OX=60191 PE=4 SV=1	2.7273	39898.7	34251.2	39395.2	34654.1	1676.41	4787.21	5647.52	0.858454	-0.220188	0.02129
V5I482	IXORI	Putative tropomyosin OS=Ixodes ricinus OX=34613 PE=2 SV=1	-2.68877	1537.26	6126.12	1533.37	5277.27	961.122	4068.51	-4588.86	3.9851	1.99461	0.02275
F1N5L6	BOVIN	Desmocollin-3 OS=Bos taurus OX=9913 GN=DSC3 PE=4 SV=2	-2.66049	14579	40209.4	14672.9	39859.5	4004.86	23255.4	-25630.4	2.75803	1.46364	0.02388
E1BM91	BOVIN	Desmoglein 3 OS=Bos taurus OX=9913 GN=DSG3 PE=4 SV=1	-2.65803	4139.68	14635.4	4595.87	13612	1229.77	9593.76	-10495.7	3.53539	1.82187	0.02398
A5D7M6	BOVIN	KRT5 protein OS=Bos taurus OX=9913 GN=KRT5 PE=2 SV=1	-2.64975	1.3176e+06	2.92775e+06	1.29312e+06	2.92464e+06	235568	1.4697e+06	-1.61015e+06	2.22204	1.15188	0.02432
G3X748	BOVIN	POF1B, actin binding protein OS=Bos taurus OX=9913 GN=POF1B PE=4 SV=1	-2.64554	4610.81	10716.6	4511.99	10803.3	720.3	5607.24	-6105.79	2.32424	1.21676	0.0245
L7M9R2	9ACAR	Putative animal peptidoglycan recognition protein logous to bacteriophage t3 lysozyme OS=Rhipicephalus pulchellus OX=72859 PE=2 SV=1	2.63014	38701.8	32359.1	38509.6	32059.3	3172.32	4982.96	6342.72	0.836113	-0.25823	0.02516
Q3ZBS5	BOVIN	Small proline-rich protein 3 OS=Bos taurus OX=9913 GN=SPRR3 PE=2 SV=1	-2.62699	2510.58	5782.91	2508.35	5093.66	538.446	3003.34	-3272.33	2.30342	1.20377	0.02529
V6F9A2	BOVIN	Apolipoprotein A-I preproprotein OS=Bos taurus OX=9913 GN=APOA1 PE=3 SV=1	-2.61938	137464	207600	135778	204741	12288	64425.5	-70135.9	1.51021	0.594751	0.02562
A0A131ZB56	RHIAP	Troponin T, fast skeletal muscle (Fragment) OS=Rhipicephalus appendiculatus OX=34631 PE=4 SV=1	-2.61828	4201.25	9854.83	3707.35	8977.05	2471.31	4676.25	-5653.57	2.34569	1.23001	0.02567
F1MIW8	BOVIN	Desmoglein-1 OS=Bos taurus OX=9913 GN=DSG1 PE=4 SV=2	-2.60155	41498	76984.3	42464.5	74722.1	5511.24	32954.5	-35486.3	1.85513	0.891522	0.02642
A6QNZ7	BOVIN	Keratin 10 (Epidermolytic hyperkeratosis; keratosis palmaris et plantaris) OS=Bos taurus OX=9913 GN=KRT10 PE=2 SV=1	-2.59445	754658	1.28144e+06	742258	1.27827e+06	71238.8	492226	-526787	1.69805	0.763877	0.02675
F1MZ96	BOVIN	Uncharacterized protein OS=Bos taurus OX=9913 PE=1 SV=2	-2.58945	9751.02	20853.3	9369	20323.1	1185.85	10435	-11102.3	2.13858	1.09665	0.02698
E1BKT9	BOVIN	Desmoplakin OS=Bos taurus OX=9913 GN=DSP PE=1 SV=1	-2.57912	103117	216267	102223	218114	17009.3	106109	-113150	2.0973	1.06853	0.02746
M5FJW2	BOVIN	40S ribosomal protein S2 OS=Bos taurus OX=9913 GN=RPS2 PE=3 SV=1	-2.56688	4455.62	7341.02	4899.15	7072.44	1819.94	2066.22	-2885.4	1.64759	0.720355	0.02804
Q148H7	BOVIN	Keratin, type II cytoskeletal 79 OS=Bos taurus OX=9913 GN=KRT79 PE=2 SV=1	-2.53933	152905	369882	149792	369413	31364.1	206937	-216977	2.41903	1.27443	0.0294
F1MIN1	BOVIN	Voltage-dependent anion-selective channel protein 1 OS=Bos taurus OX=9913 GN=VDAC1 PE=1 SV=2	-2.53933	4298.32	7321.85	3732.61	6931.54	1525.96	2485.51	-3023.52	1.70342	0.768434	0.0294
A0A224Y3Z8	9ACAR	Glycine rich superfamily member (Fragment) OS=Rhipicephalus zambeziensis OX=60191 PE=4 SV=1	2.53619	101887	79823.9	104235	79872.3	13653.2	16359.9	22062.8	0.783457	-0.352073	0.02956
Q8SPJ1	BOVIN	Junction plakoglobin OS=Bos taurus OX=9913 GN=JUP PE=2 SV=1	-2.51496	67250.3	164162	67192.9	153811	12638.3	93539.2	-96912.1	2.44107	1.28751	0.03065
E1BHA5	BOVIN	Uncharacterized protein OS=Bos taurus OX=9913 PE=4 SV=1	-2.49811	520.968	1043.77	453.363	963.188	303.975	412.775	-522.799	2.00351	1.00253	0.03155
F1MKE7	BOVIN	Uncharacterized protein OS=Bos taurus OX=9913 GN=KRT6C PE=3 SV=2	-2.48211	81091	198037	81555.5	194845	11084.3	114875	-116946	2.44215	1.28815	0.03243
F1MC11	BOVIN	Keratin, type I cytoskeletal 14 OS=Bos taurus OX=9913 GN=KRT14 PE=1 SV=2	-2.46709	948199	2.00497e+06	928363	1.99675e+06	187902	1.03227e+06	-1.05678e+06	2.11451	1.08032	0.03327
A0A224YFD1	9ACAR	TIL domain containing protein OS=Rhipicephalus zambeziensis OX=60191 PE=4 SV=1	-2.44751	1377.08	2026.61	1516.22	1854.85	448.18	470.867	-649.538	1.47168	0.557463	0.0344
F1N3M0	BOVIN	Desmocollin-1 OS=Bos taurus OX=9913 GN=DSC1 PE=4 SV=1	-2.43907	19259.9	32460	18739.7	32912.5	3695.11	12731.1	-13200.1	1.68537	0.753063	0.0349
F1N7Y8	BOVIN	Dermokine OS=Bos taurus OX=9913 GN=DMKN PE=4 SV=2	-2.43687	2581.96	4377.94	2602.93	3812.87	184.528	1795.83	-1795.98	1.69559	0.761788	0.03504
F1MUY2	BOVIN	Uncharacterized protein OS=Bos taurus OX=9913 GN=KRT6B PE=1 SV=1	-2.43594	37008.9	79471.2	37072.8	78656.8	6148.31	42253.5	-42462.3	2.14735	1.10256	0.03509
K4JDR8	BOVIN	Alpha-2-macroglobulin variant 5 OS=Bos taurus OX=9913 GN=A2M PE=2 SV=1	-2.418	14798.3	27729.3	14985.6	27448.5	3696.49	12567	-12931	1.87382	0.905982	0.03619
M0QVY0	BOVIN	Uncharacterized protein OS=Bos taurus OX=9913 GN=KRT6A PE=3 SV=1	-2.40143	243580	568180	244633	572417	18387.2	330585	-324599	2.33262	1.22195	0.03722
L7MDN1	9ACAR	Putative glycine rich protein (Fragment) OS=Rhipicephalus pulchellus OX=72859 PE=2 SV=1	2.3996	270672	208842	273570	209505	45450.9	43791.7	61829.5	0.77157	-0.37413	0.03734
G5E5H7	BOVIN	Uncharacterized protein OS=Bos taurus OX=9913 GN=PAEP PE=3 SV=1	-2.3841	5407.37	8297.53	5576.67	7870.78	1306.5	2666.57	-2890.17	1.53449	0.617756	0.03834
A1L595	BOVIN	Keratin, type I cytoskeletal 17 OS=Bos taurus OX=9913 GN=KRT17 PE=2 SV=1	-2.38166	336277	753233	332254	750162	62536.5	424247	-416957	2.23992	1.16345	0.0385
A6H7J6	BOVIN	Protein disulfide-isomerase OS=Bos taurus OX=9913 GN=P4HB PE=1 SV=1	-2.35423	2734.29	4808.29	2843.72	5169.85	1014.67	1904.48	-2073.99	1.75851	0.814355	0.04035
F1MCK2	BOVIN	AHNAK nucleoprotein OS=Bos taurus OX=9913 GN=AHNAK PE=1 SV=2	-2.33541	16400.7	26374.7	13783	24962.4	9262.49	4862.36	-9973.99	1.60814	0.685397	0.04166
A0A224YTI7	9ACAR	Angiotensin-converting enzyme OS=Rhipicephalus zambeziensis OX=60191 PE=3 SV=1	-2.28051	15182.1	16878.6	15261.1	16876.4	885.18	1592.77	-1696.5	1.11174	0.152824	0.04575
L7LTS4	9ACAR	Putative monotil peptide OS=Rhipicephalus pulchellus OX=72859 PE=2 SV=1	2.23509	51556.5	39557.9	52504.5	40055	7215.01	10993.4	11998.6	0.767272	-0.382189	0.04941
I6X9I8	BOVIN	Annexin OS=Bos taurus OX=9913 PE=2 SV=1	-2.22358	397.568	808.529	381.721	835.327	188.174	411.753	-410.961	2.03369	1.0241	0.05039
H9KUV3	BOVIN	Uncharacterized protein OS=Bos taurus OX=9913 GN=LOC619131 PE=3 SV=1	-2.20207	1740.94	3657.29	2056.87	3899	1080.03	1837.81	-1916.35	2.10076	1.07091	0.05226
Q28161	BOVIN	Plakophilin-1 OS=Bos taurus OX=9913 GN=PKP1 PE=2 SV=1	-2.19104	19057.2	51867.1	18443.9	48613.7	6268.71	36140.5	-32809.9	2.72165	1.44448	0.05324
E1B726	BOVIN	Plasminogen OS=Bos taurus OX=9913 GN=PLG PE=3 SV=2	-2.18243	1896.89	2959.58	1882.44	2676.76	416.061	1117.81	-1062.69	1.56023	0.641757	0.05402
P68002	BOVIN	Voltage-dependent anion-selective channel protein 2 OS=Bos taurus OX=9913 GN=VDAC2 PE=2 SV=2	-2.1767	1373.16	2989.97	1635.54	2535.71	787.897	1639.99	-1616.81	2.17744	1.12263	0.05455
G3MWP9	BOVIN	Uncharacterized protein OS=Bos taurus OX=9913 GN=AOX4 PE=4 SV=1	-2.15816	3584.12	6078.65	3347.8	5865.39	894.775	2686.15	-2494.52	1.69599	0.76213	0.05628
A4FUA8	BOVIN	F-actin-capping protein subunit alpha-1 OS=Bos taurus OX=9913 GN=CAPZA1 PE=2 SV=1	-2.14636	5996.6	9877.73	6556.88	8048.89	2243.7	3818.94	-3881.14	1.64722	0.720036	0.05742
F1N049	BOVIN	Actin-related protein 3 OS=Bos taurus OX=9913 GN=ACTR3 PE=3 SV=2	-2.1372	4820.91	13518.6	3426.41	13016.9	4379.47	8954.98	-8697.64	2.80415	1.48756	0.05831
P00735	BOVIN	Prothrombin OS=Bos taurus OX=9913 GN=F2 PE=1 SV=2	2.10118	24028.9	21663.7	23328.6	22154	1585.21	2256.15	2365.27	0.901566	-0.149496	0.06195
Q3T147	BOVIN	Spliceosome RNA helicase DDX39B OS=Bos taurus OX=9913 GN=DDX39B PE=2 SV=1	-2.09961	1551.28	2418.03	1396.82	2407.35	649.369	775.109	-866.742	1.55873	0.640367	0.06212
D4QBB3	BOVIN	Hemoglobin beta OS=Bos taurus OX=9913 GN=HBB PE=3 SV=1	-1.9595	29572.1	59786.4	28633.4	61576.2	11171.4	36079.7	-30214.3	2.02172	1.01558	0.0785
Q2HJ57	BOVIN	Coactosin-like protein OS=Bos taurus OX=9913 GN=COTL1 PE=2 SV=3	-1.95901	4060	7609.66	4130.87	6438.08	2408.71	3727.93	-3549.66	1.8743	0.906351	0.07857
A0A224YCE9	9ACAR	Cystatin OS=Rhipicephalus zambeziensis OX=60191 PE=4 SV=1	1.8946	60073.3	52740.1	59100	51702.3	9008.18	2956.84	7333.29	0.877928	-0.187826	0.0874
F1MNN6	BOVIN	Major vault protein OS=Bos taurus OX=9913 GN=MVP PE=4 SV=1	-1.89456	1489.72	2866.95	1646.01	2580.79	669.515	1649.96	-1377.23	1.92449	0.944475	0.0874
A0A131XKB4	9ACAR	Putative puromycin-sensitive aminopeptidase (Fragment) OS=Hyalomma excavatum OX=257692 PE=2 SV=1	-1.84569	17731.9	19909.2	16630.8	19823.1	2347.73	1684.58	-2177.29	1.12279	0.167087	0.09471
P20072	BOVIN	Annexin A7 OS=Bos taurus OX=9913 GN=ANXA7 PE=1 SV=2	-1.79329	384.937	681.147	382.024	590.82	187.623	358.466	-296.21	1.7695	0.823344	0.10317
A0A224YGN2	9ACAR	Ixoderin OS=Rhipicephalus zambeziensis OX=60191 PE=4 SV=1	-1.79093	3560.24	4407.13	3860.47	4558.03	996.728	590.113	-846.897	1.23788	0.307867	0.10357
G5E5I6	BOVIN	Uncharacterized protein OS=Bos taurus OX=9913 GN=LOC104970284 PE=4 SV=1	-1.76786	1524.24	2965.26	961.881	2451.08	1286.91	1526.57	-1441.03	1.94541	0.960073	0.10752
Q9TS85	BOVIN	Histidine-rich GLYCOPROTEIN=FACTOR XIIIA substrate (Fragments) OS=Bos taurus OX=9913 PE=1 SV=1	-1.72734	907.275	1623.9	791.681	1451.54	666.179	767.414	-716.629	1.78987	0.839854	0.11481
A0A224Y3P7	9ACAR	Glycine rich superfamily member OS=Rhipicephalus zambeziensis OX=60191 PE=4 SV=1	1.66893	200136	174999	210809	171724	23592.2	28364.1	25136.7	0.874402	-0.193632	0.12609
G3X6S5	BOVIN	SH3 domain-binding glutamic acid-rich-like protein 3 OS=Bos taurus OX=9913 GN=SH3BGRL3 PE=4 SV=1	-1.66699	399.573	800.611	272.179	721.93	302.49	505.725	-401.037	2.00366	1.00264	0.12648
L7LVH9	9ACAR	Histone H3 OS=Rhipicephalus pulchellus OX=72859 PE=2 SV=1	-1.66055	7346.54	21894.8	6845.2	20491.8	1488.52	21408.5	-14548.3	2.98029	1.57545	0.12779
A0A224YEQ4	9ACAR	Glycine rich superfamily member (Fragment) OS=Rhipicephalus zambeziensis OX=60191 PE=4 SV=1	1.65504	7.53853e+06	5.84855e+06	7.03397e+06	5.61615e+06	932954	2.32069e+06	1.68998e+06	0.775821	-0.366204	0.12892
A0A224YR78	9ACAR	TIL domain containing protein OS=Rhipicephalus zambeziensis OX=60191 PE=4 SV=1	1.62346	9257.47	7631.5	9274.09	8008.67	1396.67	2016.9	1625.98	0.824361	-0.278653	0.13555
A0A034WXM6	RHIMP	Secreted protein 20 OS=Rhipicephalus microplus OX=6941 PE=4 SV=1	-1.58618	12602.2	15486.6	12566	14884.4	3548.45	2692.53	-2884.44	1.22888	0.297349	0.14378
A0A224YJ17	9ACAR	Uncharacterized protein (Fragment) OS=Rhipicephalus zambeziensis OX=60191 PE=4 SV=1	-1.5372	476.223	1022.55	559.666	927.759	258.142	831.401	-546.325	2.14721	1.10246	0.15526
A0A224YMY3	9ACAR	Reprolysin (Fragment) OS=Rhipicephalus zambeziensis OX=60191 PE=4 SV=1	1.53079	4830.21	3854.44	4841.79	3797.71	1279.2	895.269	975.763	0.797987	-0.325562	0.15682
P28800	BOVIN	Alpha-2-antiplasmin OS=Bos taurus OX=9913 GN=SERPINF2 PE=1 SV=2	-1.51191	10052.8	12757.8	10348.6	11973.3	3312.23	2869.45	-2704.92	1.26907	0.343772	0.16149
A0A1E1XH55	9ACAR	Uncharacterized protein (Fragment) OS=Amblyomma aureolatum OX=187763 PE=2 SV=1	1.48902	4803.12	3513.67	4727.09	2887.06	1484.72	1514.95	1289.45	0.731538	-0.450995	0.16733
A0A131YIB7	RHIAP	Uncharacterized protein OS=Rhipicephalus appendiculatus OX=34631 PE=4 SV=1	1.46408	7146.81	5920.47	7058.14	6310.47	1582.54	1305.84	1226.34	0.828407	-0.271588	0.17389
A0A224YCP1	9ACAR	Glycine rich superfamily member OS=Rhipicephalus zambeziensis OX=60191 PE=4 SV=1	1.45966	1.41496e+07	1.26349e+07	1.42247e+07	1.25957e+07	541361	2.48346e+06	1.51466e+06	0.892954	-0.163342	0.17507
A0A131YNG2	RHIAP	Pancreatic trypsin inhibitor OS=Rhipicephalus appendiculatus OX=34631 PE=4 SV=1	1.41298	3011.47	2302.28	3092.27	2150.66	541.049	1103.97	709.188	0.764504	-0.387404	0.18802
P06868	BOVIN	Plasminogen OS=Bos taurus OX=9913 GN=PLG PE=1 SV=2	-1.39335	2655.32	3640.6	2385.59	3075.57	808.904	1531.63	-985.28	1.37106	0.45529	0.19371
A0A224YHH5	9ACAR	TIL domain containing protein OS=Rhipicephalus zambeziensis OX=60191 PE=4 SV=1	1.39192	17689.1	14395.1	17670.6	14183.6	4181.08	4015.01	3293.97	0.813785	-0.29728	0.19413
L7MAU2	9ACAR	Putative glycine rich protein (Fragment) OS=Rhipicephalus pulchellus OX=72859 PE=2 SV=1	1.35752	215080	183920	214710	181065	17826.3	53324.5	31160.2	0.855122	-0.225797	0.20446
A0A034WWS7	RHIMP	Secreted cement protein 2 (Fragment) OS=Rhipicephalus microplus OX=6941 PE=4 SV=1	1.34676	2.52192e+06	2.09586e+06	2.49245e+06	2.07628e+06	657295	410452	426064	0.831056	-0.266983	0.20778
L7MA95	9ACAR	Putative secreted peptide OS=Rhipicephalus pulchellus OX=72859 PE=2 SV=1	1.31592	57100.4	52413.2	56207.5	51212.3	6069.82	6267.43	4687.19	0.917913	-0.123571	0.21757
A0A224YB78	9ACAR	Lipocalin OS=Rhipicephalus zambeziensis OX=60191 PE=4 SV=1	1.29372	58912.9	52365.8	59080.3	56350.5	7699.7	9714.79	6547.08	0.888869	-0.169958	0.22485
G8JKY0	BOVIN	40S ribosomal protein S8 OS=Bos taurus OX=9913 GN=RPS8 PE=3 SV=1	-1.22854	17426.1	23699.7	17386.4	26166.3	11115.6	5736.44	-6273.66	1.36002	0.443623	0.24737
A0A131YF72	RHIAP	Glycine rich superfamily member OS=Rhipicephalus appendiculatus OX=34631 PE=4 SV=1	-1.20165	433890	489002	428596	494740	109300	25966.9	-55111.7	1.12702	0.17251	0.25719
A0A224Y1X4	9ACAR	Pancreatic trypsin inhibitor (Fragment) OS=Rhipicephalus zambeziensis OX=60191 PE=4 SV=1	1.19532	5212.63	3588.93	5112.77	3674.31	2229.48	2469.93	1623.7	0.688507	-0.538456	0.25954
L7LTX6	9ACAR	Putative tick salivary metalloprotease OS=Rhipicephalus pulchellus OX=72859 PE=2 SV=1	1.16819	10782	8964.05	10665.7	9017.45	2016.49	3235.01	1817.99	0.831387	-0.266408	0.26983
A0A224YR96	9ACAR	Tick serine protease OS=Rhipicephalus zambeziensis OX=60191 PE=3 SV=1	-1.14542	4029.29	4725.36	3949.91	4489.65	1174.49	914.546	-696.073	1.17275	0.2299	0.27871
Q2KJ64	BOVIN	Arginase-1 OS=Bos taurus OX=9913 GN=ARG1 PE=2 SV=1	1.14362	3628.35	3161.34	3862.88	3158.72	672.286	740.666	467.009	0.871289	-0.198777	0.27942
B7SP63	DERVA	Putative cement protein RIM36 (Fragment) OS=Dermacentor variabilis OX=34621 PE=2 SV=1	1.14277	28618.8	23810.7	28899.7	23635.1	6577.15	7934.22	4808.05	0.831997	-0.26535	0.27975
A0A0B4PMF7	RHIMP	Peptidoglycan recognition protein (Fragment) OS=Rhipicephalus microplus OX=6941 GN=PGRP-S PE=2 SV=1	-1.10912	10202.3	12666	10353.3	13022.3	3447.98	4209.06	-2463.68	1.24148	0.312063	0.29334
B7Q181	IXOSC	Cytochrome P450, putative OS=Ixodes scapularis OX=6945 GN=8034380 PE=4 SV=1	1.1068	16135.8	13036.5	16703.5	12703.1	4899.9	4799.82	3099.29	0.807924	-0.307708	0.29429
P02453	BOVIN	Collagen alpha-1(I) chain OS=Bos taurus OX=9913 GN=COL1A1 PE=1 SV=3	1.0801	125219	97697.9	124544	97452.7	16984.3	60058.6	27521.4	0.780215	-0.358057	0.30546
A0A034WXN6	RHIMP	Hemelipoprotein HeLp 2 (Fragment) OS=Rhipicephalus microplus OX=6941 PE=4 SV=1	-1.03038	32044.6	46494.4	31480	45684.3	25464.5	23055.5	-14449.8	1.45093	0.536975	0.32711
L7LTJ2	9ACAR	Putative bitil peptide OS=Rhipicephalus pulchellus OX=72859 PE=2 SV=1	-1.03014	9479.99	10053.7	9700.17	10118.4	1248.81	548.974	-573.696	1.06052	0.0847671	0.32721
P02662	BOVIN	Alpha-S1-casein OS=Bos taurus OX=9913 GN=CSN1S1 PE=1 SV=2	-0.995359	37391.3	44562.3	35989.6	42329.1	5264.67	16843.5	-7170.97	1.19178	0.25312	0.34304
A0A1L3G6H3	BOVIN	Tissue inhibitor of metalloproteinase 1 OS=Bos taurus OX=9913 GN=TIMP1 PE=2 SV=1	0.962822	18192.6	12784.9	18337.7	13167.4	10835.1	8477.76	5407.71	0.702752	-0.508912	0.35834
A0A0M4FJ17	BOVIN	Kappa-casein (Fragment) OS=Bos taurus OX=9913 GN=CSN3 PE=4 SV=1	-0.947675	12515.5	14747.8	11687.8	15481.7	1827.6	5472.84	-2232.31	1.17836	0.236785	0.36563
L7M961	9ACAR	Putative tick salivary antigen-5 protein OS=Rhipicephalus pulchellus OX=72859 PE=2 SV=1	-0.902913	4213.81	4734.11	4415.24	4625.92	1020.17	975.488	-520.295	1.12347	0.167966	0.3878
F1MAV0	BOVIN	Fibrinogen beta chain OS=Bos taurus OX=9913 GN=FGB PE=4 SV=2	-0.885275	399139	437096	399771	437677	93200.1	48414	-37957.1	1.0951	0.131059	0.3968
F1MFW9	BOVIN	Keratin 24 OS=Bos taurus OX=9913 GN=KRT24 PE=3 SV=2	-0.863555	9226.51	12385.3	8648.12	9961.47	2937.99	8464.6	-3158.79	1.34236	0.424772	0.40807
O46375	BOVIN	Transthyretin OS=Bos taurus OX=9913 GN=TTR PE=1 SV=1	0.861146	983.17	787.464	1139.38	762.118	397.706	389.512	195.706	0.800944	-0.320227	0.40933
L7LSU6	9ACAR	Uncharacterized protein OS=Rhipicephalus pulchellus OX=72859 PE=2 SV=1	-0.859438	2121.45	2366.81	2310.64	2271.64	613.001	336.571	-245.367	1.11566	0.157898	0.41023
G5E5A9	BOVIN	Fibronectin OS=Bos taurus OX=9913 GN=FN1 PE=4 SV=1	0.859104	41223.5	36969.1	41758.2	37304.3	9793.11	7158.29	4254.46	0.896795	-0.157149	0.4104
Q5GN72	BOVIN	Alpha-1-acid glycoprotein OS=Bos taurus OX=9913 GN=agp PE=2 SV=2	-0.844039	2153.59	2903.85	1308.63	2943.09	1943.31	981.971	-750.256	1.34837	0.431221	0.41838
P02663	BOVIN	Alpha-S2-casein OS=Bos taurus OX=9913 GN=CSN1S2 PE=1 SV=2	-0.839348	1939.98	2155.35	2042.87	2237.12	347.636	523.615	-215.366	1.11101	0.151878	0.42089
L7ME64	9ACAR	Putative bilaris (Fragment) OS=Rhipicephalus pulchellus OX=72859 PE=2 SV=1	0.791484	33132.1	30182.2	33163.9	31934.6	1640.49	8980.97	2949.96	0.910964	-0.134535	0.44703
L7LTT1	9ACAR	Putative tick salivary metalloprotease OS=Rhipicephalus pulchellus OX=72859 PE=2 SV=1	0.785719	3105.41	2705.82	2807.95	2705.03	699.95	1030.51	399.596	0.871323	-0.198721	0.45025
Q148J4	BOVIN	RAB2A, member RAS oncogene family OS=Bos taurus OX=9913 GN=RAB2A PE=2 SV=1	-0.761136	613.041	792.227	449.462	725.866	451.998	358.09	-179.185	1.29229	0.369929	0.46415
A0JND2	BOVIN	Keratin, type II cytoskeletal 80 OS=Bos taurus OX=9913 GN=KRT80 PE=2 SV=1	0.745902	109087	101526	108397	96270.9	12934.6	21196.4	7561.45	0.930684	-0.103636	0.4729
L7MD06	9ACAR	Putative monolaris (Fragment) OS=Rhipicephalus pulchellus OX=72859 PE=2 SV=1	-0.737233	2404.58	2583.28	2319.98	2727.79	454.969	381.5	-178.703	1.07432	0.103421	0.47792
L7LTV7	9ACAR	Uncharacterized protein OS=Rhipicephalus pulchellus OX=72859 PE=2 SV=1	0.735885	4199.13	3537.95	4271.75	3953.86	1249.79	1811.51	661.175	0.842545	-0.247175	0.47871
A0A224YEN6	9ACAR	Glycine rich superfamily member (Fragment) OS=Rhipicephalus zambeziensis OX=60191 PE=4 SV=1	0.733442	4327.09	3347.74	4192.92	2862.3	2641.9	1928.23	979.345	0.773671	-0.370208	0.48013
A0A224Y4K0	9ACAR	Pancreatic trypsin inhibitor OS=Rhipicephalus zambeziensis OX=60191 PE=4 SV=1	-0.722142	960.645	1185.5	832.714	1092.78	568.235	508.76	-224.857	1.23407	0.303423	0.48675
Q08E14	BOVIN	Collagen, type III, alpha 1 OS=Bos taurus OX=9913 GN=COL3A1 PE=2 SV=1	0.714355	10127.2	8525.14	10780.5	9113.49	1514.17	5280.49	1602.03	0.841808	-0.248436	0.49135
L7LWG1	9ACAR	Putative group vii salivary lipocalin OS=Rhipicephalus pulchellus OX=72859 PE=2 SV=1	-0.697902	6531.76	7399.73	6378.55	8522.52	1121.57	2832.4	-867.967	1.13288	0.18	0.50114
A0A224Y281	9ACAR	Pancreatic trypsin inhibitor OS=Rhipicephalus zambeziensis OX=60191 PE=4 SV=1	0.653137	67850.3	65387.3	70456.9	64807.1	7607.48	5239.7	2463.06	0.963699	-0.0533461	0.5284
G3MXG6	BOVIN	Uncharacterized protein OS=Bos taurus OX=9913 PE=4 SV=1	-0.647816	1616.36	1809.82	1825.66	1820.99	642.983	348.814	-193.461	1.11969	0.163098	0.53169
A0A077S9Q3	BOVIN	Lysozyme OS=Bos taurus OX=9913 GN=LYZF1 PE=3 SV=1	0.605971	4615.58	4244.56	4409.23	4042.79	959.469	1152.71	371.023	0.919615	-0.120898	0.55804
P02465	BOVIN	Collagen alpha-2(I) chain OS=Bos taurus OX=9913 GN=COL1A2 PE=1 SV=2	0.580212	134252	120180	133798	118221	26032.2	53399.5	14071.7	0.895184	-0.159744	0.57461
A0A034WZ42	RHIMP	Hemelipoprotein HeLp (Fragment) OS=Rhipicephalus microplus OX=6941 PE=4 SV=1	-0.558515	128906	158325	124192	154988	107989	70608.8	-29419.2	1.22822	0.296572	0.58878
Q3SZZ9	BOVIN	FGG protein OS=Bos taurus OX=9913 GN=FGG PE=2 SV=1	-0.548791	358956	381917	350345	390801	85791.2	56067.5	-22961.6	1.06397	0.0894545	0.59519
Q0P5J4	BOVIN	Keratin, type I cytoskeletal 25 OS=Bos taurus OX=9913 GN=KRT25 PE=2 SV=1	-0.537059	16115.7	18366.9	15921	16807.1	1151.48	10202.8	-2251.19	1.13969	0.188641	0.60297
B6VAP7	BOVIN	CDC42 protein OS=Bos taurus OX=9913 GN=CDC42 PE=2 SV=1	-0.484272	1195.45	1364.95	1102.7	1100.81	566.555	643.491	-169.503	1.14179	0.191298	0.63862
L7M8X8	9ACAR	Putative secreted peptide OS=Rhipicephalus pulchellus OX=72859 PE=2 SV=1	0.469912	3822.09	3536.4	3994.16	3576.75	1177.29	912.01	285.694	0.925252	-0.112082	0.6485
A0A224Z8F0	9ACAR	Transglutaminase/protease like protein OS=Rhipicephalus zambeziensis OX=60191 PE=4 SV=1	0.456417	212916	209709	208789	208931	13769.4	10330.2	3207.44	0.984936	-0.0218985	0.65784
L7LTS0	9ACAR	Putative tick salivary metalloprotease OS=Rhipicephalus pulchellus OX=72859 PE=2 SV=1	0.448601	2407.31	2208.6	2335.09	2073.22	871.744	645.979	198.708	0.917456	-0.124289	0.66328
A0A224YMC8	9ACAR	Lipocalin OS=Rhipicephalus zambeziensis OX=60191 PE=4 SV=1	0.428107	29772.2	28202.6	29605.7	26551	2065.97	8739.83	1569.59	0.94728	-0.0781371	0.67765
A0A140T897	BOVIN	Serum albumin OS=Bos taurus OX=9913 GN=ALB PE=3 SV=1	-0.424059	109225	117154	109131	112773	4159.75	45612.5	-7929.26	1.0726	0.101107	0.6805
A0A224YDB2	9ACAR	Pancreatic trypsin inhibitor OS=Rhipicephalus zambeziensis OX=60191 PE=4 SV=1	0.415314	7305.86	6744.9	7281.94	6705.82	2015.56	2623.62	560.953	0.923219	-0.115256	0.68668
P50397	BOVIN	Rab GDP dissociation inhibitor beta OS=Bos taurus OX=9913 GN=GDI2 PE=2 SV=3	0.414762	2224.6	1875.59	1764.12	1506.42	1772.18	1052.5	349.007	0.843114	-0.2462	0.68707
A0A131YG55	RHIAP	Peptidoglycan-recognition protein OS=Rhipicephalus appendiculatus OX=34631 PE=3 SV=1	-0.390452	1539.54	1744.83	1561.57	1877.37	885.013	935.635	-205.292	1.13335	0.180588	0.70439
Q3HYC9	RHIMP	Putative secreted protein OS=Rhipicephalus microplus OX=6941 PE=2 SV=1	0.378818	11061.7	10192	11111.5	10651.4	2978.71	4770.11	869.725	0.921375	-0.118139	0.71274
A0A224YL63	9ACAR	TIL domain containing protein OS=Rhipicephalus zambeziensis OX=60191 PE=4 SV=1	0.356696	24146	23345.3	24628.3	22463.2	2841.81	4707.98	800.794	0.966835	-0.0486578	0.72873
A0A224Y1I4	9ACAR	Antigen 5 family member OS=Rhipicephalus zambeziensis OX=60191 PE=3 SV=1	-0.356235	35641	37630.7	35494.9	37812.8	10352.3	8944.62	-1989.7	1.05583	0.0783721	0.72907
A0A224Y1V6	9ACAR	Basic tail secreted protein OS=Rhipicephalus zambeziensis OX=60191 PE=4 SV=1	-0.28125	3733.59	3811.2	3708.37	3688.96	233.965	634.209	-77.617	1.02079	0.0296845	0.78425
A5PJE3	BOVIN	Fibrinogen alpha chain OS=Bos taurus OX=9913 GN=FGA PE=2 SV=1	0.223596	343606	332921	334813	343199	106301	49011.6	10685.2	0.968903	-0.045576	0.82757
G3MZ71	BOVIN	Keratin 2 OS=Bos taurus OX=9913 GN=KRT2 PE=1 SV=1	-0.206519	416674	428164	405704	439995	102841	89430.5	-11490.5	1.02758	0.039246	0.84053
A0A131ZCP1	RHIAP	Glycine rich superfamily member (Fragment) OS=Rhipicephalus appendiculatus OX=34631 PE=4 SV=1	0.193423	123861	118703	124585	114133	42660.9	49470.2	5158.3	0.958354	-0.0613693	0.8505
Q3MHK9	BOVIN	Fascin OS=Bos taurus OX=9913 GN=FSCN1 PE=1 SV=1	0.081637	4818.4	4719.11	4429.89	4448.62	2357.02	1822.41	99.2972	0.979392	-0.0300416	0.93655
Q45R51	RHIMP	Salivary gland metalloprotease OS=Rhipicephalus microplus OX=6941 GN=MP1 PE=2 SV=1	-0.071012	4875.03	4930.97	5201.61	4534.44	1318.56	1408.73	-55.9385	1.01147	0.0164599	0.94479
G3MF27	9ACAR	Uncharacterized protein OS=Amblyomma maculatum OX=34609 PE=2 SV=1	0.0661052	1613.67	1557.88	1121.75	1262.78	1682.74	1200.9	55.7912	0.965426	-0.0507624	0.9486
A0A131ZE35	RHIAP	Glycine rich superfamily member (Fragment) OS=Rhipicephalus appendiculatus OX=34631 PE=4 SV=1	0.030273	1543.38	1534.22	1432.69	1377.48	614.516	414.371	9.16005	0.994065	-0.00858801	0.97644
Q148H5	BOVIN	Keratin, type II cytoskeletal 71 OS=Bos taurus OX=9913 GN=KRT71 PE=2 SV=1	0.0173179	4821.13	4800.36	4937.66	3769.33	1461.57	2548.87	20.773	0.995691	-0.00622962	0.98652
A0A023GMY0	9ACAR	Catalase OS=Amblyomma triste OX=251400 PE=2 SV=1	0.00253944	1069.4	1068.61	1108.8	1004.97	492.262	578.534	0.787516	0.999264	-0.00106281	0.99802
A0A131ZAV6	RHIAP	Reprolysin (Fragment) OS=Rhipicephalus appendiculatus OX=34631 PE=4 SV=1	-0.000772715	3983.46	3983.89	3831	3936.15	750.228	1134.72	-0.429123	1.00011	0.000155407	0.9994

## Sheet: Cement-SDS-T2 vs T1 dif tick
				C1	C2
Uniprot accesion number	Specie	Protein name	t-value	Mean 1	Mean 2	Median 1	Median 2	Sigma 1	Sigma 2	Delta	Fold change C2 / C1	Log (Fold change)	p-value
Q6B8A8	9ACAR	Ribosomal protein S14 OS=Ixodes pacificus OX=29930 PE=2 SV=1	-5.29852	785.568	3180.24	952.322	3283.5	462.443	1005.84	-2394.67	4.04833	2.01733	0.00035
V5I482	IXORI	Putative tropomyosin OS=Ixodes ricinus OX=34613 PE=2 SV=1	-2.68877	1537.26	6126.12	1533.37	5277.27	961.122	4068.51	-4588.86	3.9851	1.99461	0.02275
V5HZA1	IXORI	Histone H2A OS=Ixodes ricinus OX=34613 PE=2 SV=1	-6.98313	1415.58	5459.04	1513.47	5062.11	634.9	1268.3	-4043.46	3.85639	1.94725	3.792e-05
A0A224Z3R1	9ACAR	Paramyosin OS=Rhipicephalus zambeziensis OX=60191 PE=4 SV=1	-5.55691	11242	43176.5	10192.9	43533.3	3750.64	13567.9	-31934.5	3.84063	1.94134	0.00024
G3MKF8	9ACAR	Tubulin beta chain OS=Amblyomma maculatum OX=34609 PE=2 SV=1	-5.57627	1158.5	4235.4	1220.39	4195.47	821.02	1073.65	-3076.9	3.65594	1.87024	0.00024
A0A224YU86	9ACAR	Myosin heavy chain 6/7 OS=Rhipicephalus zambeziensis OX=60191 PE=3 SV=1	-4.6909	15095.8	52280.9	14806.7	51583.5	6115.96	18428.9	-37185.1	3.46327	1.79213	0.00085
A0A088Q0F1	9CETA	Heat shock protein 90kDa alpha OS=Bos taurus x Bos grunniens OX=1167295 PE=2 SV=1	-5.48684	23829.2	67960.6	23797.3	68493.2	4568.94	19164.5	-44131.4	2.85199	1.51197	0.00027
Q4PM69	IXOSC	Histone H4 OS=Ixodes scapularis OX=6945 GN=8030709 PE=2 SV=1	-8.09439	144340	383363	142729	386160	27155.1	67041.1	-239023	2.65596	1.40924	1.0624e-05
G3MLM7	9ACAR	Uncharacterized protein OS=Amblyomma maculatum OX=34609 PE=2 SV=1	-4.67217	1418.42	3706.29	1186.12	3764.32	725.025	955.547	-2287.88	2.61298	1.3857	0.00088
I6XM79	9CETA	S100A8 protein OS=Bos taurus x Bos indicus OX=30523 GN=S100A8 PE=3 SV=1	-3.86427	46403.7	116458	46425.3	114243	2035.27	44359.5	-70054.3	2.50967	1.3275	0.00314
A0A131ZB56	RHIAP	Troponin T, fast skeletal muscle (Fragment) OS=Rhipicephalus appendiculatus OX=34631 PE=4 SV=1	-2.61828	4201.25	9854.83	3707.35	8977.05	2471.31	4676.25	-5653.57	2.34569	1.23001	0.02567
V5IK62	IXORI	Putative adp-ribosylation factor 1 OS=Ixodes ricinus OX=34613 PE=2 SV=1	-4.04646	2567.54	5962.25	2635.19	5787.88	769.197	1905.57	-3394.71	2.32217	1.21547	0.00234
Q4PM40	IXOSC	Ubiquitin/ribosomal protein S27a fusion protein OS=Ixodes scapularis OX=6945 PE=2 SV=1	-4.40665	10425.6	24020.6	10014.3	22754.1	1501.72	7406.19	-13594.9	2.30399	1.20414	0.00132
A0A023FHD0	9ACAR	Putative mitochondrial adp/atp carrier OS=Amblyomma cajennense OX=34607 PE=2 SV=1	-6.93654	6991.73	15677.4	7832.68	15494.4	2427.05	1875.31	-8685.63	2.24227	1.16496	4.0121e-05
A0A0K8RP33	IXORI	Putative myosin regulatory light chain ef-hand protein superfamily (Fragment) OS=Ixodes ricinus OX=34613 PE=2 SV=1	-4.38666	4294.04	8518.51	4013.54	7684.56	625.076	2274.6	-4224.47	1.9838	0.988266	0.00136
B7PAR6	IXOSC	Heat shock protein, putative OS=Ixodes scapularis OX=6945 GN=8027107 PE=3 SV=1	-6.00913	3089.1	5957.91	2988.44	5512.65	651.195	971.318	-2868.81	1.92869	0.947619	0.00013
A0A023GNX5	9ACAR	Uncharacterized protein OS=Amblyomma triste OX=251400 PE=2 SV=1	-8.3279	12573.4	22457	12593.3	23202.5	1521.55	2477.09	-9883.63	1.78608	0.836793	8.2682e-06
L7M1K6	9ACAR	Putative glycine rich protein OS=Rhipicephalus pulchellus OX=72859 PE=2 SV=1	-3.97792	77189.8	120006	77006.2	120574	23494.9	11962.4	-42816.1	1.55469	0.636623	0.00261
A0A224YFD1	9ACAR	TIL domain containing protein OS=Rhipicephalus zambeziensis OX=60191 PE=4 SV=1	-2.44751	1377.08	2026.61	1516.22	1854.85	448.18	470.867	-649.538	1.47168	0.557463	0.0344
A0A224Z958	9ACAR	Soluble epoxide hydrolase OS=Rhipicephalus zambeziensis OX=60191 PE=4 SV=1	-3.4328	1945.89	2691.76	1921.38	2723.35	412.102	336.788	-745.866	1.3833	0.468117	0.00641
A0A224YB54	9ACAR	Basic tail secreted protein OS=Rhipicephalus zambeziensis OX=60191 PE=4 SV=1	-2.94053	36047.2	48273	37125.7	48349.8	5859.12	8329.9	-12225.7	1.33916	0.421326	0.01477
A0A131YLU7	RHIAP	Aminopeptidase N OS=Rhipicephalus appendiculatus OX=34631 PE=4 SV=1	-3.26221	34958.2	40598.4	35408.2	41684.3	2977.28	3011.87	-5640.19	1.16134	0.215792	0.00854
A0A224YTI7	9ACAR	Angiotensin-converting enzyme OS=Rhipicephalus zambeziensis OX=60191 PE=3 SV=1	-2.28051	15182.1	16878.6	15261.1	16876.4	885.18	1592.77	-1696.5	1.11174	0.152824	0.04575
A0A224YTB6	9ACAR	Alpha-N-acetylgalactosaminidase OS=Rhipicephalus zambeziensis OX=60191 PE=3 SV=1	3.14231	561626	517888	555304	523262	30142.4	15933.2	43737.8	0.922123	-0.116969	0.01047
A0A224YD77	9ACAR	Gluzincin OS=Rhipicephalus zambeziensis OX=60191 PE=4 SV=1	2.7273	39898.7	34251.2	39395.2	34654.1	1676.41	4787.21	5647.52	0.858454	-0.220188	0.02129
L7M9R2	9ACAR	Putative animal peptidoglycan recognition protein logous to bacteriophage t3 lysozyme OS=Rhipicephalus pulchellus OX=72859 PE=2 SV=1	2.63014	38701.8	32359.1	38509.6	32059.3	3172.32	4982.96	6342.72	0.836113	-0.25823	0.02516
L7LTA8	9ACAR	Putative group ii salivary lipocalin OS=Rhipicephalus pulchellus OX=72859 PE=2 SV=1	4.25771	171282	139104	175653	142526	9572.84	15845.2	32178.4	0.812133	-0.300213	0.00167
A0A224Y3Z8	9ACAR	Glycine rich superfamily member (Fragment) OS=Rhipicephalus zambeziensis OX=60191 PE=4 SV=1	2.53619	101887	79823.9	104235	79872.3	13653.2	16359.9	22062.8	0.783457	-0.352073	0.02956
L7MDN1	9ACAR	Putative glycine rich protein (Fragment) OS=Rhipicephalus pulchellus OX=72859 PE=2 SV=1	2.3996	270672	208842	273570	209505	45450.9	43791.7	61829.5	0.77157	-0.37413	0.03734
L7LTS4	9ACAR	Putative monotil peptide OS=Rhipicephalus pulchellus OX=72859 PE=2 SV=1	2.23509	51556.5	39557.9	52504.5	40055	7215.01	10993.4	11998.6	0.767272	-0.382189	0.04941
A0A224YCL3	9ACAR	Basic tail secreted protein OS=Rhipicephalus zambeziensis OX=60191 PE=4 SV=1	3.09589	27561.1	20993.6	27892.4	21344	2254.51	4681.74	6567.55	0.761709	-0.392687	0.01133
Q8MTY1	RHIAP	Putative cement protein RIM36 OS=Rhipicephalus appendiculatus OX=34631 GN=RIM36 PE=2 SV=1	7.39514	110469	83562.1	107956	85696.5	6825.74	5730.63	26907	0.75643	-0.402722	2.3282e-05
A0A224YB96	9ACAR	Lipocalin OS=Rhipicephalus zambeziensis OX=60191 PE=4 SV=1	5.64039	89431.7	65541.7	89531.6	63410.1	7715.97	6935.54	23890	0.732869	-0.448373	0.00022
A0A224Y1R0	9ACAR	Basic tail secreted protein OS=Rhipicephalus zambeziensis OX=60191 PE=4 SV=1	5.60971	30487.3	22222.1	31006.7	22683.6	3310.34	1437.66	8265.28	0.728895	-0.456218	0.00022
L7LRS6	9ACAR	Putative bitil peptide OS=Rhipicephalus pulchellus OX=72859 PE=2 SV=1	2.84946	24209.6	17612.3	24429.6	18097.1	2378.18	5148.54	6597.32	0.727492	-0.458996	0.01727
A0A131YR61	RHIAP	Glycine rich superfamily member OS=Rhipicephalus appendiculatus OX=34631 PE=4 SV=1	4.71414	175584	126096	172906	129212	20168.1	15951.5	49487.4	0.718155	-0.477632	0.00082
A0A224YEB4	9ACAR	Glycine rich superfamily member (Fragment) OS=Rhipicephalus zambeziensis OX=60191 PE=4 SV=1	6.13105	1.08808e+07	7.36727e+06	1.08513e+07	7.4337e+06	303124	1.37063e+06	3.51357e+06	0.677087	-0.562588	0.00011
A0A034WZ79	RHIMP	Glycine-rich protein 3 (Fragment) OS=Rhipicephalus microplus OX=6941 PE=4 SV=1	3.53195	1.01825e+07	6.84034e+06	9.96837e+06	6.85575e+06	2.22667e+06	643881	3.3422e+06	0.671772	-0.573957	0.00543
L7LZE4	9ACAR	Putative glycine rich protein OS=Rhipicephalus pulchellus OX=72859 PE=2 SV=1	3.14095	8211.28	5334.25	7705.43	5627.23	1467.68	1697.05	2877.03	0.649625	-0.622321	0.01049
A0A224YCW9	9ACAR	Glycine rich superfamily member OS=Rhipicephalus zambeziensis OX=60191 PE=4 SV=1	6.34854	33516.7	19463.2	32750.6	19056.3	2808.69	4638.2	14053.5	0.580702	-0.784129	8.3675e-05
E2J6Q4	9ACAR	Gly-Tyr rich salivary protein OS=Hyalomma rufipes OX=72862 PE=2 SV=1	3.6321	85116.8	46048.8	85947.8	46444.5	22353.6	13946.6	39068	0.541008	-0.886279	0.0046
L7M046	9ACAR	Putative cuticular protein OS=Rhipicephalus pulchellus OX=72859 PE=2 SV=1	4.14803	23630.4	11146.3	22904.6	13312.4	5194.17	5231.43	12484	0.471695	-1.08407	0.00199
A0A224Y271	9ACAR	Pancreatic trypsin inhibitor OS=Rhipicephalus zambeziensis OX=60191 PE=4 SV=1	4.26418	3412.98	1563.44	3602.09	1684.08	974.148	424.028	1849.53	0.458088	-1.1263	0.00165
A0A131ZB80	RHIAP	TIL domain containing protein (Fragment) OS=Rhipicephalus appendiculatus OX=34631 PE=4 SV=1	7.30354	72958.1	28209.5	74742.3	29186.4	14735.7	2845.93	44748.6	0.386653	-1.37089	2.5905e-05

## Sheet: Cement-SDS-T2 vs T1 dif host
				C1	C2
Uniprot accesion number	Specie	Protein name	t-value	Mean 1	Mean 2	Median 1	Median 2	Sigma 1	Sigma 2	Delta	Fold change C2 / C1	Log (Fold change)	p-value
F1MJB5	BOVIN	Uncharacterized protein OS=Bos taurus OX=9913 PE=1 SV=2	-8.24645	2167.53	11299.3	2177.63	11472.7	1021.05	2512.93	-9131.73	5.21297	2.38211	9.0181e-06
G5E502	BOVIN	Lysozyme OS=Bos taurus OX=9913 GN=LOC781146 PE=3 SV=1	-3.47183	2270.33	11723.7	2250.61	11338.3	1386.64	6523.9	-9453.33	5.16385	2.36845	0.006
Q9TU03	BOVIN	Rho GDP-dissociation inhibitor 2 OS=Bos taurus OX=9913 GN=ARHGDIB PE=2 SV=3	-5.82811	1034.71	5126.39	1029.13	4734.85	604.046	1610.11	-4091.68	4.95443	2.30872	0.00017
F2Z4I6	BOVIN	Histone H2A OS=Bos taurus OX=9913 GN=HIST2H2AC PE=3 SV=1	-6.61576	5500.18	26854.4	5089.71	25733.4	3442.62	7117.58	-21354.3	4.88247	2.28761	5.9592e-05
Q2HJ49	BOVIN	Moesin OS=Bos taurus OX=9913 GN=MSN PE=2 SV=3	-5.47722	904.731	4343.72	973.222	4149.78	593.543	1418.82	-3438.99	4.80112	2.26337	0.00027
A4IFU0	BOVIN	PRG3 protein OS=Bos taurus OX=9913 GN=PRG3 PE=2 SV=1	-7.75429	4187.78	20055.9	4273.63	18921.6	727.958	4959.42	-15868.2	4.78916	2.25977	1.5458e-05
P19120	BOVIN	Heat shock cognate 71 kDa protein OS=Bos taurus OX=9913 GN=HSPA8 PE=1 SV=2	-4.57575	2912.35	13931.3	3438.53	13028.2	1485.24	5708.62	-11019	4.78353	2.25807	0.00102
P19858	BOVIN	L-lactate dehydrogenase A chain OS=Bos taurus OX=9913 GN=LDHA PE=2 SV=2	-4.31216	5061.46	24112.6	5364.89	23684.6	1076.43	10768.2	-19051.1	4.76395	2.25216	0.00153
P40673	BOVIN	High mobility group protein B2 OS=Bos taurus OX=9913 GN=HMGB2 PE=1 SV=3	-15.0537	1810.13	8559.1	1797.16	8591.11	635.078	895.91	-6748.97	4.72845	2.24137	3.3782e-08
B0JYM5	BOVIN	Tyrosine 3-monooxygenase/tryptophan 5-monooxygenase activation protein, theta polypeptide OS=Bos taurus OX=9913 GN=YWHAQ PE=2 SV=1	-4.28017	789.336	3503.37	756.33	3747.57	441.251	1489.21	-2714.03	4.43837	2.15003	0.00161
Q7M2Q9	BOVIN	Rho protein GDP-dissociation inhibitor (Fragments) OS=Bos taurus OX=9913 PE=1 SV=1	-7.35851	816.757	3491.99	848.525	3636.45	502.479	735.222	-2675.23	4.27543	2.09607	2.4295e-05
F1MM32	BOVIN	Sulfhydryl oxidase OS=Bos taurus OX=9913 GN=QSOX1 PE=4 SV=2	-7.53499	1867.71	7890.83	1771.08	7162.55	536.976	1882.93	-6023.11	4.22486	2.0789	1.9817e-05
Q148J6	BOVIN	Actin-related protein 2/3 complex subunit 4 OS=Bos taurus OX=9913 GN=ARPC4 PE=1 SV=3	-5.57155	2819.67	11793.5	2716.63	11586.3	1158.97	3771.23	-8973.87	4.1826	2.0644	0.00024
A6H6Y0	BOVIN	HNRNPD protein OS=Bos taurus OX=9913 GN=HNRNPD PE=1 SV=1	-5.44464	992.809	4136.25	1007.44	3961.45	308.025	1380.25	-3143.44	4.16621	2.05874	0.00028
A7Z057	BOVIN	14-3-3 protein gamma OS=Bos taurus OX=9913 GN=YWHAG PE=2 SV=1	-4.5478	1095.72	4544.44	896.916	4173.54	687.743	1725.5	-3448.72	4.14745	2.05222	0.00106
A7MBH9	BOVIN	G protein subunit alpha i2 OS=Bos taurus OX=9913 GN=GNAI2 PE=2 SV=1	-12.5377	1444.89	5971.54	1534.31	5942.09	454.267	758.785	-4526.65	4.13287	2.04714	1.9325e-07
Q58DQ3	BOVIN	60S ribosomal protein L6 OS=Bos taurus OX=9913 GN=RPL6 PE=2 SV=3	-7.29399	966.356	3849.07	881.694	3548.91	643.529	723.224	-2882.71	3.98308	1.99388	2.6197e-05
B0JYN3	BOVIN	L-lactate dehydrogenase OS=Bos taurus OX=9913 GN=LDHB PE=2 SV=1	-5.38619	4072.53	16120.9	4551.08	15257.2	1263.08	5331.7	-12048.4	3.95846	1.98494	0.00031
G3MWV5	BOVIN	Histone cluster 1 H1 family member e OS=Bos taurus OX=9913 GN=HIST1H1E PE=3 SV=1	-9.71032	20738.5	81791.2	20782.8	80782.2	5951.58	14204.5	-61052.7	3.94393	1.97964	2.0797e-06
A6QLB7	BOVIN	Adenylyl cyclase-associated protein OS=Bos taurus OX=9913 GN=CAP1 PE=1 SV=1	-4.85272	4680.51	18364.6	4525.82	17981.3	875.873	6851.51	-13684.1	3.92363	1.97219	0.00067
Q08D91	BOVIN	Keratin, type II cytoskeletal 75 OS=Bos taurus OX=9913 GN=KRT75 PE=2 SV=1	-3.57468	451.263	1758.16	394.038	1505.08	259.453	857.124	-1306.9	3.89609	1.96203	0.00506
E1B8B5	BOVIN	Uncharacterized protein OS=Bos taurus OX=9913 PE=3 SV=2	-6.01349	4862.19	18617.6	4563.23	18270	1187.59	5475.71	-13755.4	3.82905	1.93699	0.00013
Q9BGI1	BOVIN	Peroxiredoxin-5, mitochondrial OS=Bos taurus OX=9913 GN=PRDX5 PE=2 SV=2	-6.27456	1314.48	4949.53	1292.34	4549.26	753.744	1202.34	-3635.05	3.76539	1.9128	9.2068e-05
P63103	BOVIN	14-3-3 protein zeta/delta OS=Bos taurus OX=9913 GN=YWHAZ PE=1 SV=1	-4.33514	12221.9	45808.3	12103.5	47281	5478.82	18169.3	-33586.4	3.74805	1.90614	0.00148
Q0VBW2	BOVIN	Cornifelin OS=Bos taurus OX=9913 GN=CNFN PE=3 SV=1	-4.7603	433.365	1614.8	427.291	1343.9	232.757	561.606	-1181.44	3.7262	1.8977	0.00077
A7Z014	BOVIN	TKT protein OS=Bos taurus OX=9913 GN=TKT PE=1 SV=1	-4.82426	4390.69	16303.9	4218.62	15635.2	1232	5922.1	-11913.3	3.7133	1.8927	0.0007
B9UKM3	BOBOX	Cathelicidin 6 OS=Bos indicus x Bos taurus OX=30522 GN=CATHL6 PE=3 SV=1	-10.9679	2633.81	9753.97	2684.96	9217.81	528.549	1499.75	-7120.16	3.70336	1.88884	6.774e-07
Q0VCM4	BOVIN	Glycogen phosphorylase, liver form OS=Bos taurus OX=9913 GN=PYGL PE=2 SV=1	-4.80723	3102.33	11431.6	3061.71	9386.46	728.335	4181.18	-8329.3	3.68485	1.88161	0.00072
F1ME65	BOVIN	Cytoskeleton associated protein 4 OS=Bos taurus OX=9913 GN=CKAP4 PE=1 SV=1	-6.02453	338.303	1242.33	339.381	1273.29	109.302	350.936	-904.024	3.67223	1.87666	0.00013
Q3ZC00	BOVIN	Lymphocyte cytosolic protein 1 (L-plastin) OS=Bos taurus OX=9913 GN=LCP1 PE=2 SV=1	-8.32827	11800.1	43319.4	11696.1	44275.4	2057.82	9039.1	-31519.3	3.67111	1.87622	8.265e-06
Q3T087	BOVIN	60S ribosomal protein L11 OS=Bos taurus OX=9913 GN=RPL11 PE=2 SV=3	-6.42086	1349.6	4915.94	1371.74	5098.14	525.436	1254.96	-3566.34	3.64252	1.86494	7.6262e-05
E1BM91	BOVIN	Desmoglein 3 OS=Bos taurus OX=9913 GN=DSG3 PE=4 SV=1	-2.65803	4139.68	14635.4	4595.87	13612	1229.77	9593.76	-10495.7	3.53539	1.82187	0.02398
F1MB08	BOVIN	Alpha-enolase OS=Bos taurus OX=9913 GN=ENO1 PE=3 SV=1	-5.86423	28522.2	100186	28012.9	99194.3	3571.02	29720.1	-71663.5	3.51255	1.81252	0.00016
G5E5C8	BOVIN	Transaldolase OS=Bos taurus OX=9913 GN=TALDO1 PE=1 SV=1	-7.8583	1353.94	4675	1411.51	4658.95	402.334	953.814	-3321.06	3.45287	1.7878	1.3765e-05
E1B6Z6	BOVIN	Lipocalin 2 OS=Bos taurus OX=9913 GN=LCN2 PE=1 SV=2	-11.3118	44263.3	152041	45114.5	154236	3578.47	23062.4	-107777	3.43492	1.78028	5.0807e-07
O02717	BOVIN	Non-muscle myosin heavy chain (Fragment) OS=Bos taurus OX=9913 PE=2 SV=2	-4.07929	2066.52	7093.3	2139.4	6937.48	322.062	3001.2	-5026.78	3.43248	1.77925	0.00222
A6QLL8	BOVIN	Fructose-bisphosphate aldolase OS=Bos taurus OX=9913 GN=ALDOA PE=1 SV=1	-5.95151	9958.93	34122.6	10093.3	33480.3	1396.63	9846.58	-24163.6	3.42633	1.77666	0.00014
Q3ZCI4	BOVIN	6-phosphogluconate dehydrogenase, decarboxylating OS=Bos taurus OX=9913 GN=PGD PE=1 SV=2	-4.32884	3347.63	11436.5	3506.92	10502.2	648.192	4531.01	-8088.9	3.41631	1.77244	0.00149
A4IF76	BOVIN	MGC140461 protein OS=Bos taurus OX=9913 GN=MGC140461 PE=2 SV=1	-5.76166	1542.01	5252.43	1384.81	4790.3	571.459	1470.28	-3710.42	3.40623	1.76818	0.00018
A0A0M4MD57	BOVIN	Haptoglobin OS=Bos taurus OX=9913 GN=HP PE=2 SV=1	-11.4449	39844.2	135316	41333.8	137228	6073.21	19510	-95471.9	3.39613	1.76389	4.555e-07
P63243	BOVIN	Receptor of activated protein C kinase 1 OS=Bos taurus OX=9913 GN=RACK1 PE=2 SV=3	-4.24788	995.768	3380.03	944.16	3330.54	394.419	1317.07	-2384.27	3.3944	1.76316	0.0017
B0JYL8	BOVIN	Cofilin 1 (Non-muscle) OS=Bos taurus OX=9913 GN=CFL1 PE=2 SV=1	-6.65937	7556.9	25526.6	7866.22	25325.5	1865.16	6341.12	-17969.7	3.37792	1.75614	5.6429e-05
Q3ZC87	BOVIN	Pyruvate kinase (Fragment) OS=Bos taurus OX=9913 GN=PKM2 PE=2 SV=1	-4.92955	21724.7	71933.4	21167.4	70684.8	3575.75	24691.1	-50208.7	3.31114	1.72733	0.0006
H2CNR1	BOVIN	Peptidoglycan-recognition protein OS=Bos taurus OX=9913 GN=PGLYRP1 PE=3 SV=1	-3.43962	658.913	2166.09	583.643	2006.37	439.172	979.358	-1507.17	3.28736	1.71693	0.00634
Q1JPB0	BOVIN	Leukocyte elastase inhibitor OS=Bos taurus OX=9913 GN=SERPINB1 PE=2 SV=2	-7.17593	62269.3	204530	61325.1	205156	4927.12	48309.8	-142261	3.2846	1.71572	3.0107e-05
Q5E956	BOVIN	Triosephosphate isomerase OS=Bos taurus OX=9913 GN=TPI1 PE=2 SV=3	-5.5804	5459.02	17906.2	5540.21	17169.2	1340.95	5296.5	-12447.1	3.28011	1.71374	0.00023
A6QNX5	BOVIN	Keratin, type II cytoskeletal 78 OS=Bos taurus OX=9913 GN=KRT78 PE=2 SV=1	-3.32763	4296.56	14039.9	4284.65	14219.2	3302.15	6366.74	-9743.33	3.2677	1.70828	0.00765
Q862S8	BOVIN	Similar to ribosomal protein S18 (Fragment) OS=Bos taurus OX=9913 PE=2 SV=1	-5.74611	2950.19	9573.18	2616.53	9002.04	1751.33	2214.45	-6622.98	3.24493	1.69819	0.00019
E1BIR8	BOVIN	Uncharacterized protein OS=Bos taurus OX=9913 PE=1 SV=2	-4.71593	438.825	1417.21	323.062	1414.71	461.322	213.147	-978.389	3.22956	1.69134	0.00082
Q3T0P6	BOVIN	Phosphoglycerate kinase 1 OS=Bos taurus OX=9913 GN=PGK1 PE=2 SV=3	-4.78693	14297.1	45882.2	13919.8	45094.2	2695.84	15935.8	-31585.1	3.2092	1.68221	0.00074
P62935	BOVIN	Peptidyl-prolyl cis-trans isomerase A OS=Bos taurus OX=9913 GN=PPIA PE=1 SV=2	-4.1466	4326.6	13837.4	4579.26	13460.2	1323.33	5460.17	-9510.81	3.19822	1.67727	0.00199
P62261	BOVIN	14-3-3 protein epsilon OS=Bos taurus OX=9913 GN=YWHAE PE=1 SV=1	-4.56153	3503.21	11194.9	3637.18	10712.8	1128.09	3973.28	-7691.64	3.1956	1.67609	0.00104
Q687I9	BOVIN	Purine nucleoside phosphorylase OS=Bos taurus OX=9913 GN=EDIP PE=2 SV=1	-6.06519	3310.73	10572.3	3409.64	10277.6	1352.29	2602.26	-7261.54	3.19334	1.67506	0.00012
F6RP72	BOVIN	Tubulin alpha chain OS=Bos taurus OX=9913 GN=LOC100295712 PE=3 SV=1	-5.0034	1527.14	4872.77	1641.94	4809.96	551.227	1542.36	-3345.63	3.19079	1.67391	0.00053
Q3MHN2	BOVIN	Complement component C9 OS=Bos taurus OX=9913 GN=C9 PE=2 SV=1	-4.12304	1261.05	3956.56	1340.95	3612.97	466.891	1531.83	-2695.52	3.13753	1.64963	0.00207
P81287	BOVIN	Annexin A5 OS=Bos taurus OX=9913 GN=ANXA5 PE=1 SV=3	-7.60379	5327.37	16635.1	5832.33	16287.3	975.007	3509.78	-11307.8	3.12258	1.64274	1.8321e-05
G3X757	BOVIN	Transitional endoplasmic reticulum ATPase OS=Bos taurus OX=9913 GN=VCP PE=3 SV=1	-4.282	813.523	2533.71	767.227	2469.86	290.15	940.274	-1720.19	3.1145	1.639	0.00161
E1BEZ4	BOVIN	Tripartite motif containing 29 OS=Bos taurus OX=9913 GN=TRIM29 PE=4 SV=2	-3.05431	11741.9	36488.8	12189.3	34583.5	4315.04	19371.6	-24746.8	3.10756	1.63578	0.01216
A5PJH7	BOVIN	LOC788112 protein OS=Bos taurus OX=9913 GN=LOC788112 PE=1 SV=1	-6.66232	10079.4	31221.3	10306.6	31410.1	1270.09	7668.66	-21142	3.09754	1.63112	5.6223e-05
Q3ZBD7	BOVIN	Glucose-6-phosphate isomerase OS=Bos taurus OX=9913 GN=GPI PE=2 SV=4	-3.99684	5752.71	17750.9	5924.34	16921.5	1146.47	7263.26	-11998.2	3.08566	1.62558	0.00253
Q3T0S6	BOVIN	60S ribosomal protein L8 OS=Bos taurus OX=9913 GN=RPL8 PE=2 SV=3	-4.82056	1836.52	5644.36	1386.23	5356.85	876.416	1725.02	-3807.84	3.07339	1.61983	0.0007
E1BCN3	BOVIN	Peptidyl arginine deiminase 4 OS=Bos taurus OX=9913 GN=PADI4 PE=4 SV=2	-14.1487	2938.1	8977.06	2843.14	8767.45	480.441	928.563	-6038.96	3.0554	1.61136	6.1217e-08
P79105	BOVIN	Protein S100-A12 OS=Bos taurus OX=9913 GN=S100A12 PE=1 SV=3	-8.25639	19309.6	58571.2	19400.3	56817	1332.14	11571.6	-39261.6	3.03327	1.60087	8.9228e-06
X5F5B4	BOVIN	Serpin B4-like protein OS=Bos taurus OX=9913 PE=2 SV=1	-5.27825	43393	130603	42973.7	127444	4201.94	40252.9	-87209.6	3.00976	1.58965	0.00036
A7E3Q2	BOVIN	Heat shock 70kDa protein 1A OS=Bos taurus OX=9913 GN=HSPA2 PE=2 SV=1	-2.93566	3017.14	9078.97	3182.43	8979.42	1145.82	4926.45	-6061.83	3.00913	1.58935	0.0149
B9TUC9	BOVIN	Cathelicidin 7 OS=Bos taurus OX=9913 PE=3 SV=1	-13.2231	13082.5	39240.4	13582.3	39869.3	2081.61	4375.66	-26157.9	2.99946	1.5847	1.1668e-07
E1B8N6	BOVIN	Lamin B1 OS=Bos taurus OX=9913 GN=LMNB1 PE=1 SV=2	-4.66553	1344.54	3997.69	1322.93	3498.82	401.3	1333.9	-2653.16	2.97329	1.57206	0.00089
Q32S29	BOVIN	Histone H2B OS=Bos taurus OX=9913 GN=H2B PE=3 SV=1	-13.7363	145822	431797	140819	426254	31664.5	39974	-285975	2.96112	1.56614	8.1203e-08
Q58DR9	BOVIN	Malate dehydrogenase OS=Bos taurus OX=9913 GN=MDH2 PE=2 SV=1	-5.97351	2138.71	6330.22	2280.63	5911.03	578.255	1618.57	-4191.51	2.95983	1.56551	0.00014
Q862H7	BOVIN	Protein S100 (Fragment) OS=Bos taurus OX=9913 GN=S100A11 PE=2 SV=1	-5.86657	2529	7422.61	2486.48	7751.53	788.665	1884.9	-4893.61	2.935	1.55336	0.00016
Q92176	BOVIN	Coronin-1A OS=Bos taurus OX=9913 GN=CORO1A PE=1 SV=3	-5.35593	11698.6	34293.9	9924.68	34546.2	6090.15	8348.44	-22595.3	2.93144	1.55161	0.00032
A7MB62	BOVIN	Actin-related protein 2 OS=Bos taurus OX=9913 GN=ACTR2 PE=1 SV=1	-5.37955	1006.71	2948.41	958.976	2719.92	302.825	830.642	-1941.7	2.92875	1.55028	0.00031
Q2KJ75	BOVIN	Plastin 3 (T isoform) OS=Bos taurus OX=9913 GN=PLS3 PE=2 SV=1	-3.7778	822.084	2395.8	645.883	2258.86	449.666	915.957	-1573.71	2.91429	1.54315	0.00361
F1MQ37	BOVIN	Myosin heavy chain 9 OS=Bos taurus OX=9913 GN=MYH9 PE=1 SV=2	-5.10504	38307.6	111636	38159	115729	3952.67	34961.4	-73328.2	2.91419	1.5431	0.00046
Q95L54	BOVIN	Annexin A8 OS=Bos taurus OX=9913 GN=ANXA8 PE=2 SV=1	-4.61896	21800.2	62945.9	22228	62653.6	2335.11	21694.7	-41145.6	2.88739	1.52977	0.00095
E1BF20	BOVIN	Heterogeneous nuclear ribonucleoprotein H OS=Bos taurus OX=9913 GN=HNRNPH1 PE=1 SV=2	-3.34404	327.867	944.727	283.742	839.769	163.479	421.236	-616.859	2.88143	1.52678	0.00744
P13214	BOVIN	Annexin A4 OS=Bos taurus OX=9913 GN=ANXA4 PE=1 SV=2	-6.0675	4647.69	13307.9	4791.61	12615.4	967.616	3359.64	-8660.25	2.86334	1.5177	0.00012
J7K1V4	BOBOX	Lactoferrin OS=Bos indicus x Bos taurus OX=30522 PE=2 SV=1	-8.97705	133725	380807	131847	386958	6088.73	67143.7	-247082	2.8477	1.50979	4.2341e-06
Q9BGI3	BOVIN	Peroxiredoxin-2 OS=Bos taurus OX=9913 GN=PRDX2 PE=2 SV=1	-3.40786	5340.53	15095.7	4917.15	13816.6	1080.33	6928.09	-9755.2	2.82664	1.49909	0.00668
G8JKW7	BOVIN	Uncharacterized protein OS=Bos taurus OX=9913 GN=SERPINA3 PE=3 SV=1	-3.06159	4967.66	13944.1	4867.02	13523.7	1602.28	7000.76	-8976.42	2.80697	1.48901	0.01201
F1N650	BOVIN	Annexin OS=Bos taurus OX=9913 GN=ANXA1 PE=3 SV=1	-6.44797	139417	390893	138096	393347	9844.54	95023.4	-251476	2.80376	1.48737	7.3668e-05
G5E631	BOVIN	DEAD-box helicase 3, X-linked OS=Bos taurus OX=9913 GN=DDX3X PE=1 SV=1	-3.26998	676.119	1892	722.531	1786.24	180.781	892.674	-1215.88	2.79832	1.48456	0.00843
P68103	BOVIN	Elongation factor 1-alpha 1 OS=Bos taurus OX=9913 GN=EEF1A1 PE=1 SV=1	-4.82884	35117.7	98212.5	35833.9	94313	7054.84	31218.4	-63094.9	2.79667	1.48371	0.00069
Q5E9B7	BOVIN	Chloride intracellular channel protein 1 OS=Bos taurus OX=9913 GN=CLIC1 PE=2 SV=3	-7.95969	3028.34	8465.88	2783.58	8665.07	697.793	1520.89	-5437.54	2.79555	1.48313	1.2307e-05
A1XED1	BOVIN	RPL7 (Fragment) OS=Bos taurus OX=9913 PE=2 SV=1	-5.00674	2959.89	8228.3	3204.37	8330.36	1292.6	2229.96	-5268.4	2.77993	1.47505	0.00053
E1BKX7	BOVIN	Filamin B OS=Bos taurus OX=9913 GN=FLNB PE=1 SV=2	-3.0398	2600.23	7227.77	2639.79	6821.32	1167.93	3541.28	-4627.54	2.77967	1.47491	0.01247
F1MIC8	BOVIN	Protein-glutamine gamma-glutamyltransferase E OS=Bos taurus OX=9913 GN=TGM3 PE=4 SV=2	-3.3401	2448.07	6797.92	2319.67	6701.76	527.698	3146.05	-4349.85	2.77684	1.47345	0.00749
G3MXK8	BOVIN	Proteinase 3 OS=Bos taurus OX=9913 GN=PRTN3 PE=1 SV=1	-12.7728	7571.95	20941.1	7168.74	20195.1	1543.89	2046.89	-13369.1	2.76561	1.4676	1.621e-07
B9UKL8	BOVIN	Cathelicidin 5 OS=Bos taurus OX=9913 GN=CATHL5 PE=3 SV=1	-12.2234	7817.47	21586.5	7521.44	21038.8	1387.25	2385.13	-13769	2.76132	1.46536	2.4557e-07
F1N7T1	BOVIN	NADH-cytochrome b5 reductase OS=Bos taurus OX=9913 GN=CYB5R3 PE=3 SV=2	-4.46944	5614.5	15488.8	5339.35	15223.6	1301.04	5252.9	-9874.27	2.75871	1.46399	0.0012
F1N5L6	BOVIN	Desmocollin-3 OS=Bos taurus OX=9913 GN=DSC3 PE=4 SV=2	-2.66049	14579	40209.4	14672.9	39859.5	4004.86	23255.4	-25630.4	2.75803	1.46364	0.02388
Q0VC36	BOVIN	14-3-3 protein sigma OS=Bos taurus OX=9913 GN=SFN PE=2 SV=1	-3.90266	22821.8	62923.2	22094.6	64130.9	3800.55	24880.9	-40101.4	2.75716	1.46318	0.00295
F1MDN4	BOVIN	60S acidic ribosomal protein P0 OS=Bos taurus OX=9913 GN=RPLP0 PE=3 SV=1	-3.74928	3087.61	8491.4	3137.11	8803.36	608.281	3477.62	-5403.79	2.75015	1.45951	0.00379
B5T254	BOBOX	Peptidoglycan-recognition protein OS=Bos indicus x Bos taurus OX=30522 GN=PGLYRP1 PE=3 SV=1	-4.96403	8990.99	24626.2	8869.88	23421.9	478.282	7700.31	-15635.2	2.73898	1.45364	0.00057
F1MN49	BOVIN	Eukaryotic translation initiation factor 5A OS=Bos taurus OX=9913 GN=EIF5A2 PE=3 SV=2	-5.4252	2036.91	5578.85	1951.36	5727.42	529.62	1508.95	-3541.94	2.73888	1.45359	0.00029
P10096	BOVIN	Glyceraldehyde-3-phosphate dehydrogenase OS=Bos taurus OX=9913 GN=GAPDH PE=1 SV=4	-4.89314	47289.6	128825	50411.2	131335	6055.28	40364.8	-81535.6	2.72418	1.44582	0.00063
A5D7J6	BOVIN	CALR protein OS=Bos taurus OX=9913 GN=CALR PE=2 SV=1	-5.91523	1259.19	3406.59	1322.53	3134.53	573.717	679.404	-2147.4	2.70538	1.43583	0.00015
Q3SYU2	BOVIN	Elongation factor 2 OS=Bos taurus OX=9913 GN=EEF2 PE=2 SV=3	-4.05893	11907.2	32104.4	12399.9	31933	2747.37	11875	-20197.2	2.69622	1.43094	0.00229
G3N0K3	BOVIN	40S ribosomal protein S4 OS=Bos taurus OX=9913 PE=3 SV=1	-3.3156	1394.03	3758.27	1410.54	3826.01	350.692	1711.07	-2364.23	2.69597	1.4308	0.00781
Q1JPK9	BOVIN	Actin related protein 2/3 complex subunit 1B (Fragment) OS=Bos taurus OX=9913 GN=ARPC1B PE=2 SV=1	-3.73321	2391.87	6401.45	2266.23	5827.55	793.815	2508.21	-4009.58	2.67634	1.42026	0.00389
K9ZRL4	BOBOX	Heat shock 70kDa protein 1A OS=Bos indicus x Bos taurus OX=30522 GN=HSPA1A PE=2 SV=1	-3.992	27282.3	72282	27474.9	70202.3	4541.41	27235.7	-44999.7	2.64941	1.40567	0.00255
Q865V6	BOVIN	Macrophage-capping protein OS=Bos taurus OX=9913 GN=CAPG PE=2 SV=1	-3.43703	1753.95	4630.89	1708.04	4019.14	500.1	1988.4	-2876.94	2.64026	1.40068	0.00636
Q3T0D0	BOVIN	Heterogeneous nuclear ribonucleoprotein K OS=Bos taurus OX=9913 GN=HNRNPK PE=2 SV=1	-5.28647	4630.88	12226.6	4594.94	12001.1	817.669	3423.17	-7595.68	2.64023	1.40066	0.00035
A0A140T894	BOVIN	14-3-3 protein beta/alpha OS=Bos taurus OX=9913 GN=YWHAB PE=3 SV=1	-4.77103	1916.26	5054.08	1838.82	5135.87	320.503	1578.79	-3137.83	2.63748	1.39916	0.00076
A5D7E8	BOVIN	Protein disulfide-isomerase OS=Bos taurus OX=9913 GN=PDIA3 PE=2 SV=1	-8.03457	6547.78	17230.5	6521.5	16938.2	729.869	3174	-10682.7	2.63151	1.39589	1.1338e-05
F1MPU0	BOVIN	Clathrin heavy chain OS=Bos taurus OX=9913 GN=CLTC PE=3 SV=2	-4.61437	4769.84	12456.3	4639.25	11351.9	1127.9	3921.29	-7686.47	2.61148	1.38487	0.00096
Q3SX33	BOVIN	Thy-1 cell surface antigen OS=Bos taurus OX=9913 GN=THY1 PE=1 SV=1	-20.3169	4130.94	10730.1	4280.95	10614.1	417.891	677.038	-6599.17	2.5975	1.37712	1.8402e-09
Q9TS96	BOVIN	Thymus HYPOCHOLESTEROLEMIC factor (TPHF) (Superoxide dismutase) (SOD) (Fragments) OS=Bos taurus OX=9913 PE=4 SV=1	-4.79135	3001.6	7771.31	2892.87	7617.91	1316.4	2052.57	-4769.71	2.58906	1.37243	0.00073
P04272	BOVIN	Annexin A2 OS=Bos taurus OX=9913 GN=ANXA2 PE=1 SV=2	-3.77735	61164.8	158336	60279.8	155466	6817.58	62642.4	-97171.1	2.58868	1.37222	0.00362
F8UZU9	BOVIN	40S ribosomal protein SA OS=Bos taurus OX=9913 GN=RPSA PE=2 SV=1	-4.3469	3674.64	9477.86	3950.63	8649.04	1332.03	2986.54	-5803.21	2.57926	1.36696	0.00145
P31976	BOVIN	Ezrin OS=Bos taurus OX=9913 GN=EZR PE=1 SV=2	-4.3969	3637.41	9356.31	3625.53	8349.13	717.29	3104.17	-5718.9	2.57225	1.36303	0.00134
Q95M18	BOVIN	Endoplasmin OS=Bos taurus OX=9913 GN=HSP90B1 PE=2 SV=1	-7.78807	9881.56	25350.5	9956.64	25438	1316.28	4683.82	-15468.9	2.56543	1.3592	1.4885e-05
Q3T169	BOVIN	40S ribosomal protein S3 OS=Bos taurus OX=9913 GN=RPS3 PE=2 SV=1	-4.30625	7890.98	20227.1	8017.83	20272.2	2558	6534.19	-12336.1	2.56332	1.35801	0.00155
G3X7J1	BOVIN	Non-specific cytotoxic cell receptor protein 1 homolog (zebrafish) OS=Bos taurus OX=9913 GN=NCCRP1 PE=4 SV=1	-2.8243	2220.22	5678.12	2238.77	5633.97	655.123	2926.57	-3457.89	2.55745	1.35471	0.01803
Q1RMN8	BOVIN	Immunoglobulin light chain, lambda gene cluster OS=Bos taurus OX=9913 GN=IGL@ PE=2 SV=1	-2.94907	1900.32	4854.06	1915.96	4628.31	495.179	2402.87	-2953.73	2.55433	1.35295	0.01456
P55052	BOVIN	Fatty acid-binding protein, epidermal OS=Bos taurus OX=9913 GN=FABP5 PE=1 SV=4	-4.06215	4466.32	11377.6	4671.82	11083.8	805.93	4088.84	-6911.25	2.54741	1.34903	0.00228
Q3T0U2	BOVIN	60S ribosomal protein L14 OS=Bos taurus OX=9913 GN=RPL14 PE=2 SV=3	-5.28391	4934.44	12525	5365.9	11510	2250.22	2705.24	-7590.51	2.53827	1.34385	0.00036
P80311	BOVIN	Peptidyl-prolyl cis-trans isomerase B OS=Bos taurus OX=9913 GN=PPIB PE=1 SV=4	-5.78076	2016.95	5108.18	1888.98	5278.39	802.177	1035.48	-3091.23	2.53263	1.34063	0.00018
G3MWP1	BOVIN	Elastase, neutrophil expressed OS=Bos taurus OX=9913 GN=ELANE PE=1 SV=1	-20.3401	32282.5	81415.8	33918.3	80261.2	4898.7	3318.57	-49133.3	2.52198	1.33456	1.8198e-09
Q56JX8	BOVIN	40S ribosomal protein S13 OS=Bos taurus OX=9913 GN=RPS13 PE=2 SV=3	-6.40529	4167.05	10500	4038.21	10160.9	1078.38	2168.5	-6332.98	2.51978	1.3333	7.7797e-05
P81187	BOVIN	Complement factor B OS=Bos taurus OX=9913 GN=CFB PE=1 SV=2	-3.18059	2525.95	6332.99	2489.19	6246.51	824.555	2813.61	-3807.04	2.50717	1.32606	0.00981
Q2KJD0	BOVIN	Tubulin beta-5 chain OS=Bos taurus OX=9913 GN=TUBB5 PE=2 SV=1	-4.70681	7985.03	19972.9	7972.85	20999.8	1390.13	6081.79	-11987.8	2.50129	1.32267	0.00083
F1MUZ9	BOVIN	60 kDa heat shock protein, mitochondrial OS=Bos taurus OX=9913 GN=HSPD1 PE=1 SV=1	-5.94499	1443.77	3608.62	1638.41	3385.45	517.835	726.271	-2164.86	2.49945	1.32161	0.00014
B0JYN9	BOVIN	Ras-related C3 botulinum toxin substrate 2 (Rho family, small GTP binding protein Rac2) OS=Bos taurus OX=9913 GN=RAC2 PE=2 SV=1	-6.83265	5916.97	14747.8	6037.64	14125.5	792.42	3065.04	-8830.79	2.49245	1.31756	4.5543e-05
E1BHJ0	BOVIN	Profilin OS=Bos taurus OX=9913 PE=3 SV=1	-4.38915	9761.68	24296.6	9750.3	22592.6	2402.14	7747.79	-14534.9	2.48898	1.31555	0.00136
Q3SZ54	BOVIN	Eukaryotic initiation factor 4A-I OS=Bos taurus OX=9913 GN=EIF4A1 PE=2 SV=1	-5.53864	3034.17	7500.55	3027.75	7626.81	739.444	1831.65	-4466.38	2.47202	1.30569	0.00025
F1MKE7	BOVIN	Uncharacterized protein OS=Bos taurus OX=9913 GN=KRT6C PE=3 SV=2	-2.48211	81091	198037	81555.5	194845	11084.3	114875	-116946	2.44215	1.28815	0.03243
Q8SPJ1	BOVIN	Junction plakoglobin OS=Bos taurus OX=9913 GN=JUP PE=2 SV=1	-2.51496	67250.3	164162	67192.9	153811	12638.3	93539.2	-96912.1	2.44107	1.28751	0.03065
Q148H7	BOVIN	Keratin, type II cytoskeletal 79 OS=Bos taurus OX=9913 GN=KRT79 PE=2 SV=1	-2.53933	152905	369882	149792	369413	31364.1	206937	-216977	2.41903	1.27443	0.0294
E1BF48	BOVIN	CD177 molecule OS=Bos taurus OX=9913 GN=CD177 PE=1 SV=2	-10.6315	16458.2	39605.5	15805.2	37896.4	2148.14	4881.38	-23147.3	2.40643	1.26689	9.0435e-07
B9TUB7	BOBOX	Cathelicidin 2 (Fragment) OS=Bos indicus x Bos taurus OX=30522 PE=3 SV=1	-4.36457	1945.46	4677	2117.01	4595.9	825.702	1291.63	-2731.54	2.40406	1.26547	0.00141
F1N169	BOVIN	Filamin A OS=Bos taurus OX=9913 GN=FLNA PE=1 SV=2	-4.80231	11770.8	28236.2	11402.6	30313	3867.2	7455.11	-16465.4	2.39884	1.26234	0.00072
A4FV69	BOVIN	SERPINB5 protein OS=Bos taurus OX=9913 GN=SERPINB5 PE=1 SV=1	-2.89147	12065.1	28918.7	8890.13	29149.5	5764.58	13061.9	-16853.6	2.39688	1.26116	0.01607
Q3MHL4	BOVIN	Adenosylhomocysteinase OS=Bos taurus OX=9913 GN=AHCY PE=2 SV=3	-4.59186	5545.87	13282.1	6306.32	11452.3	2156.67	3518.46	-7736.23	2.39495	1.26	0.00099
F1MLB8	BOVIN	ATP synthase subunit alpha OS=Bos taurus OX=9913 GN=ATP5F1A PE=1 SV=1	-4.70922	17562.5	42005	17823.1	41155.9	3691.08	12166.1	-24442.5	2.39174	1.25806	0.00083
P81947	BOVIN	Tubulin alpha-1B chain OS=Bos taurus OX=9913 PE=1 SV=2	-4.21599	17575.8	42008.1	16620.6	41581.4	4034.87	13609.6	-24432.3	2.39011	1.25708	0.00178
A6QPT4	BOVIN	MPO protein OS=Bos taurus OX=9913 GN=MPO PE=1 SV=1	-4.61615	123093	293992	121563	294885	35897.8	83277.1	-170899	2.38837	1.25602	0.00096
Q5KR47	BOVIN	Tropomyosin alpha-3 chain OS=Bos taurus OX=9913 GN=TPM3 PE=2 SV=1	-4.63728	4478.91	10695	4404.72	10300.5	773.625	3191	-6216.09	2.38786	1.25572	0.00093
G8JKZ8	BOVIN	Thioredoxin OS=Bos taurus OX=9913 GN=TXN PE=4 SV=1	-4.3164	4652.69	11107.9	4894.9	10564.9	1048.89	3509.89	-6455.26	2.38743	1.25546	0.00152
A5PJY9	BOVIN	CPNE3 protein OS=Bos taurus OX=9913 GN=CPNE3 PE=1 SV=1	-7.65077	2894.98	6895.41	2842.27	6674.33	464.192	1193.71	-4000.43	2.38185	1.25208	1.737e-05
Q5J801	BOVIN	Endopin 2B OS=Bos taurus OX=9913 PE=2 SV=1	-2.82954	7883.97	18667.5	7930.92	18497.9	2569.4	8974.54	-10783.5	2.36777	1.24353	0.01787
Q9TTK8	BOVIN	Creatine kinase U-type, mitochondrial OS=Bos taurus OX=9913 GN=CKMT1 PE=2 SV=1	-3.11018	5385.49	12694.4	4647.32	11218.1	1526.1	5550.27	-7308.87	2.35714	1.23704	0.01106
B0JYN1	BOVIN	Cathepsin L2 OS=Bos taurus OX=9913 GN=CTSL2 PE=2 SV=1	-3.32567	1932.97	4548.15	2113.27	4315.25	699.916	1794.52	-2615.18	2.35294	1.23446	0.00767
A6QQF6	BOVIN	Suprabasin OS=Bos taurus OX=9913 GN=SBSN PE=2 SV=1	-3.58667	3291.98	7737.87	2935.1	7118.35	887.06	2903.81	-4445.89	2.35052	1.23298	0.00496
E1BJP1	BOVIN	Uncharacterized protein OS=Bos taurus OX=9913 GN=LOC513329 PE=3 SV=1	-3.38465	1568.7	3669.74	1555.63	3535.24	871.552	1245.97	-2101.04	2.33935	1.22611	0.00695
G3X6N3	BOVIN	Serotransferrin OS=Bos taurus OX=9913 GN=TF PE=1 SV=1	-3.38754	92891.4	217135	94626.6	217403	24373.9	86469.7	-124244	2.33752	1.22498	0.00691
F1MYG5	BOVIN	Lamin A/C OS=Bos taurus OX=9913 GN=LMNA PE=1 SV=1	-3.61527	52064	121665	53160.5	122254	9261.16	46238.9	-69600.7	2.33683	1.22455	0.00473
M0QVY0	BOVIN	Uncharacterized protein OS=Bos taurus OX=9913 GN=KRT6A PE=3 SV=1	-2.40143	243580	568180	244633	572417	18387.2	330585	-324599	2.33262	1.22195	0.03722
G3X748	BOVIN	POF1B, actin binding protein OS=Bos taurus OX=9913 GN=POF1B PE=4 SV=1	-2.64554	4610.81	10716.6	4511.99	10803.3	720.3	5607.24	-6105.79	2.32424	1.21676	0.0245
F1MD73	BOVIN	Uncharacterized protein OS=Bos taurus OX=9913 PE=1 SV=2	-7.76459	4781.12	11077.3	4920.74	11625	1299.44	1502.21	-6296.16	2.31688	1.21218	1.5281e-05
P00829	BOVIN	ATP synthase subunit beta, mitochondrial OS=Bos taurus OX=9913 GN=ATP5F1B PE=1 SV=2	-6.78364	19538.9	45178.6	18804.4	44894.8	2572.05	8893.73	-25639.7	2.31224	1.20929	4.8371e-05
A6QLZ3	BOVIN	ARSB protein OS=Bos taurus OX=9913 GN=ARSB PE=2 SV=1	-6.70764	7978.63	18413.3	7674.96	18427.3	3189.35	2085.22	-10434.7	2.30783	1.20654	5.3139e-05
P81948	BOVIN	Tubulin alpha-4A chain OS=Bos taurus OX=9913 GN=TUBA4A PE=1 SV=2	-4.19421	7297.79	16836.2	7255.71	16340.7	2783.91	4825.07	-9538.39	2.30702	1.20603	0.00185
Q3ZBS5	BOVIN	Small proline-rich protein 3 OS=Bos taurus OX=9913 GN=SPRR3 PE=2 SV=1	-2.62699	2510.58	5782.91	2508.35	5093.66	538.446	3003.34	-3272.33	2.30342	1.20377	0.02529
G5E513	BOVIN	Uncharacterized protein OS=Bos taurus OX=9913 PE=1 SV=1	-3.90256	14640.9	33678.7	14194.9	32653	1233.34	11885.5	-19037.8	2.30032	1.20183	0.00295
E1BI98	BOVIN	Collagen type VI alpha 1 chain OS=Bos taurus OX=9913 GN=COL6A1 PE=1 SV=1	-5.73483	9701.44	22048.4	9587.67	23248	1543.43	5042.78	-12346.9	2.27269	1.1844	0.00019
Q3T0Y5	BOVIN	Proteasome subunit alpha type-2 OS=Bos taurus OX=9913 GN=PSMA2 PE=1 SV=3	-2.80041	390.252	886.176	315.631	870.761	170.327	398.94	-495.924	2.27078	1.18319	0.01878
F1MHQ4	BOVIN	Fatty acid-binding protein, adipocyte OS=Bos taurus OX=9913 GN=FABP4 PE=3 SV=2	-4.1174	7838.54	17789.2	7856.97	17065.4	1465.22	5735.57	-9950.66	2.26945	1.18234	0.00209
P48616	BOVIN	Vimentin OS=Bos taurus OX=9913 GN=VIM PE=1 SV=3	-15.8341	73738.7	166371	74292.1	168283	6317.18	12862.4	-92632.2	2.25622	1.17391	2.0763e-08
A7Z066	BOVIN	Calnexin OS=Bos taurus OX=9913 GN=CANX PE=1 SV=1	-4.25619	3125.93	7044.52	3282.15	6376.54	1190.14	1915.58	-3918.59	2.25357	1.17222	0.00167
K9MNT8	BOVIN	Resistin transcript variant 1 OS=Bos taurus OX=9913 GN=RETN PE=2 SV=1	-5.61905	6818.41	15363.9	6796.23	15301.9	436.92	3699.47	-8545.45	2.25329	1.17203	0.00022
P32592	BOVIN	Integrin beta-2 OS=Bos taurus OX=9913 GN=ITGB2 PE=1 SV=1	-16.0504	6278.77	14126.7	6380.26	14003.3	663.321	997.224	-7847.9	2.24991	1.16987	1.8214e-08
A1L595	BOVIN	Keratin, type I cytoskeletal 17 OS=Bos taurus OX=9913 GN=KRT17 PE=2 SV=1	-2.38166	336277	753233	332254	750162	62536.5	424247	-416957	2.23992	1.16345	0.0385
F1MVJ8	BOVIN	Olfactomedin 4 OS=Bos taurus OX=9913 GN=OLFM4 PE=4 SV=1	-7.86926	16937.5	37743.2	19860.4	37782.2	6414.5	892.384	-20805.8	2.22838	1.156	1.3599e-05
F1N2R1	BOVIN	Stomatin OS=Bos taurus OX=9913 GN=STOM PE=1 SV=2	-5.30547	7249.64	16132.1	7459.92	14734.8	2433.42	3300.99	-8882.51	2.22524	1.15396	0.00034
A5D7M6	BOVIN	KRT5 protein OS=Bos taurus OX=9913 GN=KRT5 PE=2 SV=1	-2.64975	1.3176e+06	2.92775e+06	1.29312e+06	2.92464e+06	235568	1.4697e+06	-1.61015e+06	2.22204	1.15188	0.02432
F1MEZ5	BOVIN	Uncharacterized protein OS=Bos taurus OX=9913 GN=GZMB PE=1 SV=1	-3.0118	1228.31	2727.76	1027.57	2615.27	600.197	1061.57	-1499.45	2.22074	1.15104	0.01308
Q2HJ60	BOVIN	Heterogeneous nuclear ribonucleoproteins A2/B1 OS=Bos taurus OX=9913 GN=HNRNPA2B1 PE=2 SV=1	-3.93947	7934.51	17607.5	7883.55	17013.7	2564.96	5440.15	-9673.01	2.21911	1.14998	0.00278
Q28085	BOVIN	Complement factor H OS=Bos taurus OX=9913 GN=CFH PE=1 SV=3	-3.68532	1771.62	3928.04	1543.43	3696.97	672.029	1265.98	-2156.42	2.21721	1.14874	0.00421
D4QBB4	BOVIN	Globin A1 OS=Bos taurus OX=9913 GN=HBB PE=3 SV=1	-5.45937	33974.8	75129.3	33402	75773.2	9246.65	15983	-41154.5	2.21132	1.14491	0.00028
Q9BGI4	BOVIN	Peroxiredoxin 1 OS=Bos taurus OX=9913 PE=2 SV=1	-4.07055	20529.2	45342.3	20123.8	45070.4	3496.28	14516.4	-24813.1	2.20867	1.14318	0.00225
E1BF59	BOVIN	Plectin OS=Bos taurus OX=9913 GN=PLEC PE=1 SV=2	-3.87937	30166.3	66443.5	29839.5	64754.9	6107.62	22076.7	-36277.1	2.20257	1.13919	0.00306
F1MC48	BOVIN	IQ motif containing GTPase activating protein 1 OS=Bos taurus OX=9913 GN=IQGAP1 PE=1 SV=2	-4.88732	9617.17	21158.4	9574.63	21047.3	1871.09	5473.39	-11541.2	2.20006	1.13755	0.00063
A0A1K0FUD3	BOVIN	Globin C1 OS=Bos taurus OX=9913 GN=GLNC1 PE=3 SV=1	-4.70697	62996.6	138497	62973.6	137647	17767.8	35043.3	-75500.8	2.19849	1.13651	0.00083
Q28050	BOVIN	Protein S100-A7 OS=Bos taurus OX=9913 GN=S100A7 PE=1 SV=1	-4.45579	28383.7	62341.9	27335.9	63249.9	8289.36	16726.5	-33958.2	2.19639	1.13514	0.00122
Q5EA67	BOVIN	Inter-alpha (Globulin) inhibitor H4 (Plasma Kallikrein-sensitive glycoprotein) OS=Bos taurus OX=9913 GN=ITIH4 PE=2 SV=1	-3.13096	13170.5	28726.3	12859	28675.3	1511.91	12075.7	-15555.8	2.18111	1.12506	0.01067
G3N3D0	BOVIN	Galectin OS=Bos taurus OX=9913 GN=LGALS7 PE=4 SV=1	-4.24823	44821.7	96654.5	42311.4	99372.8	8174.54	28746.7	-51832.8	2.15642	1.10864	0.00169
P00921	BOVIN	Carbonic anhydrase 2 OS=Bos taurus OX=9913 GN=CA2 PE=1 SV=3	-2.85576	2583.7	5553.66	2614.34	5749.87	1084.06	2305.27	-2969.96	2.1495	1.104	0.01708
F1MUY2	BOVIN	Uncharacterized protein OS=Bos taurus OX=9913 GN=KRT6B PE=1 SV=1	-2.43594	37008.9	79471.2	37072.8	78656.8	6148.31	42253.5	-42462.3	2.14735	1.10256	0.03509
Q3MHN5	BOVIN	Vitamin D-binding protein OS=Bos taurus OX=9913 GN=GC PE=2 SV=1	-4.80872	6657.57	14289.4	6773.94	15368.1	1672.05	3509.59	-7631.83	2.14634	1.10188	0.00071
A5PJT7	BOVIN	ECM1 protein OS=Bos taurus OX=9913 GN=ECM1 PE=2 SV=1	-3.40227	7278.41	15585.6	7065.45	14754.1	1681.59	5739.56	-8307.2	2.14135	1.09852	0.00675
Q71UA5	BOVIN	Neutrophil beta-defensin 12 (Fragment) OS=Bos taurus OX=9913 GN=NBD12 PE=4 SV=1	-8.10368	9519.47	20383.1	9321.56	20737.4	1140.51	3079.3	-10863.6	2.1412	1.09842	1.0517e-05
P34955	BOVIN	Alpha-1-antiproteinase OS=Bos taurus OX=9913 GN=SERPINA1 PE=1 SV=1	-3.75988	21046.3	45051	20580	45441.4	2524.29	15433.5	-24004.7	2.14057	1.09799	0.00372
F1MZ96	BOVIN	Uncharacterized protein OS=Bos taurus OX=9913 PE=1 SV=2	-2.58945	9751.02	20853.3	9369	20323.1	1185.85	10435	-11102.3	2.13858	1.09665	0.02698
Q3SZV7	BOVIN	Hemopexin OS=Bos taurus OX=9913 GN=HPX PE=2 SV=1	-4.67419	14404.1	30751	14123.3	27651	2281.5	8257.11	-16346.9	2.13487	1.09415	0.00088
G3N0V0	BOVIN	Uncharacterized protein OS=Bos taurus OX=9913 PE=1 SV=1	-3.40868	99548.8	211084	101683	208481	6659.83	79872.2	-111535	2.1204	1.08434	0.00667
A5D7D1	BOVIN	Alpha-actinin-4 OS=Bos taurus OX=9913 GN=ACTN4 PE=2 SV=1	-4.74474	10804.1	22906.7	11027.8	22041.4	2274.7	5819.22	-12102.6	2.12019	1.08419	0.00079
G3X701	BOVIN	Uncharacterized protein OS=Bos taurus OX=9913 GN=LOC100300091 PE=3 SV=1	-4.27908	2940.6	6234.36	2835.95	6046.3	1363.86	1301.86	-3293.76	2.1201	1.08413	0.00161
F1MC11	BOVIN	Keratin, type I cytoskeletal 14 OS=Bos taurus OX=9913 GN=KRT14 PE=1 SV=2	-2.46709	948199	2.00497e+06	928363	1.99675e+06	187902	1.03227e+06	-1.05678e+06	2.11451	1.08032	0.03327
G3MXE3	BOVIN	Androgen binding protein beta-like precursor OS=Bos taurus OX=9913 GN=LOC785756 PE=4 SV=1	-5.85273	5958.23	12553.6	5249.21	12414.4	1765.13	2122.16	-6595.36	2.10693	1.07514	0.00016
G3MYU2	BOVIN	Keratin 77 OS=Bos taurus OX=9913 GN=KRT77 PE=1 SV=1	-4.80714	3829.67	8057.49	4201.58	7588.04	1427.63	1613.34	-4227.82	2.10396	1.07311	0.00072
Q0VCX2	BOVIN	Endoplasmic reticulum chaperone BiP OS=Bos taurus OX=9913 GN=HSPA5 PE=2 SV=1	-5.51697	1909.89	4015.93	2107.85	4213.78	564.848	745.176	-2106.03	2.1027	1.07224	0.00026
B0JYN6	BOVIN	Alpha-2-HS-glycoprotein OS=Bos taurus OX=9913 GN=AHSG PE=2 SV=1	-3.52449	13511.1	28402	14485	28070.7	3185.52	9846.59	-14890.9	2.10213	1.07185	0.0055
E1BKT9	BOVIN	Desmoplakin OS=Bos taurus OX=9913 GN=DSP PE=1 SV=1	-2.57912	103117	216267	102223	218114	17009.3	106109	-113150	2.0973	1.06853	0.02746
A6QPZ0	BOVIN	CSTB protein OS=Bos taurus OX=9913 GN=CSTB PE=2 SV=1	-3.79708	1342.14	2811.46	1189.82	2867.25	850.514	418.389	-1469.32	2.09476	1.06678	0.0035
Q3T101	BOVIN	IGL@ protein OS=Bos taurus OX=9913 GN=IGL@ PE=1 SV=1	-3.0486	10172.3	21098.4	10406.4	20614.8	1254.63	8688.78	-10926.1	2.0741	1.05248	0.01228
Q17QL7	BOVIN	KRT15 protein OS=Bos taurus OX=9913 GN=KRT15 PE=1 SV=2	-4.34007	8229.34	16904.6	8016.98	16726	2667.83	4105.55	-8675.22	2.05418	1.03856	0.00147
F1MKG2	BOVIN	Collagen type VI alpha 2 chain OS=Bos taurus OX=9913 GN=COL6A2 PE=1 SV=2	-6.39559	20750.2	41675.3	21507.4	41620.3	4673.03	6510.85	-20925.2	2.00843	1.00607	7.8768e-05
F1MJH1	BOVIN	Gelsolin OS=Bos taurus OX=9913 GN=GSN PE=4 SV=1	-3.09859	38269.4	76782.9	38926.4	77549.7	2770.43	30319.3	-38513.5	2.00638	1.00459	0.01128
E1BHA5	BOVIN	Uncharacterized protein OS=Bos taurus OX=9913 PE=4 SV=1	-2.49811	520.968	1043.77	453.363	963.188	303.975	412.775	-522.799	2.00351	1.00253	0.03155
P60661	BOVIN	Myosin light polypeptide 6 OS=Bos taurus OX=9913 GN=MYL6 PE=2 SV=2	-4.53408	14764.1	29456.8	15630.4	28064.6	3124.63	7296.71	-14692.7	1.99517	0.996509	0.00108
G3N2H4	BOVIN	Azurocidin 1 OS=Bos taurus OX=9913 GN=AZU1 PE=1 SV=1	-10.3985	114218	226842	118973	229967	16088.6	21095	-112625	1.98605	0.989902	1.1098e-06
G3N0V2	BOVIN	Keratin 1 OS=Bos taurus OX=9913 GN=KRT1 PE=1 SV=1	-3.31831	787015	1.5141e+06	774096	1.50085e+06	164764	510803	-727090	1.92386	0.944002	0.00777
Q24LN2	BOVIN	Integrin alpha M OS=Bos taurus OX=9913 GN=ITGAM PE=2 SV=1	-7.05024	8495.53	16222.1	8201.75	15618.9	1263.69	2368.42	-7726.54	1.90948	0.933182	3.4977e-05
Q0P5K6	BOVIN	Corneodesmosin OS=Bos taurus OX=9913 GN=CDSN PE=2 SV=1	-3.37058	12767.1	24062.6	12949.1	22989.5	4316.51	6982.2	-11295.5	1.88474	0.914362	0.00711
P21793	BOVIN	Decorin OS=Bos taurus OX=9913 GN=DCN PE=1 SV=2	-3.18261	10496.1	19759.4	11002.4	20770.4	1087.69	7046.04	-9263.33	1.88255	0.912689	0.00978
G8JKX6	BOVIN	Tetraspanin OS=Bos taurus OX=9913 GN=CD9 PE=3 SV=1	-5.67543	10543.7	19811.3	10828.9	20022.7	1307.78	3780.05	-9267.67	1.87898	0.90995	0.00021
K4JDR8	BOVIN	Alpha-2-macroglobulin variant 5 OS=Bos taurus OX=9913 GN=A2M PE=2 SV=1	-2.418	14798.3	27729.3	14985.6	27448.5	3696.49	12567	-12931	1.87382	0.905982	0.03619
E1BB91	BOVIN	Collagen type VI alpha 3 chain OS=Bos taurus OX=9913 GN=COL6A3 PE=1 SV=1	-3.89604	7503	14018.9	7918.71	13571.6	1095.96	3947.3	-6515.89	1.86844	0.901833	0.00298
F1MIW8	BOVIN	Desmoglein-1 OS=Bos taurus OX=9913 GN=DSG1 PE=4 SV=2	-2.60155	41498	76984.3	42464.5	74722.1	5511.24	32954.5	-35486.3	1.85513	0.891522	0.02642
F1MPK1	BOVIN	Uncharacterized protein OS=Bos taurus OX=9913 GN=KRT20 PE=3 SV=2	-3.79648	4171.16	7704	4276.55	7792.35	1447.16	1761.06	-3532.83	1.84697	0.885158	0.00351
G5E604	BOVIN	Uncharacterized protein OS=Bos taurus OX=9913 PE=1 SV=1	-2.9241	22743.8	41958	22693.2	41457.6	2093.31	15958.8	-19214.2	1.84481	0.883473	0.01519
E1BKA1	BOVIN	Protein S100 OS=Bos taurus OX=9913 GN=LOC786350 PE=1 SV=2	-4.7315	10530.1	19405	10785.6	19744.1	1414.81	4371.3	-8874.98	1.84282	0.881918	0.0008
A6QPP2	BOVIN	SERPIND1 protein OS=Bos taurus OX=9913 GN=SERPIND1 PE=2 SV=1	-4.73496	3211.56	5915.86	3304.27	5701.34	782.194	1159.89	-2704.3	1.84205	0.881315	0.0008
G5E5T5	BOVIN	Uncharacterized protein OS=Bos taurus OX=9913 PE=1 SV=1	-3.53021	23457.5	43034.8	22995.5	44014.3	4067.64	12960.6	-19577.3	1.83458	0.875452	0.00544
Q7SIH1	BOVIN	Alpha-2-macroglobulin OS=Bos taurus OX=9913 GN=A2M PE=1 SV=2	-3.08668	107685	196961	100818	197708	20003.7	67964.4	-89276.7	1.82906	0.8711	0.01151
E9RHW1	BOVIN	Heat shock 27kDa protein 1 OS=Bos taurus OX=9913 GN=HSPB1 PE=2 SV=1	-3.61974	131898	240857	131535	240938	15846.2	72010	-108959	1.82608	0.868752	0.00469
A0A0F6QNP7	BOVIN	Complement component 3 OS=Bos taurus OX=9913 GN=C3 PE=2 SV=1	-3.04591	64022.3	116607	64273.4	111452	9664.76	41168.4	-52584.2	1.82134	0.865003	0.01234
A4ZZF8	BOVIN	Alpha-actinin 1 OS=Bos taurus OX=9913 GN=ACTN1 PE=2 SV=1	-3.48379	6586.68	11901.5	5847.5	11803.7	2208.78	3014.29	-5314.85	1.80691	0.853523	0.00588
Q2KJF1	BOVIN	Alpha-1B-glycoprotein OS=Bos taurus OX=9913 GN=A1BG PE=1 SV=1	-3.40109	20189.9	36364.7	20161.6	34958.7	3861.21	10990.7	-16174.8	1.80114	0.848906	0.00676
F1N076	BOVIN	Ceruloplasmin OS=Bos taurus OX=9913 GN=CP PE=1 SV=2	-2.92156	8463.54	14972.9	9222.09	13824.4	1805.93	5150.13	-6509.38	1.76911	0.823022	0.01526
F1MF56	BOVIN	Matrix metalloproteinase-9 OS=Bos taurus OX=9913 GN=MMP9 PE=3 SV=1	-4.08456	16158.2	28580.6	16595.4	29349.2	2317.3	7080.04	-12422.4	1.76879	0.822767	0.0022
A4IFQ6	BOVIN	CALML5 protein OS=Bos taurus OX=9913 GN=CALML5 PE=1 SV=1	-3.24983	959.079	1689.59	960.529	1670.01	367.58	409.942	-730.51	1.76168	0.816951	0.00872
A6H7J6	BOVIN	Protein disulfide-isomerase OS=Bos taurus OX=9913 GN=P4HB PE=1 SV=1	-2.35423	2734.29	4808.29	2843.72	5169.85	1014.67	1904.48	-2073.99	1.75851	0.814355	0.04035
O77834	BOVIN	Peroxiredoxin-6 OS=Bos taurus OX=9913 GN=PRDX6 PE=1 SV=3	-2.97691	2584.56	4530.05	2591.78	4852.51	977.916	1267.39	-1945.49	1.75274	0.80961	0.01388
F1MIN1	BOVIN	Voltage-dependent anion-selective channel protein 1 OS=Bos taurus OX=9913 GN=VDAC1 PE=1 SV=2	-2.53933	4298.32	7321.85	3732.61	6931.54	1525.96	2485.51	-3023.52	1.70342	0.768434	0.0294
A6QNZ7	BOVIN	Keratin 10 (Epidermolytic hyperkeratosis; keratosis palmaris et plantaris) OS=Bos taurus OX=9913 GN=KRT10 PE=2 SV=1	-2.59445	754658	1.28144e+06	742258	1.27827e+06	71238.8	492226	-526787	1.69805	0.763877	0.02675
F1N7Y8	BOVIN	Dermokine OS=Bos taurus OX=9913 GN=DMKN PE=4 SV=2	-2.43687	2581.96	4377.94	2602.93	3812.87	184.528	1795.83	-1795.98	1.69559	0.761788	0.03504
F1N3M0	BOVIN	Desmocollin-1 OS=Bos taurus OX=9913 GN=DSC1 PE=4 SV=1	-2.43907	19259.9	32460	18739.7	32912.5	3695.11	12731.1	-13200.1	1.68537	0.753063	0.0349
M5FJW2	BOVIN	40S ribosomal protein S2 OS=Bos taurus OX=9913 GN=RPS2 PE=3 SV=1	-2.56688	4455.62	7341.02	4899.15	7072.44	1819.94	2066.22	-2885.4	1.64759	0.720355	0.02804
Q9TTE1	BOVIN	Serpin A3-1 OS=Bos taurus OX=9913 GN=SERPINA3-1 PE=1 SV=3	-2.87206	22077.7	35795.2	22582.3	32087.7	3946.61	11013.5	-13717.6	1.62133	0.69718	0.01661
Q56JW2	BOVIN	Placenta-specific 8 OS=Bos taurus OX=9913 GN=PLAC8 PE=2 SV=1	-3.53272	13363.8	21648.5	13274.9	21227.5	4292.69	3817.19	-8284.73	1.61994	0.695939	0.00542
F1MCK2	BOVIN	AHNAK nucleoprotein OS=Bos taurus OX=9913 GN=AHNAK PE=1 SV=2	-2.33541	16400.7	26374.7	13783	24962.4	9262.49	4862.36	-9973.99	1.60814	0.685397	0.04166
A5D9D2	BOVIN	Complement component 4 binding protein, alpha chain OS=Bos taurus OX=9913 GN=C4BPA PE=2 SV=1	-6.21505	7771.35	12488.8	7542.78	12834.4	1227.27	1396.62	-4717.4	1.60702	0.684392	9.9479e-05
E1BEQ4	BOVIN	Uncharacterized protein OS=Bos taurus OX=9913 GN=LOC505658 PE=3 SV=2	-8.69316	48037.1	77110	47426.1	77763.8	4017.4	7139.2	-29072.9	1.60522	0.682768	5.6464e-06
Q28133	BOVIN	Allergen Bos d 2 OS=Bos taurus OX=9913 PE=1 SV=1	-4.4503	227265	363926	227488	371533	69638.1	28434.9	-136661	1.60133	0.679271	0.00123
F1MSZ6	BOVIN	Antithrombin-III OS=Bos taurus OX=9913 GN=SERPINC1 PE=3 SV=1	-5.4121	10426.8	16595.1	10722.5	17173.7	1805.2	2129.59	-6168.33	1.59158	0.670462	0.0003
G5E5H7	BOVIN	Uncharacterized protein OS=Bos taurus OX=9913 GN=PAEP PE=3 SV=1	-2.3841	5407.37	8297.53	5576.67	7870.78	1306.5	2666.57	-2890.17	1.53449	0.617756	0.03834
V6F9A2	BOVIN	Apolipoprotein A-I preproprotein OS=Bos taurus OX=9913 GN=APOA1 PE=3 SV=1	-2.61938	137464	207600	135778	204741	12288	64425.5	-70135.9	1.51021	0.594751	0.02562
E1BH06	BOVIN	Uncharacterized protein OS=Bos taurus OX=9913 GN=LOC617696 PE=1 SV=2	-4.63985	17412.4	25902.6	17248	26261.7	2102.58	3958.44	-8490.23	1.4876	0.572984	0.00092
P33046	BOVIN	Cathelicidin-4 OS=Bos taurus OX=9913 GN=CATHL4 PE=1 SV=1	-3.97943	41728.5	61520.6	41974.5	63948.4	3855.68	11556.6	-19792.1	1.47431	0.560037	0.0026
Q3ZBS7	BOVIN	Vitronectin OS=Bos taurus OX=9913 GN=VTN PE=1 SV=1	-3.56483	26189.6	38365.5	27055	38700.9	7820.16	2973.63	-12176	1.46492	0.550819	0.00514
G3N0S9	BOVIN	Uncharacterized protein OS=Bos taurus OX=9913 GN=LOC515150 PE=4 SV=1	-3.48749	10129.1	13514.6	10493.7	12925.9	1344.32	1961.35	-3385.47	1.33423	0.416009	0.00585

## Sheet: Cement-SDS-T3 vs T1
				C1	C3
Uniprot accesion number	Specie	Protein name	t-value	Mean 1	Mean 2	Median 1	Median 2	Sigma 1	Sigma 2	Delta	Fold change C3 / C1	Log (Fold change)	p-value
P02662	BOVIN	Alpha-S1-casein OS=Bos taurus OX=9913 GN=CSN1S1 PE=1 SV=2	-17.8548	37391.3	121969	35989.6	125954	5264.67	10340	-84577.6	3.26196	1.70574	6.4872e-09
A0A023GNX5	9ACAR	Uncharacterized protein OS=Amblyomma triste OX=251400 PE=2 SV=1	15.0276	12573.4	1982.86	12593.3	2078.46	1521.55	815.357	10590.5	0.157703	-2.66472	3.435e-08
G5E604	BOVIN	Uncharacterized protein OS=Bos taurus OX=9913 PE=1 SV=1	-14.4032	22743.8	50601.9	22693.2	48941.5	2093.31	4250.16	-27858.1	2.22487	1.15372	5.1614e-08
A0A224YCP1	9ACAR	Glycine rich superfamily member OS=Rhipicephalus zambeziensis OX=60191 PE=4 SV=1	14.149	1.41496e+07	9.63041e+06	1.42247e+07	9.89203e+06	541361	564823	4.51918e+06	0.680614	-0.555091	6.1205e-08
G3MZ71	BOVIN	Keratin 2 OS=Bos taurus OX=9913 GN=KRT2 PE=1 SV=1	-12.5816	416674	1.13492e+06	405704	1.17134e+06	102841	94748.6	-718245	2.72376	1.4456	1.8697e-07
A6QNZ7	BOVIN	Keratin 10 (Epidermolytic hyperkeratosis; keratosis palmaris et plantaris) OS=Bos taurus OX=9913 GN=KRT10 PE=2 SV=1	-11.763	754658	2.14666e+06	742258	2.12685e+06	71238.8	280975	-1.39201e+06	2.84455	1.5082	3.5233e-07
A0A0M4FJ17	BOVIN	Kappa-casein (Fragment) OS=Bos taurus OX=9913 GN=CSN3 PE=4 SV=1	-11.4158	12515.5	43455	11687.8	45240.5	1827.6	6382.14	-30939.5	3.47209	1.79581	4.6644e-07
A0A224YEQ4	9ACAR	Glycine rich superfamily member (Fragment) OS=Rhipicephalus zambeziensis OX=60191 PE=4 SV=1	11.1339	7.53853e+06	3.24877e+06	7.03397e+06	3.2889e+06	932954	142412	4.28976e+06	0.430956	-1.21439	5.8904e-07
V6F9A2	BOVIN	Apolipoprotein A-I preproprotein OS=Bos taurus OX=9913 GN=APOA1 PE=3 SV=1	-9.63685	137464	202949	135778	205761	12288	11227.6	-65485	1.47638	0.562063	2.2288e-06
A0A224YTB6	9ACAR	Alpha-N-acetylgalactosaminidase OS=Rhipicephalus zambeziensis OX=60191 PE=3 SV=1	-9.05705	561626	843319	555304	842597	30142.4	69967.7	-281693	1.50157	0.586469	3.9094e-06
Q1RMN8	BOVIN	Immunoglobulin light chain, lambda gene cluster OS=Bos taurus OX=9913 GN=IGL@ PE=2 SV=1	-8.96139	1900.32	5485.04	1915.96	5683.68	495.179	845.51	-3584.72	2.88638	1.52926	4.3011e-06
A0A034WXM6	RHIMP	Secreted protein 20 OS=Rhipicephalus microplus OX=6941 PE=4 SV=1	-8.78349	12602.2	28626.1	12566	27816.2	3548.45	2716.12	-16023.9	2.27152	1.18366	5.1481e-06
A0A131ZB80	RHIAP	TIL domain containing protein (Fragment) OS=Rhipicephalus appendiculatus OX=34631 PE=4 SV=1	8.68664	72958.1	18968.4	74742.3	19454.2	14735.7	3825.79	53989.7	0.25999	-1.94347	5.6843e-06
A6QLL8	BOVIN	Fructose-bisphosphate aldolase OS=Bos taurus OX=9913 GN=ALDOA PE=1 SV=1	-8.27627	9958.93	48200.2	10093.3	46220.2	1396.63	11231.6	-38241.3	4.8399	2.27498	8.7353e-06
G5E513	BOVIN	Uncharacterized protein OS=Bos taurus OX=9913 PE=1 SV=1	-8.26488	14640.9	29160.5	14194.9	30303.6	1233.34	4122.69	-14519.6	1.99171	0.994011	8.8422e-06
Q5EA67	BOVIN	Inter-alpha (Globulin) inhibitor H4 (Plasma Kallikrein-sensitive glycoprotein) OS=Bos taurus OX=9913 GN=ITIH4 PE=2 SV=1	-7.8355	13170.5	26878.9	12859	27154.2	1511.91	4009.88	-13708.4	2.04084	1.02916	1.4119e-05
Q8SPJ1	BOVIN	Junction plakoglobin OS=Bos taurus OX=9913 GN=JUP PE=2 SV=1	-7.54002	67250.3	150468	67192.9	151769	12638.3	23898.6	-83217.9	2.23744	1.16185	1.9703e-05
P02663	BOVIN	Alpha-S2-casein OS=Bos taurus OX=9913 GN=CSN1S2 PE=1 SV=2	-7.33125	1939.98	6885.04	2042.87	7194.13	347.636	1615.24	-4945.06	3.54903	1.82742	2.5079e-05
P55052	BOVIN	Fatty acid-binding protein, epidermal OS=Bos taurus OX=9913 GN=FABP5 PE=1 SV=4	-7.21734	4466.32	9640.27	4671.82	9786	805.93	1560.11	-5173.95	2.15844	1.10999	2.8668e-05
G3N0V0	BOVIN	Uncharacterized protein OS=Bos taurus OX=9913 PE=1 SV=1	-7.21599	99548.8	141592	101683	141792	6659.83	12622.4	-42042.9	1.42233	0.508261	2.8714e-05
Q08E14	BOVIN	Collagen, type III, alpha 1 OS=Bos taurus OX=9913 GN=COL3A1 PE=2 SV=1	7.10071	10127.2	2653.51	10780.5	2317.06	1514.17	2086.65	7473.67	0.262019	-1.93226	3.2926e-05
Q3T101	BOVIN	IGL@ protein OS=Bos taurus OX=9913 GN=IGL@ PE=1 SV=1	-7.07874	10172.3	22552.3	10406.4	22081.8	1254.63	4096.05	-12379.9	2.21702	1.14862	3.3802e-05
A0A0F6QNP7	BOVIN	Complement component 3 OS=Bos taurus OX=9913 GN=C3 PE=2 SV=1	-7.03978	64022.3	100921	64273.4	101443	9664.76	8451.63	-36898.7	1.57634	0.656581	3.5419e-05
E1BKT9	BOVIN	Desmoplakin OS=Bos taurus OX=9913 GN=DSP PE=1 SV=1	-7.01957	103117	179694	102223	178123	17009.3	20609	-76577.1	1.74262	0.801261	3.629e-05
P34955	BOVIN	Alpha-1-antiproteinase OS=Bos taurus OX=9913 GN=SERPINA1 PE=1 SV=1	-6.98235	21046.3	34112.6	20580	34316.2	2524.29	3826.14	-13066.3	1.62084	0.69674	3.7956e-05
Q0P5K6	BOVIN	Corneodesmosin OS=Bos taurus OX=9913 GN=CDSN PE=2 SV=1	-6.96655	12767.1	29300.9	12949.1	30159.2	4316.51	3894	-16533.8	2.29503	1.19851	3.8688e-05
L7LTS4	9ACAR	Putative monotil peptide OS=Rhipicephalus pulchellus OX=72859 PE=2 SV=1	6.30595	51556.5	32644.7	52504.5	32685.3	7215.01	1381.78	18911.9	0.633182	-0.659308	8.8401e-05
Q148H5	BOVIN	Keratin, type II cytoskeletal 71 OS=Bos taurus OX=9913 GN=KRT71 PE=2 SV=1	-6.12421	4821.13	17552.3	4937.66	19215	1461.57	4877.8	-12731.2	3.6407	1.86422	0.00011
Q9BGI4	BOVIN	Peroxiredoxin 1 OS=Bos taurus OX=9913 PE=2 SV=1	-6.004	20529.2	37651.4	20123.8	37344.5	3496.28	6047.52	-17122.2	1.83404	0.875025	0.00013
L7MDN1	9ACAR	Putative glycine rich protein (Fragment) OS=Rhipicephalus pulchellus OX=72859 PE=2 SV=1	5.61801	270672	165599	273570	163777	45450.9	5743.17	105073	0.611809	-0.708848	0.00022
K4JDR8	BOVIN	Alpha-2-macroglobulin variant 5 OS=Bos taurus OX=9913 GN=A2M PE=2 SV=1	-5.50399	14798.3	36951.6	14985.6	36576.5	3696.49	9139.91	-22153.4	2.49702	1.32021	0.00026
P02453	BOVIN	Collagen alpha-1(I) chain OS=Bos taurus OX=9913 GN=COL1A1 PE=1 SV=3	5.46947	125219	47111.2	124544	45774.9	16984.3	30580.5	78108.1	0.37623	-1.41031	0.00027
P00829	BOVIN	ATP synthase subunit beta, mitochondrial OS=Bos taurus OX=9913 GN=ATP5F1B PE=1 SV=2	-5.45821	19538.9	34780.5	18804.4	35045.7	2572.05	6338.02	-15241.7	1.78007	0.831933	0.00028
Q3ZC87	BOVIN	Pyruvate kinase (Fragment) OS=Bos taurus OX=9913 GN=PKM2 PE=2 SV=1	-5.42234	21724.7	66573	21167.4	67624.7	3575.75	19941.8	-44848.3	3.0644	1.6156	0.00029
A0A224YCL3	9ACAR	Basic tail secreted protein OS=Rhipicephalus zambeziensis OX=60191 PE=4 SV=1	-5.41477	27561.1	41388.8	27892.4	41095.6	2254.51	5834.83	-13827.7	1.50171	0.586605	0.0003
A0A224YJ17	9ACAR	Uncharacterized protein (Fragment) OS=Rhipicephalus zambeziensis OX=60191 PE=4 SV=1	-5.40716	476.223	2391.1	559.666	2554.86	258.142	828.158	-1914.88	5.02098	2.32797	0.0003
Q2KJ64	BOVIN	Arginase-1 OS=Bos taurus OX=9913 GN=ARG1 PE=2 SV=1	-5.31913	3628.35	11002.7	3862.88	9942	672.286	3328.73	-7374.37	3.03243	1.60048	0.00034
F1MAV0	BOVIN	Fibrinogen beta chain OS=Bos taurus OX=9913 GN=FGB PE=4 SV=2	-5.22106	399139	637739	399771	628047	93200.1	62003.2	-238600	1.59779	0.676074	0.00039
A0A224Z8F0	9ACAR	Transglutaminase/protease like protein OS=Rhipicephalus zambeziensis OX=60191 PE=4 SV=1	-5.20136	212916	306523	208789	307742	13769.4	41876.9	-93606.9	1.43964	0.52571	0.0004
P10096	BOVIN	Glyceraldehyde-3-phosphate dehydrogenase OS=Bos taurus OX=9913 GN=GAPDH PE=1 SV=4	-5.19427	47289.6	133310	50411.2	131613	6055.28	40110.8	-86020.8	2.81902	1.49519	0.0004
G5E5I6	BOVIN	Uncharacterized protein OS=Bos taurus OX=9913 GN=LOC104970284 PE=4 SV=1	-5.19873	1524.24	5022.66	961.881	5141.42	1286.91	1030.02	-3498.43	3.2952	1.72037	0.0004
B5T254	BOBOX	Peptidoglycan-recognition protein OS=Bos indicus x Bos taurus OX=30522 GN=PGLYRP1 PE=3 SV=1	-5.1776	8990.99	32026.6	8869.88	31948.5	478.282	10887.5	-23035.6	3.56207	1.83272	0.00041
A5D9D2	BOVIN	Complement component 4 binding protein, alpha chain OS=Bos taurus OX=9913 GN=C4BPA PE=2 SV=1	-5.04523	7771.35	13316.1	7542.78	12378.9	1227.27	2395.97	-5544.74	1.71348	0.776933	0.0005
Q5J801	BOVIN	Endopin 2B OS=Bos taurus OX=9913 PE=2 SV=1	-5.0243	7883.97	15779.5	7930.92	15716.1	2569.4	2866.2	-7895.5	2.00146	1.00105	0.00052
Q9BGI3	BOVIN	Peroxiredoxin-2 OS=Bos taurus OX=9913 GN=PRDX2 PE=2 SV=1	-5.00957	5340.53	18445.1	4917.15	20367	1080.33	6315.92	-13104.6	3.4538	1.78819	0.00053
A0JND2	BOVIN	Keratin, type II cytoskeletal 80 OS=Bos taurus OX=9913 GN=KRT80 PE=2 SV=1	-4.83195	109087	155552	108397	150274	12934.6	19685.4	-46464.7	1.42594	0.511915	0.00069
P68103	BOVIN	Elongation factor 1-alpha 1 OS=Bos taurus OX=9913 GN=EEF1A1 PE=1 SV=1	-4.7783	35117.7	71495.5	35833.9	70176.8	7054.84	17262.3	-36377.8	2.03588	1.02566	0.00075
Q3SZZ9	BOVIN	FGG protein OS=Bos taurus OX=9913 GN=FGG PE=2 SV=1	-4.67954	358956	574575	350345	581621	85791.2	73337.5	-215619	1.60068	0.678689	0.00087
A7MBH9	BOVIN	G protein subunit alpha i2 OS=Bos taurus OX=9913 GN=GNAI2 PE=2 SV=1	-4.64873	1444.89	7025.8	1534.31	7226.4	454.267	2905.38	-5580.91	4.86252	2.2817	0.00091
P40673	BOVIN	High mobility group protein B2 OS=Bos taurus OX=9913 GN=HMGB2 PE=1 SV=3	-4.46905	1810.13	7163.24	1797.16	6966.96	635.078	2864.48	-5353.1	3.9573	1.98452	0.0012
F1N3M0	BOVIN	Desmocollin-1 OS=Bos taurus OX=9913 GN=DSC1 PE=4 SV=1	-4.41072	19259.9	37115.9	18739.7	35974.1	3695.11	9202.15	-17856	1.92711	0.946438	0.00131
Q3SZV7	BOVIN	Hemopexin OS=Bos taurus OX=9913 GN=HPX PE=2 SV=1	-4.39462	14404.1	19663.1	14123.3	19567.5	2281.5	1840.42	-5258.99	1.3651	0.44901	0.00135
L7ME64	9ACAR	Putative bilaris (Fragment) OS=Rhipicephalus pulchellus OX=72859 PE=2 SV=1	4.3932	33132.1	26889.1	33163.9	25916.4	1640.49	3070.05	6242.98	0.811573	-0.301207	0.00135
L7MA95	9ACAR	Putative secreted peptide OS=Rhipicephalus pulchellus OX=72859 PE=2 SV=1	-4.39171	57100.4	80463.5	56207.5	78104.2	6069.82	11530.8	-23363.1	1.40916	0.494834	0.00135
P19858	BOVIN	L-lactate dehydrogenase A chain OS=Bos taurus OX=9913 GN=LDHA PE=2 SV=2	-4.34347	5061.46	13458.3	5364.89	12214.2	1076.43	4611.42	-8396.87	2.65898	1.41087	0.00146
G5E5H7	BOVIN	Uncharacterized protein OS=Bos taurus OX=9913 GN=PAEP PE=3 SV=1	-4.33885	5407.37	17128.4	5576.67	17191.8	1306.5	6486.83	-11721	3.16761	1.66339	0.00147
G3X6S5	BOVIN	SH3 domain-binding glutamic acid-rich-like protein 3 OS=Bos taurus OX=9913 GN=SH3BGRL3 PE=4 SV=1	-4.29971	399.573	1346.37	272.179	1301.45	302.49	446.576	-946.798	3.36952	1.75254	0.00156
E1BF20	BOVIN	Heterogeneous nuclear ribonucleoprotein H OS=Bos taurus OX=9913 GN=HNRNPH1 PE=1 SV=2	-4.27589	327.867	867.303	283.742	954.809	163.479	262.237	-539.435	2.64528	1.40342	0.00162
E1BJP1	BOVIN	Uncharacterized protein OS=Bos taurus OX=9913 GN=LOC513329 PE=3 SV=1	-4.2598	1568.7	6005.56	1555.63	5947.34	871.552	2397.82	-4436.86	3.82837	1.93673	0.00166
Q7SIH1	BOVIN	Alpha-2-macroglobulin OS=Bos taurus OX=9913 GN=A2M PE=1 SV=2	-4.25337	107685	169818	100818	167123	20003.7	29668.3	-62133.1	1.57699	0.657174	0.00168
A0A077S9Q3	BOVIN	Lysozyme OS=Bos taurus OX=9913 GN=LYZF1 PE=3 SV=1	-4.22198	4615.58	10968.7	4409.23	10850.5	959.469	3558.89	-6353.17	2.37646	1.24881	0.00177
Q0P5J4	BOVIN	Keratin, type I cytoskeletal 25 OS=Bos taurus OX=9913 GN=KRT25 PE=2 SV=1	-4.20642	16115.7	49412.8	15921	49531.2	1151.48	19355.4	-33297.2	3.06614	1.61642	0.00181
G3MLM7	9ACAR	Uncharacterized protein OS=Amblyomma maculatum OX=34609 PE=2 SV=1	-4.12669	1418.42	4047.31	1186.12	3631.49	725.025	1381.78	-2628.89	2.8534	1.51268	0.00206
L7LVH9	9ACAR	Histone H3 OS=Rhipicephalus pulchellus OX=72859 PE=2 SV=1	-4.10795	7346.54	29545.1	6845.2	28715.4	1488.52	13152.6	-22198.5	4.02163	2.00778	0.00212
P81187	BOVIN	Complement factor B OS=Bos taurus OX=9913 GN=CFB PE=1 SV=2	-4.06635	2525.95	5352.3	2489.19	5687.01	824.555	1489.55	-2826.36	2.11893	1.08334	0.00226
F1MB08	BOVIN	Alpha-enolase OS=Bos taurus OX=9913 GN=ENO1 PE=3 SV=1	-4.02018	28522.2	66742.7	28012.9	67301.2	3571.02	23012.3	-38220.5	2.34003	1.22653	0.00244
P04272	BOVIN	Annexin A2 OS=Bos taurus OX=9913 GN=ANXA2 PE=1 SV=2	-3.9748	61164.8	109097	60279.8	108884	6817.58	28740.6	-47931.7	1.78365	0.834832	0.00262
Q28161	BOVIN	Plakophilin-1 OS=Bos taurus OX=9913 GN=PKP1 PE=2 SV=1	-3.9317	19057.2	42430.6	18443.9	41951.6	6268.71	13143.5	-23373.4	2.22649	1.15477	0.00281
A1L595	BOVIN	Keratin, type I cytoskeletal 17 OS=Bos taurus OX=9913 GN=KRT17 PE=2 SV=1	-3.92194	336277	633232	332254	623796	62536.5	174606	-296956	1.88307	0.913087	0.00286
P02465	BOVIN	Collagen alpha-2(I) chain OS=Bos taurus OX=9913 GN=COL1A2 PE=1 SV=2	3.89281	134252	65173.7	133798	67841.9	26032.2	34808.7	69078.1	0.485459	-1.04258	0.003
F1N7T1	BOVIN	NADH-cytochrome b5 reductase OS=Bos taurus OX=9913 GN=CYB5R3 PE=3 SV=2	-3.8786	5614.5	9301.63	5339.35	9434.19	1301.04	1931.2	-3687.13	1.65672	0.728327	0.00307
F1MZ96	BOVIN	Uncharacterized protein OS=Bos taurus OX=9913 PE=1 SV=2	-3.82355	9751.02	19912.4	9369	20439.1	1185.85	6400.8	-10161.4	2.04209	1.03004	0.00335
L7M8X8	9ACAR	Putative secreted peptide OS=Rhipicephalus pulchellus OX=72859 PE=2 SV=1	-3.81936	3822.09	6984.47	3994.16	7580.96	1177.29	1651.46	-3162.37	1.82739	0.869787	0.00338
G5E5T5	BOVIN	Uncharacterized protein OS=Bos taurus OX=9913 PE=1 SV=1	-3.81697	23457.5	38718.2	22995.5	33388	4067.64	8908.66	-15260.7	1.65057	0.722961	0.00339
A0A0M4MD57	BOVIN	Haptoglobin OS=Bos taurus OX=9913 GN=HP PE=2 SV=1	-3.81208	39844.2	118470	41333.8	99307.1	6073.21	50155.2	-78625.6	2.97333	1.57208	0.00342
Q3T0P6	BOVIN	Phosphoglycerate kinase 1 OS=Bos taurus OX=9913 GN=PGK1 PE=2 SV=3	-3.80651	14297.1	41134.4	13919.8	45047.5	2695.84	17058.1	-26837.3	2.87712	1.52463	0.00345
D4QBB3	BOVIN	Hemoglobin beta OS=Bos taurus OX=9913 GN=HBB PE=3 SV=1	-3.80465	29572.1	174503	28633.4	172384	11171.4	92637.4	-144931	5.90093	2.56094	0.00346
F1N076	BOVIN	Ceruloplasmin OS=Bos taurus OX=9913 GN=CP PE=1 SV=2	-3.80274	8463.54	13589	9222.09	13883.7	1805.93	2763.8	-5125.47	1.60559	0.683107	0.00347
A0A224Y1R0	9ACAR	Basic tail secreted protein OS=Rhipicephalus zambeziensis OX=60191 PE=4 SV=1	-3.7833	30487.3	38936.1	31006.7	39233.8	3310.34	4354.72	-8448.72	1.27712	0.352897	0.00358
P62935	BOVIN	Peptidyl-prolyl cis-trans isomerase A OS=Bos taurus OX=9913 GN=PPIA PE=1 SV=2	-3.72801	4326.6	12097	4579.26	12333.3	1323.33	4931.09	-7770.43	2.79597	1.48335	0.00392
F1MJH1	BOVIN	Gelsolin OS=Bos taurus OX=9913 GN=GSN PE=4 SV=1	-3.69261	38269.4	63295.9	38926.4	62037.6	2770.43	16368.5	-25026.5	1.65396	0.72592	0.00416
F1MKE7	BOVIN	Uncharacterized protein OS=Bos taurus OX=9913 GN=KRT6C PE=3 SV=2	-3.68368	81091	167710	81555.5	155941	11084.3	56521.1	-86618.6	2.06817	1.04835	0.00422
Q4PM40	IXOSC	Ubiquitin/ribosomal protein S27a fusion protein OS=Ixodes scapularis OX=6945 PE=2 SV=1	-3.68093	10425.6	16704.5	10014.3	16517.3	1501.72	3899.14	-6278.91	1.60226	0.680106	0.00424
G3MWV5	BOVIN	Histone cluster 1 H1 family member e OS=Bos taurus OX=9913 GN=HIST1H1E PE=3 SV=1	-3.65187	20738.5	96901.7	20782.8	96651.3	5951.58	50738.6	-76163.2	4.67255	2.22421	0.00445
A5D7M6	BOVIN	KRT5 protein OS=Bos taurus OX=9913 GN=KRT5 PE=2 SV=1	-3.6402	1.3176e+06	2.48636e+06	1.29312e+06	2.47122e+06	235568	750350	-1.16876e+06	1.88704	0.916125	0.00454
G3N0S9	BOVIN	Uncharacterized protein OS=Bos taurus OX=9913 GN=LOC515150 PE=4 SV=1	-3.58373	10129.1	16027.1	10493.7	15531.6	1344.32	3800.55	-5897.99	1.58228	0.662006	0.00498
F1MLB8	BOVIN	ATP synthase subunit alpha OS=Bos taurus OX=9913 GN=ATP5F1A PE=1 SV=1	-3.53078	17562.5	28096.8	17823.1	26841.4	3691.08	6307.56	-10534.2	1.59981	0.677904	0.00544
K9ZRL4	BOBOX	Heat shock 70kDa protein 1A OS=Bos indicus x Bos taurus OX=30522 GN=HSPA1A PE=2 SV=1	-3.51605	27282.3	45554.5	27474.9	46956.3	4541.41	11891.8	-18272.2	1.66974	0.739628	0.00558
V5HZA1	IXORI	Histone H2A OS=Ixodes ricinus OX=34613 PE=2 SV=1	-3.45977	1415.58	4940.21	1513.47	4137.15	634.9	2413.29	-3524.62	3.48987	1.80317	0.00613
A0A034WWS7	RHIMP	Secreted cement protein 2 (Fragment) OS=Rhipicephalus microplus OX=6941 PE=4 SV=1	3.43208	2.52192e+06	1.49319e+06	2.49245e+06	1.4919e+06	657295	327150	1.02873e+06	0.592085	-0.756125	0.00642
F1MDN4	BOVIN	60S acidic ribosomal protein P0 OS=Bos taurus OX=9913 GN=RPLP0 PE=3 SV=1	-3.40178	3087.61	10650.9	3137.11	10155.4	608.281	5411.95	-7563.29	3.44956	1.78641	0.00675
Q95M18	BOVIN	Endoplasmin OS=Bos taurus OX=9913 GN=HSP90B1 PE=2 SV=1	-3.39273	9881.56	17498.5	9956.64	17329.7	1316.28	5339.44	-7616.94	1.77082	0.824421	0.00685
D4QBB4	BOVIN	Globin A1 OS=Bos taurus OX=9913 GN=HBB PE=3 SV=1	-3.38471	33974.8	115543	33402	116065	9246.65	58301.5	-81568	3.40084	1.76589	0.00695
A0A224YL63	9ACAR	TIL domain containing protein OS=Rhipicephalus zambeziensis OX=60191 PE=4 SV=1	-3.37803	24146	32068.8	24628.3	30453.8	2841.81	4992.91	-7922.79	1.32812	0.409385	0.00703
A5PJE3	BOVIN	Fibrinogen alpha chain OS=Bos taurus OX=9913 GN=FGA PE=2 SV=1	-3.37083	343606	494381	334813	492136	106301	26540	-150775	1.4388	0.524868	0.00711
Q3ZCI4	BOVIN	6-phosphogluconate dehydrogenase, decarboxylating OS=Bos taurus OX=9913 GN=PGD PE=1 SV=2	-3.34182	3347.63	13028.9	3506.92	10839	648.192	7066.53	-9681.3	3.89199	1.96051	0.00747
B0JYL8	BOVIN	Cofilin 1 (Non-muscle) OS=Bos taurus OX=9913 GN=CFL1 PE=2 SV=1	-3.33778	7556.9	26059.9	7866.22	23803.8	1865.16	13450	-18503	3.44849	1.78596	0.00752
Q148J6	BOVIN	Actin-related protein 2/3 complex subunit 4 OS=Bos taurus OX=9913 GN=ARPC4 PE=1 SV=3	-3.33544	2819.67	10923.5	2716.63	10952.4	1158.97	5837.36	-8103.82	3.87403	1.95384	0.00755
A0A224YB78	9ACAR	Lipocalin OS=Rhipicephalus zambeziensis OX=60191 PE=4 SV=1	-3.30466	58912.9	98927.7	59080.3	99500	7699.7	28643	-40014.8	1.67922	0.747791	0.00795
F1MC11	BOVIN	Keratin, type I cytoskeletal 14 OS=Bos taurus OX=9913 GN=KRT14 PE=1 SV=2	-3.29841	948199	1.77975e+06	928363	1.78433e+06	187902	588255	-831555	1.87698	0.908416	0.00804
A0A224YTI7	9ACAR	Angiotensin-converting enzyme OS=Rhipicephalus zambeziensis OX=60191 PE=3 SV=1	3.28988	15182.1	12141.3	15261.1	11753.9	885.18	2083.82	3040.79	0.799712	-0.322448	0.00815
A0A1K0FUD3	BOVIN	Globin C1 OS=Bos taurus OX=9913 GN=GLNC1 PE=3 SV=1	-3.26716	62996.6	245306	62973.6	241250	17767.8	135523	-182310	3.89396	1.96124	0.00847
Q3SX33	BOVIN	Thy-1 cell surface antigen OS=Bos taurus OX=9913 GN=THY1 PE=1 SV=1	-3.2593	4130.94	19558	4280.95	19140.1	417.891	11586.4	-15427	4.7345	2.24321	0.00858
A0A088Q0F1	9CETA	Heat shock protein 90kDa alpha OS=Bos taurus x Bos grunniens OX=1167295 PE=2 SV=1	-3.23555	23829.2	48177.7	23797.3	48874.1	4568.94	17857.9	-24348.5	2.02179	1.01563	0.00894
G3MXK8	BOVIN	Proteinase 3 OS=Bos taurus OX=9913 GN=PRTN3 PE=1 SV=1	-3.22885	7571.95	18934.9	7168.74	19091.7	1543.89	8480.87	-11363	2.50067	1.32231	0.00904
A0A131YG55	RHIAP	Peptidoglycan-recognition protein OS=Rhipicephalus appendiculatus OX=34631 PE=3 SV=1	3.22839	1539.54	313.093	1561.57	300.92	885.013	287.524	1226.45	0.203368	-2.29784	0.00905
G5E5C8	BOVIN	Transaldolase OS=Bos taurus OX=9913 GN=TALDO1 PE=1 SV=1	-3.22662	1353.94	4024.55	1411.51	4386.53	402.334	1987.07	-2670.61	2.97246	1.57166	0.00907
A5PJY9	BOVIN	CPNE3 protein OS=Bos taurus OX=9913 GN=CPNE3 PE=1 SV=1	-3.21461	2894.98	6708.22	2842.27	6875	464.192	2868.33	-3813.25	2.31719	1.21238	0.00926
A5PJH7	BOVIN	LOC788112 protein OS=Bos taurus OX=9913 GN=LOC788112 PE=1 SV=1	-3.19575	10079.4	37343.8	10306.6	35348.8	1270.09	20859.1	-27264.4	3.70497	1.88946	0.00956
M0QVY0	BOVIN	Uncharacterized protein OS=Bos taurus OX=9913 GN=KRT6A PE=3 SV=1	-3.17736	243580	511640	244633	506057	18387.2	205833	-268060	2.1005	1.07073	0.00986
F1MUY2	BOVIN	Uncharacterized protein OS=Bos taurus OX=9913 GN=KRT6B PE=1 SV=1	-3.14661	37008.9	80613.8	37072.8	77662.1	6148.31	33383	-43604.9	2.17823	1.12315	0.01039
B9TUC9	BOVIN	Cathelicidin 7 OS=Bos taurus OX=9913 PE=3 SV=1	-3.13798	13082.5	40404.9	13582.3	38728.1	2081.61	21225.9	-27322.4	3.08847	1.62689	0.01055
P00921	BOVIN	Carbonic anhydrase 2 OS=Bos taurus OX=9913 GN=CA2 PE=1 SV=3	-3.13801	2583.7	6099.66	2614.34	6067.76	1084.06	2521.34	-3515.96	2.36082	1.23929	0.01055
H2CNR1	BOVIN	Peptidoglycan-recognition protein OS=Bos taurus OX=9913 GN=PGLYRP1 PE=3 SV=1	3.11634	658.913	64.8034	583.643	0	439.172	158.735	594.109	0.098349	-3.34595	0.01094
B0JYN9	BOVIN	Ras-related C3 botulinum toxin substrate 2 (Rho family, small GTP binding protein Rac2) OS=Bos taurus OX=9913 GN=RAC2 PE=2 SV=1	-3.10953	5916.97	16393	6037.64	13044.2	792.42	8214.22	-10476	2.77051	1.47015	0.01107
A0A131YF72	RHIAP	Glycine rich superfamily member OS=Rhipicephalus appendiculatus OX=34631 PE=4 SV=1	-3.10872	433890	604645	428596	608912	109300	78459.3	-170755	1.39354	0.478759	0.01108
I6XM79	9CETA	S100A8 protein OS=Bos taurus x Bos indicus OX=30523 GN=S100A8 PE=3 SV=1	-3.10235	46403.7	115729	46425.3	116221	2035.27	54698.7	-69325.5	2.49396	1.31844	0.01121
Q3T169	BOVIN	40S ribosomal protein S3 OS=Bos taurus OX=9913 GN=RPS3 PE=2 SV=1	-3.09892	7890.98	15393.1	8017.83	17296.1	2558	5349.84	-7502.13	1.95072	0.964009	0.01127
F1N650	BOVIN	Annexin OS=Bos taurus OX=9913 GN=ANXA1 PE=3 SV=1	-3.07538	139417	458655	138096	444275	9844.54	254077	-319238	3.2898	1.718	0.01173
Q5E956	BOVIN	Triosephosphate isomerase OS=Bos taurus OX=9913 GN=TPI1 PE=2 SV=3	-3.07408	5459.02	11773.3	5540.21	10910.5	1340.95	4849.34	-6314.26	2.15667	1.1088	0.01176
A0A224Y1X4	9ACAR	Pancreatic trypsin inhibitor (Fragment) OS=Rhipicephalus zambeziensis OX=60191 PE=4 SV=1	3.07214	5212.63	1897.37	5112.77	1907.45	2229.48	1420.07	3315.25	0.363995	-1.45801	0.0118
E1B8B5	BOVIN	Uncharacterized protein OS=Bos taurus OX=9913 PE=3 SV=2	-3.04653	4862.19	16595.5	4563.23	15017	1187.59	9358.82	-11733.3	3.41317	1.77111	0.01232
Q3ZC00	BOVIN	Lymphocyte cytosolic protein 1 (L-plastin) OS=Bos taurus OX=9913 GN=LCP1 PE=2 SV=1	-3.02151	11800.1	49937.2	11696.1	49795.5	2057.82	30848.5	-38137.1	4.23193	2.08132	0.01286
Q1JPB0	BOVIN	Leukocyte elastase inhibitor OS=Bos taurus OX=9913 GN=SERPINB1 PE=2 SV=2	-3.01508	62269.3	232960	61325.1	237497	4927.12	138583	-170690	3.74117	1.90349	0.013
Q5KR47	BOVIN	Tropomyosin alpha-3 chain OS=Bos taurus OX=9913 GN=TPM3 PE=2 SV=1	-3.01399	4478.91	10181	4404.72	9029.71	773.625	4569.09	-5702.08	2.27309	1.18466	0.01303
A0A224Y281	9ACAR	Pancreatic trypsin inhibitor OS=Rhipicephalus zambeziensis OX=60191 PE=4 SV=1	-2.99419	67850.3	83909.2	70456.9	83821.7	7607.48	10710.7	-16058.9	1.23668	0.306473	0.01348
A0A131YLU7	RHIAP	Aminopeptidase N OS=Rhipicephalus appendiculatus OX=34631 PE=4 SV=1	-2.98262	34958.2	45432.2	35408.2	41682.2	2977.28	8070.2	-10474.1	1.29962	0.378087	0.01375
B9UKM3	BOBOX	Cathelicidin 6 OS=Bos indicus x Bos taurus OX=30522 GN=CATHL6 PE=3 SV=1	-2.97746	2633.81	8150.47	2684.96	7952.87	528.549	4507.55	-5516.66	3.09455	1.62973	0.01387
O02717	BOVIN	Non-muscle myosin heavy chain (Fragment) OS=Bos taurus OX=9913 PE=2 SV=2	-2.97369	2066.52	5790.26	2139.4	4927.01	322.062	3050.36	-3723.73	2.80193	1.48642	0.01396
Q3ZBS7	BOVIN	Vitronectin OS=Bos taurus OX=9913 GN=VTN PE=1 SV=1	-2.96786	26189.6	37180.7	27055	37641.5	7820.16	4597.27	-10991.1	1.41968	0.505561	0.0141
P63103	BOVIN	14-3-3 protein zeta/delta OS=Bos taurus OX=9913 GN=YWHAZ PE=1 SV=1	-2.93841	12221.9	30222.3	12103.5	26974.9	5478.82	13969.3	-18000.4	2.4728	1.30614	0.01483
A0A0K8RP33	IXORI	Putative myosin regulatory light chain ef-hand protein superfamily (Fragment) OS=Ixodes ricinus OX=34613 PE=2 SV=1	-2.93695	4294.04	10015.2	4013.54	8930.18	625.076	4730.47	-5721.16	2.33235	1.22178	0.01486
J7K1V4	BOBOX	Lactoferrin OS=Bos indicus x Bos taurus OX=30522 PE=2 SV=1	-2.9241	133725	353184	131847	348660	6088.73	183738	-219459	2.64113	1.40115	0.01519
Q32S29	BOVIN	Histone H2B OS=Bos taurus OX=9913 GN=H2B PE=3 SV=1	-2.92204	145822	377439	140819	386531	31664.5	191561	-231617	2.58836	1.37204	0.01525
P32592	BOVIN	Integrin beta-2 OS=Bos taurus OX=9913 GN=ITGB2 PE=1 SV=1	-2.91675	6278.77	16438.5	6380.26	16536.5	663.321	8506.36	-10159.8	2.61811	1.38853	0.01539
A4IF76	BOVIN	MGC140461 protein OS=Bos taurus OX=9913 GN=MGC140461 PE=2 SV=1	-2.91504	1542.01	5098.43	1384.81	4586.95	571.459	2933.3	-3556.43	3.30637	1.72525	0.01543
Q3SYU2	BOVIN	Elongation factor 2 OS=Bos taurus OX=9913 GN=EEF2 PE=2 SV=3	-2.91227	11907.2	23902.2	12399.9	23122.3	2747.37	9707.6	-11995	2.00737	1.00531	0.0155
K9MNT8	BOVIN	Resistin transcript variant 1 OS=Bos taurus OX=9913 GN=RETN PE=2 SV=1	-2.90086	6818.41	21197.4	6796.23	20623.2	436.92	12133.8	-14379	3.10885	1.63638	0.01581
Q95L54	BOVIN	Annexin A8 OS=Bos taurus OX=9913 GN=ANXA8 PE=2 SV=1	-2.89149	21800.2	33512.7	22228	33035.5	2335.11	9643.42	-11712.5	1.53727	0.620366	0.01607
P60661	BOVIN	Myosin light polypeptide 6 OS=Bos taurus OX=9913 GN=MYL6 PE=2 SV=2	-2.881	14764.1	27754.9	15630.4	27302.4	3124.63	10593.9	-12990.8	1.87989	0.910651	0.01636
P81287	BOVIN	Annexin A5 OS=Bos taurus OX=9913 GN=ANXA5 PE=1 SV=3	-2.87743	5327.37	17525.2	5832.33	15392.3	975.007	10337.9	-12197.9	3.28966	1.71794	0.01646
Q9TTK8	BOVIN	Creatine kinase U-type, mitochondrial OS=Bos taurus OX=9913 GN=CKMT1 PE=2 SV=1	-2.86354	5385.49	10891.4	4647.32	10131.1	1526.1	4455.7	-5505.92	2.02236	1.01604	0.01685
G3MYU2	BOVIN	Keratin 77 OS=Bos taurus OX=9913 GN=KRT77 PE=1 SV=1	-2.83743	3829.67	9972.71	4201.58	9883.69	1427.63	5107.38	-6143.04	2.60406	1.38077	0.01763
P81947	BOVIN	Tubulin alpha-1B chain OS=Bos taurus OX=9913 PE=1 SV=2	-2.83672	17575.8	32762.9	16620.6	31620.5	4034.87	12477.9	-15187.2	1.8641	0.898477	0.01765
P62261	BOVIN	14-3-3 protein epsilon OS=Bos taurus OX=9913 GN=YWHAE PE=1 SV=1	-2.83385	3503.21	6756.39	3637.18	7029.8	1128.09	2575.74	-3253.18	1.92863	0.947575	0.01773
Q28133	BOVIN	Allergen Bos d 2 OS=Bos taurus OX=9913 PE=1 SV=1	-2.81503	227265	426488	227488	421042	69638.1	158751	-199223	1.87661	0.90813	0.01832
B7Q181	IXOSC	Cytochrome P450, putative OS=Ixodes scapularis OX=6945 GN=8034380 PE=4 SV=1	2.80776	16135.8	10219.6	16703.5	10552.4	4899.9	1621.57	5916.15	0.633352	-0.658921	0.01855
P13214	BOVIN	Annexin A4 OS=Bos taurus OX=9913 GN=ANXA4 PE=1 SV=2	-2.79548	4647.69	8245.42	4791.61	8211.24	967.616	3000.27	-3597.73	1.77409	0.827078	0.01894
X5F5B4	BOVIN	Serpin B4-like protein OS=Bos taurus OX=9913 PE=2 SV=1	-2.78754	43393	128455	42973.7	125088	4201.94	74627.8	-85061.7	2.96026	1.56573	0.0192
F1MVJ8	BOVIN	Olfactomedin 4 OS=Bos taurus OX=9913 GN=OLFM4 PE=4 SV=1	-2.78161	16937.5	44921.8	19860.4	45293.1	6414.5	23793.5	-27984.3	2.65221	1.4072	0.0194
P33046	BOVIN	Cathelicidin-4 OS=Bos taurus OX=9913 GN=CATHL4 PE=1 SV=1	-2.77959	41728.5	70983.4	41974.5	71664.7	3855.68	25490.7	-29254.9	1.70108	0.766448	0.01946
Q9BGI1	BOVIN	Peroxiredoxin-5, mitochondrial OS=Bos taurus OX=9913 GN=PRDX5 PE=2 SV=2	-2.77033	1314.48	7226.44	1292.34	6277.92	753.744	5172.66	-5911.96	5.49756	2.45879	0.01978
A0A224Y271	9ACAR	Pancreatic trypsin inhibitor OS=Rhipicephalus zambeziensis OX=60191 PE=4 SV=1	2.76331	3412.98	1909.92	3602.09	1909.11	974.148	908.963	1503.05	0.559606	-0.837516	0.02002
G3MXE3	BOVIN	Androgen binding protein beta-like precursor OS=Bos taurus OX=9913 GN=LOC785756 PE=4 SV=1	-2.76059	5958.23	15891.9	5249.21	14977.3	1765.13	8635.68	-9933.69	2.66722	1.41534	0.02011
Q4PM69	IXOSC	Histone H4 OS=Ixodes scapularis OX=6945 GN=8030709 PE=2 SV=1	-2.75468	144340	398670	142729	398234	27155.1	224517	-254330	2.76201	1.46572	0.02031
B9UKL8	BOVIN	Cathelicidin 5 OS=Bos taurus OX=9913 GN=CATHL5 PE=3 SV=1	-2.75229	7817.47	16706.2	7521.44	16140.6	1387.25	7788.24	-8888.72	2.13703	1.09561	0.0204
A0A140T894	BOVIN	14-3-3 protein beta/alpha OS=Bos taurus OX=9913 GN=YWHAB PE=3 SV=1	-2.74228	1916.26	3980.93	1838.82	4032.73	320.503	1816.17	-2064.68	2.07745	1.05482	0.02075
Q2KJD0	BOVIN	Tubulin beta-5 chain OS=Bos taurus OX=9913 GN=TUBB5 PE=2 SV=1	-2.73599	7985.03	14519.6	7972.85	12549.9	1390.13	5682.7	-6534.53	1.81835	0.862628	0.02098
Q0VCX2	BOVIN	Endoplasmic reticulum chaperone BiP OS=Bos taurus OX=9913 GN=HSPA5 PE=2 SV=1	-2.73438	1909.89	2831.13	2107.85	2728.33	564.848	601.658	-921.236	1.48235	0.567885	0.02103
F1MSZ6	BOVIN	Antithrombin-III OS=Bos taurus OX=9913 GN=SERPINC1 PE=3 SV=1	-2.71818	10426.8	14182.2	10722.5	14424.1	1805.2	2862.47	-3755.37	1.36016	0.443781	0.02163
A0A131XKB4	9ACAR	Putative puromycin-sensitive aminopeptidase (Fragment) OS=Hyalomma excavatum OX=257692 PE=2 SV=1	-2.70682	17731.9	25623.4	16630.8	26277.1	2347.73	6744.36	-7891.52	1.44505	0.531117	0.02205
Q71UA5	BOVIN	Neutrophil beta-defensin 12 (Fragment) OS=Bos taurus OX=9913 GN=NBD12 PE=4 SV=1	-2.70093	9519.47	24482.4	9321.56	22109.5	1140.51	13521.9	-14962.9	2.57182	1.36279	0.02228
F1MQ37	BOVIN	Myosin heavy chain 9 OS=Bos taurus OX=9913 GN=MYH9 PE=1 SV=2	-2.69208	38307.6	90865.5	38159	89691.5	3952.67	47658	-52557.8	2.37199	1.2461	0.02262
G3X757	BOVIN	Transitional endoplasmic reticulum ATPase OS=Bos taurus OX=9913 GN=VCP PE=3 SV=1	-2.68856	813.523	1799.96	767.227	1915.25	290.15	850.599	-986.442	2.21256	1.14571	0.02276
P19120	BOVIN	Heat shock cognate 71 kDa protein OS=Bos taurus OX=9913 GN=HSPA8 PE=1 SV=2	-2.68142	2912.35	7040.97	3438.53	7284.72	1485.24	3466.74	-4128.62	2.41762	1.27359	0.02304
Q92176	BOVIN	Coronin-1A OS=Bos taurus OX=9913 GN=CORO1A PE=1 SV=3	-2.67783	11698.6	34905.6	9924.68	32058.5	6090.15	20335.7	-23207	2.98373	1.57712	0.02318
A7MB62	BOVIN	Actin-related protein 2 OS=Bos taurus OX=9913 GN=ACTR2 PE=1 SV=1	-2.67768	1006.71	2464.59	958.976	2188.27	302.825	1298.8	-1457.88	2.44815	1.29169	0.02319
F1MIW8	BOVIN	Desmoglein-1 OS=Bos taurus OX=9913 GN=DSG1 PE=4 SV=2	-2.67556	41498	65754.7	42464.5	65091.8	5511.24	21512.4	-24256.7	1.58453	0.664052	0.02327
A6QLB7	BOVIN	Adenylyl cyclase-associated protein OS=Bos taurus OX=9913 GN=CAP1 PE=1 SV=1	-2.66844	4680.51	15144.5	4525.82	14147.1	875.873	9565.39	-10464	3.23565	1.69406	0.02356
G3N0V2	BOVIN	Keratin 1 OS=Bos taurus OX=9913 GN=KRT1 PE=1 SV=1	-2.66463	787015	1.62086e+06	774096	1.61468e+06	164764	748607	-833848	2.05951	1.0423	0.02371
Q5E9B7	BOVIN	Chloride intracellular channel protein 1 OS=Bos taurus OX=9913 GN=CLIC1 PE=2 SV=3	-2.64823	3028.34	6440.54	2783.58	6192.79	697.793	3078.02	-3412.2	2.12676	1.08866	0.02439
Q3ZBD7	BOVIN	Glucose-6-phosphate isomerase OS=Bos taurus OX=9913 GN=GPI PE=2 SV=4	-2.63227	5752.71	12611	5924.34	9326.73	1146.47	6278.21	-6858.25	2.19218	1.13236	0.02506
G3N2H4	BOVIN	Azurocidin 1 OS=Bos taurus OX=9913 GN=AZU1 PE=1 SV=1	-2.63068	114218	282553	118973	279178	16088.6	155913	-168335	2.47381	1.30673	0.02513
Q687I9	BOVIN	Purine nucleoside phosphorylase OS=Bos taurus OX=9913 GN=EDIP PE=2 SV=1	-2.60742	3310.73	8766.37	3409.64	7407.65	1352.29	4943.57	-5455.64	2.64787	1.40483	0.02616
P00735	BOVIN	Prothrombin OS=Bos taurus OX=9913 GN=F2 PE=1 SV=2	2.59627	24028.9	18308.5	23328.6	19092.7	1585.21	5158.97	5720.44	0.761936	-0.392259	0.02666
Q08D91	BOVIN	Keratin, type II cytoskeletal 75 OS=Bos taurus OX=9913 GN=KRT75 PE=2 SV=1	-2.59471	451.263	1161.5	394.038	1120.79	259.453	618.258	-710.241	2.5739	1.36395	0.02673
Q148J4	BOVIN	RAB2A, member RAS oncogene family OS=Bos taurus OX=9913 GN=RAB2A PE=2 SV=1	-2.5878	613.041	1351.86	449.462	1273.66	451.998	533.627	-738.817	2.20517	1.14089	0.02705
E9RHW1	BOVIN	Heat shock 27kDa protein 1 OS=Bos taurus OX=9913 GN=HSPB1 PE=2 SV=1	-2.58135	131898	164258	131535	156911	15846.2	26301.6	-32359.3	1.24533	0.316534	0.02735
A0A140T897	BOVIN	Serum albumin OS=Bos taurus OX=9913 GN=ALB PE=3 SV=1	-2.57281	109225	137981	109131	140581	4159.75	27060.3	-28756.4	1.26328	0.337172	0.02776
A0A034WZ42	RHIMP	Hemelipoprotein HeLp (Fragment) OS=Rhipicephalus microplus OX=6941 PE=4 SV=1	2.57283	128906	15438.8	124192	16020.7	107989	2862.89	113467	0.119768	-3.06168	0.02776
B0JYN6	BOVIN	Alpha-2-HS-glycoprotein OS=Bos taurus OX=9913 GN=AHSG PE=2 SV=1	-2.5655	13511.1	19331	14485	20201.6	3185.52	4552.96	-5819.89	1.43075	0.516771	0.02811
Q2HJ49	BOVIN	Moesin OS=Bos taurus OX=9913 GN=MSN PE=2 SV=3	-2.55942	904.731	2448.83	973.222	2127.83	593.543	1353.35	-1544.1	2.7067	1.43653	0.0284
F1MFW9	BOVIN	Keratin 24 OS=Bos taurus OX=9913 GN=KRT24 PE=3 SV=2	-2.55612	9226.51	14094.1	8648.12	14013.5	2937.99	3623.03	-4867.62	1.52757	0.611238	0.02856
P63243	BOVIN	Receptor of activated protein C kinase 1 OS=Bos taurus OX=9913 GN=RACK1 PE=2 SV=3	-2.55245	995.768	2574.71	944.16	2438.03	394.419	1463.02	-1578.94	2.58565	1.37053	0.02874
Q3MHN2	BOVIN	Complement component C9 OS=Bos taurus OX=9913 GN=C9 PE=2 SV=1	-2.54447	1261.05	3436.68	1340.95	2990.95	466.891	2041.72	-2175.63	2.72526	1.44639	0.02914
Q56JW2	BOVIN	Placenta-specific 8 OS=Bos taurus OX=9913 GN=PLAC8 PE=2 SV=1	-2.53837	13363.8	28432.3	13274.9	28276.5	4292.69	13892.8	-15068.5	2.12756	1.0892	0.02945
L7LTJ2	9ACAR	Putative bitil peptide OS=Rhipicephalus pulchellus OX=72859 PE=2 SV=1	-2.52996	9479.99	13316.4	9700.17	12359.7	1248.81	3498.11	-3836.36	1.40468	0.490241	0.02987
E1BM91	BOVIN	Desmoglein 3 OS=Bos taurus OX=9913 GN=DSG3 PE=4 SV=1	-2.52667	4139.68	6355.96	4595.87	6403.35	1229.77	1761.84	-2216.28	1.53537	0.61859	0.03004
E1BF48	BOVIN	CD177 molecule OS=Bos taurus OX=9913 GN=CD177 PE=1 SV=2	-2.51722	16458.2	41525.5	15805.2	39973.1	2148.14	24298.1	-25067.3	2.52309	1.33519	0.03053
E1BF59	BOVIN	Plectin OS=Bos taurus OX=9913 GN=PLEC PE=1 SV=2	-2.51201	30166.3	41940.5	29839.5	42445.4	6107.62	9721.76	-11774.1	1.39031	0.475404	0.03081
A0A224YEN6	9ACAR	Glycine rich superfamily member (Fragment) OS=Rhipicephalus zambeziensis OX=60191 PE=4 SV=1	2.50752	4327.09	1357.26	4192.92	997.014	2641.9	1198.63	2969.83	0.313666	-1.6727	0.03104
L7M1K6	9ACAR	Putative glycine rich protein OS=Rhipicephalus pulchellus OX=72859 PE=2 SV=1	-2.49898	77189.8	184478	77006.2	182988	23494.9	102506	-107288	2.38993	1.25697	0.0315
Q24LN2	BOVIN	Integrin alpha M OS=Bos taurus OX=9913 GN=ITGAM PE=2 SV=1	-2.48419	8495.53	16430.2	8201.75	14294.9	1263.69	7721.13	-7934.7	1.93399	0.951577	0.03231
Q148H7	BOVIN	Keratin, type II cytoskeletal 79 OS=Bos taurus OX=9913 GN=KRT79 PE=2 SV=1	-2.47601	152905	296643	149792	295854	31364.1	138696	-143738	1.94005	0.956091	0.03277
A0A224YR78	9ACAR	TIL domain containing protein OS=Rhipicephalus zambeziensis OX=60191 PE=4 SV=1	-2.47048	9257.47	11165.8	9274.09	11280.5	1396.67	1276.49	-1908.33	1.20614	0.270397	0.03308
Q2HJ60	BOVIN	Heterogeneous nuclear ribonucleoproteins A2/B1 OS=Bos taurus OX=9913 GN=HNRNPA2B1 PE=2 SV=1	-2.46761	7934.51	18724.4	7883.55	18346.5	2564.96	10399	-10789.9	2.35987	1.23871	0.03324
E1B8N6	BOVIN	Lamin B1 OS=Bos taurus OX=9913 GN=LMNB1 PE=1 SV=2	-2.46692	1344.54	4164.08	1322.93	3307.35	401.3	2770.71	-2819.54	3.09704	1.63089	0.03328
A0A034WXN6	RHIMP	Hemelipoprotein HeLp 2 (Fragment) OS=Rhipicephalus microplus OX=6941 PE=4 SV=1	2.46048	32044.6	6355.84	31480	5405.73	25464.5	2364.38	25688.8	0.198343	-2.33393	0.03365
F1N5L6	BOVIN	Desmocollin-3 OS=Bos taurus OX=9913 GN=DSC3 PE=4 SV=2	-2.45886	14579	21858.2	14672.9	19817.3	4004.86	6045.27	-7279.22	1.49929	0.584283	0.03374
G3MWP1	BOVIN	Elastase, neutrophil expressed OS=Bos taurus OX=9913 GN=ELANE PE=1 SV=1	-2.45605	32282.5	64928.5	33918.3	61093.9	4898.7	32188.2	-32646	2.01126	1.0081	0.0339
A0A224Y1I4	9ACAR	Antigen 5 family member OS=Rhipicephalus zambeziensis OX=60191 PE=3 SV=1	-2.44164	35641	59025.7	35494.9	57850.2	10352.3	21052.1	-23384.7	1.65612	0.727804	0.03475
F2Z4I6	BOVIN	Histone H2A OS=Bos taurus OX=9913 GN=HIST2H2AC PE=3 SV=1	-2.42729	5500.18	19029.4	5089.71	19199.1	3442.62	13211.8	-13529.2	3.45978	1.79068	0.03561
E1BI98	BOVIN	Collagen type VI alpha 1 chain OS=Bos taurus OX=9913 GN=COL6A1 PE=1 SV=1	-2.42474	9701.44	24117.3	9587.67	23092.2	1543.43	14481	-14415.8	2.48595	1.3138	0.03577
F1MM32	BOVIN	Sulfhydryl oxidase OS=Bos taurus OX=9913 GN=QSOX1 PE=4 SV=2	-2.4234	1867.71	5113.23	1771.08	3818.79	536.976	3236.21	-3245.51	2.73769	1.45296	0.03585
B0JYN3	BOVIN	L-lactate dehydrogenase OS=Bos taurus OX=9913 GN=LDHB PE=2 SV=1	-2.41069	4072.53	10427.8	4551.08	9627.48	1263.08	6332.85	-6355.29	2.56053	1.35644	0.03664
Q0VCM4	BOVIN	Glycogen phosphorylase, liver form OS=Bos taurus OX=9913 GN=PYGL PE=2 SV=1	-2.40243	3102.33	7173.64	3061.71	5709.52	728.335	4086.67	-4071.31	2.31234	1.20935	0.03716
Q28050	BOVIN	Protein S100-A7 OS=Bos taurus OX=9913 GN=S100A7 PE=1 SV=1	-2.40166	28383.7	70123.9	27335.9	69915.8	8289.36	41756.7	-41740.2	2.47057	1.30484	0.03721
Q3MHL4	BOVIN	Adenosylhomocysteinase OS=Bos taurus OX=9913 GN=AHCY PE=2 SV=3	-2.355	5545.87	10733.6	6306.32	10874	2156.67	4946.16	-5187.75	1.93543	0.952651	0.0403
P48616	BOVIN	Vimentin OS=Bos taurus OX=9913 GN=VIM PE=1 SV=3	-2.34904	73738.7	173084	74292.1	161056	6317.18	103400	-99344.9	2.34726	1.23098	0.04071
F1N2R1	BOVIN	Stomatin OS=Bos taurus OX=9913 GN=STOM PE=1 SV=2	-2.34583	7249.64	18207.4	7459.92	19194.8	2433.42	11180.2	-10957.8	2.51149	1.32854	0.04093
A0A131YNG2	RHIAP	Pancreatic trypsin inhibitor OS=Rhipicephalus appendiculatus OX=34631 PE=4 SV=1	2.34564	3011.47	1912.57	3092.27	2063.78	541.049	1011.99	1098.89	0.635097	-0.654951	0.04094
F1MD73	BOVIN	Uncharacterized protein OS=Bos taurus OX=9913 PE=1 SV=2	-2.34441	4781.12	12135.4	4920.74	12354.2	1299.44	7573.2	-7354.23	2.53818	1.3438	0.04103
F1MKG2	BOVIN	Collagen type VI alpha 2 chain OS=Bos taurus OX=9913 GN=COL6A2 PE=1 SV=2	-2.33516	20750.2	45753.7	21507.4	42154.8	4673.03	25808	-25003.5	2.20498	1.14077	0.04168
E1BHJ0	BOVIN	Profilin OS=Bos taurus OX=9913 PE=3 SV=1	-2.30966	9761.68	26232.6	9750.3	23824.9	2402.14	17302.1	-16470.9	2.6873	1.42616	0.04353
E1BH06	BOVIN	Uncharacterized protein OS=Bos taurus OX=9913 GN=LOC617696 PE=1 SV=2	-2.30513	17412.4	21335.9	17248	21880.8	2102.58	3600.2	-3923.5	1.22533	0.293168	0.04387
Q862H7	BOVIN	Protein S100 (Fragment) OS=Bos taurus OX=9913 GN=S100A11 PE=2 SV=1	-2.3026	2529	5462.71	2486.48	4891.7	788.665	3019.57	-2933.71	2.16003	1.11105	0.04406
H9KUV3	BOVIN	Uncharacterized protein OS=Bos taurus OX=9913 GN=LOC619131 PE=3 SV=1	-2.30049	1740.94	3392.33	2056.87	3809.51	1080.03	1387.57	-1651.4	1.94857	0.962414	0.04422
A6H7J6	BOVIN	Protein disulfide-isomerase OS=Bos taurus OX=9913 GN=P4HB PE=1 SV=1	-2.28779	2734.29	4982.96	2843.72	5533.41	1014.67	2183.35	-2248.67	1.82239	0.865835	0.04518
A0A131ZAV6	RHIAP	Reprolysin (Fragment) OS=Rhipicephalus appendiculatus OX=34631 PE=4 SV=1	-2.28727	3983.46	6416.95	3831	6848.01	750.228	2495.76	-2433.49	1.6109	0.687866	0.04522
A6QPT4	BOVIN	MPO protein OS=Bos taurus OX=9913 GN=MPO PE=1 SV=1	-2.25478	123093	273706	121563	273406	35897.8	159632	-150613	2.22357	1.15288	0.04779
A7Z057	BOVIN	14-3-3 protein gamma OS=Bos taurus OX=9913 GN=YWHAG PE=2 SV=1	-2.2516	1095.72	4169.8	896.916	3501.31	687.743	3272.79	-3074.08	3.80554	1.9281	0.04805
P79105	BOVIN	Protein S100-A12 OS=Bos taurus OX=9913 GN=S100A12 PE=1 SV=3	-2.25065	19309.6	44361.1	19400.3	43182.3	1332.14	27232.1	-25051.5	2.29736	1.19998	0.04813
E1B6Z6	BOVIN	Lipocalin 2 OS=Bos taurus OX=9913 GN=LCN2 PE=1 SV=2	-2.23477	44263.3	112019	45114.5	111722	3578.47	74179.3	-67755.5	2.53074	1.33956	0.04944
A7Z014	BOVIN	TKT protein OS=Bos taurus OX=9913 GN=TKT PE=1 SV=1	-2.23222	4390.69	10392.7	4218.62	9672.44	1232	6469.94	-6002.01	2.36699	1.24305	0.04965
G3MWP9	BOVIN	Uncharacterized protein OS=Bos taurus OX=9913 GN=AOX4 PE=4 SV=1	-2.2188	3584.12	8086.47	3347.8	6597.55	894.775	4889.25	-4502.34	2.25619	1.17389	0.0508
F1MUZ9	BOVIN	60 kDa heat shock protein, mitochondrial OS=Bos taurus OX=9913 GN=HSPD1 PE=1 SV=1	-2.21072	1443.77	4305.61	1638.41	3987.23	517.835	3128.38	-2861.85	2.98221	1.57638	0.0515
A5D7D1	BOVIN	Alpha-actinin-4 OS=Bos taurus OX=9913 GN=ACTN4 PE=2 SV=1	-2.19606	10804.1	17284.8	11027.8	15268.7	2274.7	6861.38	-6480.71	1.59984	0.677926	0.05279
E1BEQ4	BOVIN	Uncharacterized protein OS=Bos taurus OX=9913 GN=LOC505658 PE=3 SV=2	-2.18092	48037.1	98312.5	47426.1	100090	4017.4	56323.5	-50275.4	2.04659	1.03323	0.05416
A0A131YIB7	RHIAP	Uncharacterized protein OS=Rhipicephalus appendiculatus OX=34631 PE=4 SV=1	2.17097	7146.81	4582.25	7058.14	5015.66	1582.54	2422.48	2564.56	0.64116	-0.641244	0.05508
P81948	BOVIN	Tubulin alpha-4A chain OS=Bos taurus OX=9913 GN=TUBA4A PE=1 SV=2	-2.16926	7297.79	12312.5	7255.71	12546	2783.91	4930.9	-5014.68	1.68715	0.754589	0.05524
B9TUB7	BOBOX	Cathelicidin 2 (Fragment) OS=Bos indicus x Bos taurus OX=30522 PE=3 SV=1	-2.16781	1945.46	3701.71	2117.01	3680.45	825.702	1804.52	-1756.26	1.90275	0.928084	0.05537
F1MF56	BOVIN	Matrix metalloproteinase-9 OS=Bos taurus OX=9913 GN=MMP9 PE=3 SV=1	-2.16717	16158.2	22750.4	16595.4	22748.5	2317.3	7081.43	-6592.17	1.40798	0.493623	0.05543
B7PAR6	IXOSC	Heat shock protein, putative OS=Ixodes scapularis OX=6945 GN=8027107 PE=3 SV=1	2.16665	3089.1	2111.33	2988.44	2081.69	651.195	893.236	977.769	0.683478	-0.549033	0.05548
A0A0B4PMF7	RHIMP	Peptidoglycan recognition protein (Fragment) OS=Rhipicephalus microplus OX=6941 GN=PGRP-S PE=2 SV=1	2.13978	10202.3	7041.3	10353.3	6705.2	3447.98	1097.86	3161.02	0.690167	-0.534983	0.05806
E1BB91	BOVIN	Collagen type VI alpha 3 chain OS=Bos taurus OX=9913 GN=COL6A3 PE=1 SV=1	-2.10695	7503	12080.3	7918.71	12291.3	1095.96	5207.44	-4577.35	1.61007	0.687123	0.06136
Q1JPK9	BOVIN	Actin related protein 2/3 complex subunit 1B (Fragment) OS=Bos taurus OX=9913 GN=ARPC1B PE=2 SV=1	-2.09826	2391.87	5334.03	2266.23	5316.4	793.815	3341.67	-2942.16	2.23007	1.15709	0.06226
F1MC48	BOVIN	IQ motif containing GTPase activating protein 1 OS=Bos taurus OX=9913 GN=IQGAP1 PE=1 SV=2	-2.09214	9617.17	18605.2	9574.63	16915.6	1871.09	10355.5	-8987.98	1.93458	0.952018	0.0629
A0A131ZCP1	RHIAP	Glycine rich superfamily member (Fragment) OS=Rhipicephalus appendiculatus OX=34631 PE=4 SV=1	2.08225	123861	62824.4	124585	56769.3	42660.9	57753.6	61036.4	0.507218	-0.979322	0.06396
Q0VC36	BOVIN	14-3-3 protein sigma OS=Bos taurus OX=9913 GN=SFN PE=2 SV=1	-2.07422	22821.8	33721.2	22094.6	31988.4	3800.55	12297.5	-10899.5	1.47759	0.563247	0.06482
F1ME65	BOVIN	Cytoskeleton associated protein 4 OS=Bos taurus OX=9913 GN=CKAP4 PE=1 SV=1	-2.05538	338.303	703.767	339.381	761.867	109.302	421.602	-365.465	2.08029	1.05678	0.0669
E1BKA1	BOVIN	Protein S100 OS=Bos taurus OX=9913 GN=LOC786350 PE=1 SV=2	-2.03175	10530.1	17231.9	10785.6	14457.3	1414.81	7954.88	-6701.79	1.63644	0.710564	0.0696
F1MJB5	BOVIN	Uncharacterized protein OS=Bos taurus OX=9913 PE=1 SV=2	-2.02742	2167.53	6387.33	2177.63	5621.17	1021.05	4994.99	-4219.81	2.94683	1.55916	0.07011
A4ZZF8	BOVIN	Alpha-actinin 1 OS=Bos taurus OX=9913 GN=ACTN1 PE=2 SV=1	-2.0113	6586.68	9809.12	5847.5	10849.3	2208.78	3243.89	-3222.43	1.48923	0.574571	0.07202
A5D7J6	BOVIN	CALR protein OS=Bos taurus OX=9913 GN=CALR PE=2 SV=1	-2.00602	1259.19	2118.88	1322.53	2208.73	573.717	879.092	-859.687	1.68273	0.750803	0.07266
L7LRS6	9ACAR	Putative bitil peptide OS=Rhipicephalus pulchellus OX=72859 PE=2 SV=1	1.9885	24209.6	18351.4	24429.6	18131.4	2378.18	6813.21	5858.25	0.75802	-0.399692	0.07481
A4IFU0	BOVIN	PRG3 protein OS=Bos taurus OX=9913 GN=PRG3 PE=2 SV=1	-1.94306	4187.78	9724.39	4273.63	7202.6	727.958	6941.57	-5536.61	2.32209	1.21542	0.08067
G8JKX6	BOVIN	Tetraspanin OS=Bos taurus OX=9913 GN=CD9 PE=3 SV=1	-1.90756	10543.7	14948.3	10828.9	13709.1	1307.78	5502.73	-4404.64	1.41775	0.503606	0.08555
G5E502	BOVIN	Lysozyme OS=Bos taurus OX=9913 GN=LOC781146 PE=3 SV=1	-1.90266	2270.33	6181.48	2250.61	3847.07	1386.64	4840.53	-3911.15	2.72272	1.44505	0.08624
A0A131YR61	RHIAP	Glycine rich superfamily member OS=Rhipicephalus appendiculatus OX=34631 PE=4 SV=1	1.90015	175584	148006	172906	152962	20168.1	29276.5	27578	0.842935	-0.246506	0.0866
Q17QL7	BOVIN	KRT15 protein OS=Bos taurus OX=9913 GN=KRT15 PE=1 SV=2	-1.89689	8229.34	13256	8016.98	10874.8	2667.83	5917.44	-5026.66	1.61082	0.687796	0.08707
I6X9I8	BOVIN	Annexin OS=Bos taurus OX=9913 PE=2 SV=1	-1.88973	397.568	1234.2	381.721	1118.19	188.174	1068	-836.63	3.10437	1.6343	0.0881
G3MXG6	BOVIN	Uncharacterized protein OS=Bos taurus OX=9913 PE=4 SV=1	1.88752	1616.36	925.005	1825.66	907.38	642.983	625.724	691.356	0.572276	-0.805217	0.08842
F1N169	BOVIN	Filamin A OS=Bos taurus OX=9913 GN=FLNA PE=1 SV=2	-1.87487	11770.8	27653.4	11402.6	20944.5	3867.2	20386.9	-15882.6	2.34933	1.23225	0.09028
Q2KJF1	BOVIN	Alpha-1B-glycoprotein OS=Bos taurus OX=9913 GN=A1BG PE=1 SV=1	-1.86314	20189.9	25658.9	20161.6	26433.7	3861.21	6065.35	-5468.95	1.27088	0.345823	0.09204
F1MYG5	BOVIN	Lamin A/C OS=Bos taurus OX=9913 GN=LMNA PE=1 SV=1	-1.85983	52064	59571.7	53160.5	59174.9	9261.16	3464.65	-7507.71	1.1442	0.194341	0.09254
P31976	BOVIN	Ezrin OS=Bos taurus OX=9913 GN=EZR PE=1 SV=2	-1.85374	3637.41	6558	3625.53	6211.91	717.29	3791.95	-2920.59	1.80293	0.850344	0.09347
Q3T0S6	BOVIN	60S ribosomal protein L8 OS=Bos taurus OX=9913 GN=RPL8 PE=2 SV=3	-1.85337	1836.52	3108.3	1386.23	3451.14	876.416	1434.26	-1271.78	1.69249	0.759148	0.09353
G8JKW7	BOVIN	Uncharacterized protein OS=Bos taurus OX=9913 GN=SERPINA3 PE=3 SV=1	-1.84837	4967.66	7498.28	4867.02	6912.82	1602.28	2946.09	-2530.62	1.50942	0.593993	0.0943
A0A224YDB2	9ACAR	Pancreatic trypsin inhibitor OS=Rhipicephalus zambeziensis OX=60191 PE=4 SV=1	1.83434	7305.86	5327.12	7281.94	5500.16	2015.56	1708.59	1978.74	0.729158	-0.455697	0.09649
F1N7Y8	BOVIN	Dermokine OS=Bos taurus OX=9913 GN=DMKN PE=4 SV=2	1.80305	2581.96	1543.09	2602.93	1073.34	184.528	1399.21	1038.87	0.597642	-0.742645	0.10155
Q3MHK9	BOVIN	Fascin OS=Bos taurus OX=9913 GN=FSCN1 PE=1 SV=1	1.78076	4818.4	2959.25	4429.89	2645.46	2357.02	992.17	1859.15	0.614156	-0.703323	0.1053
Q3SZ54	BOVIN	Eukaryotic initiation factor 4A-I OS=Bos taurus OX=9913 GN=EIF4A1 PE=2 SV=1	-1.77996	3034.17	4985.4	3027.75	5200.48	739.444	2581.35	-1951.23	1.64308	0.716406	0.10543
L7MD06	9ACAR	Putative monolaris (Fragment) OS=Rhipicephalus pulchellus OX=72859 PE=2 SV=1	-1.75673	2404.58	3046.31	2319.98	2787.25	454.969	770.489	-641.729	1.26688	0.341278	0.10948
E1BCN3	BOVIN	Peptidyl arginine deiminase 4 OS=Bos taurus OX=9913 GN=PADI4 PE=4 SV=2	-1.75146	2938.1	4764.79	2843.14	4491.62	480.441	2509.13	-1826.7	1.62173	0.697532	0.11042
A6QNX5	BOVIN	Keratin, type II cytoskeletal 78 OS=Bos taurus OX=9913 GN=KRT78 PE=2 SV=1	-1.743	4296.56	6986.78	4284.65	7233.44	3302.15	1840.96	-2690.22	1.62613	0.701445	0.11194
G3MKF8	9ACAR	Tubulin beta chain OS=Amblyomma maculatum OX=34609 PE=2 SV=1	-1.70646	1158.5	2717.69	1220.39	2018.96	821.02	2082.07	-1559.2	2.34588	1.23013	0.11873
G5E631	BOVIN	DEAD-box helicase 3, X-linked OS=Bos taurus OX=9913 GN=DDX3X PE=1 SV=1	-1.69244	676.119	2181.61	722.531	1610.37	180.781	2171.41	-1505.49	3.22667	1.69004	0.12143
Q3T087	BOVIN	60S ribosomal protein L11 OS=Bos taurus OX=9913 GN=RPL11 PE=2 SV=3	-1.66169	1349.6	2486.59	1371.74	1900.25	525.436	1591.54	-1136.99	1.84247	0.881638	0.12756
F1MIN1	BOVIN	Voltage-dependent anion-selective channel protein 1 OS=Bos taurus OX=9913 GN=VDAC1 PE=1 SV=2	-1.65305	4298.32	6643.15	3732.61	5775.84	1525.96	3121.55	-2344.83	1.54552	0.628094	0.12933
L7M046	9ACAR	Putative cuticular protein OS=Rhipicephalus pulchellus OX=72859 PE=2 SV=1	1.64572	23630.4	19639.9	22904.6	19618.4	5194.17	2880.45	3990.45	0.831131	-0.266853	0.13085
Q2KJ75	BOVIN	Plastin 3 (T isoform) OS=Bos taurus OX=9913 GN=PLS3 PE=2 SV=1	-1.62908	822.084	1513.57	645.883	1233.3	449.666	937.444	-691.481	1.84113	0.880592	0.13435
Q3T0Y5	BOVIN	Proteasome subunit alpha type-2 OS=Bos taurus OX=9913 GN=PSMA2 PE=1 SV=3	-1.59378	390.252	1378.17	315.631	652.797	170.327	1508.76	-987.919	3.53149	1.82028	0.14207
Q58DR9	BOVIN	Malate dehydrogenase OS=Bos taurus OX=9913 GN=MDH2 PE=2 SV=1	-1.58515	2138.71	3696.87	2280.63	2862.86	578.255	2337.32	-1558.16	1.72855	0.789564	0.14402
Q58DQ3	BOVIN	60S ribosomal protein L6 OS=Bos taurus OX=9913 GN=RPL6 PE=2 SV=3	-1.57975	966.356	1828.22	881.694	1587.74	643.529	1171.21	-861.861	1.89187	0.91981	0.14524
G3X748	BOVIN	POF1B, actin binding protein OS=Bos taurus OX=9913 GN=POF1B PE=4 SV=1	-1.5759	4610.81	10662.8	4511.99	7433.03	720.3	9379.22	-6051.97	2.31256	1.20949	0.14613
O46375	BOVIN	Transthyretin OS=Bos taurus OX=9913 GN=TTR PE=1 SV=1	1.57541	983.17	703.814	1139.38	706.892	397.706	174.617	279.356	0.715862	-0.482247	0.14624
G3X6N3	BOVIN	Serotransferrin OS=Bos taurus OX=9913 GN=TF PE=1 SV=1	-1.57316	92891.4	121637	94626.6	117891	24373.9	37540.7	-28746.1	1.30946	0.388971	0.14676
A4FUA8	BOVIN	F-actin-capping protein subunit alpha-1 OS=Bos taurus OX=9913 GN=CAPZA1 PE=2 SV=1	-1.53617	5996.6	9530.53	6556.88	8834.53	2243.7	5169.05	-3533.93	1.58932	0.668412	0.15551
F1MHQ4	BOVIN	Fatty acid-binding protein, adipocyte OS=Bos taurus OX=9913 GN=FABP4 PE=3 SV=2	-1.53533	7838.54	9455.56	7856.97	10114.5	1465.22	2123.35	-1617.02	1.20629	0.270578	0.15571
L7LTA8	9ACAR	Putative group ii salivary lipocalin OS=Rhipicephalus pulchellus OX=72859 PE=2 SV=1	-1.53303	171282	200293	175653	199224	9572.84	45354.3	-29010.7	1.16937	0.225736	0.15627
A5D7E8	BOVIN	Protein disulfide-isomerase OS=Bos taurus OX=9913 GN=PDIA3 PE=2 SV=1	-1.53193	6547.78	8645.52	6521.5	8707.11	729.869	3273.81	-2097.73	1.32037	0.400946	0.15654
F1MIC8	BOVIN	Protein-glutamine gamma-glutamyltransferase E OS=Bos taurus OX=9913 GN=TGM3 PE=4 SV=2	-1.52116	2448.07	4786.31	2319.67	3721.08	527.698	3728.05	-2338.23	1.95513	0.967266	0.15919
Q9TU03	BOVIN	Rho GDP-dissociation inhibitor 2 OS=Bos taurus OX=9913 GN=ARHGDIB PE=2 SV=3	-1.51109	1034.71	2421.71	1029.13	1177	604.046	2165.68	-1387	2.34047	1.2268	0.1617
Q6B8A8	9ACAR	Ribosomal protein S14 OS=Ixodes pacificus OX=29930 PE=2 SV=1	-1.50377	785.568	1117.68	952.322	1134.31	462.443	280.72	-332.112	1.42277	0.508699	0.16355
A4FV69	BOVIN	SERPINB5 protein OS=Bos taurus OX=9913 GN=SERPINB5 PE=1 SV=1	-1.49714	12065.1	18516	8890.13	14350.1	5764.58	8841.01	-6450.84	1.53467	0.617926	0.16524
F1MPU0	BOVIN	Clathrin heavy chain OS=Bos taurus OX=9913 GN=CLTC PE=3 SV=2	-1.49223	4769.84	6977.54	4639.25	6637.6	1127.9	3443.94	-2207.71	1.46285	0.54878	0.1665
F6RP72	BOVIN	Tubulin alpha chain OS=Bos taurus OX=9913 GN=LOC100295712 PE=3 SV=1	-1.48626	1527.14	3517.52	1641.94	1959.03	551.227	3233.69	-1990.39	2.30334	1.20373	0.16804
Q45R51	RHIMP	Salivary gland metalloprotease OS=Rhipicephalus microplus OX=6941 GN=MP1 PE=2 SV=1	-1.46978	4875.03	7340.3	5201.61	6931.61	1318.56	3891.2	-2465.27	1.50569	0.590428	0.17237
G8JKZ8	BOVIN	Thioredoxin OS=Bos taurus OX=9913 GN=TXN PE=4 SV=1	-1.44625	4652.69	5842.13	4894.9	5371.8	1048.89	1719.94	-1189.44	1.25565	0.328429	0.17871
F1N049	BOVIN	Actin-related protein 3 OS=Bos taurus OX=9913 GN=ACTR3 PE=3 SV=2	-1.42988	4820.91	9623.08	3426.41	7022.79	4379.47	6963.83	-4802.16	1.99611	0.997191	0.18324
E1BEZ4	BOVIN	Tripartite motif containing 29 OS=Bos taurus OX=9913 GN=TRIM29 PE=4 SV=2	-1.42313	11741.9	14763.6	12189.3	14593.1	4315.04	2903.24	-3021.62	1.25734	0.330369	0.18514
A0A224YD77	9ACAR	Gluzincin OS=Rhipicephalus zambeziensis OX=60191 PE=4 SV=1	1.41371	39898.7	36226.3	39395.2	36624.9	1676.41	6138.26	3672.42	0.907956	-0.139305	0.18781
A0A224Z3R1	9ACAR	Paramyosin OS=Rhipicephalus zambeziensis OX=60191 PE=4 SV=1	1.41363	11242	8965.22	10192.9	8757.12	3750.64	1223.63	2276.81	0.797473	-0.326492	0.18784
P50397	BOVIN	Rab GDP dissociation inhibitor beta OS=Bos taurus OX=9913 GN=GDI2 PE=2 SV=3	-1.40401	2224.6	5206.12	1764.12	4177.86	1772.18	4890.49	-2981.53	2.34025	1.22667	0.1906
F1MNN6	BOVIN	Major vault protein OS=Bos taurus OX=9913 GN=MVP PE=4 SV=1	-1.40365	1489.72	2192.89	1646.01	2089.5	669.515	1028.35	-703.169	1.47201	0.557792	0.19071
F1MCK2	BOVIN	AHNAK nucleoprotein OS=Bos taurus OX=9913 GN=AHNAK PE=1 SV=2	1.3995	16400.7	10328.3	13783	10453.6	9262.49	5212.28	6072.44	0.629745	-0.66716	0.19191
Q9TS96	BOVIN	Thymus HYPOCHOLESTEROLEMIC factor (TPHF) (Superoxide dismutase) (SOD) (Fragments) OS=Bos taurus OX=9913 PE=4 SV=1	-1.39909	3001.6	4541.06	2892.87	4547.51	1316.4	2351.89	-1539.46	1.51288	0.597298	0.19203
A0A224Y3P7	9ACAR	Glycine rich superfamily member OS=Rhipicephalus zambeziensis OX=60191 PE=4 SV=1	-1.39808	200136	218156	210809	214489	23592.2	20981.6	-18020.4	1.09004	0.124382	0.19232
A6QPP2	BOVIN	SERPIND1 protein OS=Bos taurus OX=9913 GN=SERPIND1 PE=2 SV=1	-1.35623	3211.56	4352.09	3304.27	4784.25	782.194	1905.65	-1140.54	1.35514	0.438438	0.20486
A7E3Q2	BOVIN	Heat shock 70kDa protein 1A OS=Bos taurus OX=9913 GN=HSPA2 PE=2 SV=1	-1.34483	3017.14	4876.48	3182.43	3545.87	1145.82	3186.91	-1859.34	1.61626	0.69266	0.20839
A1XED1	BOVIN	RPL7 (Fragment) OS=Bos taurus OX=9913 PE=2 SV=1	-1.34457	2959.89	4361.29	3204.37	3741.85	1292.6	2201.61	-1401.39	1.47346	0.559209	0.20847
G5E5A9	BOVIN	Fibronectin OS=Bos taurus OX=9913 GN=FN1 PE=4 SV=1	1.3289	41223.5	34933.3	41758.2	36858.3	9793.11	6206.95	6290.24	0.847411	-0.238866	0.2134
P68002	BOVIN	Voltage-dependent anion-selective channel protein 2 OS=Bos taurus OX=9913 GN=VDAC2 PE=2 SV=2	-1.31962	1373.16	2047.26	1635.54	2118.32	787.897	972.038	-674.093	1.49091	0.576189	0.21637
A0A224YMY3	9ACAR	Reprolysin (Fragment) OS=Rhipicephalus zambeziensis OX=60191 PE=4 SV=1	-1.30052	4830.21	7036.34	4841.79	6289.9	1279.2	3953.38	-2206.14	1.45674	0.542741	0.22259
P20072	BOVIN	Annexin A7 OS=Bos taurus OX=9913 GN=ANXA7 PE=1 SV=2	-1.29507	384.937	824.432	382.024	601.226	187.623	809.806	-439.495	2.14173	1.09878	0.2244
A0A224YGN2	9ACAR	Ixoderin OS=Rhipicephalus zambeziensis OX=60191 PE=4 SV=1	-1.27768	3560.24	4533.49	3860.47	4782.45	996.728	1577.34	-973.256	1.27337	0.34865	0.23023
A0A224YB54	9ACAR	Basic tail secreted protein OS=Rhipicephalus zambeziensis OX=60191 PE=4 SV=1	-1.23497	36047.2	41678.2	37125.7	40521.4	5859.12	9508.53	-5630.99	1.15621	0.209405	0.24507
A6H6Y0	BOVIN	HNRNPD protein OS=Bos taurus OX=9913 GN=HNRNPD PE=1 SV=1	-1.2172	992.809	1818.3	1007.44	1078.29	308.025	1632.41	-825.494	1.83147	0.873005	0.25147
A0A224YCW9	9ACAR	Glycine rich superfamily member OS=Rhipicephalus zambeziensis OX=60191 PE=4 SV=1	1.21185	33516.7	29086.4	32750.6	27866.1	2808.69	8503.07	4430.31	0.867818	-0.204536	0.25343
L7LTT1	9ACAR	Putative tick salivary metalloprotease OS=Rhipicephalus pulchellus OX=72859 PE=2 SV=1	-1.17902	3105.41	4155.37	2807.95	3548.51	699.95	2065.99	-1049.96	1.3381	0.420191	0.26568
A0A224YMC8	9ACAR	Lipocalin OS=Rhipicephalus zambeziensis OX=60191 PE=4 SV=1	-1.16638	29772.2	40397.3	29605.7	40925.4	2065.97	22217.8	-10625.1	1.35688	0.440293	0.27053
A7Z066	BOVIN	Calnexin OS=Bos taurus OX=9913 GN=CANX PE=1 SV=1	-1.14803	3125.93	4012.15	3282.15	3849.75	1190.14	1469.36	-886.219	1.28351	0.36009	0.27768
L7LWG1	9ACAR	Putative group vii salivary lipocalin OS=Rhipicephalus pulchellus OX=72859 PE=2 SV=1	-1.14759	6531.76	7609.71	6378.55	6885.99	1121.57	2008.98	-1077.95	1.16503	0.22037	0.27785
Q3T147	BOVIN	Spliceosome RNA helicase DDX39B OS=Bos taurus OX=9913 GN=DDX39B PE=2 SV=1	-1.12267	1551.28	1945.21	1396.82	1859.53	649.369	563.039	-393.92	1.25393	0.326459	0.28781
L7LTX6	9ACAR	Putative tick salivary metalloprotease OS=Rhipicephalus pulchellus OX=72859 PE=2 SV=1	-1.10376	10782	12868.6	10665.7	12330.2	2016.49	4168.41	-2086.56	1.19352	0.255225	0.29555
G3N0K3	BOVIN	40S ribosomal protein S4 OS=Bos taurus OX=9913 PE=3 SV=1	-1.09415	1394.03	2145.58	1410.54	1879.84	350.692	1645.55	-751.55	1.53912	0.622105	0.29954
L7M961	9ACAR	Putative tick salivary antigen-5 protein OS=Rhipicephalus pulchellus OX=72859 PE=2 SV=1	-1.05673	4213.81	5069.44	4415.24	5016.51	1020.17	1700.86	-855.63	1.20305	0.266701	0.3155
G3X7J1	BOVIN	Non-specific cytotoxic cell receptor protein 1 homolog (zebrafish) OS=Bos taurus OX=9913 GN=NCCRP1 PE=4 SV=1	-1.03219	2220.22	2985.15	2238.77	2985.01	655.123	1692.91	-764.93	1.34453	0.4271	0.3263
Q3HYC9	RHIMP	Putative secreted protein OS=Rhipicephalus microplus OX=6941 PE=2 SV=1	1.01787	11061.7	9656.94	11111.5	9696.2	2978.71	1598.67	1404.79	0.873005	-0.195938	0.33273
V5IK62	IXORI	Putative adp-ribosylation factor 1 OS=Ixodes ricinus OX=34613 PE=2 SV=1	-0.994295	2567.54	3285.95	2635.19	3211.7	769.197	1593.94	-718.409	1.2798	0.355924	0.34353
Q28085	BOVIN	Complement factor H OS=Bos taurus OX=9913 GN=CFH PE=1 SV=3	-0.985983	1771.62	3008.45	1543.43	1936.76	672.029	2998.3	-1236.84	1.69814	0.763955	0.3474
A5PJT7	BOVIN	ECM1 protein OS=Bos taurus OX=9913 GN=ECM1 PE=2 SV=1	-0.974294	7278.41	8860.31	7065.45	8559.77	1681.59	3604.09	-1581.9	1.21734	0.283734	0.35289
A0A224YCE9	9ACAR	Cystatin OS=Rhipicephalus zambeziensis OX=60191 PE=4 SV=1	-0.947345	60073.3	64147.4	59100	63171.7	9008.18	5460.41	-4074.01	1.06782	0.0946649	0.36579
P28800	BOVIN	Alpha-2-antiplasmin OS=Bos taurus OX=9913 GN=SERPINF2 PE=1 SV=2	-0.941426	10052.8	12571.3	10348.6	11065.6	3312.23	5653.87	-2518.41	1.25052	0.322525	0.36867
E1BKX7	BOVIN	Filamin B OS=Bos taurus OX=9913 GN=FLNB PE=1 SV=2	-0.939753	2600.23	3213.35	2639.79	3021.58	1167.93	1090.85	-613.126	1.2358	0.305442	0.36949
Q7M2Q9	BOVIN	Rho protein GDP-dissociation inhibitor (Fragments) OS=Bos taurus OX=9913 PE=1 SV=1	-0.937686	816.757	1361.83	848.525	1214.88	502.479	1332.28	-545.078	1.66737	0.737573	0.3705
F1MPK1	BOVIN	Uncharacterized protein OS=Bos taurus OX=9913 GN=KRT20 PE=3 SV=2	-0.922312	4171.16	5153.93	4276.55	5111.34	1447.16	2172.11	-982.765	1.23561	0.305223	0.37808
L7M9R2	9ACAR	Putative animal peptidoglycan recognition protein logous to bacteriophage t3 lysozyme OS=Rhipicephalus pulchellus OX=72859 PE=2 SV=1	-0.890685	38701.8	41272.5	38509.6	39532.7	3172.32	6318.22	-2570.76	1.06642	0.0927824	0.39402
L7LTS0	9ACAR	Putative tick salivary metalloprotease OS=Rhipicephalus pulchellus OX=72859 PE=2 SV=1	-0.885031	2407.31	3051.81	2335.09	3131.1	871.744	1556.27	-644.506	1.26773	0.342247	0.39692
A0A224YR96	9ACAR	Tick serine protease OS=Rhipicephalus zambeziensis OX=60191 PE=3 SV=1	0.838625	4029.29	3476.23	3949.91	3789.78	1174.49	1109.08	553.058	0.862741	-0.213001	0.42127
A0A023FHD0	9ACAR	Putative mitochondrial adp/atp carrier OS=Amblyomma cajennense OX=34607 PE=2 SV=1	-0.837743	6991.73	8555.71	7832.68	8663.88	2427.05	3875.73	-1563.98	1.22369	0.291238	0.42175
Q3T0D0	BOVIN	Heterogeneous nuclear ribonucleoprotein K OS=Bos taurus OX=9913 GN=HNRNPK PE=2 SV=1	-0.836737	4630.88	5709.05	4594.94	5250.67	817.669	3048.54	-1078.18	1.23282	0.301967	0.42229
F1MN49	BOVIN	Eukaryotic translation initiation factor 5A OS=Bos taurus OX=9913 GN=EIF5A2 PE=3 SV=2	-0.753677	2036.91	2450.99	1951.36	2000.59	529.62	1237.2	-414.085	1.20329	0.266985	0.46842
B6VAP7	BOVIN	CDC42 protein OS=Bos taurus OX=9913 GN=CDC42 PE=2 SV=1	0.750902	1195.45	918.619	1102.7	1083.15	566.555	703.191	276.828	0.768432	-0.380011	0.47001
A0A034WZ79	RHIMP	Glycine-rich protein 3 (Fragment) OS=Rhipicephalus microplus OX=6941 PE=4 SV=1	0.742533	1.01825e+07	8.71825e+06	9.96837e+06	8.6811e+06	2.22667e+06	4.28666e+06	1.4643e+06	0.856195	-0.223989	0.47485
A0A1E1XH55	9ACAR	Uncharacterized protein (Fragment) OS=Amblyomma aureolatum OX=187763 PE=2 SV=1	-0.709066	4803.12	5849.43	4727.09	6634.17	1484.72	3295.47	-1046.3	1.21784	0.284323	0.49448
L7LSU6	9ACAR	Uncharacterized protein OS=Rhipicephalus pulchellus OX=72859 PE=2 SV=1	0.705784	2121.45	1798.57	2310.64	1853.03	613.001	938.064	322.883	0.847801	-0.238203	0.49644
B7SP63	DERVA	Putative cement protein RIM36 (Fragment) OS=Dermacentor variabilis OX=34621 PE=2 SV=1	0.697356	28618.8	26241	28899.7	25710.5	6577.15	5147.74	2377.81	0.916914	-0.125141	0.50147
A4IFQ6	BOVIN	CALML5 protein OS=Bos taurus OX=9913 GN=CALML5 PE=1 SV=1	-0.689201	959.079	1085.1	960.529	1114.27	367.58	255.916	-126.022	1.1314	0.178107	0.50637
A0A224YB96	9ACAR	Lipocalin OS=Rhipicephalus zambeziensis OX=60191 PE=4 SV=1	-0.684924	89431.7	92024.3	89531.6	92183.5	7715.97	5141.06	-2592.58	1.02899	0.0412282	0.50896
A0A131ZB56	RHIAP	Troponin T, fast skeletal muscle (Fragment) OS=Rhipicephalus appendiculatus OX=34631 PE=4 SV=1	0.677899	4201.25	3390.22	3707.35	3409.9	2471.31	1575.07	811.039	0.806953	-0.309443	0.51322
V5I482	IXORI	Putative tropomyosin OS=Ixodes ricinus OX=34613 PE=2 SV=1	0.664738	1537.26	1252.97	1533.37	1337.6	961.122	416.66	284.282	0.815072	-0.295001	0.52125
Q56JX8	BOVIN	40S ribosomal protein S13 OS=Bos taurus OX=9913 GN=RPS13 PE=2 SV=3	-0.624445	4167.05	4747.03	4038.21	4554.79	1078.38	2003.28	-579.986	1.13918	0.188	0.54632
E1B726	BOVIN	Plasminogen OS=Bos taurus OX=9913 GN=PLG PE=3 SV=2	-0.615365	1896.89	2454.3	1882.44	1535.12	416.061	2179.45	-557.413	1.29386	0.371678	0.55206
Q5GN72	BOVIN	Alpha-1-acid glycoprotein OS=Bos taurus OX=9913 GN=agp PE=2 SV=2	-0.604953	2153.59	3072.7	1308.63	2074.49	1943.31	3173.84	-919.107	1.42678	0.512762	0.55869
A0A224Y4K0	9ACAR	Pancreatic trypsin inhibitor OS=Rhipicephalus zambeziensis OX=60191 PE=4 SV=1	-0.57671	960.645	1197.44	832.714	1217.46	568.235	829.835	-236.793	1.24649	0.317875	0.57689
A0A224Z958	9ACAR	Soluble epoxide hydrolase OS=Rhipicephalus zambeziensis OX=60191 PE=4 SV=1	-0.564941	1945.89	2208.38	1921.38	2029.97	412.102	1060.87	-262.487	1.13489	0.182556	0.58456
B0JYM5	BOVIN	Tyrosine 3-monooxygenase/tryptophan 5-monooxygenase activation protein, theta polypeptide OS=Bos taurus OX=9913 GN=YWHAQ PE=2 SV=1	-0.560797	789.336	1194.18	756.33	424.739	441.251	1712.38	-404.846	1.51289	0.597311	0.58728
A6QQF6	BOVIN	Suprabasin OS=Bos taurus OX=9913 GN=SBSN PE=2 SV=1	-0.560338	3291.98	3695.34	2935.1	3375.1	887.06	1523.88	-403.358	1.12253	0.166751	0.58758
A0A1L3G6H3	BOVIN	Tissue inhibitor of metalloproteinase 1 OS=Bos taurus OX=9913 GN=TIMP1 PE=2 SV=1	-0.55736	18192.6	24201.5	18337.7	19523	10835.1	24082.9	-6008.92	1.33029	0.411746	0.58954
A0A224Y3Z8	9ACAR	Glycine rich superfamily member (Fragment) OS=Rhipicephalus zambeziensis OX=60191 PE=4 SV=1	0.524296	101887	96549.5	104235	99654.2	13653.2	20865.1	5337.19	0.947616	-0.0776249	0.6115
A0A224Y1V6	9ACAR	Basic tail secreted protein OS=Rhipicephalus zambeziensis OX=60191 PE=4 SV=1	0.521147	3733.59	3352.68	3708.37	3097.53	233.965	1774.97	380.904	0.897979	-0.155246	0.61361
G3X701	BOVIN	Uncharacterized protein OS=Bos taurus OX=9913 GN=LOC100300091 PE=3 SV=1	0.513973	2940.6	2545.58	2835.95	2538.8	1363.86	1297.69	395.02	0.865667	-0.208116	0.61844
G3MF27	9ACAR	Uncharacterized protein OS=Amblyomma maculatum OX=34609 PE=2 SV=1	-0.512935	1613.67	2085.75	1121.75	1879.21	1682.74	1500.19	-472.075	1.29255	0.370216	0.61914
F1MEZ5	BOVIN	Uncharacterized protein OS=Bos taurus OX=9913 GN=GZMB PE=1 SV=1	-0.502126	1228.31	1437.83	1027.57	1492.11	600.197	827.327	-209.524	1.17058	0.227223	0.62645
Q3MHN5	BOVIN	Vitamin D-binding protein OS=Bos taurus OX=9913 GN=GC PE=2 SV=1	-0.50006	6657.57	7062.27	6773.94	7161.54	1672.05	1064.91	-404.699	1.06079	0.0851359	0.62785
E1BHA5	BOVIN	Uncharacterized protein OS=Bos taurus OX=9913 PE=4 SV=1	-0.486404	520.968	669.216	453.363	515.337	303.975	681.875	-148.247	1.28456	0.361276	0.63716
P21793	BOVIN	Decorin OS=Bos taurus OX=9913 GN=DCN PE=1 SV=2	0.483745	10496.1	10082.9	11002.4	10400	1087.69	1787.08	413.158	0.960637	-0.0579368	0.63899
Q8MTY1	RHIAP	Putative cement protein RIM36 OS=Rhipicephalus appendiculatus OX=34631 GN=RIM36 PE=2 SV=1	0.481948	110469	106712	107956	106762	6825.74	17832	3756.77	0.965993	-0.049916	0.64022
F8UZU9	BOVIN	40S ribosomal protein SA OS=Bos taurus OX=9913 GN=RPSA PE=2 SV=1	-0.476148	3674.64	3994.72	3950.63	4061.55	1332.03	967.995	-320.079	1.0871	0.120491	0.6442
A0A023GMY0	9ACAR	Catalase OS=Amblyomma triste OX=251400 PE=2 SV=1	0.473358	1069.4	936.972	1108.8	878.179	492.262	476.741	132.428	0.876166	-0.190724	0.64612
Q3ZBS5	BOVIN	Small proline-rich protein 3 OS=Bos taurus OX=9913 GN=SPRR3 PE=2 SV=1	-0.44335	2510.58	2761.48	2508.35	2373.03	538.446	1277.39	-250.905	1.09994	0.137423	0.66695
A0A224YEB4	9ACAR	Glycine rich superfamily member (Fragment) OS=Rhipicephalus zambeziensis OX=60191 PE=4 SV=1	0.433307	1.08808e+07	1.03839e+07	1.08513e+07	1.02595e+07	303124	2.7928e+06	496940	0.954329	-0.0674415	0.67399
E1BIR8	BOVIN	Uncharacterized protein OS=Bos taurus OX=9913 PE=1 SV=2	-0.418423	438.825	530.961	323.062	588.115	461.322	279.465	-92.1352	1.20996	0.274958	0.68448
A0A224YU86	9ACAR	Myosin heavy chain 6/7 OS=Rhipicephalus zambeziensis OX=60191 PE=3 SV=1	0.418374	15095.8	13788.4	14806.7	14127.9	6115.96	4602.85	1307.39	0.913394	-0.130691	0.68452
P80311	BOVIN	Peptidyl-prolyl cis-trans isomerase B OS=Bos taurus OX=9913 GN=PPIB PE=1 SV=4	-0.418337	2016.95	2251.96	1888.98	2121.27	802.177	1118.04	-235.009	1.11652	0.159005	0.68454
E2J6Q4	9ACAR	Gly-Tyr rich salivary protein OS=Hyalomma rufipes OX=72862 PE=2 SV=1	0.412944	85116.8	78471.8	85947.8	75790.7	22353.6	32465.4	6645.03	0.921931	-0.11727	0.68836
L7LTV7	9ACAR	Uncharacterized protein OS=Rhipicephalus pulchellus OX=72859 PE=2 SV=1	0.409497	4199.13	3841.62	4271.75	4457.78	1249.79	1735.3	357.509	0.914861	-0.128375	0.69081
Q2HJ57	BOVIN	Coactosin-like protein OS=Bos taurus OX=9913 GN=COTL1 PE=2 SV=3	-0.399577	4060	4561.22	4130.87	4570.02	2408.71	1907.55	-501.217	1.12345	0.167939	0.69787
Q862S8	BOVIN	Similar to ribosomal protein S18 (Fragment) OS=Bos taurus OX=9913 PE=2 SV=1	-0.370949	2950.19	3284.76	2616.53	3435.31	1751.33	1346.79	-334.574	1.11341	0.154982	0.71841
A0A224YFD1	9ACAR	TIL domain containing protein OS=Rhipicephalus zambeziensis OX=60191 PE=4 SV=1	-0.358892	1377.08	1606.09	1516.22	936.776	448.18	1497.4	-229.011	1.1663	0.221942	0.72714
Q3T0U2	BOVIN	60S ribosomal protein L14 OS=Bos taurus OX=9913 GN=RPL14 PE=2 SV=3	-0.355284	4934.44	5420.58	5365.9	4854.23	2250.22	2483.92	-486.132	1.09852	0.135559	0.72976
Q865V6	BOVIN	Macrophage-capping protein OS=Bos taurus OX=9913 GN=CAPG PE=2 SV=1	-0.341083	1753.95	2025.2	1708.04	1350.28	500.1	1882.66	-271.245	1.15465	0.207453	0.7401
Q0VBW2	BOVIN	Cornifelin OS=Bos taurus OX=9913 GN=CNFN PE=3 SV=1	-0.322105	433.365	478.552	427.291	535.051	232.757	252.797	-45.187	1.10427	0.143093	0.75401
A0A224YHH5	9ACAR	TIL domain containing protein OS=Rhipicephalus zambeziensis OX=60191 PE=4 SV=1	-0.320384	17689.1	18321.9	17670.6	18044.2	4181.08	2434.18	-632.796	1.03577	0.0507083	0.75527
A0A131ZE35	RHIAP	Glycine rich superfamily member (Fragment) OS=Rhipicephalus appendiculatus OX=34631 PE=4 SV=1	-0.317891	1543.38	1779.65	1432.69	1069.34	614.516	1713.75	-236.273	1.15309	0.205503	0.75711
Q9TTE1	BOVIN	Serpin A3-1 OS=Bos taurus OX=9913 GN=SERPINA3-1 PE=1 SV=3	0.310048	22077.7	21367.4	22582.3	19889	3946.61	3988.38	710.217	0.967831	-0.047173	0.76289
G8JKY0	BOVIN	40S ribosomal protein S8 OS=Bos taurus OX=9913 GN=RPS8 PE=3 SV=1	-0.286962	17426.1	19235	17386.4	22698.5	11115.6	10717.1	-1808.91	1.1038	0.142485	0.78
L7MAU2	9ACAR	Putative glycine rich protein (Fragment) OS=Rhipicephalus pulchellus OX=72859 PE=2 SV=1	0.268847	215080	200308	214710	192042	17826.3	133398	14771.5	0.931321	-0.10265	0.79351
O77834	BOVIN	Peroxiredoxin-6 OS=Bos taurus OX=9913 GN=PRDX6 PE=1 SV=3	0.26504	2584.56	2368.29	2591.78	1949.83	977.916	1743.12	216.263	0.916325	-0.126069	0.79636
Q9TS85	BOVIN	Histidine-rich GLYCOPROTEIN=FACTOR XIIIA substrate (Fragments) OS=Bos taurus OX=9913 PE=1 SV=1	0.20132	907.275	841.872	791.681	1008.69	666.179	435.256	65.403	0.927913	-0.107939	0.84448
A6QLZ3	BOVIN	ARSB protein OS=Bos taurus OX=9913 GN=ARSB PE=2 SV=1	0.184683	7978.63	7544.31	7674.96	7656.22	3189.35	4797.03	434.322	0.945564	-0.0807525	0.85717
G3N3D0	BOVIN	Galectin OS=Bos taurus OX=9913 GN=LGALS7 PE=4 SV=1	-0.139105	44821.7	45713.2	42311.4	44639.9	8174.54	13403.4	-891.56	1.01989	0.0284154	0.89213
M5FJW2	BOVIN	40S ribosomal protein S2 OS=Bos taurus OX=9913 GN=RPS2 PE=3 SV=1	-0.077333	4455.62	4566.03	4899.15	4029.08	1819.94	2986.55	-110.416	1.02478	0.0353161	0.93988
A6QPZ0	BOVIN	CSTB protein OS=Bos taurus OX=9913 GN=CSTB PE=2 SV=1	-0.0752695	1342.14	1377.38	1189.82	1461.34	850.514	769.477	-35.2439	1.02626	0.0373955	0.94148
L7LZE4	9ACAR	Putative glycine rich protein OS=Rhipicephalus pulchellus OX=72859 PE=2 SV=1	0.0563918	8211.28	8143.09	7705.43	8629.47	1467.68	2572.66	68.1877	0.991696	-0.0120304	0.95614
B0JYN1	BOVIN	Cathepsin L2 OS=Bos taurus OX=9913 GN=CTSL2 PE=2 SV=1	-0.0533259	1932.97	1973.53	2113.27	1393.08	699.916	1726.67	-40.5607	1.02098	0.0299598	0.95852
P06868	BOVIN	Plasminogen OS=Bos taurus OX=9913 GN=PLG PE=1 SV=2	-0.000689569	2655.32	2655.67	2385.59	2339.3	808.904	928.263	-0.346618	1.00013	0.000188313	0.99946

## Sheet: Cement-SDS-T3 vs T1 dif tick
				C1	C3
Uniprot accesion number	Specie	Protein name	t-value	Mean 1	Mean 2	Median 1	Median 2	Sigma 1	Sigma 2	Delta	Fold change C3 / C1	Log (Fold change)	p-value
A0A224YJ17	9ACAR	Uncharacterized protein (Fragment) OS=Rhipicephalus zambeziensis OX=60191 PE=4 SV=1	-5.40716	476.223	2391.1	559.666	2554.86	258.142	828.158	-1914.88	5.02098	2.32797	0.0003
L7LVH9	9ACAR	Histone H3 OS=Rhipicephalus pulchellus OX=72859 PE=2 SV=1	-4.10795	7346.54	29545.1	6845.2	28715.4	1488.52	13152.6	-22198.5	4.02163	2.00778	0.00212
V5HZA1	IXORI	Histone H2A OS=Ixodes ricinus OX=34613 PE=2 SV=1	-3.45977	1415.58	4940.21	1513.47	4137.15	634.9	2413.29	-3524.62	3.48987	1.80317	0.00613
G3MLM7	9ACAR	Uncharacterized protein OS=Amblyomma maculatum OX=34609 PE=2 SV=1	-4.12669	1418.42	4047.31	1186.12	3631.49	725.025	1381.78	-2628.89	2.8534	1.51268	0.00206
Q4PM69	IXOSC	Histone H4 OS=Ixodes scapularis OX=6945 GN=8030709 PE=2 SV=1	-2.75468	144340	398670	142729	398234	27155.1	224517	-254330	2.76201	1.46572	0.02031
I6XM79	9CETA	S100A8 protein OS=Bos taurus x Bos indicus OX=30523 GN=S100A8 PE=3 SV=1	-3.10235	46403.7	115729	46425.3	116221	2035.27	54698.7	-69325.5	2.49396	1.31844	0.01121
L7M1K6	9ACAR	Putative glycine rich protein OS=Rhipicephalus pulchellus OX=72859 PE=2 SV=1	-2.49898	77189.8	184478	77006.2	182988	23494.9	102506	-107288	2.38993	1.25697	0.0315
A0A0K8RP33	IXORI	Putative myosin regulatory light chain ef-hand protein superfamily (Fragment) OS=Ixodes ricinus OX=34613 PE=2 SV=1	-2.93695	4294.04	10015.2	4013.54	8930.18	625.076	4730.47	-5721.16	2.33235	1.22178	0.01486
A0A034WXM6	RHIMP	Secreted protein 20 OS=Rhipicephalus microplus OX=6941 PE=4 SV=1	-8.78349	12602.2	28626.1	12566	27816.2	3548.45	2716.12	-16023.9	2.27152	1.18366	5.1481e-06
A0A088Q0F1	9CETA	Heat shock protein 90kDa alpha OS=Bos taurus x Bos grunniens OX=1167295 PE=2 SV=1	-3.23555	23829.2	48177.7	23797.3	48874.1	4568.94	17857.9	-24348.5	2.02179	1.01563	0.00894
L7M8X8	9ACAR	Putative secreted peptide OS=Rhipicephalus pulchellus OX=72859 PE=2 SV=1	-3.81936	3822.09	6984.47	3994.16	7580.96	1177.29	1651.46	-3162.37	1.82739	0.869787	0.00338
A0A224YB78	9ACAR	Lipocalin OS=Rhipicephalus zambeziensis OX=60191 PE=4 SV=1	-3.30466	58912.9	98927.7	59080.3	99500	7699.7	28643	-40014.8	1.67922	0.747791	0.00795
A0A224Y1I4	9ACAR	Antigen 5 family member OS=Rhipicephalus zambeziensis OX=60191 PE=3 SV=1	-2.44164	35641	59025.7	35494.9	57850.2	10352.3	21052.1	-23384.7	1.65612	0.727804	0.03475
A0A131ZAV6	RHIAP	Reprolysin (Fragment) OS=Rhipicephalus appendiculatus OX=34631 PE=4 SV=1	-2.28727	3983.46	6416.95	3831	6848.01	750.228	2495.76	-2433.49	1.6109	0.687866	0.04522
Q4PM40	IXOSC	Ubiquitin/ribosomal protein S27a fusion protein OS=Ixodes scapularis OX=6945 PE=2 SV=1	-3.68093	10425.6	16704.5	10014.3	16517.3	1501.72	3899.14	-6278.91	1.60226	0.680106	0.00424
A0A224YCL3	9ACAR	Basic tail secreted protein OS=Rhipicephalus zambeziensis OX=60191 PE=4 SV=1	-5.41477	27561.1	41388.8	27892.4	41095.6	2254.51	5834.83	-13827.7	1.50171	0.586605	0.0003
A0A224YTB6	9ACAR	Alpha-N-acetylgalactosaminidase OS=Rhipicephalus zambeziensis OX=60191 PE=3 SV=1	-9.05705	561626	843319	555304	842597	30142.4	69967.7	-281693	1.50157	0.586469	3.9094e-06
A0A131XKB4	9ACAR	Putative puromycin-sensitive aminopeptidase (Fragment) OS=Hyalomma excavatum OX=257692 PE=2 SV=1	-2.70682	17731.9	25623.4	16630.8	26277.1	2347.73	6744.36	-7891.52	1.44505	0.531117	0.02205
A0A224Z8F0	9ACAR	Transglutaminase/protease like protein OS=Rhipicephalus zambeziensis OX=60191 PE=4 SV=1	-5.20136	212916	306523	208789	307742	13769.4	41876.9	-93606.9	1.43964	0.52571	0.0004
L7MA95	9ACAR	Putative secreted peptide OS=Rhipicephalus pulchellus OX=72859 PE=2 SV=1	-4.39171	57100.4	80463.5	56207.5	78104.2	6069.82	11530.8	-23363.1	1.40916	0.494834	0.00135
L7LTJ2	9ACAR	Putative bitil peptide OS=Rhipicephalus pulchellus OX=72859 PE=2 SV=1	-2.52996	9479.99	13316.4	9700.17	12359.7	1248.81	3498.11	-3836.36	1.40468	0.490241	0.02987
A0A131YF72	RHIAP	Glycine rich superfamily member OS=Rhipicephalus appendiculatus OX=34631 PE=4 SV=1	-3.10872	433890	604645	428596	608912	109300	78459.3	-170755	1.39354	0.478759	0.01108
A0A224YL63	9ACAR	TIL domain containing protein OS=Rhipicephalus zambeziensis OX=60191 PE=4 SV=1	-3.37803	24146	32068.8	24628.3	30453.8	2841.81	4992.91	-7922.79	1.32812	0.409385	0.00703
A0A131YLU7	RHIAP	Aminopeptidase N OS=Rhipicephalus appendiculatus OX=34631 PE=4 SV=1	-2.98262	34958.2	45432.2	35408.2	41682.2	2977.28	8070.2	-10474.1	1.29962	0.378087	0.01375
A0A224Y1R0	9ACAR	Basic tail secreted protein OS=Rhipicephalus zambeziensis OX=60191 PE=4 SV=1	-3.7833	30487.3	38936.1	31006.7	39233.8	3310.34	4354.72	-8448.72	1.27712	0.352897	0.00358
A0A224Y281	9ACAR	Pancreatic trypsin inhibitor OS=Rhipicephalus zambeziensis OX=60191 PE=4 SV=1	-2.99419	67850.3	83909.2	70456.9	83821.7	7607.48	10710.7	-16058.9	1.23668	0.306473	0.01348
A0A224YR78	9ACAR	TIL domain containing protein OS=Rhipicephalus zambeziensis OX=60191 PE=4 SV=1	-2.47048	9257.47	11165.8	9274.09	11280.5	1396.67	1276.49	-1908.33	1.20614	0.270397	0.03308
L7ME64	9ACAR	Putative bilaris (Fragment) OS=Rhipicephalus pulchellus OX=72859 PE=2 SV=1	4.3932	33132.1	26889.1	33163.9	25916.4	1640.49	3070.05	6242.98	0.811573	-0.301207	0.00135
A0A224YTI7	9ACAR	Angiotensin-converting enzyme OS=Rhipicephalus zambeziensis OX=60191 PE=3 SV=1	3.28988	15182.1	12141.3	15261.1	11753.9	885.18	2083.82	3040.79	0.799712	-0.322448	0.00815
A0A224YCP1	9ACAR	Glycine rich superfamily member OS=Rhipicephalus zambeziensis OX=60191 PE=4 SV=1	14.149	1.41496e+07	9.63041e+06	1.42247e+07	9.89203e+06	541361	564823	4.51918e+06	0.680614	-0.555091	6.1205e-08
A0A131YNG2	RHIAP	Pancreatic trypsin inhibitor OS=Rhipicephalus appendiculatus OX=34631 PE=4 SV=1	2.34564	3011.47	1912.57	3092.27	2063.78	541.049	1011.99	1098.89	0.635097	-0.654951	0.04094
B7Q181	IXOSC	Cytochrome P450, putative OS=Ixodes scapularis OX=6945 GN=8034380 PE=4 SV=1	2.80776	16135.8	10219.6	16703.5	10552.4	4899.9	1621.57	5916.15	0.633352	-0.658921	0.01855
L7LTS4	9ACAR	Putative monotil peptide OS=Rhipicephalus pulchellus OX=72859 PE=2 SV=1	6.30595	51556.5	32644.7	52504.5	32685.3	7215.01	1381.78	18911.9	0.633182	-0.659308	8.8401e-05
L7MDN1	9ACAR	Putative glycine rich protein (Fragment) OS=Rhipicephalus pulchellus OX=72859 PE=2 SV=1	5.61801	270672	165599	273570	163777	45450.9	5743.17	105073	0.611809	-0.708848	0.00022
A0A034WWS7	RHIMP	Secreted cement protein 2 (Fragment) OS=Rhipicephalus microplus OX=6941 PE=4 SV=1	3.43208	2.52192e+06	1.49319e+06	2.49245e+06	1.4919e+06	657295	327150	1.02873e+06	0.592085	-0.756125	0.00642
A0A224Y271	9ACAR	Pancreatic trypsin inhibitor OS=Rhipicephalus zambeziensis OX=60191 PE=4 SV=1	2.76331	3412.98	1909.92	3602.09	1909.11	974.148	908.963	1503.05	0.559606	-0.837516	0.02002
A0A224YEQ4	9ACAR	Glycine rich superfamily member (Fragment) OS=Rhipicephalus zambeziensis OX=60191 PE=4 SV=1	11.1339	7.53853e+06	3.24877e+06	7.03397e+06	3.2889e+06	932954	142412	4.28976e+06	0.430956	-1.21439	5.8904e-07
A0A224Y1X4	9ACAR	Pancreatic trypsin inhibitor (Fragment) OS=Rhipicephalus zambeziensis OX=60191 PE=4 SV=1	3.07214	5212.63	1897.37	5112.77	1907.45	2229.48	1420.07	3315.25	0.363995	-1.45801	0.0118
A0A224YEN6	9ACAR	Glycine rich superfamily member (Fragment) OS=Rhipicephalus zambeziensis OX=60191 PE=4 SV=1	2.50752	4327.09	1357.26	4192.92	997.014	2641.9	1198.63	2969.83	0.313666	-1.6727	0.03104
A0A131ZB80	RHIAP	TIL domain containing protein (Fragment) OS=Rhipicephalus appendiculatus OX=34631 PE=4 SV=1	8.68664	72958.1	18968.4	74742.3	19454.2	14735.7	3825.79	53989.7	0.25999	-1.94347	5.6843e-06
A0A131YG55	RHIAP	Peptidoglycan-recognition protein OS=Rhipicephalus appendiculatus OX=34631 PE=3 SV=1	3.22839	1539.54	313.093	1561.57	300.92	885.013	287.524	1226.45	0.203368	-2.29784	0.00905
A0A034WXN6	RHIMP	Hemelipoprotein HeLp 2 (Fragment) OS=Rhipicephalus microplus OX=6941 PE=4 SV=1	2.46048	32044.6	6355.84	31480	5405.73	25464.5	2364.38	25688.8	0.198343	-2.33393	0.03365
A0A023GNX5	9ACAR	Uncharacterized protein OS=Amblyomma triste OX=251400 PE=2 SV=1	15.0276	12573.4	1982.86	12593.3	2078.46	1521.55	815.357	10590.5	0.157703	-2.66472	3.435e-08
A0A034WZ42	RHIMP	Hemelipoprotein HeLp (Fragment) OS=Rhipicephalus microplus OX=6941 PE=4 SV=1	2.57283	128906	15438.8	124192	16020.7	107989	2862.89	113467	0.119768	-3.06168	0.02776

## Sheet: Cement-SDS-T3 vs T1 dif host
				C1	C3
Uniprot accesion number	Specie	Protein name	t-value	Mean 1	Mean 2	Median 1	Median 2	Sigma 1	Sigma 2	Delta	Fold change C3 / C1	Log (Fold change)	p-value
D4QBB3	BOVIN	Hemoglobin beta OS=Bos taurus OX=9913 GN=HBB PE=3 SV=1	-3.80465	29572.1	174503	28633.4	172384	11171.4	92637.4	-144931	5.90093	2.56094	0.00346
Q9BGI1	BOVIN	Peroxiredoxin-5, mitochondrial OS=Bos taurus OX=9913 GN=PRDX5 PE=2 SV=2	-2.77033	1314.48	7226.44	1292.34	6277.92	753.744	5172.66	-5911.96	5.49756	2.45879	0.01978
A7MBH9	BOVIN	G protein subunit alpha i2 OS=Bos taurus OX=9913 GN=GNAI2 PE=2 SV=1	-4.64873	1444.89	7025.8	1534.31	7226.4	454.267	2905.38	-5580.91	4.86252	2.2817	0.00091
A6QLL8	BOVIN	Fructose-bisphosphate aldolase OS=Bos taurus OX=9913 GN=ALDOA PE=1 SV=1	-8.27627	9958.93	48200.2	10093.3	46220.2	1396.63	11231.6	-38241.3	4.8399	2.27498	8.7353e-06
Q3SX33	BOVIN	Thy-1 cell surface antigen OS=Bos taurus OX=9913 GN=THY1 PE=1 SV=1	-3.2593	4130.94	19558	4280.95	19140.1	417.891	11586.4	-15427	4.7345	2.24321	0.00858
G3MWV5	BOVIN	Histone cluster 1 H1 family member e OS=Bos taurus OX=9913 GN=HIST1H1E PE=3 SV=1	-3.65187	20738.5	96901.7	20782.8	96651.3	5951.58	50738.6	-76163.2	4.67255	2.22421	0.00445
Q3ZC00	BOVIN	Lymphocyte cytosolic protein 1 (L-plastin) OS=Bos taurus OX=9913 GN=LCP1 PE=2 SV=1	-3.02151	11800.1	49937.2	11696.1	49795.5	2057.82	30848.5	-38137.1	4.23193	2.08132	0.01286
P40673	BOVIN	High mobility group protein B2 OS=Bos taurus OX=9913 GN=HMGB2 PE=1 SV=3	-4.46905	1810.13	7163.24	1797.16	6966.96	635.078	2864.48	-5353.1	3.9573	1.98452	0.0012
A0A1K0FUD3	BOVIN	Globin C1 OS=Bos taurus OX=9913 GN=GLNC1 PE=3 SV=1	-3.26716	62996.6	245306	62973.6	241250	17767.8	135523	-182310	3.89396	1.96124	0.00847
Q3ZCI4	BOVIN	6-phosphogluconate dehydrogenase, decarboxylating OS=Bos taurus OX=9913 GN=PGD PE=1 SV=2	-3.34182	3347.63	13028.9	3506.92	10839	648.192	7066.53	-9681.3	3.89199	1.96051	0.00747
Q148J6	BOVIN	Actin-related protein 2/3 complex subunit 4 OS=Bos taurus OX=9913 GN=ARPC4 PE=1 SV=3	-3.33544	2819.67	10923.5	2716.63	10952.4	1158.97	5837.36	-8103.82	3.87403	1.95384	0.00755
E1BJP1	BOVIN	Uncharacterized protein OS=Bos taurus OX=9913 GN=LOC513329 PE=3 SV=1	-4.2598	1568.7	6005.56	1555.63	5947.34	871.552	2397.82	-4436.86	3.82837	1.93673	0.00166
A7Z057	BOVIN	14-3-3 protein gamma OS=Bos taurus OX=9913 GN=YWHAG PE=2 SV=1	-2.2516	1095.72	4169.8	896.916	3501.31	687.743	3272.79	-3074.08	3.80554	1.9281	0.04805
Q1JPB0	BOVIN	Leukocyte elastase inhibitor OS=Bos taurus OX=9913 GN=SERPINB1 PE=2 SV=2	-3.01508	62269.3	232960	61325.1	237497	4927.12	138583	-170690	3.74117	1.90349	0.013
A5PJH7	BOVIN	LOC788112 protein OS=Bos taurus OX=9913 GN=LOC788112 PE=1 SV=1	-3.19575	10079.4	37343.8	10306.6	35348.8	1270.09	20859.1	-27264.4	3.70497	1.88946	0.00956
Q148H5	BOVIN	Keratin, type II cytoskeletal 71 OS=Bos taurus OX=9913 GN=KRT71 PE=2 SV=1	-6.12421	4821.13	17552.3	4937.66	19215	1461.57	4877.8	-12731.2	3.6407	1.86422	0.00011
B5T254	BOBOX	Peptidoglycan-recognition protein OS=Bos indicus x Bos taurus OX=30522 GN=PGLYRP1 PE=3 SV=1	-5.1776	8990.99	32026.6	8869.88	31948.5	478.282	10887.5	-23035.6	3.56207	1.83272	0.00041
P02663	BOVIN	Alpha-S2-casein OS=Bos taurus OX=9913 GN=CSN1S2 PE=1 SV=2	-7.33125	1939.98	6885.04	2042.87	7194.13	347.636	1615.24	-4945.06	3.54903	1.82742	2.5079e-05
A0A0M4FJ17	BOVIN	Kappa-casein (Fragment) OS=Bos taurus OX=9913 GN=CSN3 PE=4 SV=1	-11.4158	12515.5	43455	11687.8	45240.5	1827.6	6382.14	-30939.5	3.47209	1.79581	4.6644e-07
F2Z4I6	BOVIN	Histone H2A OS=Bos taurus OX=9913 GN=HIST2H2AC PE=3 SV=1	-2.42729	5500.18	19029.4	5089.71	19199.1	3442.62	13211.8	-13529.2	3.45978	1.79068	0.03561
Q9BGI3	BOVIN	Peroxiredoxin-2 OS=Bos taurus OX=9913 GN=PRDX2 PE=2 SV=1	-5.00957	5340.53	18445.1	4917.15	20367	1080.33	6315.92	-13104.6	3.4538	1.78819	0.00053
F1MDN4	BOVIN	60S acidic ribosomal protein P0 OS=Bos taurus OX=9913 GN=RPLP0 PE=3 SV=1	-3.40178	3087.61	10650.9	3137.11	10155.4	608.281	5411.95	-7563.29	3.44956	1.78641	0.00675
B0JYL8	BOVIN	Cofilin 1 (Non-muscle) OS=Bos taurus OX=9913 GN=CFL1 PE=2 SV=1	-3.33778	7556.9	26059.9	7866.22	23803.8	1865.16	13450	-18503	3.44849	1.78596	0.00752
E1B8B5	BOVIN	Uncharacterized protein OS=Bos taurus OX=9913 PE=3 SV=2	-3.04653	4862.19	16595.5	4563.23	15017	1187.59	9358.82	-11733.3	3.41317	1.77111	0.01232
D4QBB4	BOVIN	Globin A1 OS=Bos taurus OX=9913 GN=HBB PE=3 SV=1	-3.38471	33974.8	115543	33402	116065	9246.65	58301.5	-81568	3.40084	1.76589	0.00695
G3X6S5	BOVIN	SH3 domain-binding glutamic acid-rich-like protein 3 OS=Bos taurus OX=9913 GN=SH3BGRL3 PE=4 SV=1	-4.29971	399.573	1346.37	272.179	1301.45	302.49	446.576	-946.798	3.36952	1.75254	0.00156
A4IF76	BOVIN	MGC140461 protein OS=Bos taurus OX=9913 GN=MGC140461 PE=2 SV=1	-2.91504	1542.01	5098.43	1384.81	4586.95	571.459	2933.3	-3556.43	3.30637	1.72525	0.01543
G5E5I6	BOVIN	Uncharacterized protein OS=Bos taurus OX=9913 GN=LOC104970284 PE=4 SV=1	-5.19873	1524.24	5022.66	961.881	5141.42	1286.91	1030.02	-3498.43	3.2952	1.72037	0.0004
F1N650	BOVIN	Annexin OS=Bos taurus OX=9913 GN=ANXA1 PE=3 SV=1	-3.07538	139417	458655	138096	444275	9844.54	254077	-319238	3.2898	1.718	0.01173
P81287	BOVIN	Annexin A5 OS=Bos taurus OX=9913 GN=ANXA5 PE=1 SV=3	-2.87743	5327.37	17525.2	5832.33	15392.3	975.007	10337.9	-12197.9	3.28966	1.71794	0.01646
P02662	BOVIN	Alpha-S1-casein OS=Bos taurus OX=9913 GN=CSN1S1 PE=1 SV=2	-17.8548	37391.3	121969	35989.6	125954	5264.67	10340	-84577.6	3.26196	1.70574	6.4872e-09
A6QLB7	BOVIN	Adenylyl cyclase-associated protein OS=Bos taurus OX=9913 GN=CAP1 PE=1 SV=1	-2.66844	4680.51	15144.5	4525.82	14147.1	875.873	9565.39	-10464	3.23565	1.69406	0.02356
G5E5H7	BOVIN	Uncharacterized protein OS=Bos taurus OX=9913 GN=PAEP PE=3 SV=1	-4.33885	5407.37	17128.4	5576.67	17191.8	1306.5	6486.83	-11721	3.16761	1.66339	0.00147
K9MNT8	BOVIN	Resistin transcript variant 1 OS=Bos taurus OX=9913 GN=RETN PE=2 SV=1	-2.90086	6818.41	21197.4	6796.23	20623.2	436.92	12133.8	-14379	3.10885	1.63638	0.01581
E1B8N6	BOVIN	Lamin B1 OS=Bos taurus OX=9913 GN=LMNB1 PE=1 SV=2	-2.46692	1344.54	4164.08	1322.93	3307.35	401.3	2770.71	-2819.54	3.09704	1.63089	0.03328
B9UKM3	BOBOX	Cathelicidin 6 OS=Bos indicus x Bos taurus OX=30522 GN=CATHL6 PE=3 SV=1	-2.97746	2633.81	8150.47	2684.96	7952.87	528.549	4507.55	-5516.66	3.09455	1.62973	0.01387
B9TUC9	BOVIN	Cathelicidin 7 OS=Bos taurus OX=9913 PE=3 SV=1	-3.13798	13082.5	40404.9	13582.3	38728.1	2081.61	21225.9	-27322.4	3.08847	1.62689	0.01055
Q0P5J4	BOVIN	Keratin, type I cytoskeletal 25 OS=Bos taurus OX=9913 GN=KRT25 PE=2 SV=1	-4.20642	16115.7	49412.8	15921	49531.2	1151.48	19355.4	-33297.2	3.06614	1.61642	0.00181
Q3ZC87	BOVIN	Pyruvate kinase (Fragment) OS=Bos taurus OX=9913 GN=PKM2 PE=2 SV=1	-5.42234	21724.7	66573	21167.4	67624.7	3575.75	19941.8	-44848.3	3.0644	1.6156	0.00029
Q2KJ64	BOVIN	Arginase-1 OS=Bos taurus OX=9913 GN=ARG1 PE=2 SV=1	-5.31913	3628.35	11002.7	3862.88	9942	672.286	3328.73	-7374.37	3.03243	1.60048	0.00034
Q92176	BOVIN	Coronin-1A OS=Bos taurus OX=9913 GN=CORO1A PE=1 SV=3	-2.67783	11698.6	34905.6	9924.68	32058.5	6090.15	20335.7	-23207	2.98373	1.57712	0.02318
A0A0M4MD57	BOVIN	Haptoglobin OS=Bos taurus OX=9913 GN=HP PE=2 SV=1	-3.81208	39844.2	118470	41333.8	99307.1	6073.21	50155.2	-78625.6	2.97333	1.57208	0.00342
G5E5C8	BOVIN	Transaldolase OS=Bos taurus OX=9913 GN=TALDO1 PE=1 SV=1	-3.22662	1353.94	4024.55	1411.51	4386.53	402.334	1987.07	-2670.61	2.97246	1.57166	0.00907
X5F5B4	BOVIN	Serpin B4-like protein OS=Bos taurus OX=9913 PE=2 SV=1	-2.78754	43393	128455	42973.7	125088	4201.94	74627.8	-85061.7	2.96026	1.56573	0.0192
Q1RMN8	BOVIN	Immunoglobulin light chain, lambda gene cluster OS=Bos taurus OX=9913 GN=IGL@ PE=2 SV=1	-8.96139	1900.32	5485.04	1915.96	5683.68	495.179	845.51	-3584.72	2.88638	1.52926	4.3011e-06
Q3T0P6	BOVIN	Phosphoglycerate kinase 1 OS=Bos taurus OX=9913 GN=PGK1 PE=2 SV=3	-3.80651	14297.1	41134.4	13919.8	45047.5	2695.84	17058.1	-26837.3	2.87712	1.52463	0.00345
A6QNZ7	BOVIN	Keratin 10 (Epidermolytic hyperkeratosis; keratosis palmaris et plantaris) OS=Bos taurus OX=9913 GN=KRT10 PE=2 SV=1	-11.763	754658	2.14666e+06	742258	2.12685e+06	71238.8	280975	-1.39201e+06	2.84455	1.5082	3.5233e-07
P10096	BOVIN	Glyceraldehyde-3-phosphate dehydrogenase OS=Bos taurus OX=9913 GN=GAPDH PE=1 SV=4	-5.19427	47289.6	133310	50411.2	131613	6055.28	40110.8	-86020.8	2.81902	1.49519	0.0004
O02717	BOVIN	Non-muscle myosin heavy chain (Fragment) OS=Bos taurus OX=9913 PE=2 SV=2	-2.97369	2066.52	5790.26	2139.4	4927.01	322.062	3050.36	-3723.73	2.80193	1.48642	0.01396
P62935	BOVIN	Peptidyl-prolyl cis-trans isomerase A OS=Bos taurus OX=9913 GN=PPIA PE=1 SV=2	-3.72801	4326.6	12097	4579.26	12333.3	1323.33	4931.09	-7770.43	2.79597	1.48335	0.00392
B0JYN9	BOVIN	Ras-related C3 botulinum toxin substrate 2 (Rho family, small GTP binding protein Rac2) OS=Bos taurus OX=9913 GN=RAC2 PE=2 SV=1	-3.10953	5916.97	16393	6037.64	13044.2	792.42	8214.22	-10476	2.77051	1.47015	0.01107
F1MM32	BOVIN	Sulfhydryl oxidase OS=Bos taurus OX=9913 GN=QSOX1 PE=4 SV=2	-2.4234	1867.71	5113.23	1771.08	3818.79	536.976	3236.21	-3245.51	2.73769	1.45296	0.03585
Q3MHN2	BOVIN	Complement component C9 OS=Bos taurus OX=9913 GN=C9 PE=2 SV=1	-2.54447	1261.05	3436.68	1340.95	2990.95	466.891	2041.72	-2175.63	2.72526	1.44639	0.02914
G3MZ71	BOVIN	Keratin 2 OS=Bos taurus OX=9913 GN=KRT2 PE=1 SV=1	-12.5816	416674	1.13492e+06	405704	1.17134e+06	102841	94748.6	-718245	2.72376	1.4456	1.8697e-07
Q2HJ49	BOVIN	Moesin OS=Bos taurus OX=9913 GN=MSN PE=2 SV=3	-2.55942	904.731	2448.83	973.222	2127.83	593.543	1353.35	-1544.1	2.7067	1.43653	0.0284
E1BHJ0	BOVIN	Profilin OS=Bos taurus OX=9913 PE=3 SV=1	-2.30966	9761.68	26232.6	9750.3	23824.9	2402.14	17302.1	-16470.9	2.6873	1.42616	0.04353
G3MXE3	BOVIN	Androgen binding protein beta-like precursor OS=Bos taurus OX=9913 GN=LOC785756 PE=4 SV=1	-2.76059	5958.23	15891.9	5249.21	14977.3	1765.13	8635.68	-9933.69	2.66722	1.41534	0.02011
P19858	BOVIN	L-lactate dehydrogenase A chain OS=Bos taurus OX=9913 GN=LDHA PE=2 SV=2	-4.34347	5061.46	13458.3	5364.89	12214.2	1076.43	4611.42	-8396.87	2.65898	1.41087	0.00146
F1MVJ8	BOVIN	Olfactomedin 4 OS=Bos taurus OX=9913 GN=OLFM4 PE=4 SV=1	-2.78161	16937.5	44921.8	19860.4	45293.1	6414.5	23793.5	-27984.3	2.65221	1.4072	0.0194
Q687I9	BOVIN	Purine nucleoside phosphorylase OS=Bos taurus OX=9913 GN=EDIP PE=2 SV=1	-2.60742	3310.73	8766.37	3409.64	7407.65	1352.29	4943.57	-5455.64	2.64787	1.40483	0.02616
E1BF20	BOVIN	Heterogeneous nuclear ribonucleoprotein H OS=Bos taurus OX=9913 GN=HNRNPH1 PE=1 SV=2	-4.27589	327.867	867.303	283.742	954.809	163.479	262.237	-539.435	2.64528	1.40342	0.00162
J7K1V4	BOBOX	Lactoferrin OS=Bos indicus x Bos taurus OX=30522 PE=2 SV=1	-2.9241	133725	353184	131847	348660	6088.73	183738	-219459	2.64113	1.40115	0.01519
P32592	BOVIN	Integrin beta-2 OS=Bos taurus OX=9913 GN=ITGB2 PE=1 SV=1	-2.91675	6278.77	16438.5	6380.26	16536.5	663.321	8506.36	-10159.8	2.61811	1.38853	0.01539
G3MYU2	BOVIN	Keratin 77 OS=Bos taurus OX=9913 GN=KRT77 PE=1 SV=1	-2.83743	3829.67	9972.71	4201.58	9883.69	1427.63	5107.38	-6143.04	2.60406	1.38077	0.01763
Q32S29	BOVIN	Histone H2B OS=Bos taurus OX=9913 GN=H2B PE=3 SV=1	-2.92204	145822	377439	140819	386531	31664.5	191561	-231617	2.58836	1.37204	0.01525
P63243	BOVIN	Receptor of activated protein C kinase 1 OS=Bos taurus OX=9913 GN=RACK1 PE=2 SV=3	-2.55245	995.768	2574.71	944.16	2438.03	394.419	1463.02	-1578.94	2.58565	1.37053	0.02874
Q08D91	BOVIN	Keratin, type II cytoskeletal 75 OS=Bos taurus OX=9913 GN=KRT75 PE=2 SV=1	-2.59471	451.263	1161.5	394.038	1120.79	259.453	618.258	-710.241	2.5739	1.36395	0.02673
Q71UA5	BOVIN	Neutrophil beta-defensin 12 (Fragment) OS=Bos taurus OX=9913 GN=NBD12 PE=4 SV=1	-2.70093	9519.47	24482.4	9321.56	22109.5	1140.51	13521.9	-14962.9	2.57182	1.36279	0.02228
B0JYN3	BOVIN	L-lactate dehydrogenase OS=Bos taurus OX=9913 GN=LDHB PE=2 SV=1	-2.41069	4072.53	10427.8	4551.08	9627.48	1263.08	6332.85	-6355.29	2.56053	1.35644	0.03664
F1MD73	BOVIN	Uncharacterized protein OS=Bos taurus OX=9913 PE=1 SV=2	-2.34441	4781.12	12135.4	4920.74	12354.2	1299.44	7573.2	-7354.23	2.53818	1.3438	0.04103
E1B6Z6	BOVIN	Lipocalin 2 OS=Bos taurus OX=9913 GN=LCN2 PE=1 SV=2	-2.23477	44263.3	112019	45114.5	111722	3578.47	74179.3	-67755.5	2.53074	1.33956	0.04944
E1BF48	BOVIN	CD177 molecule OS=Bos taurus OX=9913 GN=CD177 PE=1 SV=2	-2.51722	16458.2	41525.5	15805.2	39973.1	2148.14	24298.1	-25067.3	2.52309	1.33519	0.03053
F1N2R1	BOVIN	Stomatin OS=Bos taurus OX=9913 GN=STOM PE=1 SV=2	-2.34583	7249.64	18207.4	7459.92	19194.8	2433.42	11180.2	-10957.8	2.51149	1.32854	0.04093
G3MXK8	BOVIN	Proteinase 3 OS=Bos taurus OX=9913 GN=PRTN3 PE=1 SV=1	-3.22885	7571.95	18934.9	7168.74	19091.7	1543.89	8480.87	-11363	2.50067	1.32231	0.00904
K4JDR8	BOVIN	Alpha-2-macroglobulin variant 5 OS=Bos taurus OX=9913 GN=A2M PE=2 SV=1	-5.50399	14798.3	36951.6	14985.6	36576.5	3696.49	9139.91	-22153.4	2.49702	1.32021	0.00026
E1BI98	BOVIN	Collagen type VI alpha 1 chain OS=Bos taurus OX=9913 GN=COL6A1 PE=1 SV=1	-2.42474	9701.44	24117.3	9587.67	23092.2	1543.43	14481	-14415.8	2.48595	1.3138	0.03577
G3N2H4	BOVIN	Azurocidin 1 OS=Bos taurus OX=9913 GN=AZU1 PE=1 SV=1	-2.63068	114218	282553	118973	279178	16088.6	155913	-168335	2.47381	1.30673	0.02513
P63103	BOVIN	14-3-3 protein zeta/delta OS=Bos taurus OX=9913 GN=YWHAZ PE=1 SV=1	-2.93841	12221.9	30222.3	12103.5	26974.9	5478.82	13969.3	-18000.4	2.4728	1.30614	0.01483
Q28050	BOVIN	Protein S100-A7 OS=Bos taurus OX=9913 GN=S100A7 PE=1 SV=1	-2.40166	28383.7	70123.9	27335.9	69915.8	8289.36	41756.7	-41740.2	2.47057	1.30484	0.03721
A7MB62	BOVIN	Actin-related protein 2 OS=Bos taurus OX=9913 GN=ACTR2 PE=1 SV=1	-2.67768	1006.71	2464.59	958.976	2188.27	302.825	1298.8	-1457.88	2.44815	1.29169	0.02319
P19120	BOVIN	Heat shock cognate 71 kDa protein OS=Bos taurus OX=9913 GN=HSPA8 PE=1 SV=2	-2.68142	2912.35	7040.97	3438.53	7284.72	1485.24	3466.74	-4128.62	2.41762	1.27359	0.02304
A0A077S9Q3	BOVIN	Lysozyme OS=Bos taurus OX=9913 GN=LYZF1 PE=3 SV=1	-4.22198	4615.58	10968.7	4409.23	10850.5	959.469	3558.89	-6353.17	2.37646	1.24881	0.00177
F1MQ37	BOVIN	Myosin heavy chain 9 OS=Bos taurus OX=9913 GN=MYH9 PE=1 SV=2	-2.69208	38307.6	90865.5	38159	89691.5	3952.67	47658	-52557.8	2.37199	1.2461	0.02262
A7Z014	BOVIN	TKT protein OS=Bos taurus OX=9913 GN=TKT PE=1 SV=1	-2.23222	4390.69	10392.7	4218.62	9672.44	1232	6469.94	-6002.01	2.36699	1.24305	0.04965
P00921	BOVIN	Carbonic anhydrase 2 OS=Bos taurus OX=9913 GN=CA2 PE=1 SV=3	-3.13801	2583.7	6099.66	2614.34	6067.76	1084.06	2521.34	-3515.96	2.36082	1.23929	0.01055
Q2HJ60	BOVIN	Heterogeneous nuclear ribonucleoproteins A2/B1 OS=Bos taurus OX=9913 GN=HNRNPA2B1 PE=2 SV=1	-2.46761	7934.51	18724.4	7883.55	18346.5	2564.96	10399	-10789.9	2.35987	1.23871	0.03324
P48616	BOVIN	Vimentin OS=Bos taurus OX=9913 GN=VIM PE=1 SV=3	-2.34904	73738.7	173084	74292.1	161056	6317.18	103400	-99344.9	2.34726	1.23098	0.04071
F1MB08	BOVIN	Alpha-enolase OS=Bos taurus OX=9913 GN=ENO1 PE=3 SV=1	-4.02018	28522.2	66742.7	28012.9	67301.2	3571.02	23012.3	-38220.5	2.34003	1.22653	0.00244
A5PJY9	BOVIN	CPNE3 protein OS=Bos taurus OX=9913 GN=CPNE3 PE=1 SV=1	-3.21461	2894.98	6708.22	2842.27	6875	464.192	2868.33	-3813.25	2.31719	1.21238	0.00926
Q0VCM4	BOVIN	Glycogen phosphorylase, liver form OS=Bos taurus OX=9913 GN=PYGL PE=2 SV=1	-2.40243	3102.33	7173.64	3061.71	5709.52	728.335	4086.67	-4071.31	2.31234	1.20935	0.03716
P79105	BOVIN	Protein S100-A12 OS=Bos taurus OX=9913 GN=S100A12 PE=1 SV=3	-2.25065	19309.6	44361.1	19400.3	43182.3	1332.14	27232.1	-25051.5	2.29736	1.19998	0.04813
Q0P5K6	BOVIN	Corneodesmosin OS=Bos taurus OX=9913 GN=CDSN PE=2 SV=1	-6.96655	12767.1	29300.9	12949.1	30159.2	4316.51	3894	-16533.8	2.29503	1.19851	3.8688e-05
Q5KR47	BOVIN	Tropomyosin alpha-3 chain OS=Bos taurus OX=9913 GN=TPM3 PE=2 SV=1	-3.01399	4478.91	10181	4404.72	9029.71	773.625	4569.09	-5702.08	2.27309	1.18466	0.01303
Q8SPJ1	BOVIN	Junction plakoglobin OS=Bos taurus OX=9913 GN=JUP PE=2 SV=1	-7.54002	67250.3	150468	67192.9	151769	12638.3	23898.6	-83217.9	2.23744	1.16185	1.9703e-05
Q28161	BOVIN	Plakophilin-1 OS=Bos taurus OX=9913 GN=PKP1 PE=2 SV=1	-3.9317	19057.2	42430.6	18443.9	41951.6	6268.71	13143.5	-23373.4	2.22649	1.15477	0.00281
G5E604	BOVIN	Uncharacterized protein OS=Bos taurus OX=9913 PE=1 SV=1	-14.4032	22743.8	50601.9	22693.2	48941.5	2093.31	4250.16	-27858.1	2.22487	1.15372	5.1614e-08
A6QPT4	BOVIN	MPO protein OS=Bos taurus OX=9913 GN=MPO PE=1 SV=1	-2.25478	123093	273706	121563	273406	35897.8	159632	-150613	2.22357	1.15288	0.04779
Q3T101	BOVIN	IGL@ protein OS=Bos taurus OX=9913 GN=IGL@ PE=1 SV=1	-7.07874	10172.3	22552.3	10406.4	22081.8	1254.63	4096.05	-12379.9	2.21702	1.14862	3.3802e-05
G3X757	BOVIN	Transitional endoplasmic reticulum ATPase OS=Bos taurus OX=9913 GN=VCP PE=3 SV=1	-2.68856	813.523	1799.96	767.227	1915.25	290.15	850.599	-986.442	2.21256	1.14571	0.02276
Q148J4	BOVIN	RAB2A, member RAS oncogene family OS=Bos taurus OX=9913 GN=RAB2A PE=2 SV=1	-2.5878	613.041	1351.86	449.462	1273.66	451.998	533.627	-738.817	2.20517	1.14089	0.02705
F1MKG2	BOVIN	Collagen type VI alpha 2 chain OS=Bos taurus OX=9913 GN=COL6A2 PE=1 SV=2	-2.33516	20750.2	45753.7	21507.4	42154.8	4673.03	25808	-25003.5	2.20498	1.14077	0.04168
Q3ZBD7	BOVIN	Glucose-6-phosphate isomerase OS=Bos taurus OX=9913 GN=GPI PE=2 SV=4	-2.63227	5752.71	12611	5924.34	9326.73	1146.47	6278.21	-6858.25	2.19218	1.13236	0.02506
F1MUY2	BOVIN	Uncharacterized protein OS=Bos taurus OX=9913 GN=KRT6B PE=1 SV=1	-3.14661	37008.9	80613.8	37072.8	77662.1	6148.31	33383	-43604.9	2.17823	1.12315	0.01039
Q862H7	BOVIN	Protein S100 (Fragment) OS=Bos taurus OX=9913 GN=S100A11 PE=2 SV=1	-2.3026	2529	5462.71	2486.48	4891.7	788.665	3019.57	-2933.71	2.16003	1.11105	0.04406
P55052	BOVIN	Fatty acid-binding protein, epidermal OS=Bos taurus OX=9913 GN=FABP5 PE=1 SV=4	-7.21734	4466.32	9640.27	4671.82	9786	805.93	1560.11	-5173.95	2.15844	1.10999	2.8668e-05
Q5E956	BOVIN	Triosephosphate isomerase OS=Bos taurus OX=9913 GN=TPI1 PE=2 SV=3	-3.07408	5459.02	11773.3	5540.21	10910.5	1340.95	4849.34	-6314.26	2.15667	1.1088	0.01176
B9UKL8	BOVIN	Cathelicidin 5 OS=Bos taurus OX=9913 GN=CATHL5 PE=3 SV=1	-2.75229	7817.47	16706.2	7521.44	16140.6	1387.25	7788.24	-8888.72	2.13703	1.09561	0.0204
Q56JW2	BOVIN	Placenta-specific 8 OS=Bos taurus OX=9913 GN=PLAC8 PE=2 SV=1	-2.53837	13363.8	28432.3	13274.9	28276.5	4292.69	13892.8	-15068.5	2.12756	1.0892	0.02945
Q5E9B7	BOVIN	Chloride intracellular channel protein 1 OS=Bos taurus OX=9913 GN=CLIC1 PE=2 SV=3	-2.64823	3028.34	6440.54	2783.58	6192.79	697.793	3078.02	-3412.2	2.12676	1.08866	0.02439
P81187	BOVIN	Complement factor B OS=Bos taurus OX=9913 GN=CFB PE=1 SV=2	-4.06635	2525.95	5352.3	2489.19	5687.01	824.555	1489.55	-2826.36	2.11893	1.08334	0.00226
M0QVY0	BOVIN	Uncharacterized protein OS=Bos taurus OX=9913 GN=KRT6A PE=3 SV=1	-3.17736	243580	511640	244633	506057	18387.2	205833	-268060	2.1005	1.07073	0.00986
A0A140T894	BOVIN	14-3-3 protein beta/alpha OS=Bos taurus OX=9913 GN=YWHAB PE=3 SV=1	-2.74228	1916.26	3980.93	1838.82	4032.73	320.503	1816.17	-2064.68	2.07745	1.05482	0.02075
F1MKE7	BOVIN	Uncharacterized protein OS=Bos taurus OX=9913 GN=KRT6C PE=3 SV=2	-3.68368	81091	167710	81555.5	155941	11084.3	56521.1	-86618.6	2.06817	1.04835	0.00422
G3N0V2	BOVIN	Keratin 1 OS=Bos taurus OX=9913 GN=KRT1 PE=1 SV=1	-2.66463	787015	1.62086e+06	774096	1.61468e+06	164764	748607	-833848	2.05951	1.0423	0.02371
F1MZ96	BOVIN	Uncharacterized protein OS=Bos taurus OX=9913 PE=1 SV=2	-3.82355	9751.02	19912.4	9369	20439.1	1185.85	6400.8	-10161.4	2.04209	1.03004	0.00335
Q5EA67	BOVIN	Inter-alpha (Globulin) inhibitor H4 (Plasma Kallikrein-sensitive glycoprotein) OS=Bos taurus OX=9913 GN=ITIH4 PE=2 SV=1	-7.8355	13170.5	26878.9	12859	27154.2	1511.91	4009.88	-13708.4	2.04084	1.02916	1.4119e-05
P68103	BOVIN	Elongation factor 1-alpha 1 OS=Bos taurus OX=9913 GN=EEF1A1 PE=1 SV=1	-4.7783	35117.7	71495.5	35833.9	70176.8	7054.84	17262.3	-36377.8	2.03588	1.02566	0.00075
Q9TTK8	BOVIN	Creatine kinase U-type, mitochondrial OS=Bos taurus OX=9913 GN=CKMT1 PE=2 SV=1	-2.86354	5385.49	10891.4	4647.32	10131.1	1526.1	4455.7	-5505.92	2.02236	1.01604	0.01685
G3MWP1	BOVIN	Elastase, neutrophil expressed OS=Bos taurus OX=9913 GN=ELANE PE=1 SV=1	-2.45605	32282.5	64928.5	33918.3	61093.9	4898.7	32188.2	-32646	2.01126	1.0081	0.0339
Q3SYU2	BOVIN	Elongation factor 2 OS=Bos taurus OX=9913 GN=EEF2 PE=2 SV=3	-2.91227	11907.2	23902.2	12399.9	23122.3	2747.37	9707.6	-11995	2.00737	1.00531	0.0155
Q5J801	BOVIN	Endopin 2B OS=Bos taurus OX=9913 PE=2 SV=1	-5.0243	7883.97	15779.5	7930.92	15716.1	2569.4	2866.2	-7895.5	2.00146	1.00105	0.00052
G5E513	BOVIN	Uncharacterized protein OS=Bos taurus OX=9913 PE=1 SV=1	-8.26488	14640.9	29160.5	14194.9	30303.6	1233.34	4122.69	-14519.6	1.99171	0.994011	8.8422e-06
Q3T169	BOVIN	40S ribosomal protein S3 OS=Bos taurus OX=9913 GN=RPS3 PE=2 SV=1	-3.09892	7890.98	15393.1	8017.83	17296.1	2558	5349.84	-7502.13	1.95072	0.964009	0.01127
H9KUV3	BOVIN	Uncharacterized protein OS=Bos taurus OX=9913 GN=LOC619131 PE=3 SV=1	-2.30049	1740.94	3392.33	2056.87	3809.51	1080.03	1387.57	-1651.4	1.94857	0.962414	0.04422
Q148H7	BOVIN	Keratin, type II cytoskeletal 79 OS=Bos taurus OX=9913 GN=KRT79 PE=2 SV=1	-2.47601	152905	296643	149792	295854	31364.1	138696	-143738	1.94005	0.956091	0.03277
Q3MHL4	BOVIN	Adenosylhomocysteinase OS=Bos taurus OX=9913 GN=AHCY PE=2 SV=3	-2.355	5545.87	10733.6	6306.32	10874	2156.67	4946.16	-5187.75	1.93543	0.952651	0.0403
Q24LN2	BOVIN	Integrin alpha M OS=Bos taurus OX=9913 GN=ITGAM PE=2 SV=1	-2.48419	8495.53	16430.2	8201.75	14294.9	1263.69	7721.13	-7934.7	1.93399	0.951577	0.03231
P62261	BOVIN	14-3-3 protein epsilon OS=Bos taurus OX=9913 GN=YWHAE PE=1 SV=1	-2.83385	3503.21	6756.39	3637.18	7029.8	1128.09	2575.74	-3253.18	1.92863	0.947575	0.01773
F1N3M0	BOVIN	Desmocollin-1 OS=Bos taurus OX=9913 GN=DSC1 PE=4 SV=1	-4.41072	19259.9	37115.9	18739.7	35974.1	3695.11	9202.15	-17856	1.92711	0.946438	0.00131
A5D7M6	BOVIN	KRT5 protein OS=Bos taurus OX=9913 GN=KRT5 PE=2 SV=1	-3.6402	1.3176e+06	2.48636e+06	1.29312e+06	2.47122e+06	235568	750350	-1.16876e+06	1.88704	0.916125	0.00454
A1L595	BOVIN	Keratin, type I cytoskeletal 17 OS=Bos taurus OX=9913 GN=KRT17 PE=2 SV=1	-3.92194	336277	633232	332254	623796	62536.5	174606	-296956	1.88307	0.913087	0.00286
P60661	BOVIN	Myosin light polypeptide 6 OS=Bos taurus OX=9913 GN=MYL6 PE=2 SV=2	-2.881	14764.1	27754.9	15630.4	27302.4	3124.63	10593.9	-12990.8	1.87989	0.910651	0.01636
F1MC11	BOVIN	Keratin, type I cytoskeletal 14 OS=Bos taurus OX=9913 GN=KRT14 PE=1 SV=2	-3.29841	948199	1.77975e+06	928363	1.78433e+06	187902	588255	-831555	1.87698	0.908416	0.00804
Q28133	BOVIN	Allergen Bos d 2 OS=Bos taurus OX=9913 PE=1 SV=1	-2.81503	227265	426488	227488	421042	69638.1	158751	-199223	1.87661	0.90813	0.01832
P81947	BOVIN	Tubulin alpha-1B chain OS=Bos taurus OX=9913 PE=1 SV=2	-2.83672	17575.8	32762.9	16620.6	31620.5	4034.87	12477.9	-15187.2	1.8641	0.898477	0.01765
Q9BGI4	BOVIN	Peroxiredoxin 1 OS=Bos taurus OX=9913 PE=2 SV=1	-6.004	20529.2	37651.4	20123.8	37344.5	3496.28	6047.52	-17122.2	1.83404	0.875025	0.00013
A6H7J6	BOVIN	Protein disulfide-isomerase OS=Bos taurus OX=9913 GN=P4HB PE=1 SV=1	-2.28779	2734.29	4982.96	2843.72	5533.41	1014.67	2183.35	-2248.67	1.82239	0.865835	0.04518
Q2KJD0	BOVIN	Tubulin beta-5 chain OS=Bos taurus OX=9913 GN=TUBB5 PE=2 SV=1	-2.73599	7985.03	14519.6	7972.85	12549.9	1390.13	5682.7	-6534.53	1.81835	0.862628	0.02098
P04272	BOVIN	Annexin A2 OS=Bos taurus OX=9913 GN=ANXA2 PE=1 SV=2	-3.9748	61164.8	109097	60279.8	108884	6817.58	28740.6	-47931.7	1.78365	0.834832	0.00262
P00829	BOVIN	ATP synthase subunit beta, mitochondrial OS=Bos taurus OX=9913 GN=ATP5F1B PE=1 SV=2	-5.45821	19538.9	34780.5	18804.4	35045.7	2572.05	6338.02	-15241.7	1.78007	0.831933	0.00028
P13214	BOVIN	Annexin A4 OS=Bos taurus OX=9913 GN=ANXA4 PE=1 SV=2	-2.79548	4647.69	8245.42	4791.61	8211.24	967.616	3000.27	-3597.73	1.77409	0.827078	0.01894
Q95M18	BOVIN	Endoplasmin OS=Bos taurus OX=9913 GN=HSP90B1 PE=2 SV=1	-3.39273	9881.56	17498.5	9956.64	17329.7	1316.28	5339.44	-7616.94	1.77082	0.824421	0.00685
E1BKT9	BOVIN	Desmoplakin OS=Bos taurus OX=9913 GN=DSP PE=1 SV=1	-7.01957	103117	179694	102223	178123	17009.3	20609	-76577.1	1.74262	0.801261	3.629e-05
A5D9D2	BOVIN	Complement component 4 binding protein, alpha chain OS=Bos taurus OX=9913 GN=C4BPA PE=2 SV=1	-5.04523	7771.35	13316.1	7542.78	12378.9	1227.27	2395.97	-5544.74	1.71348	0.776933	0.0005
P33046	BOVIN	Cathelicidin-4 OS=Bos taurus OX=9913 GN=CATHL4 PE=1 SV=1	-2.77959	41728.5	70983.4	41974.5	71664.7	3855.68	25490.7	-29254.9	1.70108	0.766448	0.01946
K9ZRL4	BOBOX	Heat shock 70kDa protein 1A OS=Bos indicus x Bos taurus OX=30522 GN=HSPA1A PE=2 SV=1	-3.51605	27282.3	45554.5	27474.9	46956.3	4541.41	11891.8	-18272.2	1.66974	0.739628	0.00558
F1N7T1	BOVIN	NADH-cytochrome b5 reductase OS=Bos taurus OX=9913 GN=CYB5R3 PE=3 SV=2	-3.8786	5614.5	9301.63	5339.35	9434.19	1301.04	1931.2	-3687.13	1.65672	0.728327	0.00307
F1MJH1	BOVIN	Gelsolin OS=Bos taurus OX=9913 GN=GSN PE=4 SV=1	-3.69261	38269.4	63295.9	38926.4	62037.6	2770.43	16368.5	-25026.5	1.65396	0.72592	0.00416
G5E5T5	BOVIN	Uncharacterized protein OS=Bos taurus OX=9913 PE=1 SV=1	-3.81697	23457.5	38718.2	22995.5	33388	4067.64	8908.66	-15260.7	1.65057	0.722961	0.00339
P34955	BOVIN	Alpha-1-antiproteinase OS=Bos taurus OX=9913 GN=SERPINA1 PE=1 SV=1	-6.98235	21046.3	34112.6	20580	34316.2	2524.29	3826.14	-13066.3	1.62084	0.69674	3.7956e-05
F1N076	BOVIN	Ceruloplasmin OS=Bos taurus OX=9913 GN=CP PE=1 SV=2	-3.80274	8463.54	13589	9222.09	13883.7	1805.93	2763.8	-5125.47	1.60559	0.683107	0.00347
Q3SZZ9	BOVIN	FGG protein OS=Bos taurus OX=9913 GN=FGG PE=2 SV=1	-4.67954	358956	574575	350345	581621	85791.2	73337.5	-215619	1.60068	0.678689	0.00087
F1MLB8	BOVIN	ATP synthase subunit alpha OS=Bos taurus OX=9913 GN=ATP5F1A PE=1 SV=1	-3.53078	17562.5	28096.8	17823.1	26841.4	3691.08	6307.56	-10534.2	1.59981	0.677904	0.00544
F1MAV0	BOVIN	Fibrinogen beta chain OS=Bos taurus OX=9913 GN=FGB PE=4 SV=2	-5.22106	399139	637739	399771	628047	93200.1	62003.2	-238600	1.59779	0.676074	0.00039
F1MIW8	BOVIN	Desmoglein-1 OS=Bos taurus OX=9913 GN=DSG1 PE=4 SV=2	-2.67556	41498	65754.7	42464.5	65091.8	5511.24	21512.4	-24256.7	1.58453	0.664052	0.02327
G3N0S9	BOVIN	Uncharacterized protein OS=Bos taurus OX=9913 GN=LOC515150 PE=4 SV=1	-3.58373	10129.1	16027.1	10493.7	15531.6	1344.32	3800.55	-5897.99	1.58228	0.662006	0.00498
Q7SIH1	BOVIN	Alpha-2-macroglobulin OS=Bos taurus OX=9913 GN=A2M PE=1 SV=2	-4.25337	107685	169818	100818	167123	20003.7	29668.3	-62133.1	1.57699	0.657174	0.00168
A0A0F6QNP7	BOVIN	Complement component 3 OS=Bos taurus OX=9913 GN=C3 PE=2 SV=1	-7.03978	64022.3	100921	64273.4	101443	9664.76	8451.63	-36898.7	1.57634	0.656581	3.5419e-05
Q95L54	BOVIN	Annexin A8 OS=Bos taurus OX=9913 GN=ANXA8 PE=2 SV=1	-2.89149	21800.2	33512.7	22228	33035.5	2335.11	9643.42	-11712.5	1.53727	0.620366	0.01607
E1BM91	BOVIN	Desmoglein 3 OS=Bos taurus OX=9913 GN=DSG3 PE=4 SV=1	-2.52667	4139.68	6355.96	4595.87	6403.35	1229.77	1761.84	-2216.28	1.53537	0.61859	0.03004
F1MFW9	BOVIN	Keratin 24 OS=Bos taurus OX=9913 GN=KRT24 PE=3 SV=2	-2.55612	9226.51	14094.1	8648.12	14013.5	2937.99	3623.03	-4867.62	1.52757	0.611238	0.02856
F1N5L6	BOVIN	Desmocollin-3 OS=Bos taurus OX=9913 GN=DSC3 PE=4 SV=2	-2.45886	14579	21858.2	14672.9	19817.3	4004.86	6045.27	-7279.22	1.49929	0.584283	0.03374
Q0VCX2	BOVIN	Endoplasmic reticulum chaperone BiP OS=Bos taurus OX=9913 GN=HSPA5 PE=2 SV=1	-2.73438	1909.89	2831.13	2107.85	2728.33	564.848	601.658	-921.236	1.48235	0.567885	0.02103
V6F9A2	BOVIN	Apolipoprotein A-I preproprotein OS=Bos taurus OX=9913 GN=APOA1 PE=3 SV=1	-9.63685	137464	202949	135778	205761	12288	11227.6	-65485	1.47638	0.562063	2.2288e-06
A5PJE3	BOVIN	Fibrinogen alpha chain OS=Bos taurus OX=9913 GN=FGA PE=2 SV=1	-3.37083	343606	494381	334813	492136	106301	26540	-150775	1.4388	0.524868	0.00711
B0JYN6	BOVIN	Alpha-2-HS-glycoprotein OS=Bos taurus OX=9913 GN=AHSG PE=2 SV=1	-2.5655	13511.1	19331	14485	20201.6	3185.52	4552.96	-5819.89	1.43075	0.516771	0.02811
A0JND2	BOVIN	Keratin, type II cytoskeletal 80 OS=Bos taurus OX=9913 GN=KRT80 PE=2 SV=1	-4.83195	109087	155552	108397	150274	12934.6	19685.4	-46464.7	1.42594	0.511915	0.00069
G3N0V0	BOVIN	Uncharacterized protein OS=Bos taurus OX=9913 PE=1 SV=1	-7.21599	99548.8	141592	101683	141792	6659.83	12622.4	-42042.9	1.42233	0.508261	2.8714e-05
Q3ZBS7	BOVIN	Vitronectin OS=Bos taurus OX=9913 GN=VTN PE=1 SV=1	-2.96786	26189.6	37180.7	27055	37641.5	7820.16	4597.27	-10991.1	1.41968	0.505561	0.0141
E1BF59	BOVIN	Plectin OS=Bos taurus OX=9913 GN=PLEC PE=1 SV=2	-2.51201	30166.3	41940.5	29839.5	42445.4	6107.62	9721.76	-11774.1	1.39031	0.475404	0.03081
Q3SZV7	BOVIN	Hemopexin OS=Bos taurus OX=9913 GN=HPX PE=2 SV=1	-4.39462	14404.1	19663.1	14123.3	19567.5	2281.5	1840.42	-5258.99	1.3651	0.44901	0.00135
F1MSZ6	BOVIN	Antithrombin-III OS=Bos taurus OX=9913 GN=SERPINC1 PE=3 SV=1	-2.71818	10426.8	14182.2	10722.5	14424.1	1805.2	2862.47	-3755.37	1.36016	0.443781	0.02163
A0A140T897	BOVIN	Serum albumin OS=Bos taurus OX=9913 GN=ALB PE=3 SV=1	-2.57281	109225	137981	109131	140581	4159.75	27060.3	-28756.4	1.26328	0.337172	0.02776
E9RHW1	BOVIN	Heat shock 27kDa protein 1 OS=Bos taurus OX=9913 GN=HSPB1 PE=2 SV=1	-2.58135	131898	164258	131535	156911	15846.2	26301.6	-32359.3	1.24533	0.316534	0.02735
E1BH06	BOVIN	Uncharacterized protein OS=Bos taurus OX=9913 GN=LOC617696 PE=1 SV=2	-2.30513	17412.4	21335.9	17248	21880.8	2102.58	3600.2	-3923.5	1.22533	0.293168	0.04387
P00735	BOVIN	Prothrombin OS=Bos taurus OX=9913 GN=F2 PE=1 SV=2	2.59627	24028.9	18308.5	23328.6	19092.7	1585.21	5158.97	5720.44	0.761936	-0.392259	0.02666
P02465	BOVIN	Collagen alpha-2(I) chain OS=Bos taurus OX=9913 GN=COL1A2 PE=1 SV=2	3.89281	134252	65173.7	133798	67841.9	26032.2	34808.7	69078.1	0.485459	-1.04258	0.003
P02453	BOVIN	Collagen alpha-1(I) chain OS=Bos taurus OX=9913 GN=COL1A1 PE=1 SV=3	5.46947	125219	47111.2	124544	45774.9	16984.3	30580.5	78108.1	0.37623	-1.41031	0.00027
Q08E14	BOVIN	Collagen, type III, alpha 1 OS=Bos taurus OX=9913 GN=COL3A1 PE=2 SV=1	7.10071	10127.2	2653.51	10780.5	2317.06	1514.17	2086.65	7473.67	0.262019	-1.93226	3.2926e-05
H2CNR1	BOVIN	Peptidoglycan-recognition protein OS=Bos taurus OX=9913 GN=PGLYRP1 PE=3 SV=1	3.11634	658.913	64.8034	583.643	0	439.172	158.735	594.109	0.098349	-3.34595	0.01094

## Sheet: Cement-SDS-T3 vs T2
				C2	C3
Uniprot accesion number	Specie	Protein name	t-value	Mean 1	Mean 2	Median 1	Median 2	Sigma 1	Sigma 2	Delta	Fold change C3/ C2	Log (Fold change)	p-value
A0A023GNX5	9ACAR	Uncharacterized protein OS=Amblyomma triste OX=251400 PE=2 SV=1	19.231	22457	1982.86	23202.5	2078.46	2477.09	815.357	20474.1	0.088296	-3.50151	3.1475e-09
G3MZ71	BOVIN	Keratin 2 OS=Bos taurus OX=9913 GN=KRT2 PE=1 SV=1	-13.2873	428164	1.13492e+06	439995	1.17134e+06	89430.5	94748.6	-706754	2.65066	1.40635	1.1144e-07
A0A224YTB6	9ACAR	Alpha-N-acetylgalactosaminidase OS=Rhipicephalus zambeziensis OX=60191 PE=3 SV=1	-11.1086	517888	843319	523262	842597	15933.2	69967.7	-325431	1.62838	0.703438	6.0165e-07
P02662	BOVIN	Alpha-S1-casein OS=Bos taurus OX=9913 GN=CSN1S1 PE=1 SV=2	-9.59348	44562.3	121969	42329.1	125954	16843.5	10340	-77406.6	2.73704	1.45262	2.3222e-06
A0A224Y1R0	9ACAR	Basic tail secreted protein OS=Rhipicephalus zambeziensis OX=60191 PE=4 SV=1	-8.92753	22222.1	38936.1	22683.6	39233.8	1437.66	4354.72	-16714	1.75214	0.809114	4.4498e-06
A0A034WXM6	RHIMP	Secreted protein 20 OS=Rhipicephalus microplus OX=6941 PE=4 SV=1	-8.4154	15486.6	28626.1	14884.4	27816.2	2692.53	2716.12	-13139.5	1.84844	0.886307	7.5375e-06
A0A0M4FJ17	BOVIN	Kappa-casein (Fragment) OS=Bos taurus OX=9913 GN=CSN3 PE=4 SV=1	-8.36385	14747.8	43455	15481.7	45240.5	5472.84	6382.14	-28707.2	2.94654	1.55902	7.9591e-06
A0A224YB96	9ACAR	Lipocalin OS=Rhipicephalus zambeziensis OX=60191 PE=4 SV=1	-7.51387	65541.7	92024.3	63410.1	92183.5	6935.54	5141.06	-26482.6	1.40406	0.489601	2.0302e-05
B7PAR6	IXOSC	Heat shock protein, putative OS=Ixodes scapularis OX=6945 GN=8027107 PE=3 SV=1	7.14019	5957.91	2111.33	5512.65	2081.69	971.318	893.236	3846.58	0.354375	-1.49665	3.1412e-05
A5PJE3	BOVIN	Fibrinogen alpha chain OS=Bos taurus OX=9913 GN=FGA PE=2 SV=1	-7.09585	332921	494381	343199	492136	49011.6	26540	-161460	1.48498	0.570444	3.3117e-05
P02663	BOVIN	Alpha-S2-casein OS=Bos taurus OX=9913 GN=CSN1S2 PE=1 SV=2	-6.82297	2155.35	6885.04	2237.12	7194.13	523.615	1615.24	-4729.69	3.1944	1.67555	4.6087e-05
A0A224YCL3	9ACAR	Basic tail secreted protein OS=Rhipicephalus zambeziensis OX=60191 PE=4 SV=1	-6.67805	20993.6	41388.8	21344	41095.6	4681.74	5834.83	-20395.2	1.9715	0.979293	5.5131e-05
F1MAV0	BOVIN	Fibrinogen beta chain OS=Bos taurus OX=9913 GN=FGB PE=4 SV=2	-6.24759	437096	637739	437677	628047	48414	62003.2	-200643	1.45904	0.545015	9.5351e-05
E1BIR8	BOVIN	Uncharacterized protein OS=Bos taurus OX=9913 PE=1 SV=2	6.17651	1417.21	530.961	1414.71	588.115	213.147	279.465	886.253	0.374651	-1.41638	0.0001
A0A224Z3R1	9ACAR	Paramyosin OS=Rhipicephalus zambeziensis OX=60191 PE=4 SV=1	6.1514	43176.5	8965.22	43533.3	8757.12	13567.9	1223.63	34211.3	0.207641	-2.26783	0.00011
Q862S8	BOVIN	Similar to ribosomal protein S18 (Fragment) OS=Bos taurus OX=9913 PE=2 SV=1	5.94303	9573.18	3284.76	9002.04	3435.31	2214.45	1346.79	6288.41	0.343122	-1.54321	0.00014
Q148H5	BOVIN	Keratin, type II cytoskeletal 71 OS=Bos taurus OX=9913 GN=KRT71 PE=2 SV=1	-5.67551	4800.36	17552.3	3769.33	19215	2548.87	4877.8	-12751.9	3.65646	1.87045	0.00021
Q2KJ64	BOVIN	Arginase-1 OS=Bos taurus OX=9913 GN=ARG1 PE=2 SV=1	-5.63244	3161.34	11002.7	3158.72	9942	740.666	3328.73	-7841.38	3.4804	1.79925	0.00022
A0A224Z8F0	9ACAR	Transglutaminase/protease like protein OS=Rhipicephalus zambeziensis OX=60191 PE=4 SV=1	-5.49812	209709	306523	208931	307742	10330.2	41876.9	-96814.4	1.46166	0.547608	0.00026
F1MCK2	BOVIN	AHNAK nucleoprotein OS=Bos taurus OX=9913 GN=AHNAK PE=1 SV=2	5.51414	26374.7	10328.3	24962.4	10453.6	4862.36	5212.28	16046.4	0.391597	-1.35256	0.00026
L7MA95	9ACAR	Putative secreted peptide OS=Rhipicephalus pulchellus OX=72859 PE=2 SV=1	-5.23534	52413.2	80463.5	51212.3	78104.2	6267.43	11530.8	-28050.3	1.53518	0.618404	0.00038
H2CNR1	BOVIN	Peptidoglycan-recognition protein OS=Bos taurus OX=9913 GN=PGLYRP1 PE=3 SV=1	5.18785	2166.09	64.8034	2006.37	0	979.358	158.735	2101.28	0.0299173	-5.06288	0.00041
Q3SZZ9	BOVIN	FGG protein OS=Bos taurus OX=9913 GN=FGG PE=2 SV=1	-5.11201	381917	574575	390801	581621	56067.5	73337.5	-192657	1.50445	0.589234	0.00046
A6QLZ3	BOVIN	ARSB protein OS=Bos taurus OX=9913 GN=ARSB PE=2 SV=1	5.08991	18413.3	7544.31	18427.3	7656.22	2085.22	4797.03	10869	0.40972	-1.28729	0.00047
A0A224YU86	9ACAR	Myosin heavy chain 6/7 OS=Rhipicephalus zambeziensis OX=60191 PE=3 SV=1	4.96376	52280.9	13788.4	51583.5	14127.9	18428.9	4602.85	38492.5	0.263738	-1.92282	0.00057
A0A034WZ42	RHIMP	Hemelipoprotein HeLp (Fragment) OS=Rhipicephalus microplus OX=6941 PE=4 SV=1	4.95279	158325	15438.8	154988	16020.7	70608.8	2862.89	142886	0.0975134	-3.35826	0.00058
G3X701	BOVIN	Uncharacterized protein OS=Bos taurus OX=9913 GN=LOC100300091 PE=3 SV=1	4.91558	6234.36	2545.58	6046.3	2538.8	1301.86	1297.69	3688.78	0.408315	-1.29225	0.00061
Q6B8A8	9ACAR	Ribosomal protein S14 OS=Ixodes pacificus OX=29930 PE=2 SV=1	4.83801	3180.24	1117.68	3283.5	1134.31	1005.84	280.72	2062.56	0.351445	-1.50863	0.00068
Q3MHN5	BOVIN	Vitamin D-binding protein OS=Bos taurus OX=9913 GN=GC PE=2 SV=1	4.82681	14289.4	7062.27	15368.1	7161.54	3509.59	1064.91	7227.13	0.494231	-1.01674	0.0007
Q56JX8	BOVIN	40S ribosomal protein S13 OS=Bos taurus OX=9913 GN=RPS13 PE=2 SV=3	4.77334	10500	4747.03	10160.9	4554.79	2168.5	2003.28	5753	0.452097	-1.1453	0.00075
A0A131ZB80	RHIAP	TIL domain containing protein (Fragment) OS=Rhipicephalus appendiculatus OX=34631 PE=4 SV=1	4.74723	28209.5	18968.4	29186.4	19454.2	2845.93	3825.79	9241.06	0.672413	-0.572581	0.00078
Q3T0U2	BOVIN	60S ribosomal protein L14 OS=Bos taurus OX=9913 GN=RPL14 PE=2 SV=3	4.73833	12525	5420.58	11510	4854.23	2705.24	2483.92	7104.38	0.432782	-1.20829	0.00079
A5D7E8	BOVIN	Protein disulfide-isomerase OS=Bos taurus OX=9913 GN=PDIA3 PE=2 SV=1	4.61177	17230.5	8645.52	16938.2	8707.11	3174	3273.81	8585.01	0.501756	-0.994943	0.00096
P80311	BOVIN	Peptidyl-prolyl cis-trans isomerase B OS=Bos taurus OX=9913 GN=PPIB PE=1 SV=4	4.59107	5108.18	2251.96	5278.39	2121.27	1035.48	1118.04	2856.22	0.440853	-1.18163	0.00099
A0JND2	BOVIN	Keratin, type II cytoskeletal 80 OS=Bos taurus OX=9913 GN=KRT80 PE=2 SV=1	-4.57475	101526	155552	96270.9	150274	21196.4	19685.4	-54026.2	1.53214	0.615551	0.00102
Q0VBW2	BOVIN	Cornifelin OS=Bos taurus OX=9913 GN=CNFN PE=3 SV=1	4.51913	1614.8	478.552	1343.9	535.051	561.606	252.797	1136.25	0.296353	-1.75461	0.00111
A0A224YCE9	9ACAR	Cystatin OS=Rhipicephalus zambeziensis OX=60191 PE=4 SV=1	-4.49983	52740.1	64147.4	51702.3	63171.7	2956.84	5460.41	-11407.3	1.21629	0.282491	0.00114
L7M8X8	9ACAR	Putative secreted peptide OS=Rhipicephalus pulchellus OX=72859 PE=2 SV=1	-4.47694	3536.4	6984.47	3576.75	7580.96	912.01	1651.46	-3448.07	1.97502	0.981869	0.00118
A0A224YTI7	9ACAR	Angiotensin-converting enzyme OS=Rhipicephalus zambeziensis OX=60191 PE=3 SV=1	4.42422	16878.6	12141.3	16876.4	11753.9	1592.77	2083.82	4737.29	0.719331	-0.475272	0.00129
A0A077S9Q3	BOVIN	Lysozyme OS=Bos taurus OX=9913 GN=LYZF1 PE=3 SV=1	-4.4029	4244.56	10968.7	4042.79	10850.5	1152.71	3558.89	-6724.19	2.58419	1.36971	0.00133
F8UZU9	BOVIN	40S ribosomal protein SA OS=Bos taurus OX=9913 GN=RPSA PE=2 SV=1	4.27804	9477.86	3994.72	8649.04	4061.55	2986.54	967.995	5483.14	0.421479	-1.24647	0.00162
A0A034WXN6	RHIMP	Hemelipoprotein HeLp 2 (Fragment) OS=Rhipicephalus microplus OX=6941 PE=4 SV=1	4.2422	46494.4	6355.84	45684.3	5405.73	23055.5	2364.38	40138.6	0.136701	-2.8709	0.00171
A0A023FHD0	9ACAR	Putative mitochondrial adp/atp carrier OS=Amblyomma cajennense OX=34607 PE=2 SV=1	4.05157	15677.4	8555.71	15494.4	8663.88	1875.31	3875.73	7121.65	0.545737	-0.873723	0.00232
A6QPZ0	BOVIN	CSTB protein OS=Bos taurus OX=9913 GN=CSTB PE=2 SV=1	4.01059	2811.46	1377.38	2867.25	1461.34	418.389	769.477	1434.07	0.489918	-1.02939	0.00248
G3N3D0	BOVIN	Galectin OS=Bos taurus OX=9913 GN=LGALS7 PE=4 SV=1	3.93407	96654.5	45713.2	99372.8	44639.9	28746.7	13403.4	50941.2	0.472955	-1.08022	0.0028
F1MN49	BOVIN	Eukaryotic translation initiation factor 5A OS=Bos taurus OX=9913 GN=EIF5A2 PE=3 SV=2	3.92642	5578.85	2450.99	5727.42	2000.59	1508.95	1237.2	3127.86	0.439337	-1.1866	0.00284
E1BCN3	BOVIN	Peptidyl arginine deiminase 4 OS=Bos taurus OX=9913 GN=PADI4 PE=4 SV=2	3.85653	8977.06	4764.79	8767.45	4491.62	928.563	2509.13	4212.26	0.530775	-0.913829	0.00318
A0A224Y281	9ACAR	Pancreatic trypsin inhibitor OS=Rhipicephalus zambeziensis OX=60191 PE=4 SV=1	-3.80498	65387.3	83909.2	64807.1	83821.7	5239.7	10710.7	-18521.9	1.28327	0.359819	0.00346
A0A224YB78	9ACAR	Lipocalin OS=Rhipicephalus zambeziensis OX=60191 PE=4 SV=1	-3.77088	52365.8	98927.7	56350.5	99500	9714.79	28643	-46561.9	1.88916	0.917749	0.00366
A6QNZ7	BOVIN	Keratin 10 (Epidermolytic hyperkeratosis; keratosis palmaris et plantaris) OS=Bos taurus OX=9913 GN=KRT10 PE=2 SV=1	-3.73931	1.28144e+06	2.14666e+06	1.27827e+06	2.12685e+06	492226	280975	-865219	1.67519	0.744325	0.00385
A0A224YR78	9ACAR	TIL domain containing protein OS=Rhipicephalus zambeziensis OX=60191 PE=4 SV=1	-3.62698	7631.5	11165.8	8008.67	11280.5	2016.9	1276.49	-3534.31	1.46312	0.54905	0.00464
Q58DQ3	BOVIN	60S ribosomal protein L6 OS=Bos taurus OX=9913 GN=RPL6 PE=2 SV=3	3.59609	3849.07	1828.22	3548.91	1587.74	723.224	1171.21	2020.85	0.474976	-1.07407	0.00488
A0A131YG55	RHIAP	Peptidoglycan-recognition protein OS=Rhipicephalus appendiculatus OX=34631 PE=3 SV=1	3.58293	1744.83	313.093	1877.37	300.92	935.635	287.524	1431.74	0.17944	-2.47842	0.00499
L7M046	9ACAR	Putative cuticular protein OS=Rhipicephalus pulchellus OX=72859 PE=2 SV=1	-3.48375	11146.3	19639.9	13312.4	19618.4	5231.43	2880.45	-8493.6	1.76201	0.81722	0.00588
Q3T0D0	BOVIN	Heterogeneous nuclear ribonucleoprotein K OS=Bos taurus OX=9913 GN=HNRNPK PE=2 SV=1	3.48279	12226.6	5709.05	12001.1	5250.67	3423.17	3048.54	6517.5	0.466939	-1.09869	0.00589
Q0P5J4	BOVIN	Keratin, type I cytoskeletal 25 OS=Bos taurus OX=9913 GN=KRT25 PE=2 SV=1	-3.47565	18366.9	49412.8	16807.1	49531.2	10202.8	19355.4	-31046	2.69033	1.42778	0.00596
Q7M2Q9	BOVIN	Rho protein GDP-dissociation inhibitor (Fragments) OS=Bos taurus OX=9913 PE=1 SV=1	3.42895	3491.99	1361.83	3636.45	1214.88	735.222	1332.28	2130.15	0.389988	-1.3585	0.00645
A0A131YF72	RHIAP	Glycine rich superfamily member OS=Rhipicephalus appendiculatus OX=34631 PE=4 SV=1	-3.42752	489002	604645	494740	608912	25966.9	78459.3	-115643	1.23649	0.306248	0.00647
F1MHQ4	BOVIN	Fatty acid-binding protein, adipocyte OS=Bos taurus OX=9913 GN=FABP4 PE=3 SV=2	3.33767	17789.2	9455.56	17065.4	10114.5	5735.57	2123.35	8333.64	0.531534	-0.911767	0.00752
G8JKZ8	BOVIN	Thioredoxin OS=Bos taurus OX=9913 GN=TXN PE=4 SV=1	3.30002	11107.9	5842.13	10564.9	5371.8	3509.89	1719.94	5265.82	0.525941	-0.927027	0.00801
F1MYG5	BOVIN	Lamin A/C OS=Bos taurus OX=9913 GN=LMNA PE=1 SV=1	3.28016	121665	59571.7	122254	59174.9	46238.9	3464.65	62093	0.489638	-1.03021	0.00829
P21793	BOVIN	Decorin OS=Bos taurus OX=9913 GN=DCN PE=1 SV=2	3.2607	19759.4	10082.9	20770.4	10400	7046.04	1787.08	9676.48	0.510285	-0.970625	0.00856
Q3SZV7	BOVIN	Hemopexin OS=Bos taurus OX=9913 GN=HPX PE=2 SV=1	3.21046	30751	19663.1	27651	19567.5	8257.11	1840.42	11087.9	0.639431	-0.64514	0.00932
A0A131ZB56	RHIAP	Troponin T, fast skeletal muscle (Fragment) OS=Rhipicephalus appendiculatus OX=34631 PE=4 SV=1	3.20911	9854.83	3390.22	8977.05	3409.9	4676.25	1575.07	6464.61	0.344016	-1.53945	0.00935
A0A0B4PMF7	RHIMP	Peptidoglycan recognition protein (Fragment) OS=Rhipicephalus microplus OX=6941 GN=PGRP-S PE=2 SV=1	3.16736	12666	7041.3	13022.3	6705.2	4209.06	1097.86	5624.7	0.555921	-0.847047	0.01003
L7LTA8	9ACAR	Putative group ii salivary lipocalin OS=Rhipicephalus pulchellus OX=72859 PE=2 SV=1	-3.11978	139104	200293	142526	199224	15845.2	45354.3	-61189.1	1.43988	0.525949	0.01088
A0A224YL63	9ACAR	TIL domain containing protein OS=Rhipicephalus zambeziensis OX=60191 PE=4 SV=1	-3.11377	23345.3	32068.8	22463.2	30453.8	4707.98	4992.91	-8723.59	1.37368	0.458043	0.01099
G5E5H7	BOVIN	Uncharacterized protein OS=Bos taurus OX=9913 GN=PAEP PE=3 SV=1	-3.0842	8297.53	17128.4	7870.78	17191.8	2666.57	6486.83	-8830.88	2.06428	1.04564	0.01156
A7Z066	BOVIN	Calnexin OS=Bos taurus OX=9913 GN=CANX PE=1 SV=1	3.07667	7044.52	4012.15	6376.54	3849.75	1915.58	1469.36	3032.37	0.569542	-0.812125	0.01171
A4IFQ6	BOVIN	CALML5 protein OS=Bos taurus OX=9913 GN=CALML5 PE=1 SV=1	3.06392	1689.59	1085.1	1670.01	1114.27	409.942	255.916	604.488	0.642228	-0.638843	0.01196
F1N7Y8	BOVIN	Dermokine OS=Bos taurus OX=9913 GN=DMKN PE=4 SV=2	3.05017	4377.94	1543.09	3812.87	1073.34	1795.83	1399.21	2834.85	0.352469	-1.50443	0.01225
Q95L54	BOVIN	Annexin A8 OS=Bos taurus OX=9913 GN=ANXA8 PE=2 SV=1	3.03672	62945.9	33512.7	62653.6	33035.5	21694.7	9643.42	29433.1	0.532406	-0.909402	0.01253
Q0VCX2	BOVIN	Endoplasmic reticulum chaperone BiP OS=Bos taurus OX=9913 GN=HSPA5 PE=2 SV=1	3.03018	4015.93	2831.13	4213.78	2728.33	745.176	601.658	1184.8	0.704976	-0.504355	0.01267
Q8MTY1	RHIAP	Putative cement protein RIM36 OS=Rhipicephalus appendiculatus OX=34631 GN=RIM36 PE=2 SV=1	-3.02754	83562.1	106712	85696.5	106762	5730.63	17832	-23150.2	1.27704	0.352806	0.01273
G3MXG6	BOVIN	Uncharacterized protein OS=Bos taurus OX=9913 PE=4 SV=1	3.02542	1809.82	925.005	1820.99	907.38	348.814	625.724	884.817	0.511103	-0.968315	0.01278
A1XED1	BOVIN	RPL7 (Fragment) OS=Bos taurus OX=9913 PE=2 SV=1	3.02273	8228.3	4361.29	8330.36	3741.85	2229.96	2201.61	3867.01	0.530035	-0.91584	0.01284
A6QQF6	BOVIN	Suprabasin OS=Bos taurus OX=9913 GN=SBSN PE=2 SV=1	3.01951	7737.87	3695.34	7118.35	3375.1	2903.81	1523.88	4042.53	0.477566	-1.06623	0.01291
Q9TTE1	BOVIN	Serpin A3-1 OS=Bos taurus OX=9913 GN=SERPINA3-1 PE=1 SV=3	3.01711	35795.2	21367.4	32087.7	19889	11013.5	3988.38	14427.8	0.596936	-0.744353	0.01296
A0A224Y3P7	9ACAR	Glycine rich superfamily member OS=Rhipicephalus zambeziensis OX=60191 PE=4 SV=1	-2.99632	174999	218156	171724	214489	28364.1	20981.6	-43157.2	1.24661	0.318014	0.01343
A4IFU0	BOVIN	PRG3 protein OS=Bos taurus OX=9913 GN=PRG3 PE=2 SV=1	2.96641	20055.9	9724.39	18921.6	7202.6	4959.42	6941.57	10331.5	0.484863	-1.04435	0.01413
Q3T087	BOVIN	60S ribosomal protein L11 OS=Bos taurus OX=9913 GN=RPL11 PE=2 SV=3	2.93599	4915.94	2486.59	5098.14	1900.25	1254.96	1591.54	2429.35	0.505822	-0.983298	0.01489
V5I482	IXORI	Putative tropomyosin OS=Ixodes ricinus OX=34613 PE=2 SV=1	2.91866	6126.12	1252.97	5277.27	1337.6	4068.51	416.66	4873.14	0.20453	-2.28962	0.01534
A0A224YCP1	9ACAR	Glycine rich superfamily member OS=Rhipicephalus zambeziensis OX=60191 PE=4 SV=1	2.88963	1.26349e+07	9.63041e+06	1.25957e+07	9.89203e+06	2.48346e+06	564823	3.00452e+06	0.762205	-0.391749	0.01612
A0A224YJ17	9ACAR	Uncharacterized protein (Fragment) OS=Rhipicephalus zambeziensis OX=60191 PE=4 SV=1	-2.85667	1022.55	2391.1	927.759	2554.86	831.401	828.158	-1368.56	2.33838	1.22551	0.01705
A5D7J6	BOVIN	CALR protein OS=Bos taurus OX=9913 GN=CALR PE=2 SV=1	2.83902	3406.59	2118.88	3134.53	2208.73	679.404	879.092	1287.71	0.621994	-0.685028	0.01758
D4QBB3	BOVIN	Hemoglobin beta OS=Bos taurus OX=9913 GN=HBB PE=3 SV=1	-2.82649	59786.4	174503	61576.2	172384	36079.7	92637.4	-114717	2.91877	1.54536	0.01796
A0A034WWS7	RHIMP	Secreted cement protein 2 (Fragment) OS=Rhipicephalus microplus OX=6941 PE=4 SV=1	2.81251	2.09586e+06	1.49319e+06	2.07628e+06	1.4919e+06	410452	327150	602667	0.712449	-0.489142	0.0184
Q3T0S6	BOVIN	60S ribosomal protein L8 OS=Bos taurus OX=9913 GN=RPL8 PE=2 SV=3	2.76905	5644.36	3108.3	5356.85	3451.14	1725.02	1434.26	2536.06	0.550691	-0.860685	0.01982
P13214	BOVIN	Annexin A4 OS=Bos taurus OX=9913 GN=ANXA4 PE=1 SV=2	2.75305	13307.9	8245.42	12615.4	8211.24	3359.64	3000.27	5062.52	0.619586	-0.690623	0.02037
A0A224YEQ4	9ACAR	Glycine rich superfamily member (Fragment) OS=Rhipicephalus zambeziensis OX=60191 PE=4 SV=1	2.73892	5.84855e+06	3.24877e+06	5.61615e+06	3.2889e+06	2.32069e+06	142412	2.59978e+06	0.555483	-0.848185	0.02087
G5E5I6	BOVIN	Uncharacterized protein OS=Bos taurus OX=9913 GN=LOC104970284 PE=4 SV=1	-2.73657	2965.26	5022.66	2451.08	5141.42	1526.57	1030.02	-2057.4	1.69383	0.760293	0.02096
E1BEZ4	BOVIN	Tripartite motif containing 29 OS=Bos taurus OX=9913 GN=TRIM29 PE=4 SV=2	2.71675	36488.8	14763.6	34583.5	14593.1	19371.6	2903.24	21725.2	0.404606	-1.30541	0.02168
L7M9R2	9ACAR	Putative animal peptidoglycan recognition protein logous to bacteriophage t3 lysozyme OS=Rhipicephalus pulchellus OX=72859 PE=2 SV=1	-2.71334	32359.1	41272.5	32059.3	39532.7	4982.96	6318.22	-8913.48	1.27546	0.351013	0.02181
Q95M18	BOVIN	Endoplasmin OS=Bos taurus OX=9913 GN=HSP90B1 PE=2 SV=1	2.70791	25350.5	17498.5	25438	17329.7	4683.82	5339.44	7851.99	0.690263	-0.534782	0.02201
F1N7T1	BOVIN	NADH-cytochrome b5 reductase OS=Bos taurus OX=9913 GN=CYB5R3 PE=3 SV=2	2.70793	15488.8	9301.63	15223.6	9434.19	5252.9	1931.2	6187.13	0.600541	-0.735666	0.02201
A6H6Y0	BOVIN	HNRNPD protein OS=Bos taurus OX=9913 GN=HNRNPD PE=1 SV=1	2.656	4136.25	1818.3	3961.45	1078.29	1380.25	1632.41	2317.95	0.439601	-1.18573	0.02406
E1BKX7	BOVIN	Filamin B OS=Bos taurus OX=9913 GN=FLNB PE=1 SV=2	2.6537	7227.77	3213.35	6821.32	3021.58	3541.28	1090.85	4014.41	0.444585	-1.16947	0.02416
V5IK62	IXORI	Putative adp-ribosylation factor 1 OS=Ixodes ricinus OX=34613 PE=2 SV=1	2.63878	5962.25	3285.95	5787.88	3211.7	1905.57	1593.94	2676.3	0.551125	-0.859548	0.02479
A6QNX5	BOVIN	Keratin, type II cytoskeletal 78 OS=Bos taurus OX=9913 GN=KRT78 PE=2 SV=1	2.60677	14039.9	6986.78	14219.2	7233.44	6366.74	1840.96	7053.11	0.497638	-1.00683	0.02619
Q0VC36	BOVIN	14-3-3 protein sigma OS=Bos taurus OX=9913 GN=SFN PE=2 SV=1	2.57728	62923.2	33721.2	64130.9	31988.4	24880.9	12297.5	29202	0.535911	-0.899935	0.02754
F1MPU0	BOVIN	Clathrin heavy chain OS=Bos taurus OX=9913 GN=CLTC PE=3 SV=2	2.57144	12456.3	6977.54	11351.9	6637.6	3921.29	3443.94	5478.76	0.560161	-0.836086	0.02782
Q9TS96	BOVIN	Thymus HYPOCHOLESTEROLEMIC factor (TPHF) (Superoxide dismutase) (SOD) (Fragments) OS=Bos taurus OX=9913 PE=4 SV=1	2.53475	7771.31	4541.06	7617.91	4547.51	2052.57	2351.89	3230.25	0.584336	-0.77513	0.02963
Q08E14	BOVIN	Collagen, type III, alpha 1 OS=Bos taurus OX=9913 GN=COL3A1 PE=2 SV=1	2.5331	8525.14	2653.51	9113.49	2317.06	5280.49	2086.65	5871.63	0.311257	-1.68382	0.02971
B0JYN1	BOVIN	Cathepsin L2 OS=Bos taurus OX=9913 GN=CTSL2 PE=2 SV=1	2.53241	4548.15	1973.53	4315.25	1393.08	1794.52	1726.67	2574.62	0.433919	-1.2045	0.02975
P19120	BOVIN	Heat shock cognate 71 kDa protein OS=Bos taurus OX=9913 GN=HSPA8 PE=1 SV=2	2.52707	13931.3	7040.97	13028.2	7284.72	5708.62	3466.74	6890.35	0.505406	-0.984486	0.03002
B0JYM5	BOVIN	Tyrosine 3-monooxygenase/tryptophan 5-monooxygenase activation protein, theta polypeptide OS=Bos taurus OX=9913 GN=YWHAQ PE=2 SV=1	2.49248	3503.37	1194.18	3747.57	424.739	1489.21	1712.38	2309.18	0.340867	-1.55272	0.03185
E1BF59	BOVIN	Plectin OS=Bos taurus OX=9913 GN=PLEC PE=1 SV=2	2.48814	66443.5	41940.5	64754.9	42445.4	22076.7	9721.76	24503	0.63122	-0.663784	0.03209
F1MLB8	BOVIN	ATP synthase subunit alpha OS=Bos taurus OX=9913 GN=ATP5F1A PE=1 SV=1	2.486	42005	28096.8	41155.9	26841.4	12166.1	6307.56	13908.3	0.668891	-0.580158	0.03221
G3X6N3	BOVIN	Serotransferrin OS=Bos taurus OX=9913 GN=TF PE=1 SV=1	2.48147	217135	121637	217403	117891	86469.7	37540.7	95497.8	0.560192	-0.836007	0.03246
O77834	BOVIN	Peroxiredoxin-6 OS=Bos taurus OX=9913 GN=PRDX6 PE=1 SV=3	2.45698	4530.05	2368.29	4852.51	1949.83	1267.39	1743.12	2161.75	0.522796	-0.935679	0.03385
Q9TU03	BOVIN	Rho GDP-dissociation inhibitor 2 OS=Bos taurus OX=9913 GN=ARHGDIB PE=2 SV=3	2.45498	5126.39	2421.71	4734.85	1177	1610.11	2165.68	2704.68	0.4724	-1.08192	0.03397
E9RHW1	BOVIN	Heat shock 27kDa protein 1 OS=Bos taurus OX=9913 GN=HSPB1 PE=2 SV=1	2.44747	240857	164258	240938	156911	72010	26301.6	76599.7	0.681971	-0.552218	0.03441
A0A224YCW9	9ACAR	Glycine rich superfamily member OS=Rhipicephalus zambeziensis OX=60191 PE=4 SV=1	-2.43364	19463.2	29086.4	19056.3	27866.1	4638.2	8503.07	-9623.16	1.49443	0.579593	0.03523
A5PJT7	BOVIN	ECM1 protein OS=Bos taurus OX=9913 GN=ECM1 PE=2 SV=1	2.43069	15585.6	8860.31	14754.1	8559.77	5739.56	3604.09	6725.3	0.568493	-0.814785	0.03541
F1ME65	BOVIN	Cytoskeleton associated protein 4 OS=Bos taurus OX=9913 GN=CKAP4 PE=1 SV=1	2.40489	1242.33	703.767	1273.29	761.867	350.936	421.602	538.559	0.566492	-0.819874	0.03701
L7MDN1	9ACAR	Putative glycine rich protein (Fragment) OS=Rhipicephalus pulchellus OX=72859 PE=2 SV=1	2.39826	208842	165599	209505	163777	43791.7	5743.17	43243	0.792939	-0.334717	0.03743
A0A224YEB4	9ACAR	Glycine rich superfamily member (Fragment) OS=Rhipicephalus zambeziensis OX=60191 PE=4 SV=1	-2.37518	7.36727e+06	1.03839e+07	7.4337e+06	1.02595e+07	1.37063e+06	2.7928e+06	-3.01663e+06	1.40946	0.495146	0.03893
Q2HJ49	BOVIN	Moesin OS=Bos taurus OX=9913 GN=MSN PE=2 SV=3	2.3672	4343.72	2448.83	4149.78	2127.83	1418.82	1353.35	1894.89	0.563764	-0.826838	0.03947
F1MEZ5	BOVIN	Uncharacterized protein OS=Bos taurus OX=9913 GN=GZMB PE=1 SV=1	2.34764	2727.76	1437.83	2615.27	1492.11	1061.57	827.327	1289.92	0.527112	-0.923819	0.0408
P00829	BOVIN	ATP synthase subunit beta, mitochondrial OS=Bos taurus OX=9913 GN=ATP5F1B PE=1 SV=2	2.33219	45178.6	34780.5	44894.8	35045.7	8893.73	6338.02	10398	0.769846	-0.377359	0.04189
Q865V6	BOVIN	Macrophage-capping protein OS=Bos taurus OX=9913 GN=CAPG PE=2 SV=1	2.33089	4630.89	2025.2	4019.14	1350.28	1988.4	1882.66	2605.69	0.437323	-1.19323	0.04199
A6QLL8	BOVIN	Fructose-bisphosphate aldolase OS=Bos taurus OX=9913 GN=ALDOA PE=1 SV=1	-2.30862	34122.6	48200.2	33480.3	46220.2	9846.58	11231.6	-14077.7	1.41256	0.498314	0.04361
P62261	BOVIN	14-3-3 protein epsilon OS=Bos taurus OX=9913 GN=YWHAE PE=1 SV=1	2.29602	11194.9	6756.39	10712.8	7029.8	3973.28	2575.74	4438.46	0.603527	-0.728511	0.04455
A0A224Y1I4	9ACAR	Antigen 5 family member OS=Rhipicephalus zambeziensis OX=60191 PE=3 SV=1	-2.29115	37630.7	59025.7	37812.8	57850.2	8944.62	21052.1	-21395	1.56855	0.649432	0.04493
Q58DR9	BOVIN	Malate dehydrogenase OS=Bos taurus OX=9913 GN=MDH2 PE=2 SV=1	2.26883	6330.22	3696.87	5911.03	2862.86	1618.57	2337.32	2633.34	0.584004	-0.77595	0.04666
Q3ZBS5	BOVIN	Small proline-rich protein 3 OS=Bos taurus OX=9913 GN=SPRR3 PE=2 SV=1	2.26765	5782.91	2761.48	5093.66	2373.03	3003.34	1277.39	3021.42	0.477525	-1.06635	0.04676
L7LTJ2	9ACAR	Putative bitil peptide OS=Rhipicephalus pulchellus OX=72859 PE=2 SV=1	-2.257	10053.7	13316.4	10118.4	12359.7	548.974	3498.11	-3262.66	1.32452	0.405474	0.04761
E2J6Q4	9ACAR	Gly-Tyr rich salivary protein OS=Hyalomma rufipes OX=72862 PE=2 SV=1	-2.24767	46048.8	78471.8	46444.5	75790.7	13946.6	32465.4	-32423	1.7041	0.769009	0.04837
F1MPK1	BOVIN	Uncharacterized protein OS=Bos taurus OX=9913 GN=KRT20 PE=3 SV=2	2.23379	7704	5153.93	7792.35	5111.34	1761.06	2172.11	2550.07	0.668994	-0.579935	0.04952
L7LZE4	9ACAR	Putative glycine rich protein OS=Rhipicephalus pulchellus OX=72859 PE=2 SV=1	-2.23241	5334.25	8143.09	5627.23	8629.47	1697.05	2572.66	-2808.84	1.52657	0.610291	0.04964
P19858	BOVIN	L-lactate dehydrogenase A chain OS=Bos taurus OX=9913 GN=LDHA PE=2 SV=2	2.22788	24112.6	13458.3	23684.6	12214.2	10768.2	4611.42	10654.2	0.558146	-0.841286	0.05002
K9ZRL4	BOBOX	Heat shock 70kDa protein 1A OS=Bos indicus x Bos taurus OX=30522 GN=HSPA1A PE=2 SV=1	2.20294	72282	45554.5	70202.3	46956.3	27235.7	11891.8	26727.4	0.630234	-0.666041	0.05218
F1MB08	BOVIN	Alpha-enolase OS=Bos taurus OX=9913 GN=ENO1 PE=3 SV=1	2.17938	100186	66742.7	99194.3	67301.2	29720.1	23012.3	33443	0.66619	-0.585995	0.0543
A0A131ZAV6	RHIAP	Reprolysin (Fragment) OS=Rhipicephalus appendiculatus OX=34631 PE=4 SV=1	-2.17382	3983.89	6416.95	3936.15	6848.01	1134.72	2495.76	-2433.06	1.61073	0.687711	0.05481
Q9TS85	BOVIN	Histidine-rich GLYCOPROTEIN=FACTOR XIIIA substrate (Fragments) OS=Bos taurus OX=9913 PE=1 SV=1	2.17123	1623.9	841.872	1451.54	1008.69	767.414	435.256	782.032	0.518425	-0.947793	0.05506
F1MJB5	BOVIN	Uncharacterized protein OS=Bos taurus OX=9913 PE=1 SV=2	2.15179	11299.3	6387.33	11472.7	5621.17	2512.93	4994.99	4911.92	0.565288	-0.822942	0.05689
A0A224YEN6	9ACAR	Glycine rich superfamily member (Fragment) OS=Rhipicephalus zambeziensis OX=60191 PE=4 SV=1	2.14748	3347.74	1357.26	2862.3	997.014	1928.23	1198.63	1990.48	0.405426	-1.30249	0.05731
Q4PM40	IXOSC	Ubiquitin/ribosomal protein S27a fusion protein OS=Ixodes scapularis OX=6945 PE=2 SV=1	2.14107	24020.6	16704.5	22754.1	16517.3	7406.19	3899.14	7316.03	0.695427	-0.52403	0.05793
Q148J4	BOVIN	RAB2A, member RAS oncogene family OS=Bos taurus OX=9913 GN=RAB2A PE=2 SV=1	-2.1331	792.227	1351.86	725.866	1273.66	358.09	533.627	-559.631	1.7064	0.770958	0.05871
A0A224YR96	9ACAR	Tick serine protease OS=Rhipicephalus zambeziensis OX=60191 PE=3 SV=1	2.12848	4725.36	3476.23	4489.65	3789.78	914.546	1109.08	1249.13	0.735654	-0.442901	0.05917
E1BJP1	BOVIN	Uncharacterized protein OS=Bos taurus OX=9913 GN=LOC513329 PE=3 SV=1	-2.11736	3669.74	6005.56	3535.24	5947.34	1245.97	2397.82	-2335.82	1.63651	0.710619	0.06029
P02465	BOVIN	Collagen alpha-2(I) chain OS=Bos taurus OX=9913 GN=COL1A2 PE=1 SV=2	2.11377	120180	65173.7	118221	67841.9	53399.5	34808.7	55006.4	0.5423	-0.882836	0.06066
G3N0V0	BOVIN	Uncharacterized protein OS=Bos taurus OX=9913 PE=1 SV=1	2.10503	211084	141592	208481	141792	79872.2	12622.4	69492	0.670785	-0.576079	0.06155
Q5E956	BOVIN	Triosephosphate isomerase OS=Bos taurus OX=9913 GN=TPI1 PE=2 SV=3	2.09193	17906.2	11773.3	17169.2	10910.5	5296.5	4849.34	6132.89	0.657498	-0.604941	0.06293
E1BH06	BOVIN	Uncharacterized protein OS=Bos taurus OX=9913 GN=LOC617696 PE=1 SV=2	2.09057	25902.6	21335.9	26261.7	21880.8	3958.44	3600.2	4566.74	0.823696	-0.279816	0.06307
Q2KJF1	BOVIN	Alpha-1B-glycoprotein OS=Bos taurus OX=9913 GN=A1BG PE=1 SV=1	2.08902	36364.7	25658.9	34958.7	26433.7	10990.7	6065.35	10705.9	0.705597	-0.503083	0.06323
E1BM91	BOVIN	Desmoglein 3 OS=Bos taurus OX=9913 GN=DSG3 PE=4 SV=1	2.07915	14635.4	6355.96	13612	6403.35	9593.76	1761.84	8279.44	0.434287	-1.20328	0.06429
G8JKW7	BOVIN	Uncharacterized protein OS=Bos taurus OX=9913 GN=SERPINA3 PE=3 SV=1	2.07875	13944.1	7498.28	13523.7	6912.82	7000.76	2946.09	6445.81	0.537739	-0.895022	0.06433
Q3MHK9	BOVIN	Fascin OS=Bos taurus OX=9913 GN=FSCN1 PE=1 SV=1	2.07748	4719.11	2959.25	4448.62	2645.46	1822.41	992.17	1759.86	0.627079	-0.673282	0.06447
A0A224YHH5	9ACAR	TIL domain containing protein OS=Rhipicephalus zambeziensis OX=60191 PE=4 SV=1	-2.04857	14395.1	18321.9	14183.6	18044.2	4015.01	2434.18	-3926.77	1.27278	0.347989	0.06767
B0JYN6	BOVIN	Alpha-2-HS-glycoprotein OS=Bos taurus OX=9913 GN=AHSG PE=2 SV=1	2.0482	28402	19331	28070.7	20201.6	9846.59	4552.96	9071.03	0.68062	-0.555079	0.06771
A0A131XKB4	9ACAR	Putative puromycin-sensitive aminopeptidase (Fragment) OS=Hyalomma excavatum OX=257692 PE=2 SV=1	-2.0135	19909.2	25623.4	19823.1	26277.1	1684.58	6744.36	-5714.24	1.28702	0.36403	0.07175
G3X6S5	BOVIN	SH3 domain-binding glutamic acid-rich-like protein 3 OS=Bos taurus OX=9913 GN=SH3BGRL3 PE=4 SV=1	-1.98145	800.611	1346.37	721.93	1301.45	505.725	446.576	-545.761	1.68168	0.749904	0.07569
G3X7J1	BOVIN	Non-specific cytotoxic cell receptor protein 1 homolog (zebrafish) OS=Bos taurus OX=9913 GN=NCCRP1 PE=4 SV=1	1.95105	5678.12	2985.15	5633.97	2985.01	2926.57	1692.91	2692.96	0.525729	-0.927608	0.07961
Q3SZ54	BOVIN	Eukaryotic initiation factor 4A-I OS=Bos taurus OX=9913 GN=EIF4A1 PE=2 SV=1	1.94645	7500.55	4985.4	7626.81	5200.48	1831.65	2581.35	2515.15	0.664671	-0.589287	0.08022
A0A224YMY3	9ACAR	Reprolysin (Fragment) OS=Rhipicephalus zambeziensis OX=60191 PE=4 SV=1	-1.9228	3854.44	7036.34	3797.71	6289.9	895.269	3953.38	-3181.9	1.82551	0.868303	0.08342
M5FJW2	BOVIN	40S ribosomal protein S2 OS=Bos taurus OX=9913 GN=RPS2 PE=3 SV=1	1.87169	7341.02	4566.03	7072.44	4029.08	2066.22	2986.55	2774.99	0.621989	-0.685039	0.09076
F1N5L6	BOVIN	Desmocollin-3 OS=Bos taurus OX=9913 GN=DSC3 PE=4 SV=2	1.87075	40209.4	21858.2	39859.5	19817.3	23255.4	6045.27	18351.2	0.54361	-0.879355	0.0909
A0A1K0FUD3	BOVIN	Globin C1 OS=Bos taurus OX=9913 GN=GLNC1 PE=3 SV=1	-1.86902	138497	245306	137647	241250	35043.3	135523	-106809	1.7712	0.824726	0.09115
Q3SX33	BOVIN	Thy-1 cell surface antigen OS=Bos taurus OX=9913 GN=THY1 PE=1 SV=1	-1.86312	10730.1	19558	10614.1	19140.1	677.038	11586.4	-8827.84	1.82272	0.86609	0.09204
A0A088Q0F1	9CETA	Heat shock protein 90kDa alpha OS=Bos taurus x Bos grunniens OX=1167295 PE=2 SV=1	1.84989	67960.6	48177.7	68493.2	48874.1	19164.5	17857.9	19782.9	0.708907	-0.496332	0.09406
P02453	BOVIN	Collagen alpha-1(I) chain OS=Bos taurus OX=9913 GN=COL1A1 PE=1 SV=3	1.83856	97697.9	47111.2	97452.7	45774.9	60058.6	30580.5	50586.7	0.482213	-1.05226	0.09582
P68103	BOVIN	Elongation factor 1-alpha 1 OS=Bos taurus OX=9913 GN=EEF1A1 PE=1 SV=1	1.83451	98212.5	71495.5	94313	70176.8	31218.4	17262.3	26717	0.727967	-0.458054	0.09646
F1MM32	BOVIN	Sulfhydryl oxidase OS=Bos taurus OX=9913 GN=QSOX1 PE=4 SV=2	1.81716	7890.83	5113.23	7162.55	3818.79	1882.93	3236.21	2777.6	0.647997	-0.625942	0.09924
L7LTX6	9ACAR	Putative tick salivary metalloprotease OS=Rhipicephalus pulchellus OX=72859 PE=2 SV=1	-1.81262	8964.05	12868.6	9017.45	12330.2	3235.01	4168.41	-3904.56	1.43558	0.521634	0.09997
A0A131ZCP1	RHIAP	Glycine rich superfamily member (Fragment) OS=Rhipicephalus appendiculatus OX=34631 PE=4 SV=1	1.7999	118703	62824.4	114133	56769.3	49470.2	57753.6	55878.1	0.529259	-0.917953	0.10207
G8JKX6	BOVIN	Tetraspanin OS=Bos taurus OX=9913 GN=CD9 PE=3 SV=1	1.7843	19811.3	14948.3	20022.7	13709.1	3780.05	5502.73	4863.02	0.754533	-0.406344	0.10469
Q0VCM4	BOVIN	Glycogen phosphorylase, liver form OS=Bos taurus OX=9913 GN=PYGL PE=2 SV=1	1.78392	11431.6	7173.64	9386.46	5709.52	4181.18	4086.67	4257.99	0.627526	-0.672254	0.10476
Q2HJ57	BOVIN	Coactosin-like protein OS=Bos taurus OX=9913 GN=COTL1 PE=2 SV=3	1.78314	7609.66	4561.22	6438.08	4570.02	3727.93	1907.55	3048.44	0.599399	-0.738412	0.10489
A7E3Q2	BOVIN	Heat shock 70kDa protein 1A OS=Bos taurus OX=9913 GN=HSPA2 PE=2 SV=1	1.75443	9078.97	4876.48	8979.42	3545.87	4926.45	3186.91	4202.49	0.537118	-0.896689	0.10989
P04272	BOVIN	Annexin A2 OS=Bos taurus OX=9913 GN=ANXA2 PE=1 SV=2	1.75	158336	109097	155466	108884	62642.4	28740.6	49239.4	0.689019	-0.537383	0.11068
A6QPP2	BOVIN	SERPIND1 protein OS=Bos taurus OX=9913 GN=SERPIND1 PE=2 SV=1	1.71699	5915.86	4352.09	5701.34	4784.25	1159.89	1905.65	1563.76	0.735666	-0.442877	0.11674
P34955	BOVIN	Alpha-1-antiproteinase OS=Bos taurus OX=9913 GN=SERPINA1 PE=1 SV=1	1.68504	45051	34112.6	45441.4	34316.2	15433.5	3826.14	10938.3	0.757201	-0.401253	0.12288
B0JYN3	BOVIN	L-lactate dehydrogenase OS=Bos taurus OX=9913 GN=LDHB PE=2 SV=1	1.68453	16120.9	10427.8	15257.2	9627.48	5331.7	6332.85	5693.1	0.64685	-0.628497	0.12298
G5E502	BOVIN	Lysozyme OS=Bos taurus OX=9913 GN=LOC781146 PE=3 SV=1	1.67113	11723.7	6181.48	11338.3	3847.07	6523.9	4840.53	5542.18	0.527265	-0.9234	0.12565
P63103	BOVIN	14-3-3 protein zeta/delta OS=Bos taurus OX=9913 GN=YWHAZ PE=1 SV=1	1.66579	45808.3	30222.3	47281	26974.9	18169.3	13969.3	15586	0.659756	-0.599995	0.12672
G3N0K3	BOVIN	40S ribosomal protein S4 OS=Bos taurus OX=9913 PE=3 SV=1	1.664	3758.27	2145.58	3826.01	1879.84	1711.07	1645.55	1612.68	0.570897	-0.808697	0.12709
F1MSZ6	BOVIN	Antithrombin-III OS=Bos taurus OX=9913 GN=SERPINC1 PE=3 SV=1	1.65665	16595.1	14182.2	17173.7	14424.1	2129.59	2862.47	2412.96	0.854599	-0.226681	0.12859
A7Z014	BOVIN	TKT protein OS=Bos taurus OX=9913 GN=TKT PE=1 SV=1	1.65083	16303.9	10392.7	15635.2	9672.44	5922.1	6469.94	5911.24	0.637435	-0.64965	0.12978
Q2KJ75	BOVIN	Plastin 3 (T isoform) OS=Bos taurus OX=9913 GN=PLS3 PE=2 SV=1	1.64882	2395.8	1513.57	2258.86	1233.3	915.957	937.444	882.231	0.631759	-0.662554	0.1302
D4QBB4	BOVIN	Globin A1 OS=Bos taurus OX=9913 GN=HBB PE=3 SV=1	-1.63752	75129.3	115543	75773.2	116065	15983	58301.5	-40413.5	1.53792	0.62098	0.13256
P50397	BOVIN	Rab GDP dissociation inhibitor beta OS=Bos taurus OX=9913 GN=GDI2 PE=2 SV=3	-1.63082	1875.59	5206.12	1506.42	4177.86	1052.5	4890.49	-3330.53	2.77573	1.47286	0.13398
A4FV69	BOVIN	SERPINB5 protein OS=Bos taurus OX=9913 GN=SERPINB5 PE=1 SV=1	1.61554	28918.7	18516	29149.5	14350.1	13061.9	8841.01	10402.7	0.640276	-0.643233	0.13727
A0A131YR61	RHIAP	Glycine rich superfamily member OS=Rhipicephalus appendiculatus OX=34631 PE=4 SV=1	-1.60967	126096	148006	129212	152962	15951.5	29276.5	-21909.4	1.17375	0.231126	0.13855
P81948	BOVIN	Tubulin alpha-4A chain OS=Bos taurus OX=9913 GN=TUBA4A PE=1 SV=2	1.60616	16836.2	12312.5	16340.7	12546	4825.07	4930.9	4523.7	0.73131	-0.451444	0.13932
Q0P5K6	BOVIN	Corneodesmosin OS=Bos taurus OX=9913 GN=CDSN PE=2 SV=1	-1.60496	24062.6	29300.9	22989.5	30159.2	6982.2	3894	-5238.28	1.21769	0.284152	0.13958
Q2KJD0	BOVIN	Tubulin beta-5 chain OS=Bos taurus OX=9913 GN=TUBB5 PE=2 SV=1	1.60483	19972.9	14519.6	20999.8	12549.9	6081.79	5682.7	5453.31	0.726964	-0.460044	0.13961
G3MKF8	9ACAR	Tubulin beta chain OS=Amblyomma maculatum OX=34609 PE=2 SV=1	1.58696	4235.4	2717.69	4195.47	2018.96	1073.65	2082.07	1517.71	0.641662	-0.640115	0.1436
A0A1E1XH55	9ACAR	Uncharacterized protein (Fragment) OS=Amblyomma aureolatum OX=187763 PE=2 SV=1	-1.57745	3513.67	5849.43	2887.06	6634.17	1514.95	3295.47	-2335.76	1.66476	0.735317	0.14577
A0A224Y3Z8	9ACAR	Glycine rich superfamily member (Fragment) OS=Rhipicephalus zambeziensis OX=60191 PE=4 SV=1	-1.54519	79823.9	96549.5	79872.3	99654.2	16359.9	20865.1	-16725.6	1.20953	0.274448	0.15334
L7LTT1	9ACAR	Putative tick salivary metalloprotease OS=Rhipicephalus pulchellus OX=72859 PE=2 SV=1	-1.53792	2705.82	4155.37	2705.03	3548.51	1030.51	2065.99	-1449.55	1.53572	0.618912	0.15509
A5D7D1	BOVIN	Alpha-actinin-4 OS=Bos taurus OX=9913 GN=ACTN4 PE=2 SV=1	1.53064	22906.7	17284.8	22041.4	15268.7	5819.22	6861.38	5621.9	0.754574	-0.406265	0.15686
L7M1K6	9ACAR	Putative glycine rich protein OS=Rhipicephalus pulchellus OX=72859 PE=2 SV=1	-1.53026	120006	184478	120574	182988	11962.4	102506	-64472.3	1.53724	0.620344	0.15695
L7LTS4	9ACAR	Putative monotil peptide OS=Rhipicephalus pulchellus OX=72859 PE=2 SV=1	1.52834	39557.9	32644.7	40055	32685.3	10993.4	1381.78	6913.22	0.825238	-0.277118	0.15742
B9UKL8	BOVIN	Cathelicidin 5 OS=Bos taurus OX=9913 GN=CATHL5 PE=3 SV=1	1.46763	21586.5	16706.2	21038.8	16140.6	2385.13	7788.24	4880.31	0.773919	-0.369746	0.17294
P00735	BOVIN	Prothrombin OS=Bos taurus OX=9913 GN=F2 PE=1 SV=2	1.45957	21663.7	18308.5	22154	19092.7	2256.15	5158.97	3355.16	0.845125	-0.242763	0.1751
A0A224Y1X4	9ACAR	Pancreatic trypsin inhibitor (Fragment) OS=Rhipicephalus zambeziensis OX=60191 PE=4 SV=1	1.45432	3588.93	1897.37	3674.31	1907.45	2469.93	1420.07	1691.56	0.528673	-0.919551	0.17651
K4JDR8	BOVIN	Alpha-2-macroglobulin variant 5 OS=Bos taurus OX=9913 GN=A2M PE=2 SV=1	-1.45374	27729.3	36951.6	27448.5	36576.5	12567	9139.91	-9222.35	1.33259	0.414228	0.17667
Q5E9B7	BOVIN	Chloride intracellular channel protein 1 OS=Bos taurus OX=9913 GN=CLIC1 PE=2 SV=3	1.44499	8465.88	6440.54	8665.07	6192.79	1520.89	3078.02	2025.34	0.760765	-0.394478	0.17906
G3N0S9	BOVIN	Uncharacterized protein OS=Bos taurus OX=9913 GN=LOC515150 PE=4 SV=1	-1.43901	13514.6	16027.1	12925.9	15531.6	1961.35	3800.55	-2512.52	1.18591	0.245996	0.1807
F1MF56	BOVIN	Matrix metalloproteinase-9 OS=Bos taurus OX=9913 GN=MMP9 PE=3 SV=1	1.42615	28580.6	22750.4	29349.2	22748.5	7080.04	7081.43	5830.18	0.796009	-0.329144	0.18429
Q45R51	RHIMP	Salivary gland metalloprotease OS=Rhipicephalus microplus OX=6941 GN=MP1 PE=2 SV=1	-1.42608	4930.97	7340.3	4534.44	6931.61	1408.73	3891.2	-2409.33	1.48861	0.573968	0.18431
G3X757	BOVIN	Transitional endoplasmic reticulum ATPase OS=Bos taurus OX=9913 GN=VCP PE=3 SV=1	1.41752	2533.71	1799.96	2469.86	1915.25	940.274	850.599	733.749	0.710406	-0.493285	0.18673
Q3T169	BOVIN	40S ribosomal protein S3 OS=Bos taurus OX=9913 GN=RPS3 PE=2 SV=1	1.40212	20227.1	15393.1	20272.2	17296.1	6534.19	5349.84	4833.98	0.761015	-0.394004	0.19115
P31976	BOVIN	Ezrin OS=Bos taurus OX=9913 GN=EZR PE=1 SV=2	1.39873	9356.31	6558	8349.13	6211.91	3104.17	3791.95	2798.32	0.700917	-0.512685	0.19214
L7LSU6	9ACAR	Uncharacterized protein OS=Rhipicephalus pulchellus OX=72859 PE=2 SV=1	1.39665	2366.81	1798.57	2271.64	1853.03	336.571	938.064	568.25	0.75991	-0.3961	0.19274
Q08D91	BOVIN	Keratin, type II cytoskeletal 75 OS=Bos taurus OX=9913 GN=KRT75 PE=2 SV=1	1.38291	1758.16	1161.5	1505.08	1120.79	857.124	618.258	596.658	0.660635	-0.598074	0.19679
A0A131YLU7	RHIAP	Aminopeptidase N OS=Rhipicephalus appendiculatus OX=34631 PE=4 SV=1	-1.37458	40598.4	45432.2	41684.3	41682.2	3011.87	8070.2	-4833.89	1.11907	0.162295	0.19928
B7Q181	IXOSC	Cytochrome P450, putative OS=Ixodes scapularis OX=6945 GN=8034380 PE=4 SV=1	1.36191	13036.5	10219.6	12703.1	10552.4	4799.82	1621.57	2816.86	0.783925	-0.351213	0.20312
B5T254	BOBOX	Peptidoglycan-recognition protein OS=Bos indicus x Bos taurus OX=30522 GN=PGLYRP1 PE=3 SV=1	-1.35933	24626.2	32026.6	23421.9	31948.5	7700.31	10887.5	-7400.38	1.30051	0.379076	0.2039
Q862H7	BOVIN	Protein S100 (Fragment) OS=Bos taurus OX=9913 GN=S100A11 PE=2 SV=1	1.34869	7422.61	5462.71	7751.53	4891.7	1884.9	3019.57	1959.91	0.735955	-0.442311	0.20719
P06868	BOVIN	Plasminogen OS=Bos taurus OX=9913 GN=PLG PE=1 SV=2	1.34709	3640.6	2655.67	3075.57	2339.3	1531.63	928.263	984.934	0.729459	-0.455102	0.20768
L7MD06	9ACAR	Putative monolaris (Fragment) OS=Rhipicephalus pulchellus OX=72859 PE=2 SV=1	-1.31917	2583.28	3046.31	2727.79	2787.25	381.5	770.489	-463.026	1.17924	0.237857	0.21652
Q3ZBD7	BOVIN	Glucose-6-phosphate isomerase OS=Bos taurus OX=9913 GN=GPI PE=2 SV=4	1.31141	17750.9	12611	16921.5	9326.73	7263.26	6278.21	5139.96	0.71044	-0.493216	0.21903
Q3SYU2	BOVIN	Elongation factor 2 OS=Bos taurus OX=9913 GN=EEF2 PE=2 SV=3	1.30991	32104.4	23902.2	31933	23122.3	11875	9707.6	8202.25	0.744513	-0.42563	0.21952
G5E604	BOVIN	Uncharacterized protein OS=Bos taurus OX=9913 PE=1 SV=1	-1.28204	41958	50601.9	41457.6	48941.5	15958.8	4250.16	-8643.88	1.20601	0.270245	0.22875
A0A224YB54	9ACAR	Basic tail secreted protein OS=Rhipicephalus zambeziensis OX=60191 PE=4 SV=1	1.27787	48273	41678.2	48349.8	40521.4	8329.9	9508.53	6594.73	0.863387	-0.211921	0.23016
F2Z4I6	BOVIN	Histone H2A OS=Bos taurus OX=9913 GN=HIST2H2AC PE=3 SV=1	1.27722	26854.4	19029.4	25733.4	19199.1	7117.58	13211.8	7825.04	0.708613	-0.49693	0.23038
E1B6Z6	BOVIN	Lipocalin 2 OS=Bos taurus OX=9913 GN=LCN2 PE=1 SV=2	1.26199	152041	112019	154236	111722	23062.4	74179.3	40021.9	0.736768	-0.440717	0.23559
A0A224YMC8	9ACAR	Lipocalin OS=Rhipicephalus zambeziensis OX=60191 PE=4 SV=1	-1.25113	28202.6	40397.3	26551	40925.4	8739.83	22217.8	-12194.7	1.4324	0.51843	0.23936
G3MWP1	BOVIN	Elastase, neutrophil expressed OS=Bos taurus OX=9913 GN=ELANE PE=1 SV=1	1.24805	81415.8	64928.5	80261.2	61093.9	3318.57	32188.2	16487.3	0.797493	-0.326457	0.24044
Q17QL7	BOVIN	KRT15 protein OS=Bos taurus OX=9913 GN=KRT15 PE=1 SV=2	1.24089	16904.6	13256	16726	10874.8	4105.55	5917.44	3648.56	0.784167	-0.350767	0.24297
P81947	BOVIN	Tubulin alpha-1B chain OS=Bos taurus OX=9913 PE=1 SV=2	1.22649	42008.1	32762.9	41581.4	31620.5	13609.6	12477.9	9245.12	0.77992	-0.358601	0.24811
L7LTS0	9ACAR	Putative tick salivary metalloprotease OS=Rhipicephalus pulchellus OX=72859 PE=2 SV=1	-1.22577	2208.6	3051.81	2073.22	3131.1	645.979	1556.27	-843.214	1.38179	0.466535	0.24837
P68002	BOVIN	Voltage-dependent anion-selective channel protein 2 OS=Bos taurus OX=9913 GN=VDAC2 PE=2 SV=2	1.21127	2989.97	2047.26	2535.71	2118.32	1639.99	972.038	942.719	0.684707	-0.546442	0.25364
Q3T147	BOVIN	Spliceosome RNA helicase DDX39B OS=Bos taurus OX=9913 GN=DDX39B PE=2 SV=1	1.20892	2418.03	1945.21	2407.35	1859.53	775.109	563.039	472.822	0.80446	-0.313908	0.2545
Q9BGI4	BOVIN	Peroxiredoxin 1 OS=Bos taurus OX=9913 PE=2 SV=1	1.19796	45342.3	37651.4	45070.4	37344.5	14516.4	6047.52	7690.89	0.830381	-0.268154	0.25855
A0A131YIB7	RHIAP	Uncharacterized protein OS=Rhipicephalus appendiculatus OX=34631 PE=4 SV=1	1.19111	5920.47	4582.25	6310.47	5015.66	1305.84	2422.48	1338.22	0.773967	-0.369656	0.26111
P79105	BOVIN	Protein S100-A12 OS=Bos taurus OX=9913 GN=S100A12 PE=1 SV=3	1.17638	58571.2	44361.1	56817	43182.3	11571.6	27232.1	14210.1	0.757387	-0.400898	0.26669
A4ZZF8	BOVIN	Alpha-actinin 1 OS=Bos taurus OX=9913 GN=ACTN1 PE=2 SV=1	1.15744	11901.5	9809.12	11803.7	10849.3	3014.29	3243.89	2092.42	0.824189	-0.278953	0.27399
Q56JW2	BOVIN	Placenta-specific 8 OS=Bos taurus OX=9913 GN=PLAC8 PE=2 SV=1	-1.15333	21648.5	28432.3	21227.5	28276.5	3817.19	13892.8	-6783.76	1.31336	0.393261	0.2756
E1BHA5	BOVIN	Uncharacterized protein OS=Bos taurus OX=9913 PE=4 SV=1	1.15103	1043.77	669.216	963.188	515.337	412.775	681.875	374.551	0.641154	-0.641257	0.2765
B6VAP7	BOVIN	CDC42 protein OS=Bos taurus OX=9913 GN=CDC42 PE=2 SV=1	1.14698	1364.95	918.619	1100.81	1083.15	643.491	703.191	446.33	0.673006	-0.571309	0.27809
P40673	BOVIN	High mobility group protein B2 OS=Bos taurus OX=9913 GN=HMGB2 PE=1 SV=3	1.13922	8559.1	7163.24	8591.11	6966.96	895.91	2864.48	1395.87	0.836914	-0.256848	0.28116
K9MNT8	BOVIN	Resistin transcript variant 1 OS=Bos taurus OX=9913 GN=RETN PE=2 SV=1	-1.12644	15363.9	21197.4	15301.9	20623.2	3699.47	12133.8	-5833.54	1.37969	0.464347	0.28628
A0A224YDB2	9ACAR	Pancreatic trypsin inhibitor OS=Rhipicephalus zambeziensis OX=60191 PE=4 SV=1	1.10921	6744.9	5327.12	6705.82	5500.16	2623.62	1708.59	1417.78	0.789799	-0.340442	0.2933
A0A1L3G6H3	BOVIN	Tissue inhibitor of metalloproteinase 1 OS=Bos taurus OX=9913 GN=TIMP1 PE=2 SV=1	-1.09531	12784.9	24201.5	13167.4	19523	8477.76	24082.9	-11416.6	1.89298	0.920657	0.29906
A0A140T894	BOVIN	14-3-3 protein beta/alpha OS=Bos taurus OX=9913 GN=YWHAB PE=3 SV=1	1.09234	5054.08	3980.93	5135.87	4032.73	1578.79	1816.17	1073.15	0.787667	-0.344343	0.3003
B9TUB7	BOBOX	Cathelicidin 2 (Fragment) OS=Bos indicus x Bos taurus OX=30522 PE=3 SV=1	1.07652	4677	3701.71	4595.9	3680.45	1291.63	1804.52	975.287	0.791472	-0.33739	0.30698
A0A224Z958	9ACAR	Soluble epoxide hydrolase OS=Rhipicephalus zambeziensis OX=60191 PE=4 SV=1	1.06378	2691.76	2208.38	2723.35	2029.97	336.788	1060.87	483.38	0.820422	-0.285561	0.31244
A0A034WZ79	RHIMP	Glycine-rich protein 3 (Fragment) OS=Rhipicephalus microplus OX=6941 PE=4 SV=1	-1.06117	6.84034e+06	8.71825e+06	6.85575e+06	8.6811e+06	643881	4.28666e+06	-1.8779e+06	1.27453	0.349969	0.31357
Q9BGI1	BOVIN	Peroxiredoxin-5, mitochondrial OS=Bos taurus OX=9913 GN=PRDX5 PE=2 SV=2	-1.05022	4949.53	7226.44	4549.26	6277.92	1202.34	5172.66	-2276.91	1.46003	0.545993	0.31833
Q3MHL4	BOVIN	Adenosylhomocysteinase OS=Bos taurus OX=9913 GN=AHCY PE=2 SV=3	1.02843	13282.1	10733.6	11452.3	10874	3518.46	4946.16	2548.48	0.808127	-0.307347	0.32798
F1MIC8	BOVIN	Protein-glutamine gamma-glutamyltransferase E OS=Bos taurus OX=9913 GN=TGM3 PE=4 SV=2	1.01011	6797.92	4786.31	6701.76	3721.08	3146.05	3728.05	2011.61	0.704084	-0.506181	0.33626
P63243	BOVIN	Receptor of activated protein C kinase 1 OS=Bos taurus OX=9913 GN=RACK1 PE=2 SV=3	1.00209	3380.03	2574.71	3330.54	2438.03	1317.07	1463.02	805.327	0.76174	-0.39263	0.33993
P55052	BOVIN	Fatty acid-binding protein, epidermal OS=Bos taurus OX=9913 GN=FABP5 PE=1 SV=4	0.972383	11377.6	9640.27	11083.8	9786	4088.84	1560.11	1737.3	0.847305	-0.239047	0.35379
A0A140T897	BOVIN	Serum albumin OS=Bos taurus OX=9913 GN=ALB PE=3 SV=1	-0.961921	117154	137981	112773	140581	45612.5	27060.3	-20827.2	1.17778	0.236065	0.35877
F1MJH1	BOVIN	Gelsolin OS=Bos taurus OX=9913 GN=GSN PE=4 SV=1	0.958804	76782.9	63295.9	77549.7	62037.6	30319.3	16368.5	13487	0.82435	-0.278672	0.36027
Q28133	BOVIN	Allergen Bos d 2 OS=Bos taurus OX=9913 PE=1 SV=1	-0.950188	363926	426488	371533	421042	28434.9	158751	-62561.7	1.17191	0.228859	0.36442
F6RP72	BOVIN	Tubulin alpha chain OS=Bos taurus OX=9913 GN=LOC100295712 PE=3 SV=1	0.926586	4872.77	3517.52	4809.96	1959.03	1542.36	3233.69	1355.25	0.721873	-0.470183	0.37596
G3MXE3	BOVIN	Androgen binding protein beta-like precursor OS=Bos taurus OX=9913 GN=LOC785756 PE=4 SV=1	-0.919552	12553.6	15891.9	12414.4	14977.3	2122.16	8635.68	-3338.33	1.26593	0.340194	0.37945
E1BEQ4	BOVIN	Uncharacterized protein OS=Bos taurus OX=9913 GN=LOC505658 PE=3 SV=2	-0.914769	77110	98312.5	77763.8	100090	7139.2	56323.5	-21202.5	1.27496	0.350457	0.38184
A0A0F6QNP7	BOVIN	Complement component 3 OS=Bos taurus OX=9913 GN=C3 PE=2 SV=1	0.914209	116607	100921	111452	101443	41168.4	8451.63	15685.5	0.865483	-0.208422	0.38212
I6X9I8	BOVIN	Annexin OS=Bos taurus OX=9913 PE=2 SV=1	-0.910934	808.529	1234.2	835.327	1118.19	411.753	1068	-425.67	1.52647	0.610204	0.38376
G8JKY0	BOVIN	40S ribosomal protein S8 OS=Bos taurus OX=9913 GN=RPS8 PE=3 SV=1	0.899682	23699.7	19235	26166.3	22698.5	5736.44	10717.1	4464.75	0.811612	-0.301138	0.38944
Q7SIH1	BOVIN	Alpha-2-macroglobulin OS=Bos taurus OX=9913 GN=A2M PE=1 SV=2	0.896577	196961	169818	197708	167123	67964.4	29668.3	27143.7	0.862188	-0.213926	0.39102
G3MWP9	BOVIN	Uncharacterized protein OS=Bos taurus OX=9913 GN=AOX4 PE=4 SV=1	-0.881615	6078.65	8086.47	5865.39	6597.55	2686.15	4889.25	-2007.82	1.33031	0.411759	0.39868
G5E513	BOVIN	Uncharacterized protein OS=Bos taurus OX=9913 PE=1 SV=1	0.879748	33678.7	29160.5	32653	30303.6	11885.5	4122.69	4518.25	0.865842	-0.207823	0.39964
G3MYU2	BOVIN	Keratin 77 OS=Bos taurus OX=9913 GN=KRT77 PE=1 SV=1	-0.875879	8057.49	9972.71	7588.04	9883.69	1613.34	5107.38	-1915.23	1.2377	0.307656	0.40165
Q9BGI3	BOVIN	Peroxiredoxin-2 OS=Bos taurus OX=9913 GN=PRDX2 PE=2 SV=1	-0.875132	15095.7	18445.1	13816.6	20367	6928.09	6315.92	-3349.39	1.22188	0.289099	0.40203
G3N2H4	BOVIN	Azurocidin 1 OS=Bos taurus OX=9913 GN=AZU1 PE=1 SV=1	-0.867344	226842	282553	229967	279178	21095	155913	-55710.4	1.24559	0.31683	0.40609
F1MQ37	BOVIN	Myosin heavy chain 9 OS=Bos taurus OX=9913 GN=MYH9 PE=1 SV=2	0.860764	111636	90865.5	115729	89691.5	34961.4	47658	20770.4	0.813945	-0.296996	0.40953
A7MBH9	BOVIN	G protein subunit alpha i2 OS=Bos taurus OX=9913 GN=GNAI2 PE=2 SV=1	-0.859995	5971.54	7025.8	5942.09	7226.4	758.785	2905.38	-1054.27	1.17655	0.234561	0.40994
L7ME64	9ACAR	Putative bilaris (Fragment) OS=Rhipicephalus pulchellus OX=72859 PE=2 SV=1	0.849862	30182.2	26889.1	31934.6	25916.4	8980.97	3070.05	3293.02	0.890895	-0.166672	0.41529
F1MNN6	BOVIN	Major vault protein OS=Bos taurus OX=9913 GN=MVP PE=4 SV=1	0.849248	2866.95	2192.89	2580.79	2089.5	1649.96	1028.35	674.059	0.764886	-0.386683	0.41561
A0A224Y271	9ACAR	Pancreatic trypsin inhibitor OS=Rhipicephalus zambeziensis OX=60191 PE=4 SV=1	-0.846155	1563.44	1909.92	1684.08	1909.11	424.028	908.963	-346.478	1.22161	0.288786	0.41725
F1N049	BOVIN	Actin-related protein 3 OS=Bos taurus OX=9913 GN=ACTR3 PE=3 SV=2	0.841142	13518.6	9623.08	13016.9	7022.79	8954.98	6963.83	3895.47	0.711842	-0.49037	0.41993
E1BKT9	BOVIN	Desmoplakin OS=Bos taurus OX=9913 GN=DSP PE=1 SV=1	0.828799	216267	179694	218114	178123	106109	20609	36573.3	0.830888	-0.267274	0.42656
P33046	BOVIN	Cathelicidin-4 OS=Bos taurus OX=9913 GN=CATHL4 PE=1 SV=1	-0.828172	61520.6	70983.4	63948.4	71664.7	11556.6	25490.7	-9462.74	1.15381	0.206411	0.4269
B9UKM3	BOBOX	Cathelicidin 6 OS=Bos indicus x Bos taurus OX=30522 GN=CATHL6 PE=3 SV=1	0.826805	9753.97	8150.47	9217.81	7952.87	1499.75	4507.55	1603.49	0.835606	-0.259105	0.42764
F1MDN4	BOVIN	60S acidic ribosomal protein P0 OS=Bos taurus OX=9913 GN=RPLP0 PE=3 SV=1	-0.822277	8491.4	10650.9	8803.36	10155.4	3477.62	5411.95	-2159.5	1.25432	0.326901	0.43009
Q687I9	BOVIN	Purine nucleoside phosphorylase OS=Bos taurus OX=9913 GN=EDIP PE=2 SV=1	0.791807	10572.3	8766.37	10277.6	7407.65	2602.26	4943.57	1805.91	0.829185	-0.270235	0.44685
Q3T0Y5	BOVIN	Proteasome subunit alpha type-2 OS=Bos taurus OX=9913 GN=PSMA2 PE=1 SV=3	-0.772221	886.176	1378.17	870.761	652.797	398.94	1508.76	-491.995	1.55519	0.63709	0.45785
A7MB62	BOVIN	Actin-related protein 2 OS=Bos taurus OX=9913 GN=ACTR2 PE=1 SV=1	0.768702	2948.41	2464.59	2719.92	2188.27	830.642	1298.8	483.82	0.835905	-0.25859	0.45984
A0A0M4MD57	BOVIN	Haptoglobin OS=Bos taurus OX=9913 GN=HP PE=2 SV=1	0.766775	135316	118470	137228	99307.1	19510	50155.2	16846.3	0.875504	-0.191815	0.46093
P81187	BOVIN	Complement factor B OS=Bos taurus OX=9913 GN=CFB PE=1 SV=2	0.754553	6332.99	5352.3	6246.51	5687.01	2813.61	1489.55	980.686	0.845146	-0.242727	0.46791
Q5J801	BOVIN	Endopin 2B OS=Bos taurus OX=9913 PE=2 SV=1	0.750877	18667.5	15779.5	18497.9	15716.1	8974.54	2866.2	2887.99	0.845293	-0.242477	0.47003
O02717	BOVIN	Non-muscle myosin heavy chain (Fragment) OS=Bos taurus OX=9913 PE=2 SV=2	0.745879	7093.3	5790.26	6937.48	4927.01	3001.2	3050.36	1303.04	0.816299	-0.29283	0.47291
L7LVH9	9ACAR	Histone H3 OS=Rhipicephalus pulchellus OX=72859 PE=2 SV=1	-0.745812	21894.8	29545.1	20491.8	28715.4	21408.5	13152.6	-7650.27	1.34941	0.432329	0.47295
F1MVJ8	BOVIN	Olfactomedin 4 OS=Bos taurus OX=9913 GN=OLFM4 PE=4 SV=1	-0.738499	37743.2	44921.8	37782.2	45293.1	892.384	23793.5	-7178.57	1.19019	0.251198	0.47719
A5D9D2	BOVIN	Complement component 4 binding protein, alpha chain OS=Bos taurus OX=9913 GN=C4BPA PE=2 SV=1	-0.730739	12488.8	13316.1	12834.4	12378.9	1396.62	2395.97	-827.341	1.06625	0.0925415	0.48171
E1BB91	BOVIN	Collagen type VI alpha 3 chain OS=Bos taurus OX=9913 GN=COL6A3 PE=1 SV=1	0.726683	14018.9	12080.3	13571.6	12291.3	3947.3	5207.44	1938.55	0.861719	-0.214711	0.48408
F1N3M0	BOVIN	Desmocollin-1 OS=Bos taurus OX=9913 GN=DSC1 PE=4 SV=1	-0.726011	32460	37115.9	32912.5	35974.1	12731.1	9202.15	-4655.92	1.14344	0.193375	0.48448
Q71UA5	BOVIN	Neutrophil beta-defensin 12 (Fragment) OS=Bos taurus OX=9913 GN=NBD12 PE=4 SV=1	-0.724049	20383.1	24482.4	20737.4	22109.5	3079.3	13521.9	-4099.3	1.20111	0.264372	0.48563
G5E5C8	BOVIN	Transaldolase OS=Bos taurus OX=9913 GN=TALDO1 PE=1 SV=1	0.722854	4675	4024.55	4658.95	4386.53	953.814	1987.07	650.45	0.860866	-0.216139	0.48633
Q148H7	BOVIN	Keratin, type II cytoskeletal 79 OS=Bos taurus OX=9913 GN=KRT79 PE=2 SV=1	0.720136	369882	296643	369413	295854	206937	138696	73239.2	0.801993	-0.318338	0.48793
G3MWV5	BOVIN	Histone cluster 1 H1 family member e OS=Bos taurus OX=9913 GN=HIST1H1E PE=3 SV=1	-0.702476	81791.2	96901.7	80782.2	96651.3	14204.5	50738.6	-15110.5	1.18474	0.244576	0.49841
F1MIW8	BOVIN	Desmoglein-1 OS=Bos taurus OX=9913 GN=DSG1 PE=4 SV=2	0.698947	76984.3	65754.7	74722.1	65091.8	32954.5	21512.4	11229.6	0.854132	-0.22747	0.50052
A0A0K8RP33	IXORI	Putative myosin regulatory light chain ef-hand protein superfamily (Fragment) OS=Ixodes ricinus OX=34613 PE=2 SV=1	-0.698453	8518.51	10015.2	7684.56	8930.18	2274.6	4730.47	-1496.69	1.1757	0.233518	0.50081
Q28085	BOVIN	Complement factor H OS=Bos taurus OX=9913 GN=CFH PE=1 SV=3	0.6921	3928.04	3008.45	3696.97	1936.76	1265.98	2998.3	919.587	0.765892	-0.384787	0.50463
Q32S29	BOVIN	Histone H2B OS=Bos taurus OX=9913 GN=H2B PE=3 SV=1	0.680416	431797	377439	426254	386531	39974	191561	54357.6	0.874113	-0.194108	0.51169
A5PJH7	BOVIN	LOC788112 protein OS=Bos taurus OX=9913 GN=LOC788112 PE=1 SV=1	-0.674803	31221.3	37343.8	31410.1	35348.8	7668.66	20859.1	-6122.45	1.1961	0.258336	0.5151
G3MF27	9ACAR	Uncharacterized protein OS=Amblyomma maculatum OX=34609 PE=2 SV=1	-0.672863	1557.88	2085.75	1262.78	1879.21	1200.9	1500.19	-527.866	1.33884	0.420979	0.51628
G5E5T5	BOVIN	Uncharacterized protein OS=Bos taurus OX=9913 PE=1 SV=1	0.672301	43034.8	38718.2	44014.3	33388	12960.6	8908.66	4316.56	0.899696	-0.15249	0.51662
A6QLB7	BOVIN	Adenylyl cyclase-associated protein OS=Bos taurus OX=9913 GN=CAP1 PE=1 SV=1	0.670368	18364.6	15144.5	17981.3	14147.1	6851.51	9565.39	3220.09	0.824658	-0.278133	0.5178
P32592	BOVIN	Integrin beta-2 OS=Bos taurus OX=9913 GN=ITGB2 PE=1 SV=1	-0.661199	14126.7	16438.5	14003.3	16536.5	997.224	8506.36	-2311.87	1.16365	0.218661	0.52343
A0A224YFD1	9ACAR	TIL domain containing protein OS=Rhipicephalus zambeziensis OX=60191 PE=4 SV=1	0.656227	2026.61	1606.09	1854.85	936.776	470.867	1497.4	420.526	0.792498	-0.335521	0.52649
A5D7M6	BOVIN	KRT5 protein OS=Bos taurus OX=9913 GN=KRT5 PE=2 SV=1	0.655196	2.92775e+06	2.48636e+06	2.92464e+06	2.47122e+06	1.4697e+06	750350	441391	0.849239	-0.235758	0.52713
A1L595	BOVIN	Keratin, type I cytoskeletal 17 OS=Bos taurus OX=9913 GN=KRT17 PE=2 SV=1	0.640711	753233	633232	750162	623796	424247	174606	120001	0.840686	-0.250362	0.53612
A0A131YNG2	RHIAP	Pancreatic trypsin inhibitor OS=Rhipicephalus appendiculatus OX=34631 PE=4 SV=1	0.637396	2302.28	1912.57	2150.66	2063.78	1103.97	1011.99	389.705	0.830731	-0.267547	0.53819
B7SP63	DERVA	Putative cement protein RIM36 (Fragment) OS=Dermacentor variabilis OX=34621 PE=2 SV=1	-0.629408	23810.7	26241	23635.1	25710.5	7934.22	5147.74	-2430.24	1.10207	0.140209	0.54319
Q1JPK9	BOVIN	Actin related protein 2/3 complex subunit 1B (Fragment) OS=Bos taurus OX=9913 GN=ARPC1B PE=2 SV=1	0.625772	6401.45	5334.03	5827.55	5316.4	2508.21	3341.67	1067.42	0.833253	-0.263173	0.54548
A0A224YD77	9ACAR	Gluzincin OS=Rhipicephalus zambeziensis OX=60191 PE=4 SV=1	-0.621506	34251.2	36226.3	34654.1	36624.9	4787.21	6138.26	-1975.1	1.05767	0.0808831	0.54817
Q9TTK8	BOVIN	Creatine kinase U-type, mitochondrial OS=Bos taurus OX=9913 GN=CKMT1 PE=2 SV=1	0.620487	12694.4	10891.4	11218.1	10131.1	5550.27	4455.7	1802.95	0.857972	-0.220997	0.54882
F1N650	BOVIN	Annexin OS=Bos taurus OX=9913 GN=ANXA1 PE=3 SV=1	-0.611881	390893	458655	393347	444275	95023.4	254077	-67761.8	1.17335	0.230635	0.55427
Q1RMN8	BOVIN	Immunoglobulin light chain, lambda gene cluster OS=Bos taurus OX=9913 GN=IGL@ PE=2 SV=1	-0.606762	4854.06	5485.04	4628.31	5683.68	2402.87	845.51	-630.989	1.12999	0.176313	0.55753
Q28161	BOVIN	Plakophilin-1 OS=Bos taurus OX=9913 GN=PKP1 PE=2 SV=1	0.601064	51867.1	42430.6	48613.7	41951.6	36140.5	13143.5	9436.54	0.818063	-0.289716	0.56117
A0A224Y1V6	9ACAR	Basic tail secreted protein OS=Rhipicephalus zambeziensis OX=60191 PE=4 SV=1	0.595873	3811.2	3352.68	3688.96	3097.53	634.209	1774.97	458.521	0.879691	-0.184931	0.5645
E1BKA1	BOVIN	Protein S100 OS=Bos taurus OX=9913 GN=LOC786350 PE=1 SV=2	0.586463	19405	17231.9	19744.1	14457.3	4371.3	7954.88	2173.19	0.888009	-0.171354	0.57057
F1MKE7	BOVIN	Uncharacterized protein OS=Bos taurus OX=9913 GN=KRT6C PE=3 SV=2	0.580234	198037	167710	194845	155941	114875	56521.1	30327	0.846862	-0.239802	0.5746
F1N076	BOVIN	Ceruloplasmin OS=Bos taurus OX=9913 GN=CP PE=1 SV=2	0.579972	14972.9	13589	13824.4	13883.7	5150.13	2763.8	1383.9	0.907573	-0.139914	0.57477
P62935	BOVIN	Peptidyl-prolyl cis-trans isomerase A OS=Bos taurus OX=9913 GN=PPIA PE=1 SV=2	0.579435	13837.4	12097	13460.2	12333.3	5460.17	4931.09	1740.38	0.874226	-0.193921	0.57512
G3MXK8	BOVIN	Proteinase 3 OS=Bos taurus OX=9913 GN=PRTN3 PE=1 SV=1	0.563254	20941.1	18934.9	20195.1	19091.7	2046.89	8480.87	2006.15	0.9042	-0.145286	0.58567
F1MC48	BOVIN	IQ motif containing GTPase activating protein 1 OS=Bos taurus OX=9913 GN=IQGAP1 PE=1 SV=2	0.533947	21158.4	18605.2	21047.3	16915.6	5473.39	10355.5	2553.23	0.879328	-0.185527	0.60504
F1MUZ9	BOVIN	60 kDa heat shock protein, mitochondrial OS=Bos taurus OX=9913 GN=HSPD1 PE=1 SV=1	-0.5316	3608.62	4305.61	3385.45	3987.23	726.271	3128.38	-696.992	1.19315	0.254771	0.60661
Q3ZBS7	BOVIN	Vitronectin OS=Bos taurus OX=9913 GN=VTN PE=1 SV=1	0.530086	38365.5	37180.7	38700.9	37641.5	2973.63	4597.27	1184.86	0.969117	-0.045258	0.60762
G5E5A9	BOVIN	Fibronectin OS=Bos taurus OX=9913 GN=FN1 PE=4 SV=1	0.526318	36969.1	34933.3	37304.3	36858.3	7158.29	6206.95	2035.78	0.944933	-0.0817164	0.61014
E1B726	BOVIN	Plasminogen OS=Bos taurus OX=9913 GN=PLG PE=3 SV=2	0.505298	2959.58	2454.3	2676.76	1535.12	1117.81	2179.45	505.277	0.829274	-0.270079	0.6243
Q3ZC00	BOVIN	Lymphocyte cytosolic protein 1 (L-plastin) OS=Bos taurus OX=9913 GN=LCP1 PE=2 SV=1	-0.504271	43319.4	49937.2	44275.4	49795.5	9039.1	30848.5	-6617.74	1.15277	0.2051	0.625
Q3MHN2	BOVIN	Complement component C9 OS=Bos taurus OX=9913 GN=C9 PE=2 SV=1	0.498911	3956.56	3436.68	3612.97	2990.95	1531.83	2041.72	519.886	0.868602	-0.203233	0.62863
Q3T0P6	BOVIN	Phosphoglycerate kinase 1 OS=Bos taurus OX=9913 GN=PGK1 PE=2 SV=3	0.49819	45882.2	41134.4	45094.2	45047.5	15935.8	17058.1	4747.77	0.896523	-0.157588	0.62912
G3MLM7	9ACAR	Uncharacterized protein OS=Amblyomma maculatum OX=34609 PE=2 SV=1	-0.497212	3706.29	4047.31	3764.32	3631.49	955.547	1381.78	-341.015	1.09201	0.126986	0.62979
O46375	BOVIN	Transthyretin OS=Bos taurus OX=9913 GN=TTR PE=1 SV=1	0.480015	787.464	703.814	762.118	706.892	389.512	174.617	83.65	0.893773	-0.16202	0.64154
Q1JPB0	BOVIN	Leukocyte elastase inhibitor OS=Bos taurus OX=9913 GN=SERPINB1 PE=2 SV=2	-0.474496	204530	232960	205156	237497	48309.8	138583	-28429.7	1.139	0.187768	0.64534
V5HZA1	IXORI	Histone H2A OS=Ixodes ricinus OX=34613 PE=2 SV=1	0.466162	5459.04	4940.21	5062.11	4137.15	1268.3	2413.29	518.835	0.904959	-0.144076	0.65109
Q3ZCI4	BOVIN	6-phosphogluconate dehydrogenase, decarboxylating OS=Bos taurus OX=9913 GN=PGD PE=1 SV=2	-0.464664	11436.5	13028.9	10502.2	10839	4531.01	7066.53	-1592.4	1.13924	0.18807	0.65212
F1MC11	BOVIN	Keratin, type I cytoskeletal 14 OS=Bos taurus OX=9913 GN=KRT14 PE=1 SV=2	0.464326	2.00497e+06	1.77975e+06	1.99675e+06	1.78433e+06	1.03227e+06	588255	225221	0.887669	-0.171906	0.65236
B0JYN9	BOVIN	Ras-related C3 botulinum toxin substrate 2 (Rho family, small GTP binding protein Rac2) OS=Bos taurus OX=9913 GN=RAC2 PE=2 SV=1	-0.459659	14747.8	16393	14125.5	13044.2	3065.04	8214.22	-1645.25	1.11156	0.152585	0.65559
E1B8B5	BOVIN	Uncharacterized protein OS=Bos taurus OX=9913 PE=3 SV=2	0.456808	18617.6	16595.5	18270	15017	5475.71	9358.82	2022.13	0.891386	-0.165877	0.65757
F1MFW9	BOVIN	Keratin 24 OS=Bos taurus OX=9913 GN=KRT24 PE=3 SV=2	-0.454609	12385.3	14094.1	9961.47	14013.5	8464.6	3623.03	-1708.83	1.13797	0.186465	0.6591
F1N2R1	BOVIN	Stomatin OS=Bos taurus OX=9913 GN=STOM PE=1 SV=2	-0.43606	16132.1	18207.4	14734.8	19194.8	3300.99	11180.2	-2075.25	1.12864	0.174586	0.67206
A0A023GMY0	9ACAR	Catalase OS=Amblyomma triste OX=251400 PE=2 SV=1	0.430134	1068.61	936.972	1004.97	878.179	578.534	476.741	131.641	0.876812	-0.189661	0.67622
Q28050	BOVIN	Protein S100-A7 OS=Bos taurus OX=9913 GN=S100A7 PE=1 SV=1	-0.423767	62341.9	70123.9	63249.9	69915.8	16726.5	41756.7	-7782.01	1.12483	0.169704	0.68071
L7M961	9ACAR	Putative tick salivary antigen-5 protein OS=Rhipicephalus pulchellus OX=72859 PE=2 SV=1	-0.418924	4734.11	5069.44	4625.92	5016.51	975.488	1700.86	-335.335	1.07083	0.0987345	0.68413
F1MIN1	BOVIN	Voltage-dependent anion-selective channel protein 1 OS=Bos taurus OX=9913 GN=VDAC1 PE=1 SV=2	0.416634	7321.85	6643.15	6931.54	5775.84	2485.51	3121.55	678.697	0.907305	-0.14034	0.68575
Q3ZC87	BOVIN	Pyruvate kinase (Fragment) OS=Bos taurus OX=9913 GN=PKM2 PE=2 SV=1	0.413702	71933.4	66573	70684.8	67624.7	24691.1	19941.8	5360.39	0.925481	-0.111724	0.68783
P20072	BOVIN	Annexin A7 OS=Bos taurus OX=9913 GN=ANXA7 PE=1 SV=2	-0.396314	681.147	824.432	590.82	601.226	358.466	809.806	-143.285	1.21036	0.275434	0.7002
P00921	BOVIN	Carbonic anhydrase 2 OS=Bos taurus OX=9913 GN=CA2 PE=1 SV=3	-0.391474	5553.66	6099.66	5749.87	6067.76	2305.27	2521.34	-545.997	1.09831	0.135289	0.70366
E1BF20	BOVIN	Heterogeneous nuclear ribonucleoprotein H OS=Bos taurus OX=9913 GN=HNRNPH1 PE=1 SV=2	0.382209	944.727	867.303	839.769	954.809	421.236	262.237	77.4241	0.918046	-0.123362	0.7103
F1MKG2	BOVIN	Collagen type VI alpha 2 chain OS=Bos taurus OX=9913 GN=COL6A2 PE=1 SV=2	-0.375325	41675.3	45753.7	41620.3	42154.8	6510.85	25808	-4078.36	1.09786	0.134695	0.71526
Q3T101	BOVIN	IGL@ protein OS=Bos taurus OX=9913 GN=IGL@ PE=1 SV=1	-0.370737	21098.4	22552.3	20614.8	22081.8	8688.78	4096.05	-1453.87	1.06891	0.0961392	0.71857
M0QVY0	BOVIN	Uncharacterized protein OS=Bos taurus OX=9913 GN=KRT6A PE=3 SV=1	0.355633	568180	511640	572417	506057	330585	205833	56539.6	0.90049	-0.151218	0.7295
Q5EA67	BOVIN	Inter-alpha (Globulin) inhibitor H4 (Plasma Kallikrein-sensitive glycoprotein) OS=Bos taurus OX=9913 GN=ITIH4 PE=2 SV=1	0.355642	28726.3	26878.9	28675.3	27154.2	12075.7	4009.88	1847.41	0.935689	-0.0958988	0.7295
Q8SPJ1	BOVIN	Junction plakoglobin OS=Bos taurus OX=9913 GN=JUP PE=2 SV=1	0.347445	164162	150468	153811	151769	93539.2	23898.6	13694.2	0.916582	-0.125665	0.73546
J7K1V4	BOBOX	Lactoferrin OS=Bos indicus x Bos taurus OX=30522 PE=2 SV=1	0.345886	380807	353184	386958	348660	67143.7	183738	27623.3	0.927461	-0.108641	0.73659
A0A131ZE35	RHIAP	Glycine rich superfamily member (Fragment) OS=Rhipicephalus appendiculatus OX=34631 PE=4 SV=1	-0.340977	1534.22	1779.65	1377.48	1069.34	414.371	1713.75	-245.433	1.15997	0.214091	0.74018
F1MD73	BOVIN	Uncharacterized protein OS=Bos taurus OX=9913 PE=1 SV=2	-0.335684	11077.3	12135.4	11625	12354.2	1502.21	7573.2	-1058.07	1.09552	0.131612	0.74405
E1BI98	BOVIN	Collagen type VI alpha 1 chain OS=Bos taurus OX=9913 GN=COL6A1 PE=1 SV=1	-0.330491	22048.4	24117.3	23248	23092.2	5042.78	14481	-2068.88	1.09383	0.129393	0.74785
P60661	BOVIN	Myosin light polypeptide 6 OS=Bos taurus OX=9913 GN=MYL6 PE=2 SV=2	0.324072	29456.8	27754.9	28064.6	27302.4	7296.71	10593.9	1701.88	0.942224	-0.0858573	0.75256
Q148J6	BOVIN	Actin-related protein 2/3 complex subunit 4 OS=Bos taurus OX=9913 GN=ARPC4 PE=1 SV=3	0.306663	11793.5	10923.5	11586.3	10952.4	3771.23	5837.36	870.052	0.926226	-0.110563	0.76539
G5E631	BOVIN	DEAD-box helicase 3, X-linked OS=Bos taurus OX=9913 GN=DDX3X PE=1 SV=1	-0.302165	1892	2181.61	1786.24	1610.37	892.674	2171.41	-289.613	1.15307	0.205483	0.76872
L7LTV7	9ACAR	Uncharacterized protein OS=Rhipicephalus pulchellus OX=72859 PE=2 SV=1	-0.296515	3537.95	3841.62	3953.86	4457.78	1811.51	1735.3	-303.665	1.08583	0.118799	0.7729
G3N0V2	BOVIN	Keratin 1 OS=Bos taurus OX=9913 GN=KRT1 PE=1 SV=1	-0.288547	1.5141e+06	1.62086e+06	1.50085e+06	1.61468e+06	510803	748607	-106758	1.07051	0.098297	0.77882
H9KUV3	BOVIN	Uncharacterized protein OS=Bos taurus OX=9913 GN=LOC619131 PE=3 SV=1	0.281834	3657.29	3392.33	3899	3809.51	1837.81	1387.57	264.956	0.927554	-0.108497	0.78382
L7MAU2	9ACAR	Putative glycine rich protein (Fragment) OS=Rhipicephalus pulchellus OX=72859 PE=2 SV=1	-0.279435	183920	200308	181065	192042	53324.5	133398	-16388.8	1.08911	0.123147	0.78561
A6QPT4	BOVIN	MPO protein OS=Bos taurus OX=9913 GN=MPO PE=1 SV=1	0.275981	293992	273706	294885	273406	83277.1	159632	20285.9	0.930999	-0.103149	0.78818
Q3HYC9	RHIMP	Putative secreted protein OS=Rhipicephalus microplus OX=6941 PE=2 SV=1	0.260517	10192	9656.94	10651.4	9696.2	4770.11	1598.67	535.061	0.947502	-0.0777993	0.79975
E1BHJ0	BOVIN	Profilin OS=Bos taurus OX=9913 PE=3 SV=1	-0.250141	24296.6	26232.6	22592.6	23824.9	7747.79	17302.1	-1935.95	1.07968	0.110603	0.80754
A7Z057	BOVIN	14-3-3 protein gamma OS=Bos taurus OX=9913 GN=YWHAG PE=2 SV=1	0.24803	4544.44	4169.8	4173.54	3501.31	1725.5	3272.79	374.633	0.917562	-0.124122	0.80913
Q2HJ60	BOVIN	Heterogeneous nuclear ribonucleoproteins A2/B1 OS=Bos taurus OX=9913 GN=HNRNPA2B1 PE=2 SV=1	-0.233117	17607.5	18724.4	17013.7	18346.5	5440.15	10399	-1116.92	1.06343	0.0887306	0.82037
Q5KR47	BOVIN	Tropomyosin alpha-3 chain OS=Bos taurus OX=9913 GN=TPM3 PE=2 SV=1	0.225921	10695	10181	10300.5	9029.71	3191	4569.09	514.014	0.951939	-0.0710592	0.82581
L7LRS6	9ACAR	Putative bitil peptide OS=Rhipicephalus pulchellus OX=72859 PE=2 SV=1	-0.21199	17612.3	18351.4	18097.1	18131.4	5148.54	6813.21	-739.07	1.04196	0.0593043	0.83637
P81287	BOVIN	Annexin A5 OS=Bos taurus OX=9913 GN=ANXA5 PE=1 SV=3	-0.199704	16635.1	17525.2	16287.3	15392.3	3509.78	10337.9	-890.087	1.05351	0.0751991	0.84571
P10096	BOVIN	Glyceraldehyde-3-phosphate dehydrogenase OS=Bos taurus OX=9913 GN=GAPDH PE=1 SV=4	-0.193066	128825	133310	131335	131613	40364.8	40110.8	-4485.19	1.03482	0.0493744	0.85077
E1BF48	BOVIN	CD177 molecule OS=Bos taurus OX=9913 GN=CD177 PE=1 SV=2	-0.189764	39605.5	41525.5	37896.4	39973.1	4881.38	24298.1	-1920	1.04848	0.0682967	0.85329
F1MZ96	BOVIN	Uncharacterized protein OS=Bos taurus OX=9913 PE=1 SV=2	0.188259	20853.3	19912.4	20323.1	20439.1	10435	6400.8	940.857	0.954882	-0.0666055	0.85444
A0A224YGN2	9ACAR	Ixoderin OS=Rhipicephalus zambeziensis OX=60191 PE=4 SV=1	-0.183786	4407.13	4533.49	4558.03	4782.45	590.113	1577.34	-126.359	1.02867	0.0407824	0.85785
V6F9A2	BOVIN	Apolipoprotein A-I preproprotein OS=Bos taurus OX=9913 GN=APOA1 PE=3 SV=1	0.174203	207600	202949	204741	205761	64425.5	11227.6	4650.89	0.977597	-0.0326884	0.86518
Q4PM69	IXOSC	Histone H4 OS=Ixodes scapularis OX=6945 GN=8030709 PE=2 SV=1	-0.160019	383363	398670	386160	398234	67041.1	224517	-15307	1.03993	0.056484	0.87605
P48616	BOVIN	Vimentin OS=Bos taurus OX=9913 GN=VIM PE=1 SV=3	-0.157804	166371	173084	168283	161056	12862.4	103400	-6712.69	1.04035	0.0570658	0.87775
L7LWG1	9ACAR	Putative group vii salivary lipocalin OS=Rhipicephalus pulchellus OX=72859 PE=2 SV=1	-0.148122	7399.73	7609.71	8522.52	6885.99	2832.4	2008.98	-209.986	1.02838	0.0403701	0.88519
A6H7J6	BOVIN	Protein disulfide-isomerase OS=Bos taurus OX=9913 GN=P4HB PE=1 SV=1	-0.14768	4808.29	4982.96	5169.85	5533.41	1904.48	2183.35	-174.675	1.03633	0.0514807	0.88553
A5PJY9	BOVIN	CPNE3 protein OS=Bos taurus OX=9913 GN=CPNE3 PE=1 SV=1	0.147579	6895.41	6708.22	6674.33	6875	1193.71	2868.33	187.182	0.972854	-0.0397046	0.88561
E1B8N6	BOVIN	Lamin B1 OS=Bos taurus OX=9913 GN=LMNB1 PE=1 SV=2	-0.132536	3997.69	4164.08	3498.82	3307.35	1333.9	2770.71	-166.386	1.04162	0.0588297	0.89719
A4FUA8	BOVIN	F-actin-capping protein subunit alpha-1 OS=Bos taurus OX=9913 GN=CAPZA1 PE=2 SV=1	0.132333	9877.73	9530.53	8048.89	8834.53	3818.94	5169.05	347.203	0.96485	-0.0516235	0.89735
B9TUC9	BOVIN	Cathelicidin 7 OS=Bos taurus OX=9913 PE=3 SV=1	-0.131617	39240.4	40404.9	39869.3	38728.1	4375.66	21225.9	-1164.5	1.02968	0.0421905	0.8979
Q5GN72	BOVIN	Alpha-1-acid glycoprotein OS=Bos taurus OX=9913 GN=agp PE=2 SV=2	-0.124493	2903.85	3072.7	2943.09	2074.49	981.971	3173.84	-168.852	1.05815	0.0815409	0.90339
A4IF76	BOVIN	MGC140461 protein OS=Bos taurus OX=9913 GN=MGC140461 PE=2 SV=1	0.114961	5252.43	5098.43	4790.3	4586.95	1470.28	2933.3	153.994	0.970681	-0.0429302	0.91075
B0JYL8	BOVIN	Cofilin 1 (Non-muscle) OS=Bos taurus OX=9913 GN=CFL1 PE=2 SV=1	-0.0878373	25526.6	26059.9	25325.5	23803.8	6341.12	13450	-533.226	1.02089	0.029826	0.93174
P28800	BOVIN	Alpha-2-antiplasmin OS=Bos taurus OX=9913 GN=SERPINF2 PE=1 SV=2	0.072054	12757.8	12571.3	11973.3	11065.6	2869.45	5653.87	186.507	0.985381	-0.0212466	0.94398
Q92176	BOVIN	Coronin-1A OS=Bos taurus OX=9913 GN=CORO1A PE=1 SV=3	-0.0681622	34293.9	34905.6	34546.2	32058.5	8348.44	20335.7	-611.714	1.01784	0.0255071	0.947
F1N169	BOVIN	Filamin A OS=Bos taurus OX=9913 GN=FLNA PE=1 SV=2	0.0657663	28236.2	27653.4	30313	20944.5	7455.11	20386.9	582.817	0.979359	-0.03009	0.94886
Q24LN2	BOVIN	Integrin alpha M OS=Bos taurus OX=9913 GN=ITGAM PE=2 SV=1	-0.0631349	16222.1	16430.2	15618.9	14294.9	2368.42	7721.13	-208.162	1.01283	0.018395	0.9509
X5F5B4	BOVIN	Serpin B4-like protein OS=Bos taurus OX=9913 PE=2 SV=1	0.062051	130603	128455	127444	125088	40252.9	74627.8	2147.96	0.983553	-0.0239246	0.95174
F1MUY2	BOVIN	Uncharacterized protein OS=Bos taurus OX=9913 GN=KRT6B PE=1 SV=1	-0.0519726	79471.2	80613.8	78656.8	77662.1	42253.5	33383	-1142.57	1.01438	0.0205941	0.95957
A0A224Y4K0	9ACAR	Pancreatic trypsin inhibitor OS=Rhipicephalus zambeziensis OX=60191 PE=4 SV=1	-0.0300357	1185.5	1197.44	1092.78	1217.46	508.76	829.835	-11.9356	1.01007	0.0144523	0.97663
I6XM79	9CETA	S100A8 protein OS=Bos taurus x Bos indicus OX=30523 GN=S100A8 PE=3 SV=1	0.0253484	116458	115729	114243	116221	44359.5	54698.7	728.791	0.993742	-0.00905672	0.98028
G3X748	BOVIN	POF1B, actin binding protein OS=Bos taurus OX=9913 GN=POF1B PE=4 SV=1	0.0120642	10716.6	10662.8	10803.3	7433.03	5607.24	9379.22	53.8201	0.994978	-0.00726366	0.99061

## Sheet: Cement-SDS-T3 vs T2 dif tick
				C2	C3
Uniprot accesion number	Specie	Protein name	t-value	Mean 1	Mean 2	Median 1	Median 2	Sigma 1	Sigma 2	Delta	Fold change C3/ C2	Log (Fold change)	p-value
A0A224YJ17	9ACAR	Uncharacterized protein (Fragment) OS=Rhipicephalus zambeziensis OX=60191 PE=4 SV=1	-2.85667	1022.55	2391.1	927.759	2554.86	831.401	828.158	-1368.56	2.33838	1.22551	0.01705
L7M8X8	9ACAR	Putative secreted peptide OS=Rhipicephalus pulchellus OX=72859 PE=2 SV=1	-4.47694	3536.4	6984.47	3576.75	7580.96	912.01	1651.46	-3448.07	1.97502	0.981869	0.00118
A0A224YCL3	9ACAR	Basic tail secreted protein OS=Rhipicephalus zambeziensis OX=60191 PE=4 SV=1	-6.67805	20993.6	41388.8	21344	41095.6	4681.74	5834.83	-20395.2	1.9715	0.979293	5.5131e-05
A0A224YB78	9ACAR	Lipocalin OS=Rhipicephalus zambeziensis OX=60191 PE=4 SV=1	-3.77088	52365.8	98927.7	56350.5	99500	9714.79	28643	-46561.9	1.88916	0.917749	0.00366
A0A034WXM6	RHIMP	Secreted protein 20 OS=Rhipicephalus microplus OX=6941 PE=4 SV=1	-8.4154	15486.6	28626.1	14884.4	27816.2	2692.53	2716.12	-13139.5	1.84844	0.886307	7.5375e-06
L7M046	9ACAR	Putative cuticular protein OS=Rhipicephalus pulchellus OX=72859 PE=2 SV=1	-3.48375	11146.3	19639.9	13312.4	19618.4	5231.43	2880.45	-8493.6	1.76201	0.81722	0.00588
A0A224Y1R0	9ACAR	Basic tail secreted protein OS=Rhipicephalus zambeziensis OX=60191 PE=4 SV=1	-8.92753	22222.1	38936.1	22683.6	39233.8	1437.66	4354.72	-16714	1.75214	0.809114	4.4498e-06
E2J6Q4	9ACAR	Gly-Tyr rich salivary protein OS=Hyalomma rufipes OX=72862 PE=2 SV=1	-2.24767	46048.8	78471.8	46444.5	75790.7	13946.6	32465.4	-32423	1.7041	0.769009	0.04837
A0A224YTB6	9ACAR	Alpha-N-acetylgalactosaminidase OS=Rhipicephalus zambeziensis OX=60191 PE=3 SV=1	-11.1086	517888	843319	523262	842597	15933.2	69967.7	-325431	1.62838	0.703438	6.0165e-07
A0A224Y1I4	9ACAR	Antigen 5 family member OS=Rhipicephalus zambeziensis OX=60191 PE=3 SV=1	-2.29115	37630.7	59025.7	37812.8	57850.2	8944.62	21052.1	-21395	1.56855	0.649432	0.04493
L7MA95	9ACAR	Putative secreted peptide OS=Rhipicephalus pulchellus OX=72859 PE=2 SV=1	-5.23534	52413.2	80463.5	51212.3	78104.2	6267.43	11530.8	-28050.3	1.53518	0.618404	0.00038
L7LZE4	9ACAR	Putative glycine rich protein OS=Rhipicephalus pulchellus OX=72859 PE=2 SV=1	-2.23241	5334.25	8143.09	5627.23	8629.47	1697.05	2572.66	-2808.84	1.52657	0.610291	0.04964
A0A224YCW9	9ACAR	Glycine rich superfamily member OS=Rhipicephalus zambeziensis OX=60191 PE=4 SV=1	-2.43364	19463.2	29086.4	19056.3	27866.1	4638.2	8503.07	-9623.16	1.49443	0.579593	0.03523
A0A224YR78	9ACAR	TIL domain containing protein OS=Rhipicephalus zambeziensis OX=60191 PE=4 SV=1	-3.62698	7631.5	11165.8	8008.67	11280.5	2016.9	1276.49	-3534.31	1.46312	0.54905	0.00464
A0A224Z8F0	9ACAR	Transglutaminase/protease like protein OS=Rhipicephalus zambeziensis OX=60191 PE=4 SV=1	-5.49812	209709	306523	208931	307742	10330.2	41876.9	-96814.4	1.46166	0.547608	0.00026
L7LTA8	9ACAR	Putative group ii salivary lipocalin OS=Rhipicephalus pulchellus OX=72859 PE=2 SV=1	-3.11978	139104	200293	142526	199224	15845.2	45354.3	-61189.1	1.43988	0.525949	0.01088
A0A224YEB4	9ACAR	Glycine rich superfamily member (Fragment) OS=Rhipicephalus zambeziensis OX=60191 PE=4 SV=1	-2.37518	7.36727e+06	1.03839e+07	7.4337e+06	1.02595e+07	1.37063e+06	2.7928e+06	-3.01663e+06	1.40946	0.495146	0.03893
A0A224YB96	9ACAR	Lipocalin OS=Rhipicephalus zambeziensis OX=60191 PE=4 SV=1	-7.51387	65541.7	92024.3	63410.1	92183.5	6935.54	5141.06	-26482.6	1.40406	0.489601	2.0302e-05
A0A224YL63	9ACAR	TIL domain containing protein OS=Rhipicephalus zambeziensis OX=60191 PE=4 SV=1	-3.11377	23345.3	32068.8	22463.2	30453.8	4707.98	4992.91	-8723.59	1.37368	0.458043	0.01099
L7LTJ2	9ACAR	Putative bitil peptide OS=Rhipicephalus pulchellus OX=72859 PE=2 SV=1	-2.257	10053.7	13316.4	10118.4	12359.7	548.974	3498.11	-3262.66	1.32452	0.405474	0.04761
A0A224Y281	9ACAR	Pancreatic trypsin inhibitor OS=Rhipicephalus zambeziensis OX=60191 PE=4 SV=1	-3.80498	65387.3	83909.2	64807.1	83821.7	5239.7	10710.7	-18521.9	1.28327	0.359819	0.00346
Q8MTY1	RHIAP	Putative cement protein RIM36 OS=Rhipicephalus appendiculatus OX=34631 GN=RIM36 PE=2 SV=1	-3.02754	83562.1	106712	85696.5	106762	5730.63	17832	-23150.2	1.27704	0.352806	0.01273
L7M9R2	9ACAR	Putative animal peptidoglycan recognition protein logous to bacteriophage t3 lysozyme OS=Rhipicephalus pulchellus OX=72859 PE=2 SV=1	-2.71334	32359.1	41272.5	32059.3	39532.7	4982.96	6318.22	-8913.48	1.27546	0.351013	0.02181
A0A224Y3P7	9ACAR	Glycine rich superfamily member OS=Rhipicephalus zambeziensis OX=60191 PE=4 SV=1	-2.99632	174999	218156	171724	214489	28364.1	20981.6	-43157.2	1.24661	0.318014	0.01343
A0A131YF72	RHIAP	Glycine rich superfamily member OS=Rhipicephalus appendiculatus OX=34631 PE=4 SV=1	-3.42752	489002	604645	494740	608912	25966.9	78459.3	-115643	1.23649	0.306248	0.00647
A0A224YCE9	9ACAR	Cystatin OS=Rhipicephalus zambeziensis OX=60191 PE=4 SV=1	-4.49983	52740.1	64147.4	51702.3	63171.7	2956.84	5460.41	-11407.3	1.21629	0.282491	0.00114
L7MDN1	9ACAR	Putative glycine rich protein (Fragment) OS=Rhipicephalus pulchellus OX=72859 PE=2 SV=1	2.39826	208842	165599	209505	163777	43791.7	5743.17	43243	0.792939	-0.334717	0.03743
A0A224YCP1	9ACAR	Glycine rich superfamily member OS=Rhipicephalus zambeziensis OX=60191 PE=4 SV=1	2.88963	1.26349e+07	9.63041e+06	1.25957e+07	9.89203e+06	2.48346e+06	564823	3.00452e+06	0.762205	-0.391749	0.01612
A0A224YTI7	9ACAR	Angiotensin-converting enzyme OS=Rhipicephalus zambeziensis OX=60191 PE=3 SV=1	4.42422	16878.6	12141.3	16876.4	11753.9	1592.77	2083.82	4737.29	0.719331	-0.475272	0.00129
A0A034WWS7	RHIMP	Secreted cement protein 2 (Fragment) OS=Rhipicephalus microplus OX=6941 PE=4 SV=1	2.81251	2.09586e+06	1.49319e+06	2.07628e+06	1.4919e+06	410452	327150	602667	0.712449	-0.489142	0.0184
A0A131ZB80	RHIAP	TIL domain containing protein (Fragment) OS=Rhipicephalus appendiculatus OX=34631 PE=4 SV=1	4.74723	28209.5	18968.4	29186.4	19454.2	2845.93	3825.79	9241.06	0.672413	-0.572581	0.00078
A0A0B4PMF7	RHIMP	Peptidoglycan recognition protein (Fragment) OS=Rhipicephalus microplus OX=6941 GN=PGRP-S PE=2 SV=1	3.16736	12666	7041.3	13022.3	6705.2	4209.06	1097.86	5624.7	0.555921	-0.847047	0.01003
A0A224YEQ4	9ACAR	Glycine rich superfamily member (Fragment) OS=Rhipicephalus zambeziensis OX=60191 PE=4 SV=1	2.73892	5.84855e+06	3.24877e+06	5.61615e+06	3.2889e+06	2.32069e+06	142412	2.59978e+06	0.555483	-0.848185	0.02087
V5IK62	IXORI	Putative adp-ribosylation factor 1 OS=Ixodes ricinus OX=34613 PE=2 SV=1	2.63878	5962.25	3285.95	5787.88	3211.7	1905.57	1593.94	2676.3	0.551125	-0.859548	0.02479
A0A023FHD0	9ACAR	Putative mitochondrial adp/atp carrier OS=Amblyomma cajennense OX=34607 PE=2 SV=1	4.05157	15677.4	8555.71	15494.4	8663.88	1875.31	3875.73	7121.65	0.545737	-0.873723	0.00232
B7PAR6	IXOSC	Heat shock protein, putative OS=Ixodes scapularis OX=6945 GN=8027107 PE=3 SV=1	7.14019	5957.91	2111.33	5512.65	2081.69	971.318	893.236	3846.58	0.354375	-1.49665	3.1412e-05
Q6B8A8	9ACAR	Ribosomal protein S14 OS=Ixodes pacificus OX=29930 PE=2 SV=1	4.83801	3180.24	1117.68	3283.5	1134.31	1005.84	280.72	2062.56	0.351445	-1.50863	0.00068
A0A131ZB56	RHIAP	Troponin T, fast skeletal muscle (Fragment) OS=Rhipicephalus appendiculatus OX=34631 PE=4 SV=1	3.20911	9854.83	3390.22	8977.05	3409.9	4676.25	1575.07	6464.61	0.344016	-1.53945	0.00935
A0A224YU86	9ACAR	Myosin heavy chain 6/7 OS=Rhipicephalus zambeziensis OX=60191 PE=3 SV=1	4.96376	52280.9	13788.4	51583.5	14127.9	18428.9	4602.85	38492.5	0.263738	-1.92282	0.00057
A0A224Z3R1	9ACAR	Paramyosin OS=Rhipicephalus zambeziensis OX=60191 PE=4 SV=1	6.1514	43176.5	8965.22	43533.3	8757.12	13567.9	1223.63	34211.3	0.207641	-2.26783	0.00011
V5I482	IXORI	Putative tropomyosin OS=Ixodes ricinus OX=34613 PE=2 SV=1	2.91866	6126.12	1252.97	5277.27	1337.6	4068.51	416.66	4873.14	0.20453	-2.28962	0.01534
A0A131YG55	RHIAP	Peptidoglycan-recognition protein OS=Rhipicephalus appendiculatus OX=34631 PE=3 SV=1	3.58293	1744.83	313.093	1877.37	300.92	935.635	287.524	1431.74	0.17944	-2.47842	0.00499
A0A034WXN6	RHIMP	Hemelipoprotein HeLp 2 (Fragment) OS=Rhipicephalus microplus OX=6941 PE=4 SV=1	4.2422	46494.4	6355.84	45684.3	5405.73	23055.5	2364.38	40138.6	0.136701	-2.8709	0.00171
A0A034WZ42	RHIMP	Hemelipoprotein HeLp (Fragment) OS=Rhipicephalus microplus OX=6941 PE=4 SV=1	4.95279	158325	15438.8	154988	16020.7	70608.8	2862.89	142886	0.0975134	-3.35826	0.00058
A0A023GNX5	9ACAR	Uncharacterized protein OS=Amblyomma triste OX=251400 PE=2 SV=1	19.231	22457	1982.86	23202.5	2078.46	2477.09	815.357	20474.1	0.088296	-3.50151	3.1475e-09

## Sheet: Cement-SDS-T3 vs T2 dif host
				C2	C3
Uniprot accesion number	Specie	Protein name	t-value	Mean 1	Mean 2	Median 1	Median 2	Sigma 1	Sigma 2	Delta	Fold change C3/ C2	Log (Fold change)	p-value
Q148H5	BOVIN	Keratin, type II cytoskeletal 71 OS=Bos taurus OX=9913 GN=KRT71 PE=2 SV=1	-5.67551	4800.36	17552.3	3769.33	19215	2548.87	4877.8	-12751.9	3.65646	1.87045	0.00021
Q2KJ64	BOVIN	Arginase-1 OS=Bos taurus OX=9913 GN=ARG1 PE=2 SV=1	-5.63244	3161.34	11002.7	3158.72	9942	740.666	3328.73	-7841.38	3.4804	1.79925	0.00022
P02663	BOVIN	Alpha-S2-casein OS=Bos taurus OX=9913 GN=CSN1S2 PE=1 SV=2	-6.82297	2155.35	6885.04	2237.12	7194.13	523.615	1615.24	-4729.69	3.1944	1.67555	4.6087e-05
A0A0M4FJ17	BOVIN	Kappa-casein (Fragment) OS=Bos taurus OX=9913 GN=CSN3 PE=4 SV=1	-8.36385	14747.8	43455	15481.7	45240.5	5472.84	6382.14	-28707.2	2.94654	1.55902	7.9591e-06
D4QBB3	BOVIN	Hemoglobin beta OS=Bos taurus OX=9913 GN=HBB PE=3 SV=1	-2.82649	59786.4	174503	61576.2	172384	36079.7	92637.4	-114717	2.91877	1.54536	0.01796
P02662	BOVIN	Alpha-S1-casein OS=Bos taurus OX=9913 GN=CSN1S1 PE=1 SV=2	-9.59348	44562.3	121969	42329.1	125954	16843.5	10340	-77406.6	2.73704	1.45262	2.3222e-06
Q0P5J4	BOVIN	Keratin, type I cytoskeletal 25 OS=Bos taurus OX=9913 GN=KRT25 PE=2 SV=1	-3.47565	18366.9	49412.8	16807.1	49531.2	10202.8	19355.4	-31046	2.69033	1.42778	0.00596
G3MZ71	BOVIN	Keratin 2 OS=Bos taurus OX=9913 GN=KRT2 PE=1 SV=1	-13.2873	428164	1.13492e+06	439995	1.17134e+06	89430.5	94748.6	-706754	2.65066	1.40635	1.1144e-07
A0A077S9Q3	BOVIN	Lysozyme OS=Bos taurus OX=9913 GN=LYZF1 PE=3 SV=1	-4.4029	4244.56	10968.7	4042.79	10850.5	1152.71	3558.89	-6724.19	2.58419	1.36971	0.00133
G5E5H7	BOVIN	Uncharacterized protein OS=Bos taurus OX=9913 GN=PAEP PE=3 SV=1	-3.0842	8297.53	17128.4	7870.78	17191.8	2666.57	6486.83	-8830.88	2.06428	1.04564	0.01156
G5E5I6	BOVIN	Uncharacterized protein OS=Bos taurus OX=9913 GN=LOC104970284 PE=4 SV=1	-2.73657	2965.26	5022.66	2451.08	5141.42	1526.57	1030.02	-2057.4	1.69383	0.760293	0.02096
A6QNZ7	BOVIN	Keratin 10 (Epidermolytic hyperkeratosis; keratosis palmaris et plantaris) OS=Bos taurus OX=9913 GN=KRT10 PE=2 SV=1	-3.73931	1.28144e+06	2.14666e+06	1.27827e+06	2.12685e+06	492226	280975	-865219	1.67519	0.744325	0.00385
A0JND2	BOVIN	Keratin, type II cytoskeletal 80 OS=Bos taurus OX=9913 GN=KRT80 PE=2 SV=1	-4.57475	101526	155552	96270.9	150274	21196.4	19685.4	-54026.2	1.53214	0.615551	0.00102
Q3SZZ9	BOVIN	FGG protein OS=Bos taurus OX=9913 GN=FGG PE=2 SV=1	-5.11201	381917	574575	390801	581621	56067.5	73337.5	-192657	1.50445	0.589234	0.00046
A5PJE3	BOVIN	Fibrinogen alpha chain OS=Bos taurus OX=9913 GN=FGA PE=2 SV=1	-7.09585	332921	494381	343199	492136	49011.6	26540	-161460	1.48498	0.570444	3.3117e-05
F1MAV0	BOVIN	Fibrinogen beta chain OS=Bos taurus OX=9913 GN=FGB PE=4 SV=2	-6.24759	437096	637739	437677	628047	48414	62003.2	-200643	1.45904	0.545015	9.5351e-05
A6QLL8	BOVIN	Fructose-bisphosphate aldolase OS=Bos taurus OX=9913 GN=ALDOA PE=1 SV=1	-2.30862	34122.6	48200.2	33480.3	46220.2	9846.58	11231.6	-14077.7	1.41256	0.498314	0.04361
P00829	BOVIN	ATP synthase subunit beta, mitochondrial OS=Bos taurus OX=9913 GN=ATP5F1B PE=1 SV=2	2.33219	45178.6	34780.5	44894.8	35045.7	8893.73	6338.02	10398	0.769846	-0.377359	0.04189
Q0VCX2	BOVIN	Endoplasmic reticulum chaperone BiP OS=Bos taurus OX=9913 GN=HSPA5 PE=2 SV=1	3.03018	4015.93	2831.13	4213.78	2728.33	745.176	601.658	1184.8	0.704976	-0.504355	0.01267
Q95M18	BOVIN	Endoplasmin OS=Bos taurus OX=9913 GN=HSP90B1 PE=2 SV=1	2.70791	25350.5	17498.5	25438	17329.7	4683.82	5339.44	7851.99	0.690263	-0.534782	0.02201
E9RHW1	BOVIN	Heat shock 27kDa protein 1 OS=Bos taurus OX=9913 GN=HSPB1 PE=2 SV=1	2.44747	240857	164258	240938	156911	72010	26301.6	76599.7	0.681971	-0.552218	0.03441
F1MPK1	BOVIN	Uncharacterized protein OS=Bos taurus OX=9913 GN=KRT20 PE=3 SV=2	2.23379	7704	5153.93	7792.35	5111.34	1761.06	2172.11	2550.07	0.668994	-0.579935	0.04952
F1MLB8	BOVIN	ATP synthase subunit alpha OS=Bos taurus OX=9913 GN=ATP5F1A PE=1 SV=1	2.486	42005	28096.8	41155.9	26841.4	12166.1	6307.56	13908.3	0.668891	-0.580158	0.03221
A4IFQ6	BOVIN	CALML5 protein OS=Bos taurus OX=9913 GN=CALML5 PE=1 SV=1	3.06392	1689.59	1085.1	1670.01	1114.27	409.942	255.916	604.488	0.642228	-0.638843	0.01196
Q3SZV7	BOVIN	Hemopexin OS=Bos taurus OX=9913 GN=HPX PE=2 SV=1	3.21046	30751	19663.1	27651	19567.5	8257.11	1840.42	11087.9	0.639431	-0.64514	0.00932
E1BF59	BOVIN	Plectin OS=Bos taurus OX=9913 GN=PLEC PE=1 SV=2	2.48814	66443.5	41940.5	64754.9	42445.4	22076.7	9721.76	24503	0.63122	-0.663784	0.03209
A5D7J6	BOVIN	CALR protein OS=Bos taurus OX=9913 GN=CALR PE=2 SV=1	2.83902	3406.59	2118.88	3134.53	2208.73	679.404	879.092	1287.71	0.621994	-0.685028	0.01758
P13214	BOVIN	Annexin A4 OS=Bos taurus OX=9913 GN=ANXA4 PE=1 SV=2	2.75305	13307.9	8245.42	12615.4	8211.24	3359.64	3000.27	5062.52	0.619586	-0.690623	0.02037
P62261	BOVIN	14-3-3 protein epsilon OS=Bos taurus OX=9913 GN=YWHAE PE=1 SV=1	2.29602	11194.9	6756.39	10712.8	7029.8	3973.28	2575.74	4438.46	0.603527	-0.728511	0.04455
F1N7T1	BOVIN	NADH-cytochrome b5 reductase OS=Bos taurus OX=9913 GN=CYB5R3 PE=3 SV=2	2.70793	15488.8	9301.63	15223.6	9434.19	5252.9	1931.2	6187.13	0.600541	-0.735666	0.02201
Q9TTE1	BOVIN	Serpin A3-1 OS=Bos taurus OX=9913 GN=SERPINA3-1 PE=1 SV=3	3.01711	35795.2	21367.4	32087.7	19889	11013.5	3988.38	14427.8	0.596936	-0.744353	0.01296
Q9TS96	BOVIN	Thymus HYPOCHOLESTEROLEMIC factor (TPHF) (Superoxide dismutase) (SOD) (Fragments) OS=Bos taurus OX=9913 PE=4 SV=1	2.53475	7771.31	4541.06	7617.91	4547.51	2052.57	2351.89	3230.25	0.584336	-0.77513	0.02963
Q58DR9	BOVIN	Malate dehydrogenase OS=Bos taurus OX=9913 GN=MDH2 PE=2 SV=1	2.26883	6330.22	3696.87	5911.03	2862.86	1618.57	2337.32	2633.34	0.584004	-0.77595	0.04666
A7Z066	BOVIN	Calnexin OS=Bos taurus OX=9913 GN=CANX PE=1 SV=1	3.07667	7044.52	4012.15	6376.54	3849.75	1915.58	1469.36	3032.37	0.569542	-0.812125	0.01171
A5PJT7	BOVIN	ECM1 protein OS=Bos taurus OX=9913 GN=ECM1 PE=2 SV=1	2.43069	15585.6	8860.31	14754.1	8559.77	5739.56	3604.09	6725.3	0.568493	-0.814785	0.03541
F1ME65	BOVIN	Cytoskeleton associated protein 4 OS=Bos taurus OX=9913 GN=CKAP4 PE=1 SV=1	2.40489	1242.33	703.767	1273.29	761.867	350.936	421.602	538.559	0.566492	-0.819874	0.03701
Q2HJ49	BOVIN	Moesin OS=Bos taurus OX=9913 GN=MSN PE=2 SV=3	2.3672	4343.72	2448.83	4149.78	2127.83	1418.82	1353.35	1894.89	0.563764	-0.826838	0.03947
G3X6N3	BOVIN	Serotransferrin OS=Bos taurus OX=9913 GN=TF PE=1 SV=1	2.48147	217135	121637	217403	117891	86469.7	37540.7	95497.8	0.560192	-0.836007	0.03246
F1MPU0	BOVIN	Clathrin heavy chain OS=Bos taurus OX=9913 GN=CLTC PE=3 SV=2	2.57144	12456.3	6977.54	11351.9	6637.6	3921.29	3443.94	5478.76	0.560161	-0.836086	0.02782
Q3T0S6	BOVIN	60S ribosomal protein L8 OS=Bos taurus OX=9913 GN=RPL8 PE=2 SV=3	2.76905	5644.36	3108.3	5356.85	3451.14	1725.02	1434.26	2536.06	0.550691	-0.860685	0.01982
Q0VC36	BOVIN	14-3-3 protein sigma OS=Bos taurus OX=9913 GN=SFN PE=2 SV=1	2.57728	62923.2	33721.2	64130.9	31988.4	24880.9	12297.5	29202	0.535911	-0.899935	0.02754
Q95L54	BOVIN	Annexin A8 OS=Bos taurus OX=9913 GN=ANXA8 PE=2 SV=1	3.03672	62945.9	33512.7	62653.6	33035.5	21694.7	9643.42	29433.1	0.532406	-0.909402	0.01253
F1MHQ4	BOVIN	Fatty acid-binding protein, adipocyte OS=Bos taurus OX=9913 GN=FABP4 PE=3 SV=2	3.33767	17789.2	9455.56	17065.4	10114.5	5735.57	2123.35	8333.64	0.531534	-0.911767	0.00752
E1BCN3	BOVIN	Peptidyl arginine deiminase 4 OS=Bos taurus OX=9913 GN=PADI4 PE=4 SV=2	3.85653	8977.06	4764.79	8767.45	4491.62	928.563	2509.13	4212.26	0.530775	-0.913829	0.00318
A1XED1	BOVIN	RPL7 (Fragment) OS=Bos taurus OX=9913 PE=2 SV=1	3.02273	8228.3	4361.29	8330.36	3741.85	2229.96	2201.61	3867.01	0.530035	-0.91584	0.01284
F1MEZ5	BOVIN	Uncharacterized protein OS=Bos taurus OX=9913 GN=GZMB PE=1 SV=1	2.34764	2727.76	1437.83	2615.27	1492.11	1061.57	827.327	1289.92	0.527112	-0.923819	0.0408
G8JKZ8	BOVIN	Thioredoxin OS=Bos taurus OX=9913 GN=TXN PE=4 SV=1	3.30002	11107.9	5842.13	10564.9	5371.8	3509.89	1719.94	5265.82	0.525941	-0.927027	0.00801
O77834	BOVIN	Peroxiredoxin-6 OS=Bos taurus OX=9913 GN=PRDX6 PE=1 SV=3	2.45698	4530.05	2368.29	4852.51	1949.83	1267.39	1743.12	2161.75	0.522796	-0.935679	0.03385
G3MXG6	BOVIN	Uncharacterized protein OS=Bos taurus OX=9913 PE=4 SV=1	3.02542	1809.82	925.005	1820.99	907.38	348.814	625.724	884.817	0.511103	-0.968315	0.01278
P21793	BOVIN	Decorin OS=Bos taurus OX=9913 GN=DCN PE=1 SV=2	3.2607	19759.4	10082.9	20770.4	10400	7046.04	1787.08	9676.48	0.510285	-0.970625	0.00856
Q3T087	BOVIN	60S ribosomal protein L11 OS=Bos taurus OX=9913 GN=RPL11 PE=2 SV=3	2.93599	4915.94	2486.59	5098.14	1900.25	1254.96	1591.54	2429.35	0.505822	-0.983298	0.01489
P19120	BOVIN	Heat shock cognate 71 kDa protein OS=Bos taurus OX=9913 GN=HSPA8 PE=1 SV=2	2.52707	13931.3	7040.97	13028.2	7284.72	5708.62	3466.74	6890.35	0.505406	-0.984486	0.03002
A5D7E8	BOVIN	Protein disulfide-isomerase OS=Bos taurus OX=9913 GN=PDIA3 PE=2 SV=1	4.61177	17230.5	8645.52	16938.2	8707.11	3174	3273.81	8585.01	0.501756	-0.994943	0.00096
A6QNX5	BOVIN	Keratin, type II cytoskeletal 78 OS=Bos taurus OX=9913 GN=KRT78 PE=2 SV=1	2.60677	14039.9	6986.78	14219.2	7233.44	6366.74	1840.96	7053.11	0.497638	-1.00683	0.02619
Q3MHN5	BOVIN	Vitamin D-binding protein OS=Bos taurus OX=9913 GN=GC PE=2 SV=1	4.82681	14289.4	7062.27	15368.1	7161.54	3509.59	1064.91	7227.13	0.494231	-1.01674	0.0007
A6QPZ0	BOVIN	CSTB protein OS=Bos taurus OX=9913 GN=CSTB PE=2 SV=1	4.01059	2811.46	1377.38	2867.25	1461.34	418.389	769.477	1434.07	0.489918	-1.02939	0.00248
F1MYG5	BOVIN	Lamin A/C OS=Bos taurus OX=9913 GN=LMNA PE=1 SV=1	3.28016	121665	59571.7	122254	59174.9	46238.9	3464.65	62093	0.489638	-1.03021	0.00829
A4IFU0	BOVIN	PRG3 protein OS=Bos taurus OX=9913 GN=PRG3 PE=2 SV=1	2.96641	20055.9	9724.39	18921.6	7202.6	4959.42	6941.57	10331.5	0.484863	-1.04435	0.01413
A6QQF6	BOVIN	Suprabasin OS=Bos taurus OX=9913 GN=SBSN PE=2 SV=1	3.01951	7737.87	3695.34	7118.35	3375.1	2903.81	1523.88	4042.53	0.477566	-1.06623	0.01291
Q3ZBS5	BOVIN	Small proline-rich protein 3 OS=Bos taurus OX=9913 GN=SPRR3 PE=2 SV=1	2.26765	5782.91	2761.48	5093.66	2373.03	3003.34	1277.39	3021.42	0.477525	-1.06635	0.04676
Q58DQ3	BOVIN	60S ribosomal protein L6 OS=Bos taurus OX=9913 GN=RPL6 PE=2 SV=3	3.59609	3849.07	1828.22	3548.91	1587.74	723.224	1171.21	2020.85	0.474976	-1.07407	0.00488
G3N3D0	BOVIN	Galectin OS=Bos taurus OX=9913 GN=LGALS7 PE=4 SV=1	3.93407	96654.5	45713.2	99372.8	44639.9	28746.7	13403.4	50941.2	0.472955	-1.08022	0.0028
Q9TU03	BOVIN	Rho GDP-dissociation inhibitor 2 OS=Bos taurus OX=9913 GN=ARHGDIB PE=2 SV=3	2.45498	5126.39	2421.71	4734.85	1177	1610.11	2165.68	2704.68	0.4724	-1.08192	0.03397
Q3T0D0	BOVIN	Heterogeneous nuclear ribonucleoprotein K OS=Bos taurus OX=9913 GN=HNRNPK PE=2 SV=1	3.48279	12226.6	5709.05	12001.1	5250.67	3423.17	3048.54	6517.5	0.466939	-1.09869	0.00589
Q56JX8	BOVIN	40S ribosomal protein S13 OS=Bos taurus OX=9913 GN=RPS13 PE=2 SV=3	4.77334	10500	4747.03	10160.9	4554.79	2168.5	2003.28	5753	0.452097	-1.1453	0.00075
E1BKX7	BOVIN	Filamin B OS=Bos taurus OX=9913 GN=FLNB PE=1 SV=2	2.6537	7227.77	3213.35	6821.32	3021.58	3541.28	1090.85	4014.41	0.444585	-1.16947	0.02416
P80311	BOVIN	Peptidyl-prolyl cis-trans isomerase B OS=Bos taurus OX=9913 GN=PPIB PE=1 SV=4	4.59107	5108.18	2251.96	5278.39	2121.27	1035.48	1118.04	2856.22	0.440853	-1.18163	0.00099
A6H6Y0	BOVIN	HNRNPD protein OS=Bos taurus OX=9913 GN=HNRNPD PE=1 SV=1	2.656	4136.25	1818.3	3961.45	1078.29	1380.25	1632.41	2317.95	0.439601	-1.18573	0.02406
F1MN49	BOVIN	Eukaryotic translation initiation factor 5A OS=Bos taurus OX=9913 GN=EIF5A2 PE=3 SV=2	3.92642	5578.85	2450.99	5727.42	2000.59	1508.95	1237.2	3127.86	0.439337	-1.1866	0.00284
Q865V6	BOVIN	Macrophage-capping protein OS=Bos taurus OX=9913 GN=CAPG PE=2 SV=1	2.33089	4630.89	2025.2	4019.14	1350.28	1988.4	1882.66	2605.69	0.437323	-1.19323	0.04199
B0JYN1	BOVIN	Cathepsin L2 OS=Bos taurus OX=9913 GN=CTSL2 PE=2 SV=1	2.53241	4548.15	1973.53	4315.25	1393.08	1794.52	1726.67	2574.62	0.433919	-1.2045	0.02975
Q3T0U2	BOVIN	60S ribosomal protein L14 OS=Bos taurus OX=9913 GN=RPL14 PE=2 SV=3	4.73833	12525	5420.58	11510	4854.23	2705.24	2483.92	7104.38	0.432782	-1.20829	0.00079
F8UZU9	BOVIN	40S ribosomal protein SA OS=Bos taurus OX=9913 GN=RPSA PE=2 SV=1	4.27804	9477.86	3994.72	8649.04	4061.55	2986.54	967.995	5483.14	0.421479	-1.24647	0.00162
A6QLZ3	BOVIN	ARSB protein OS=Bos taurus OX=9913 GN=ARSB PE=2 SV=1	5.08991	18413.3	7544.31	18427.3	7656.22	2085.22	4797.03	10869	0.40972	-1.28729	0.00047
G3X701	BOVIN	Uncharacterized protein OS=Bos taurus OX=9913 GN=LOC100300091 PE=3 SV=1	4.91558	6234.36	2545.58	6046.3	2538.8	1301.86	1297.69	3688.78	0.408315	-1.29225	0.00061
E1BEZ4	BOVIN	Tripartite motif containing 29 OS=Bos taurus OX=9913 GN=TRIM29 PE=4 SV=2	2.71675	36488.8	14763.6	34583.5	14593.1	19371.6	2903.24	21725.2	0.404606	-1.30541	0.02168
F1MCK2	BOVIN	AHNAK nucleoprotein OS=Bos taurus OX=9913 GN=AHNAK PE=1 SV=2	5.51414	26374.7	10328.3	24962.4	10453.6	4862.36	5212.28	16046.4	0.391597	-1.35256	0.00026
Q7M2Q9	BOVIN	Rho protein GDP-dissociation inhibitor (Fragments) OS=Bos taurus OX=9913 PE=1 SV=1	3.42895	3491.99	1361.83	3636.45	1214.88	735.222	1332.28	2130.15	0.389988	-1.3585	0.00645
E1BIR8	BOVIN	Uncharacterized protein OS=Bos taurus OX=9913 PE=1 SV=2	6.17651	1417.21	530.961	1414.71	588.115	213.147	279.465	886.253	0.374651	-1.41638	0.0001
F1N7Y8	BOVIN	Dermokine OS=Bos taurus OX=9913 GN=DMKN PE=4 SV=2	3.05017	4377.94	1543.09	3812.87	1073.34	1795.83	1399.21	2834.85	0.352469	-1.50443	0.01225
Q862S8	BOVIN	Similar to ribosomal protein S18 (Fragment) OS=Bos taurus OX=9913 PE=2 SV=1	5.94303	9573.18	3284.76	9002.04	3435.31	2214.45	1346.79	6288.41	0.343122	-1.54321	0.00014
B0JYM5	BOVIN	Tyrosine 3-monooxygenase/tryptophan 5-monooxygenase activation protein, theta polypeptide OS=Bos taurus OX=9913 GN=YWHAQ PE=2 SV=1	2.49248	3503.37	1194.18	3747.57	424.739	1489.21	1712.38	2309.18	0.340867	-1.55272	0.03185
Q08E14	BOVIN	Collagen, type III, alpha 1 OS=Bos taurus OX=9913 GN=COL3A1 PE=2 SV=1	2.5331	8525.14	2653.51	9113.49	2317.06	5280.49	2086.65	5871.63	0.311257	-1.68382	0.02971
Q0VBW2	BOVIN	Cornifelin OS=Bos taurus OX=9913 GN=CNFN PE=3 SV=1	4.51913	1614.8	478.552	1343.9	535.051	561.606	252.797	1136.25	0.296353	-1.75461	0.00111
H2CNR1	BOVIN	Peptidoglycan-recognition protein OS=Bos taurus OX=9913 GN=PGLYRP1 PE=3 SV=1	5.18785	2166.09	64.8034	2006.37	0	979.358	158.735	2101.28	0.0299173	-5.06288	0.00041
