# Supplementary material for: Tick and Host Derived Compounds Detected in the Cement Complex Substance
Source: Biomolecules. 2020 Apr 5;10(4):555. doi: 10.3390/biom10040555 (PMC7226240; doi:10.3390/biom10040555)
Supplement: Supplementary file 1 [file biomolecules-10-00555-s001.zip › Data S6.xlsx]

## Sheet: Cement
Data S6. Statistical analysis of chemical element composition in R. microplus tick cement and salivary glands.
Spectrum	Tick Species	Time	Group	C	O	N	S	P	Cl	Na	K	Mg	Br	Total
75	Rhipicephalus microplus	T1	Cement 1	37.1	33.7	16.6	5.5	0.3	3.1	3.6	0.1			100
76	Rhipicephalus microplus	T1	Cement 1	45.8	30	17.5	2.6	0.1	1.8	2.2				100
77	Rhipicephalus microplus	T1	Cement 1	31.1	38.1	18.2	5.4	0.3	2.5	4.5				100.1
78	Rhipicephalus microplus	T1	Cement 2	25.7	41.6	17.7	5.9	0.3	2.5	6.2	0.1			100
79	Rhipicephalus microplus	T1	Cement 2	21	43.6	21.8	6.1	0.2	3	4.2	0.1			100
80	Rhipicephalus microplus	T1	Cement 2	15.2	45.1	20.9	8.3	0.3	4.4	5.8	0.1			100.1
81	Rhipicephalus microplus	T1	Cement 3	43.1	32.3	16.2	4.2	0.1	1	3.1	0.1			100.1
82	Rhipicephalus microplus	T1	Cement 3	36.8	33.9	17.1	6.6		2	3.5	0.1			100
83	Rhipicephalus microplus	T1	Cement 3	49.7	25.9	13.5	5.4	0.1	3.2	2.3				100.1
Ave		T1		33.9444	36.0222	17.7222	5.55556	0.2125	2.61111	3.93333	0.1
SD		T1		11.6496	6.49746	2.46971	1.56773	0.0991031	0.973967	1.4	1.52024e-17
84	Rhipicephalus microplus	T2	Cement 1	42.2	30.8	14.8	5.5	0.3	3.5	3				100.1
85	Rhipicephalus microplus	T2	Cement 1	49.7	27.4	15.6	3.2	0.1	2	1.9				99.9
86	Rhipicephalus microplus	T2	Cement 1	42.1	30.9	14.6	5.6		2.9	4				100.1
87	Rhipicephalus microplus	T2	Cement 2	43	31.7	17.5	2.8	0.2	2.2	2.6	0.1			100.1
88	Rhipicephalus microplus	T2	Cement 2	46.4	31	16.6	2.2	0.3	1.4	2.1				100
89	Rhipicephalus microplus	T2	Cement 2	36.1	34.5	18	5.3	0.3	2.3	3.4	0.1			100
90	Rhipicephalus microplus	T2	Cement 3	41.6	32.7	16.5	3.6	0.2	1.9	3.3	0.1			99.9
91	Rhipicephalus microplus	T2	Cement 3	44.9	30.9	15.7	3.3	0.2	2	3.1				100.1
92	Rhipicephalus microplus	T2	Cement 3	45.8	31.1	15.9	3.2	0.1	1.4	2.5				100
Ave		T2		43.5333	31.2222	16.1333	3.85556	0.2125	2.17778	2.87778	0.1
SD		T2		3.81379	1.87802	1.13798	1.27094	0.0834523	0.674125	0.666667	1.69967e-17
93	Rhipicephalus microplus	T3	Cement 1	65	23.6		2.7	0.6	4.4	3.4	0.2			99.9
94	Rhipicephalus microplus	T3	Cement 1	72.7	19.7		1.6	0.3	3.2	2.4	0.1			100
95	Rhipicephalus microplus	T3	Cement 1	64.5	26		3.6	0.1	1.8	3.9	0.1			100
96	Rhipicephalus microplus	T3	Cement 2	50.9	23.1	14.6	2.6	0.2	4.7	3.7	0.1			99.9
97	Rhipicephalus microplus	T3	Cement 2	43.3	29.9	13.6	3.7	0.2	4	5.3	0.1			100.1
98	Rhipicephalus microplus	T3	Cement 2	53.3	22.3	13.1	2.9	0.2	4.5	3.4	0.1			99.8
99	Rhipicephalus microplus	T3	Cement 3	68	23.1		1.9	0.3	3.4	3.2	0.1			100
100	Rhipicephalus microplus	T3	Cement 3	70.8	22.5		1.6	0.2	2.4	2.4	0.1		0.1	100.1
101	Rhipicephalus microplus	T3	Cement 3	51.1	24.7	12.9	2.8	0.5	4.4	3.6	0.1			100.1
102	Rhipicephalus microplus	T3	Cement 4	50	27	14.5	2	0.3	2.5	3.6	0.1			100
103	Rhipicephalus microplus	T3	Cement 4	64.7	26.1		2.4	0.3	2.9	3.5	0.1			100
104	Rhipicephalus microplus	T3	Cement 4	58.2	21.8	14.8	1.4	0.2	1.7	2	0.1			100.2
Ave		T3		59.375	24.15	13.9167	2.43333	0.283333	3.325	3.36667	0.108333
SD		T3		9.50417	2.74176	0.823205	0.759585	0.140346	1.07629	0.854223	0.0288675
ANOVA (p)				1e-05	1e-05	0.001705	1.4e-05	0.293777	0.030379	0.101907	-	-	-	https://www.socscistatistics.com/tests/anova/default2.aspx

## Sheet: Salivary gland
Spectrum	Reference	Tick Species	Time	Group	C	O	N	S	P	Cl	Na	K	Br	Sb	Zn	Total
105		Rhipicephalus microplus	T1	Salivary gland 1	39.8	28.7	13.3	3.2	1.2	5.6	5.9	2.2				99.9
106		Rhipicephalus microplus	T1	Salivary gland 1	34.4	31.3	11.4	4.2	1.7	7.3	7.2	2.6				100.1
107		Rhipicephalus microplus	T1	Salivary gland 1	44.8	26.8	10.4	3.1	1.7	5.9	5	2.2				99.9
108		Rhipicephalus microplus	T1	Salivary gland 2	42.2	26.8	12.6	2.3	1.8	7.4	5.5	1.4				100
109		Rhipicephalus microplus	T1	Salivary gland 2	40.2	27.2	15.2	2	1.6	7.3	5.3	1.2				100
110		Rhipicephalus microplus	T1	Salivary gland 2	48.2	23.1	11.7	2.1	1.9	7.5	4.4	1.3				100.2
Ave			T1		41.6	27.3167	12.4333	2.81667	1.65	6.83333	5.55	1.81667
SD			T1		4.71593	2.68732	1.68365	0.847152	0.242899	0.847742	0.952365	0.587934
111		Rhipicephalus microplus	T2	Salivary gland 1	32.9	32.4	10.5	4.3	0.7	8.1	10.5	0.6				100
112		Rhipicephalus microplus	T2	Salivary gland 1	32.2	30.8	11.2	4.6	0.8	9.3	10.4	0.8				100.1
113		Rhipicephalus microplus	T2	Salivary gland 1	29.3	33.1	11.4	4.6	0.7	8.8	11	0.7			0.3	99.9
114		Rhipicephalus microplus	T2	Salivary gland 2	38.9	29	10.7	3.5	0.7	7.7	8.9	0.6				100
115		Rhipicephalus microplus	T2	Salivary gland 2	40.9	27.3	9.6	3.8	0.8	8.4	8.4	0.7				99.9
116		Rhipicephalus microplus	T2	Salivary gland 2	40.2	28.9	11.1	3.4	0.8	6.9	8.2	0.6				100.1
Ave			T2		35.7333	30.25	10.75	4.03333	0.75	8.2	9.56667	0.666667			0.3
SD			T2		4.86977	2.2421	0.653452	0.539135	0.0547723	0.843801	1.20775	0.0816497
120		Rhipicephalus microplus	T3	Salivary gland 2	33.6	29.2	15.2	3.5	1.4	9.6	6.6	1				100.1
121		Rhipicephalus microplus	T3	Salivary gland 2	29.9	25.3	20.4	3.3	1	13.2	5.8	1				99.9
122		Rhipicephalus microplus	T3	Salivary gland 2	29.4	29	19.3	3.4	1.3	10.7	6	0.9				100
117		Rhipicephalus microplus	T3	Salivary gland 3	35.4	27.8	16.4	2.9	1.1	8.7	7	0.8				100.1
118		Rhipicephalus microplus	T3	Salivary gland 3	46.2	22.9	13.5	2.6	0.9	7.6	5.4	0.8				99.9
119		Rhipicephalus microplus	T3	Salivary gland 3	39	25.2	14.7	3.3	1.5	9	6.2	1				99.9
123		Rhipicephalus microplus	T3	Salivary gland 3	40.7	26.9	14.7	2.5	0.8	8.7	5.1	0.6				100
124		Rhipicephalus microplus	T3	Salivary gland 3	27.1	30.4	16.1	3.7	1.1	14.1	6.3	1.1				99.9
125		Rhipicephalus microplus	T3	Salivary gland 3	23	30.7	19.2	4	0.9	14.4	6.6	1.2				100
Ave			T3		33.8111	27.4889	16.6111	3.24444	1.11111	10.6667	6.11111	0.933333
SD			T3		7.30675	2.6346	2.43846	0.495255	0.242097	2.57876	0.607134	0.180278
ANOVA (p)					0.07094	0.097727	3.2e-05	0.010562	1e-05	0.002589	1e-05	2.8e-05	-	-	-	https://www.socscistatistics.com/tests/anova/default2.aspx
