# Supplementary material for: Tick and Host Derived Compounds Detected in the Cement Complex Substance
Source: Biomolecules. 2020 Apr 5;10(4):555. doi: 10.3390/biom10040555 (PMC7226240; doi:10.3390/biom10040555)
Supplement: Supplementary file 1 [file biomolecules-10-00555-s001.zip › Data S7.xlsx]

## Sheet: HOST
Data S7. Peptide sequences for tick R. microplus and cattle host derived proteins identified in the sialome and cementome.
Peak Name	Uniprot	Specie	Group	Extracted with SDS/UREA	Identification peptide sequences
sp|A1L595|K1C17_BOVIN	A1L595	BOVIN	Keratin, type I cytoskeletal 17 OS=Bos taurus OX=9913 GN=KRT17 PE=2 SV=1	SDS	ADLEMQIENLKEELAYLRK/ALEEANTELELK/ASLEGSLAETENR/GQVGGEINVEMDAAPGVDLSR/IHTATVDNANLLLQIDNAR/QAPGPAPDYSSYFK/RLLEGEDAHLTQYK/RVSVEADINGLR/TIVEEVQDGR/TKFETEQALR/TLQALEIELQSQLSMK/VSGSLGGGSCR/YCMQLSQIQGLIGSVEEQLAQLR
sp|A5D7D1|ACTN4_BOVIN	A5D7D1	BOVIN	Alpha-actinin-4 OS=Bos taurus OX=9913 GN=ACTN4 PE=2 SV=1	SDS & UREA	EGLLLWCQR/FAIQDISVEETSAK/HTNYTMEHIR/LASDLLEWIR/LVSIGAEEIVDGNAK/QLETIDQLHLEYAK/TINEVENQILTR/VGWEQLLTTIAR/HRDYETATLSDIK/NVNVQNFHISWK/ASIHEAWTDGK
sp|A7MB62|ARP2_BOVIN	A7MB62	BOVIN	Actin-related protein 2 OS=Bos taurus OX=9913 GN=ACTR2 PE=1 SV=1	SDS & UREA	GYAFNHSADFETVR
sp|P04272|ANXA2_BOVIN	P04272	BOVIN	Annexin A2 OS=Bos taurus OX=9913 GN=ANXA2 PE=1 SV=2	SDS	AYTNFDAER/GLGTDEDSLIEIICSR/GVDEVTIVNILTNR/LSLEGDHSTPPSAYGSVK/RAEDGSVIDYELIDQDAR/SALSGHLETVILGLLK/SLYYYIQQDTK/STVHEILCK/TDLEKDIVSDTSGDFR/TNQELQEINR/TPAQYDASELK/DALNIETAIK/QDIAFAYQRR
sp|P10096|G3P_BOVIN	P10096	BOVIN	Glyceraldehyde-3-phosphate dehydrogenase OS=Bos taurus OX=9913 GN=GAPDH PE=1 SV=4	SDS & UREA	AITIFQER/GAAQNIIPASTGAAK/IVSNASCTTNCLAPLAK/VIISAPSADAPMFVMGVNHEK/VPTPNVSVVDLTCR
sp|P19858|LDHA_BOVIN	P19858	BOVIN	L-lactate dehydrogenase A chain OS=Bos taurus OX=9913 GN=LDHA PE=2 SV=2	SDS & UREA	QVVDSAYEVIK/DQLIQNLLK/VIGSGCNLDSAR/
sp|P31976|EZRI_BOVIN	P31976	BOVIN	Ezrin OS=Bos taurus OX=9913 GN=EZR PE=1 SV=2	SDS	FYPEDVAEELIQDITQK/IGFPWSEIR/KAPDFVFYAPR/RKPDTIEVQQMK
tr|G3MXK8|G3MXK8_BOVIN	G3MXK8	BOVIN	Proteinase 3 OS=Bos taurus OX=9913 GN=PRTN3 PE=1 SV=1	SDS & UREA	GCATGQYPDFFAR
sp|P32592|ITB2_BOVIN	P32592	BOVIN	Integrin beta-2 OS=Bos taurus OX=9913 GN=ITGB2 PE=1 SV=1	SDS & UREA	LGAILTPNDGR
sp|P33046|CTHL4_BOVIN	P33046	BOVIN	Cathelicidin-4 OS=Bos taurus OX=9913 GN=CATHL4 PE=1 SV=1	SDS & UREA	AVDQLNELSSEANLYR/LLELDPPPKDNEDLGTR/TIQQPAEQCDFK/KPVSFTVK/
sp|P40673|HMGB2_BOVIN	P40673	BOVIN	High mobility group protein B2 OS=Bos taurus OX=9913 GN=HMGB2 PE=1 SV=3	SDS & UREA	MSSYAFFVQTCR/SEHPGLSIGDTAK/
sp|P55052|FABP5_BOVIN	P55052	BOVIN	Fatty acid-binding protein, epidermal OS=Bos taurus OX=9913 GN=FABP5 PE=1 SV=4	SDS & UREA	FEETTADGR/TQTVCNFTDGALVQHQEWDGK/VGAMAKPDCIITSDGK/ATVQQLVGR
sp|P48616|VIME_BOVIN	P48616	BOVIN	Vimentin OS=Bos taurus OX=9913 GN=VIM PE=1 SV=3	SDS & UREA	EEAESTLQSFR/EMEENFSVEAANYQDTIGR/FADLSEAANR/ILLAELEQLK/ISLPLPNFSSLNLR/KVESLQEEIAFLK/LHDEEIQELQAQIQEQHVQIDMDVSKPDLTAALR/LQDEIQNMKEEMAR/QVQTLTCEVDALK/SYVTTSTR/TLYTSSPGGVYATR/FANYIDK/KLLEGEESR/RQVDQLTNDK
tr|K9ZRL4|K9ZRL4_BOBOX	K9ZRL4	BOBOX	Heat shock 70kDa protein 1A OS=Bos indicus x Bos taurus OX=30522 GN=HSPA1A PE=2 SV=1	SDS & UREA	ELEQVCNPIISR/IINEPTAAAIAYGLDR/LYQGAGGPGAGGFGAQGPK/NQVALNPQNTVFDAK/ATAGDTHLGGEDFDNR/DAGVIAGLNVLR
tr|G3MWP1|G3MWP1_BOVIN	G3MWP1	BOVIN	Elastase, neutrophil expressed OS=Bos taurus OX=9913 GN=ELANE PE=1 SV=1	SDS & UREA	FANWINSIIR/GGCGSGVFPDSFASVAK/LPAQDQGVGEGVR/MATLNANVQVAR/NFVLSAAHCLNGLNFR/VFENGFDPLSLQNDVVVLQLNR
sp|P60661|MYL6_BOVIN	P60661	BOVIN	Myosin light polypeptide 6 OS=Bos taurus OX=9913 GN=MYL6 PE=2 SV=2	SDS & UREA	ALGQNPTNAEVLK/DQGTYEDYVEGLR/EAFQLFDR
sp|P62935|PPIA_BOVIN	P62935	BOVIN	Peptidyl-prolyl cis-trans isomerase A OS=Bos taurus OX=9913 GN=PPIA PE=1 SV=2	SDS	FDDENFILK
sp|P63103|1433Z_BOVIN	P63103	BOVIN	14-3-3 protein zeta/delta OS=Bos taurus OX=9913 GN=YWHAZ PE=1 SV=1	SDS & UREA	DICNDVLSLLEK/SVTEQGAELSNEER/TAFDEAIAELDTLSEESYK/YLAEVAAGDDKK/GIVDQSQQAYQEAFEISK/FLIPNASQAESK
sp|P68103|EF1A1_BOVIN	P68103	BOVIN	Elongation factor 1-alpha 1 OS=Bos taurus OX=9913 GN=EEF1A1 PE=1 SV=1	SDS & UREA	EHALLAYTLGVK/IGGIGTVPVGR/YYVTIIDAPGHR/LPLQDVYK/THINIVVIGHVDSGK/VETGVLKPGMVVTFAPVNVTTEVK/STTTGHLIYK
sp|P79105|S10AC_BOVIN	P79105	BOVIN	Protein S100-A12 OS=Bos taurus OX=9913 GN=S100A12 PE=1 SV=3	SDS & UREA	IFQDLDADKDGAVSFEEFVVLVSR/LEDHLEGIINIFHQYSVR/TAHIDIHKE/TKLEDHLEGIINIFHQYSVR/VGHFDTLNK
tr|F1MIN1|F1MIN1_BOVIN	F1MIN1	BOVIN	Voltage-dependent anion-selective channel protein 1 OS=Bos taurus OX=9913 GN=VDAC1 PE=1 SV=2	SDS & UREA	LTLSALLDGK
sp|P81187|CFAB_BOVIN	P81187	BOVIN	Complement factor B OS=Bos taurus OX=9913 GN=CFB PE=1 SV=2	SDS	DIEALFVSESK
sp|P81287|ANXA5_BOVIN	P81287	BOVIN	Annexin A5 OS=Bos taurus OX=9913 GN=ANXA5 PE=1 SV=3	SDS	DLLDDLKSELTGK/GLGTDEETILTLLTSR
sp|P81947|TBA1B_BOVIN	P81947	BOVIN	Tubulin alpha-1B chain OS=Bos taurus OX=9913 PE=1 SV=2	SDS & UREA	AFVHWYVGEGMEEGEFSEAR/AVFVDLEPTVIDEVR/AYHEQLSVAEITNACFEPANQMVK/EIIDLVLDR/LISQIVSSITASLR/NLDIERPTYTNLNR/QLFHPEQLITGK/SIQFVDWCPTGFK/VGINYQPPTVVPGGDLAK/IHFPLATYAPVISAEK
sp|P81948|TBA4A_BOVIN	P81948	BOVIN	Tubulin alpha-4A chain OS=Bos taurus OX=9913 GN=TUBA4A PE=1 SV=2	SDS & UREA	DVNAAIAAIK/AFVHWYVGEGMEEGEFSEAR/AVFVDLEPTVIDEIR/AYHEQLSVAEITNACFEPANQMVK/IHFPLATYAPVISAEK
sp|Q0VCM4|PYGL_BOVIN	Q0VCM4	BOVIN	Glycogen phosphorylase, liver form OS=Bos taurus OX=9913 GN=PYGL PE=2 SV=1	SDS	LKQEYFVVAATLQDVIR/LNSFLGDDIFLR
sp|Q148H7|K2C79_BOVIN	Q148H7	BOVIN	Keratin, type II cytoskeletal 79 OS=Bos taurus OX=9913 GN=KRT79 PE=2 SV=1	SDS	AQYEQIAQR/FSTNAGYSTVK/GAFSSSSASGGGGSQAR/GKLDNLQSER/HLYEEELSQVQTHVSDTSVILSMDNNR/KLGDLDAALNQAK/LQGEADAVKK/NNLEPLFEHFINNLR/NVQDLAEDFK/SISVSVAGGASAGR/SRAEAESWYQTK/TAAENEFVVLKK/TKYEDEINKR/TSFSSVTVSR/YEELQVTAGK/DVDAAYVGR/GGPVSGGTSILRK
sp|Q148J6|ARPC4_BOVIN	Q148J6	BOVIN	Actin-related protein 2/3 complex subunit 4 OS=Bos taurus OX=9913 GN=ARPC4 PE=1 SV=3	SDS	AENFFILR
sp|Q28085|CFAH_BOVIN	Q28085	BOVIN	Complement factor H OS=Bos taurus OX=9913 GN=CFH PE=1 SV=3	SDS	SWDHLTCTAEGWSPEEPCLR
sp|Q28133|ALL2_BOVIN	Q28133	BOVIN	Allergen Bos d 2 OS=Bos taurus OX=9913 PE=1 SV=1	SDS	DQGTCLLLTEVAK/GVPNENIENLIK/IIYAAADNKDK/QETPAEIDPSK/DKIVEGGPLR/YQQLNSER/GTSFTPEELEK
sp|Q2KJD0|TBB5_BOVIN	Q2KJD0	BOVIN	Tubulin beta-5 chain OS=Bos taurus OX=9913 GN=TUBB5 PE=2 SV=1	SDS	GHYTEGAELVDSVLDVVR/ISVYYNEATGGK/LAVNMVPFPR/LHFFMPGFAPLTSR/SGPFGQIFRPDNFVFGQSGAGNNWAK
sp|Q3MHL4|SAHH_BOVIN	Q3MHL4	BOVIN	Adenosylhomocysteinase OS=Bos taurus OX=9913 GN=AHCY PE=2 SV=3	SDS & UREA	QAQYLGVSR/VAVVAGYGDVGK/VPAINVNDSVTK/
sp|Q3SYU2|EF2_BOVIN	Q3SYU2	BOVIN	Elongation factor 2 OS=Bos taurus OX=9913 GN=EEF2 PE=2 SV=3	SDS & UREA	CLYASVLTAQPR/TFCQLILDPIFK
sp|Q3SZ54|IF4A1_BOVIN	Q3SZ54	BOVIN	Eukaryotic initiation factor 4A-I OS=Bos taurus OX=9913 GN=EIF4A1 PE=2 SV=1	SDS
sp|Q3T0P6|PGK1_BOVIN	Q3T0P6	BOVIN	Phosphoglycerate kinase 1 OS=Bos taurus OX=9913 GN=PGK1 PE=2 SV=3	SDS & UREA	ACADPAAGSVILLENLR/AHSSMVGVNLPK/ALESPERPFLAILGGAK/ITLPVDFVTADKFDENAK/LGDVYVNDAFGTAHR/VSHVSTGGGASLELLEGK/YSLQPVAVELK
sp|Q3T0Y5|PSA2_BOVIN	Q3T0Y5	BOVIN	Proteasome subunit alpha type-2 OS=Bos taurus OX=9913 GN=PSMA2 PE=1 SV=3	SDS	LVQIEYALAAVAGGAPSVGIK
sp|Q3T169|RS3_BOVIN	Q3T169	BOVIN	40S ribosomal protein S3 OS=Bos taurus OX=9913 GN=RPS3 PE=2 SV=1	SDS	ELAEDGYSGVEVR/TEIIILATR/GLCAIAQAESLR
sp|Q3ZBD7|G6PI_BOVIN	Q3ZBD7	BOVIN	Glucose-6-phosphate isomerase OS=Bos taurus OX=9913 GN=GPI PE=2 SV=4	SDS & UREA	HFVALSTNTAK/TFTTQETITNAETAK/VWFVSNIDGTHIAK/AALTQNPQFK
sp|Q5E956|TPIS_BOVIN	Q5E956	BOVIN	Triosephosphate isomerase OS=Bos taurus OX=9913 GN=TPI1 PE=2 SV=3	SDS & UREA	NNLGELINTLNAAK/SNVSDAVAQSAR/TATPQQAQEVHEK/VAHALAEGLGVIACIGEK
sp|Q5E9B7|CLIC1_BOVIN	Q5E9B7	BOVIN	Chloride intracellular channel protein 1 OS=Bos taurus OX=9913 GN=CLIC1 PE=2 SV=3	SDS	GFSIPDVFR
sp|Q5KR47|TPM3_BOVIN	Q5KR47	BOVIN	Tropomyosin alpha-3 chain OS=Bos taurus OX=9913 GN=TPM3 PE=2 SV=1	SDS & UREA	RIQLVEEELDR
sp|Q92176|COR1A_BOVIN	Q92176	BOVIN	Coronin-1A OS=Bos taurus OX=9913 GN=CORO1A PE=1 SV=3	SDS & UREA	ADQCYEDVR/DGALICTSCR/FVALICEASGGGAFLVLPLGK/HVFGQPAK/LQATVQELQK/DAGPLLISLK
sp|Q9BGI1|PRDX5_BOVIN	Q9BGI1	BOVIN	Peroxiredoxin-5, mitochondrial OS=Bos taurus OX=9913 GN=PRDX5 PE=2 SV=2	SDS	ETDLLLDDSLLFLFGNHR
sp|Q9TTK8|KCRU_BOVIN	Q9TTK8	BOVIN	Creatine kinase U-type, mitochondrial OS=Bos taurus OX=9913 GN=CKMT1 PE=2 SV=1	SDS	LGYILTCPSNLGTGLR
tr|A0A0M4MD57|A0A0M4MD57_BOVIN	A0A0M4MD57	BOVIN	Haptoglobin OS=Bos taurus OX=9913 GN=HP PE=2 SV=1	SDS & UREA	APEIANSHVEYSVR/HYEGVDAPK/IENGYVEYLVR/MVSQHNLISGATLINER/SCAVAEYGVYVK/SPVGVQPILNENTFCVGLSK/TCGDGVYTFNSK/VGYVSGWGR/VTSILDWVR/YVMLPVADQDK/VETGSEATADSCPK
tr|A0A140T894|A0A140T894_BOVIN	A0A140T894	BOVIN	14-3-3 protein beta/alpha OS=Bos taurus OX=9913 GN=YWHAB PE=3 SV=1	SDS	TAFDEAIAELDTLNEESYK/DSTLIMQLLR/
tr|A4FV69|A4FV69_BOVIN	A4FV69	BOVIN	SERPINB5 protein OS=Bos taurus OX=9913 GN=SERPINB5 PE=1 SV=1	SDS & UREA	LANSAFAVDLYK/SLNLSTEFISSTK/GDTADEIGQVLHFENVK
tr|A4IF76|A4IF76_BOVIN	A4IF76	BOVIN	MGC140461 protein OS=Bos taurus OX=9913 GN=MGC140461 PE=2 SV=1	SDS & UREA	GNLASIHNFNVNR
tr|A4IFU0|A4IFU0_BOVIN	A4IFU0	BOVIN	PRG3 protein OS=Bos taurus OX=9913 GN=PRG3 PE=2 SV=1	SDS	GNLASIHNFNVNLIIHR
tr|A4ZZF8|A4ZZF8_BOVIN	A4ZZF8	BOVIN	Alpha-actinin 1 OS=Bos taurus OX=9913 GN=ACTN1 PE=2 SV=1	SDS	IDQLEGDHQLIQEALIFDNK/LVSIGAEEIVDGNVK/HRPELIDYGK/ASIHEAWTDGK/EGLLLWCQR/FAIQDISVEETSAK/HTNYTMEHIR/LASDLLEWIR/TINEVENQILTR/VGWEQLLTTIAR
tr|A5D9D2|A5D9D2_BOVIN	A5D9D2	BOVIN	Complement component 4 binding protein, alpha chain OS=Bos taurus OX=9913 GN=C4BPA PE=2 SV=1	SDS	ALCLRPEIEYGR
tr|A5PJH7|A5PJH7_BOVIN	A5PJH7	BOVIN	LOC788112 protein OS=Bos taurus OX=9913 GN=LOC788112 PE=1 SV=1	SDS & UREA	GLSYEEIVTQALK
tr|A5PJY9|A5PJY9_BOVIN	A5PJY9	BOVIN	CPNE3 protein OS=Bos taurus OX=9913 GN=CPNE3 PE=1 SV=1	SDS	DIVQFVPFR
tr|A6H7J6|A6H7J6_BOVIN	A6H7J6	BOVIN	Protein disulfide-isomerase OS=Bos taurus OX=9913 GN=P4HB PE=1 SV=1	SDS & UREA	ILEFFGLK
tr|A6QLB7|A6QLB7_BOVIN	A6QLB7	BOVIN	Adenylyl cyclase-associated protein OS=Bos taurus OX=9913 GN=CAP1 PE=1 SV=1	SDS & UREA	CVNSTLQIK/LSDLLAPISEQIQEVVTFR/SALFAQINQGESITHALK/KEPALLELEGK/NSLDCEIVSAK
tr|A6QPP2|A6QPP2_BOVIN	A6QPP2	BOVIN	SERPIND1 protein OS=Bos taurus OX=9913 GN=SERPIND1 PE=2 SV=1	SDS	DYDLVGALR
tr|A6QPT4|A6QPT4_BOVIN	A6QPT4	BOVIN	MPO protein OS=Bos taurus OX=9913 GN=MPO PE=1 SV=1	SDS & UREA	DHGLPGYNAWR/FCGLPVPNTVGELGTVLR/IICDNTGITFVSK/ISNVFTNAFR/SANIPCFLAGDSR/VGPLLACLIGTQFR/VPALNLAPWR/VVLEGGIDPILR/IGLDLPALNMQR/VFFASWR/NQQDCIPFFR/TVGELGTVLR/SSPACTQSNITIR
tr|A7E3Q2|A7E3Q2_BOVIN	A7E3Q2	BOVIN	Heat shock 70kDa protein 1A OS=Bos taurus OX=9913 GN=HSPA2 PE=2 SV=1	SDS	DAGTITGLNVLR/NAVESYTYNIK/ARFEELNADLFR/FEELNADLFR/IINEPTAAAIAYGLDK/STAGDTHLGGEDFDNR/TTPSYVAFTDTER/VEIIANDQGNR
tr|A7MBH9|A7MBH9_BOVIN	A7MBH9	BOVIN	G protein subunit alpha i2 OS=Bos taurus OX=9913 GN=GNAI2 PE=2 SV=1	SDS	IAQSDYIPTQQDVLR
tr|A7Z014|A7Z014_BOVIN	A7Z014	BOVIN	TKT protein OS=Bos taurus OX=9913 GN=TKT PE=1 SV=1	SDS & UREA	ILATPPEEDAPSVDITNIR/ILTVEDHYYEGGIGEAVASAVVGEPGVTVTR/TSRPENAIIYNNNEDFQIGQAK
tr|A7Z057|A7Z057_BOVIN	A7Z057	BOVIN	14-3-3 protein gamma OS=Bos taurus OX=9913 GN=YWHAG PE=2 SV=1	SDS	DSTLIMQLLR
tr|B0JYL8|B0JYL8_BOVIN	B0JYL8	BOVIN	Cofilin 1 (Non-muscle) OS=Bos taurus OX=9913 GN=CFL1 PE=2 SV=1	SDS & UREA	HELQANCYEEVKDR/KEDLVFIFWAPECAPLK/LGGSAVISLEGKPL/NIILEEGKEILVGDVGQTVDDPYATFVK/YALYDATYETK/
tr|B0JYN3|B0JYN3_BOVIN	B0JYN3	BOVIN	L-lactate dehydrogenase OS=Bos taurus OX=9913 GN=LDHB PE=2 SV=1	SDS & UREA	LIAPVAEEETR/MVVESAYEVIK/SLTDELALVDVLEDK/VIGSGCNLDSAR
tr|B9TUB7|B9TUB7_BOBOX	B9TUB7	BOBOX	Cathelicidin 2 (Fragment) OS=Bos indicus x Bos taurus OX=30522 PE=3 SV=1	SDS	LLELDPTPNDDLDPGTR/QCVGTVTLDPSNDQFDINCNELQSVR/TSQQPLEQCDFKENGLVK/AVDQFNER/SSEANLYR/
tr|B9TUC9|B9TUC9_BOVIN	B9TUC9	BOVIN	Cathelicidin 7 OS=Bos taurus OX=9913 PE=3 SV=1	SDS	AVDQFNER/GDFDITCNNIQSAGLFR/LLELDPPPEQDVEHPGAR/TTPQPPEQCDFK/KPVSFTVK/SSEANLYR/
tr|B9UKL8|B9UKL8_BOVIN	B9UKL8	BOVIN	Cathelicidin 5 OS=Bos taurus OX=9913 GN=CATHL5 PE=3 SV=1	SDS	YGPIIVPIIR/SSEANLYR
tr|B9UKM3|B9UKM3_BOBOX	B9UKM3	BOBOX	Cathelicidin 6 OS=Bos indicus x Bos taurus OX=30522 GN=CATHL6 PE=3 SV=1	SDS & UREA	INVTCEELQSVGR/QCVGTVTLDAVK/AVDQFNER/SSEANLYR
tr|E1B8B5|E1B8B5_BOVIN	E1B8B5	BOVIN	Uncharacterized protein OS=Bos taurus OX=9913 PE=3 SV=2	SDS & UREA	FGSLEDVQAK/FYLASVESADFK/STDAYELSVANR
tr|E1B8N6|E1B8N6_BOVIN	E1B8N6	BOVIN	Lamin B1 OS=Bos taurus OX=9913 GN=LMNB1 PE=1 SV=2	SDS	IESLSSQLSNLQK/ALYETELADAR
tr|E1BF20|E1BF20_BOVIN	E1BF20	BOVIN	Heterogeneous nuclear ribonucleoprotein H OS=Bos taurus OX=9913 GN=HNRNPH1 PE=1 SV=2	SDS	VHIEIGPDGR/HTGPNSPDTANDGFVR
tr|E1BF48|E1BF48_BOVIN	E1BF48	BOVIN	CD177 molecule OS=Bos taurus OX=9913 GN=CD177 PE=1 SV=2	SDS & UREA	AGPGLSIVSYTR/ENLCNDLSTSLPLWTPLPR/GGGLTAPVDIQGCVAHPSSTLLGR/SSHCYNGVLQLTAGDPPGGSSTSR/WSIGVFTVTETR/CPVCLSGEGCLSAPEMTCPAK/LNCYSGGVETIR/
tr|E1BH06|E1BH06_BOVIN	E1BH06	BOVIN	Uncharacterized protein OS=Bos taurus OX=9913 GN=LOC617696 PE=1 SV=2	SDS	ALVALGAVDTALYAVGGK/QQLIPGVPFLLQALVR/ILSLAQDQVGGSAEK/
tr|E1BHA5|E1BHA5_BOVIN	E1BHA5	BOVIN	Uncharacterized protein OS=Bos taurus OX=9913 PE=4 SV=1	SDS	IAGQVAAANK
tr|E1BHJ0|E1BHJ0_BOVIN	E1BHJ0	BOVIN	Profilin OS=Bos taurus OX=9913 PE=3 SV=1	SDS & UREA	TFVNITPAEVGILVGK/SSFFVNGLTLGGQK
tr|E1BI98|E1BI98_BOVIN	E1BI98	BOVIN	Collagen type VI alpha 1 chain OS=Bos taurus OX=9913 GN=COL6A1 PE=1 SV=1	SDS & UREA	VAVVQYSGTGQQRPER/VFSVAITPDHLEPR/DAEEVISQTIDTITDMIK
tr|E1BJP1|E1BJP1_BOVIN	E1BJP1	BOVIN	Uncharacterized protein OS=Bos taurus OX=9913 GN=LOC513329 PE=3 SV=1	SDS
tr|E1BKA1|E1BKA1_BOVIN	E1BKA1	BOVIN	Protein S100 OS=Bos taurus OX=9913 GN=LOC786350 PE=1 SV=2	SDS	QYLSDIFEK/SGFHLEQAITDLINLFHK/ENFPNFLSACEK/YSGSDDTIEKEDLLR/
tr|E1BM91|E1BM91_BOVIN	E1BM91	BOVIN	Desmoglein 3 OS=Bos taurus OX=9913 GN=DSG3 PE=4 SV=1	SDS	ALNALGQDVEKPLILTVK/EAVCSSSPSVVVR/LPVVWSISGR/
tr|F1MB08|F1MB08_BOVIN	F1MB08	BOVIN	Alpha-enolase OS=Bos taurus OX=9913 GN=ENO1 PE=3 SV=1	SDS & UREA	AAVPSGASTGIYEALELR/DATNVGDEGGFAPNILENK/GNPTVEVDLFTAK/HIADLAGNAEVILPVPAFNVINGGSHAGNK/IGAEVYHNLK/LAMQEFMILPVGAENFR/SGETEDTFIADLVVGLCTGQIK/VNQIGSVTESLQACK/YITPDELANLYK/VVIGMDVAASEFYR/FTASAGIQVVGDDLTVTNPK
tr|F1MC48|F1MC48_BOVIN	F1MC48	BOVIN	IQ motif containing GTPase activating protein 1 OS=Bos taurus OX=9913 GN=IQGAP1 PE=1 SV=2	SDS & UREA	ILAIGLINEALDEGDAQK/LAAVAAINAAIQK/LEGVLSEVAQHYQDTLIR/VNLLAALTNIDLALEQGSAPALFK
tr|F1MD73|F1MD73_BOVIN	F1MD73	BOVIN	Uncharacterized protein OS=Bos taurus OX=9913 PE=1 SV=2	SDS & UREA	GSWGTVCDDSWDTNDANVVCR/QLGCGSAISAPGGAR/
tr|F1MDN4|F1MDN4_BOVIN	F1MDN4	BOVIN	60S acidic ribosomal protein P0 OS=Bos taurus OX=9913 GN=RPLP0 PE=3 SV=1	SDS	IIQLLDDYPK
tr|F1MIC8|F1MIC8_BOVIN	F1MIC8	BOVIN	Protein-glutamine gamma-glutamyltransferase E OS=Bos taurus OX=9913 GN=TGM3 PE=4 SV=2	SDS	RDPATDVAHR/VTFTASTGPYPSESANTK/YKYPEGSSQER
tr|F1MIW8|F1MIW8_BOVIN	F1MIW8	BOVIN	Desmoglein-1 OS=Bos taurus OX=9913 GN=DSG1 PE=4 SV=2	SDS	ALNSLGQDLEKPLELR/EQYGQYSLAVR/EVTPFFIIYCR/IHSDCAANQQVTYR/ISGVGIDQPPYGIFVINQK/LTATAISVTVLNVVEGSVFRPGSK/NPTDLLAIDSK/YQGTILSIDDALQR/
tr|F1MJH1|F1MJH1_BOVIN	F1MJH1	BOVIN	Gelsolin OS=Bos taurus OX=9913 GN=GSN PE=4 SV=1	SDS & UREA	AGALNSNDAFVLK/DSQEEEKTEALTSAK/EVQGFESATFLGYFK/HVVPNEVVVQR/YIETDPANR/GGVASGFK/PALPAGTEDTAK
tr|F1MKE7|F1MKE7_BOVIN	F1MKE7	BOVIN	Uncharacterized protein OS=Bos taurus OX=9913 GN=KRT6C PE=3 SV=2	SDS	NKLAGLEDALQK/AEAESWYQSK/AIGCGFGSSGGSSSTIK/AQYEEIAQR
tr|F1MKG2|F1MKG2_BOVIN	F1MKG2	BOVIN	Collagen type VI alpha 2 chain OS=Bos taurus OX=9913 GN=COL6A2 PE=1 SV=2	SDS & UREA	VFAVVITDGR/VALLQFGGPR
tr|F1MM32|F1MM32_BOVIN	F1MM32	BOVIN	Sulfhydryl oxidase OS=Bos taurus OX=9913 GN=QSOX1 PE=4 SV=2	SDS	LAGAPSEDPQFPK
tr|F1MQ37|F1MQ37_BOVIN	F1MQ37	BOVIN	Myosin heavy chain 9 OS=Bos taurus OX=9913 GN=MYH9 PE=1 SV=2	SDS & UREA	ALELDSNLYR/ANLQIDQLNTDLNLER/DELADEIANSSGK/DFSALESQLQDTQELLQEENR/EDQSILCTGESGAGK/ELEDATETADAMNR/EQADFAIEALAK/HSQAVEELAEQLEQTKR/IAEFTTNLMEEEEK/IMGIPEEEQMGLLR/IRELESQISELQEDLESER/KEEELQAALAR/KKVEAQLQELQVK/KLEEDQIIMEDQNCK/KLEGDSTDLNDQIAELQAQIAELK/KQELEEICHDLEAR/LDPHLVLDQLR/LQVELDNVTGLLTQSDSK/QLEEAEEEAQR/QLLQANPILEAFGNAK/TFHIFYYLLSGAGEHLK/TQLEELEDELQATEDAK/VISGVLQLGNIVFK/VSHLLGINVTDFTR/IAQLEEELEEEQGNT…
tr|F1MUZ9|F1MUZ9_BOVIN	F1MUZ9	BOVIN	60 kDa heat shock protein, mitochondrial OS=Bos taurus OX=9913 GN=HSPD1 PE=1 SV=1	SDS	VGLQVVAVK/VGGTSDVEVNEK
tr|F1MVJ8|F1MVJ8_BOVIN	F1MVJ8	BOVIN	Olfactomedin 4 OS=Bos taurus OX=9913 GN=OLFM4 PE=4 SV=1	SDS	DDLLLYTNAR/VDLSQTLPNAAYNNR/QNQISYGQGSGTVVYK/
tr|F1MZ96|F1MZ96_BOVIN	F1MZ96	BOVIN	Uncharacterized protein OS=Bos taurus OX=9913 PE=1 SV=2	SDS & UREA	RSDAEPSVFLFKPSDEQLK/SDAEPSVFLFKPSDEQLK/VDGVTQSSSNFQNSFTDQDSKK/
tr|F1N2R1|F1N2R1_BOVIN	F1N2R1	BOVIN	Stomatin OS=Bos taurus OX=9913 GN=STOM PE=1 SV=2	SDS & UREA	VIAAEGEMNASR/VQNATLAVANITNADSATR/YLQTLTTIAAEK/GPGLFFILPCTDSFIK
tr|F1N3M0|F1N3M0_BOVIN	F1N3M0	BOVIN	Desmocollin-1 OS=Bos taurus OX=9913 GN=DSC1 PE=4 SV=1	SDS & UREA	HFTVHPDTGVITTTTPLLDR/DTGDIFCTR/
tr|F1N5L6|F1N5L6_BOVIN	F1N5L6	BOVIN	Desmocollin-3 OS=Bos taurus OX=9913 GN=DSC3 PE=4 SV=2	SDS	ATNEGVLSVVKPLDYEESHQVVLEIGVANEAPFTR/GVDKEPLNLFFIER/NAQFQEYFIPVAVK/SPGLFSVHPSTGVITTVSHYLDR/VEDENDNHPIFTEAVYNFEVPESSR/YSILEQTPR/DSNDNLPTFR/
tr|F1N650|F1N650_BOVIN	F1N650	BOVIN	Annexin OS=Bos taurus OX=9913 GN=ANXA1 PE=3 SV=1	SDS & UREA	ALLGHLEEVVLALLK/ALYEAGER/CATSQPMFFAEK/DIASDTSGDYEK/GDRSEELAVNDDLADSDAR/GGPGSAVSPYPTFNPSSDVEALHK/GKPLDEVLKK/GLGTDEDTLNEILASR/GTDVNVFITILTTR/GVDEATIIEILTKR/ILVALCGRD/LYGISLCQAILDETKGDYEK/QAWFIENEEQEYIK/RGVDEATIIEILTK/TPAQFDAEELR
tr|F2Z4I6|F2Z4I6_BOVIN	F2Z4I6	BOVIN	Histone H2A OS=Bos taurus OX=9913 GN=HIST2H2AC PE=3 SV=1	SDS	AGLQFPVGR/VTIAQGGVLPNIQAVLLPK/
tr|F6RP72|F6RP72_BOVIN	F6RP72	BOVIN	Tubulin alpha chain OS=Bos taurus OX=9913 GN=LOC100295712 PE=3 SV=1	SDS	TIQFVDWCPTGFK/AFVHWYVGEGMEEGEFSEAR/AYHEQLSVAEITNACFEPANQMVK/IHFPLATYAPVISAEK/NLDIERPTYTNLNR/QLFHPEQLITGK/VGINYQPPTVVPGGDLAK
tr|G3MWV5|G3MWV5_BOVIN	G3MWV5	BOVIN	Histone cluster 1 H1 family member e OS=Bos taurus OX=9913 GN=HIST1H1E PE=3 SV=1	SDS	ALAAAGYDVEK/SGVSLAALK/ASGPPVSELITK
tr|G3N0K3|G3N0K3_BOVIN	G3N0K3	BOVIN	40S ribosomal protein S4 OS=Bos taurus OX=9913 PE=3 SV=1	SDS	LSNIFVIGK
tr|G3N2H4|G3N2H4_BOVIN	G3N2H4	BOVIN	Azurocidin 1 OS=Bos taurus OX=9913 GN=AZU1 PE=1 SV=1	SDS & UREA	ARPQELPFLASIQNQGR/GGICQGDGGTPLVCNGLAHGVASWSR/HFCGGALIHPNFVLTAASCFQSR/NTGIATVVLGAYDLR/PNNVCTGVLTR
tr|G3X748|G3X748_BOVIN	G3X748	BOVIN	POF1B, actin binding protein OS=Bos taurus OX=9913 GN=POF1B PE=4 SV=1	SDS	YFGELLADLSR
tr|G3X757|G3X757_BOVIN	G3X757	BOVIN	Transitional endoplasmic reticulum ATPase OS=Bos taurus OX=9913 GN=VCP PE=3 SV=1	SDS	VHLGDVISIQPCPDVK
tr|G3X7J1|G3X7J1_BOVIN	G3X7J1	BOVIN	Non-specific cytotoxic cell receptor protein 1 homolog (zebrafish) OS=Bos taurus OX=9913 GN=NCCRP1 PE=4 SV=1	SDS	VTDSSVSVQFR
tr|G5E502|G5E502_BOVIN	G5E502	BOVIN	Lysozyme OS=Bos taurus OX=9913 GN=LOC781146 PE=3 SV=1	SDS & UREA	DDITQAVACAK/STDYGIFQINSK/AVNGCGVSCSALLK/
tr|G5E5C8|G5E5C8_BOVIN	G5E5C8	BOVIN	Transaldolase OS=Bos taurus OX=9913 GN=TALDO1 PE=1 SV=1	SDS	LGGSQEEQITNAIDK
tr|G5E631|G5E631_BOVIN	G5E631	BOVIN	DEAD-box helicase 3, X-linked OS=Bos taurus OX=9913 GN=DDX3X PE=1 SV=1	SDS	SFLLDLLNATGK
tr|G8JKX6|G8JKX6_BOVIN	G8JKX6	BOVIN	Tetraspanin OS=Bos taurus OX=9913 GN=CD9 PE=3 SV=1	SDS	TRPCPEAIDEIFR
tr|K9MNT8|K9MNT8_BOVIN	K9MNT8	BOVIN	Resistin transcript variant 1 OS=Bos taurus OX=9913 GN=RETN PE=2 SV=1	SDS & UREA	IQEVTTSLVPGAVR
tr|M5FJW2|M5FJW2_BOVIN	M5FJW2	BOVIN	40S ribosomal protein S2 OS=Bos taurus OX=9913 GN=RPS2 PE=3 SV=1	SDS	IGKPHTVPCK/GTGIVSAPVPK
tr|O02717|O02717_BOVIN	O02717	BOVIN	Non-muscle myosin heavy chain (Fragment) OS=Bos taurus OX=9913 PE=2 SV=2	SDS & UREA	IAQLEEQLDNETK/ANLQIDQLNTDLNLER/DELADEIANSSGK/ELEDATETADAMNR/IAQLEEELEEEQGNTELVNDR
tr|Q0P5K6|Q0P5K6_BOVIN	Q0P5K6	BOVIN	Corneodesmosin OS=Bos taurus OX=9913 GN=CDSN PE=2 SV=1	SDS & UREA	GSPGVPSFAAGPPISEGK/PVVVVVEQHGSGGPGGPGVGQR/ITSPNDPCLLGK/
tr|Q17QL7|Q17QL7_BOVIN	Q17QL7	BOVIN	KRT15 protein OS=Bos taurus OX=9913 GN=KRT15 PE=1 SV=2	SDS & UREA	AGLESTLAETECR/INVEESVDGK/SLLEGQDSR/ALEEANADLEVK/
tr|Q1JPK9|Q1JPK9_BOVIN	Q1JPK9	BOVIN	Actin related protein 2/3 complex subunit 1B (Fragment) OS=Bos taurus OX=9913 GN=ARPC1B PE=2 SV=1	SDS	ASSEGSAAAGAGLDSLHK/TWKPTLVILR
tr|Q24LN2|Q24LN2_BOVIN	Q24LN2	BOVIN	Integrin alpha M OS=Bos taurus OX=9913 GN=ITGAM PE=2 SV=1	SDS	GFGQSVVQIQGSR/LFTASLPFEK
tr|Q2KJ75|Q2KJ75_BOVIN	Q2KJ75	BOVIN	Plastin 3 (T isoform) OS=Bos taurus OX=9913 GN=PLS3 PE=2 SV=1	SDS	AYFHLLNQIAPK/LNLAFVANLFNK/NEALAALLR/YAFVNWINK
tr|Q3SX33|Q3SX33_BOVIN	Q3SX33	BOVIN	Thy-1 cell surface antigen OS=Bos taurus OX=9913 GN=THY1 PE=1 SV=1	SDS	DEGIYTCELR
tr|Q3T101|Q3T101_BOVIN	Q3T101	BOVIN	IGL@ protein OS=Bos taurus OX=9913 GN=IGL@ PE=1 SV=1	SDS	ATLVCLISDFYPGSVTVVWK/GSYSCEVTHEGSTVTK/QAVLTQPSSVSGSLGQR/TLIYGDTSR/YAASSYLSLTSSDWK
tr|Q3ZBS7|Q3ZBS7_BOVIN	Q3ZBS7	BOVIN	Vitronectin OS=Bos taurus OX=9913 GN=VTN PE=1 SV=1	SDS	DSWVDIFR/FQDGVLEPDFPR/
tr|Q3ZC00|Q3ZC00_BOVIN	Q3ZC00	BOVIN	Lymphocyte cytosolic protein 1 (L-plastin) OS=Bos taurus OX=9913 GN=LCP1 PE=2 SV=1	SDS	AYYHLLEQVAPK/ISTSLPVLDLIDAIQPGSINYDLLK/LNLAFIANLFNK/NEALAALLR/TENLNEEEKLNNAK/YTLNILEDIGGGQK/YAFVNWINK/QFVTATDVVR/INNFSSDIK/
tr|Q3ZCI4|Q3ZCI4_BOVIN	Q3ZCI4	BOVIN	6-phosphogluconate dehydrogenase, decarboxylating OS=Bos taurus OX=9913 GN=PGD PE=1 SV=2	SDS	NPGLQNLLLDDFFK/LVPLLDIGDIIIDGGNSEYR
tr|Q56JW2|Q56JW2_BOVIN	Q56JW2	BOVIN	Placenta-specific 8 OS=Bos taurus OX=9913 GN=PLAC8 PE=2 SV=1	SDS	DCLCLTFLPLCALCQLK/YGIPGSICK/
tr|Q687I9|Q687I9_BOVIN	Q687I9	BOVIN	Purine nucleoside phosphorylase OS=Bos taurus OX=9913 GN=EDIP PE=2 SV=1	SDS	DHINLPGFSGENPLR
tr|Q71UA5|Q71UA5_BOVIN	Q71UA5	BOVIN	Neutrophil beta-defensin 12 (Fragment) OS=Bos taurus OX=9913 GN=NBD12 PE=4 SV=1	SDS	NGGVCIPIR/
tr|Q862H7|Q862H7_BOVIN	Q862H7	BOVIN	Protein S100 (Fragment) OS=Bos taurus OX=9913 GN=S100A11 PE=2 SV=1	SDS	CIESLIAVFQK
tr|Q9BGI4|Q9BGI4_BOVIN	Q9BGI4	BOVIN	Peroxiredoxin 1 OS=Bos taurus OX=9913 PE=2 SV=1	SDS & UREA	LVQAFQFTDK/QITINDLPVGR
tr|X5F5B4|X5F5B4_BOVIN	X5F5B4	BOVIN	Serpin B4-like protein OS=Bos taurus OX=9913 PE=2 SV=1	SDS	ALGMVDAFIFR/FLQEYLDNVQK/FYLASVESADFK/STDAYELSVANR/CDHPFLFLIK
tr|G3MXE3|G3MXE3_BOVIN	G3MXE3	BOVIN	Androgen binding protein beta-like precursor OS=Bos taurus OX=9913 GN=LOC785756 PE=4 SV=1	SDS & UREA	VQDCFNEAGFDAK/CPVFYGGVAALLLGSK/
tr|G3MYU2|G3MYU2_BOVIN	G3MYU2	BOVIN	Keratin 77 OS=Bos taurus OX=9913 GN=KRT77 PE=1 SV=1	SDS & UREA	SLDLDSIIDAVR/FASFIDKVR/FLEQQNQVLQTK/FQELQITAGR/KLLEGEESR
tr|A5HLY3|A5HLY3_BOBOX	A5HLY3	BOBOX	Lactoferrin OS=Bos indicus x Bos taurus OX=30522 PE=2 SV=1	UREA	CGLVPVLAENR/CLAEDVGDVAFVK/CLQDGAGDVAFVK/CSTSPLLEACAFLTR/ECHLAQVPSHAVVAR/ETTVFENLPEK/FFSASCVPCIDR/GEADALNLDGGYIYTAGK/GSNFQLDQLQGR/GYLAVAVVK/KADAVTLDGGMVFEAGR/KPVTEAQSCHLAVAPNHAVVSR/LCALCAGDDQGLDK/LGAPSITCVR/LGGRPTYEEYLGTEYVTAIANLK/LRPVAAEIYGTK/LSWTESLEPLQGAVAK/NLLFNDNTECLAK/PYLSWTESLEPLQGAVAK/QAYPNLCQLCK
sp|A7MAZ5|H13_BOVIN	A7MAZ5	BOVIN	Histone H1.3 OS=Bos taurus OX=9913 GN=HIST1H1D PE=1 SV=1	UREA	ALAAAGYDVEK/ASGPPVSELITK/SGVSLAALKK
sp|P61157|ARP3_BOVIN	P61157	BOVIN	Actin-related protein 3 OS=Bos taurus OX=9913 GN=ACTR3 PE=1 SV=3	UREA	DITYFIQQLLR
tr|G3N0Z3|G3N0Z3_BOVIN	G3N0Z3	BOVIN	Uncharacterized protein OS=Bos taurus OX=9913 PE=4 SV=1	UREA	NGGVCIPIR
tr|B9TUC6|B9TUC6_BOBOX	B9TUC6	BOBOX	Cathelicidin 7 OS=Bos indicus x Bos taurus OX=30522 PE=3 SV=1	UREA	GDFDITCNNIQSAGLFR/LLELDPPPEQDVEHPGAR/TTPQPPEQCDFK/AVDQFNER/
tr|Q9N138|Q9N138_BOVIN	Q9N138	BOVIN	Peptidyl-prolyl cis-trans isomerase (Fragment) OS=Bos taurus OX=9913 PE=2 SV=1	UREA	FDDENFILK
tr|B9TUC3|B9TUC3_BOBOX	B9TUC3	BOBOX	Cathelicidin 2 (Fragment) OS=Bos indicus x Bos taurus OX=30522 PE=3 SV=1	UREA	TSQQPLEQCDFK/QCVGTVTLDPSNDQFDINCNELQSVR/LLELDPTPNBDLDPGTR/AVDQFNER/SSEANLYR
sp|P63258|ACTG_BOVIN	P63258	BOVIN	Actin, cytoplasmic 2 OS=Bos taurus OX=9913 GN=ACTG1 PE=1 SV=1	UREA	AGFAGDDAPR/DLTDYLMK/DSYVGDEAQSK/EITALAPSTMK/GYSFTTTAER/HQGVMVGMGQK/IWHHTFYNELR/KDLYANTVLSGGTTMYPGIADR/QEYDESGPSIVHRK/SYELPDGQVITIGNER/VAPEEHPVLLTEAPLNPK/AVFPSIVGRPR/EEEIAALVIDNGSGMCK/YPIEHGIVTNWDDMEK/TTGIVMDSGDGVTHTVPIYEGYALPH
tr|Q9TS96|Q9TS96_BOVIN	Q9TS96	BOVIN	Thymus HYPOCHOLESTEROLEMIC factor (TPHF) (Superoxide dismutase) (SOD) (Fragments) OS=Bos taurus OX=9913 PE=4 SV=1	SDS & UREA	HVGDLGNVTADK/LACGVIGIAK
sp|P32007|ADT3_BOVIN	P32007	BOVIN	ADP/ATP translocase 3 OS=Bos taurus OX=9913 GN=SLC25A6 PE=1 SV=3	UREA	DFLAGGIAAAISK/YFPTQALNFAFK/
tr|G3MYU2|G3MYU2_BOVIN	G3MYU2	BOVIN	Keratin 77 OS=Bos taurus OX=9913 GN=KRT77 PE=1 SV=1	SDS & UREA	SLDLDSIIDAVR/FASFIDKVR/FLEQQNQVLQTK/FQELQITAGR/KLLEGEESR
tr|F1MUY2|F1MUY2_BOVIN	F1MUY2	BOVIN	Uncharacterized protein OS=Bos taurus OX=9913 GN=KRT6B PE=1 SV=1	SDS & UREA	ISIAGGSCVIGGGYGGR/DVDIAYMNK/WTLLQEQGTR/TAAENEFVKLK
tr|A5D7M6|A5D7M6_BOVIN	A5D7M6	BOVIN	KRT5 protein OS=Bos taurus OX=9913 GN=KRT5 PE=2 SV=1	SDS & UREA	AQYEDIANR/DVDAAYMNKVELEAK/FASFIDKVR/GLGSGLGGGGSSSFYSSSSGGVGLGGGLSVGGSGFSASSGR/KLLEGEECR/KQCANLQNAIADAEQR/LALDVEIATYRK/LRSEIDNVK/NKYEDEINKR/NMQDLVEDFK/QNLEPLLEQYINNLRR/RISISASGGGFR/RQLDGIVGER/SFSTASAITPSVSR/SKLAELEDALQKAK/SLDLDSIIAEVKAQYEDIANR/SLGFGSGGGSSSSVK/SLYNLGGSK/SRTEAESWYQTK/SVGGSGFSASSGR/TTAENEFVMLKK/VDALMDEINFMK/VNQSLLTPLNLQIDPTIQR/VSDTSVVLSMDNNR/VSLGGAYGAGGFGSR/WALLQEQGTK/YEELQQTAGR
tr|K4JDR8|K4JDR8_BOVIN	K4JDR8	BOVIN	Alpha-2-macroglobulin variant 5 OS=Bos taurus OX=9913 GN=A2M PE=2 SV=1	SDS & UREA	VLTEDIYQPR/ALLAYAFALAGNQER/KDEFPFALEVQTLPQTCDGPK/NALFCLDSAWK
tr|G3MXE3|G3MXE3_BOVIN	G3MXE3	BOVIN	Androgen binding protein beta-like precursor OS=Bos taurus OX=9913 GN=LOC785756 PE=4 SV=1	SDS & UREA	VQDCFNEAGFDAK/CPVFYGGVAALLLGSK
tr|A6QNL5|A6QNL5_BOVIN	A6QNL5	BOVIN	PDIA6 protein (Fragment) OS=Bos taurus OX=9913 GN=PDIA6 PE=1 SV=1	UREA	HQSLGGQYGVQGFPTIK
sp|Q28050|S10A7_BOVIN	Q28050	BOVIN	Protein S100-A7 OS=Bos taurus OX=9913 GN=S100A7 PE=1 SV=1	SDS & UREA	GRDYLSNIFEK/SSSQLEQAITDLINLFHK/YSGSDDTIEKEDLLR/DNFPNFLGACEK
tr|F1MUE4|F1MUE4_BOVIN	F1MUE4	BOVIN	Gasdermin A OS=Bos taurus OX=9913 GN=GSDMA PE=4 SV=1	UREA	GCVLAFR/GDLTPLDSLIDFK/NSTLEVQTLSVAPK/
sp|P68432|H31_BOVIN	P68432	BOVIN	Histone H3.1 OS=Bos taurus OX=9913 PE=1 SV=2	UREA	STELLIR
tr|I6XM79|I6XM79_9CETA	I6XM79	BOVIN	S100A8 protein OS=Bos taurus x Bos indicus OX=30523 GN=S100A8 PE=3 SV=1	SDS & UREA	GNYHAVYR/MLTDLECAINSLIDVYHK/QLLETECPK/VGLEAHEEIHKE
tr|A0A088Q0F1|A0A088Q0F1_9CETA	A0A088Q0F1	BOVIN	Heat shock protein 90kDa alpha OS=Bos taurus x Bos grunniens OX=1167295 PE=2 SV=1	SDS & UREA	ADLINNLGTIAK/EDQTEYLEER/ELISNSSDALDK/GVVDSEDLPLNISR/HIYYITGETK/HLEINPDHSIIETLR/HSQFIGYPITLFVEK/LGIHEDSQNR/NPDDITNEEYGEFYK/YIDQEELNK/RAPFDLFENR
tr|A6QLL8|A6QLL8_BOVIN	A6QLL8	BOVIN	Fructose-bisphosphate aldolase OS=Bos taurus OX=9913 GN=ALDOA PE=1 SV=1	SDS & UREA	ALANSLACQGK/GILAADESTGSIAK/AAQEEYVK/QLLLTADDR/PHQYPALTPEQK
tr|Q3ZC87|Q3ZC87_BOVIN	Q3ZC87	BOVIN	Pyruvate kinase (Fragment) OS=Bos taurus OX=9913 GN=PKM2 PE=2 SV=1	SDS & UREA	EAEAAIYHLQLFEELR/EATESFASDPILYRPVAVALDTK/FGVEQNVDMVFASFIR/GDLGIEIPAEK/IYVDDGLISLLVK/LSPITSDPTEAAAVGAVEASFK/NTGIICTIGPASR/RFDEILEASDGIMVAR/VNLAMNVGK/AEGSDVANAVLDGADCIMLSGETAK/CCSGAIIVLTK/KGVNLPGAAVDLPAVSEK
sp|Q3MHN2|CO9_BOVIN	Q3MHN2	BOVIN	Complement component C9 OS=Bos taurus OX=9913 GN=C9 PE=2 SV=1	SDS & UREA	AIEDYINEFSVR
tr|G3N0S9|G3N0S9_BOVIN	G3N0S9	BOVIN	Uncharacterized protein OS=Bos taurus OX=9913 GN=LOC515150 PE=4 SV=1	SDS & UREA	VSAEVCEAVFK/DQYVSPETVTVR/
tr|B0JYN9|B0JYN9_BOVIN	B0JYN9	BOVIN	Ras-related C3 botulinum toxin substrate 2 (Rho family, small GTP binding protein Rac2) OS=Bos taurus OX=9913 GN=RAC2 PE=2 SV=1	SDS & UREA	YLECSALTQR
sp|Q28161|PKP1_BOVIN	Q28161	BOVIN	Plakophilin-1 OS=Bos taurus OX=9913 GN=PKP1 PE=2 SV=1	SDS	AVQYLSSQDEK/EPVDPEVFFNATGCLR/ICSEDIECSGLTIPK/LLQSGNSDVVR/SPNQNVQQAAAGALR/TALAYECFQDQDNSTLALPSDQK
sp|Q2KJ64|ARGI1_BOVIN	Q2KJ64	BOVIN	Arginase-1 OS=Bos taurus OX=9913 GN=ARG1 PE=2 SV=1	SDS	ISLVLGGDHSLAIGSISGHAR
tr|A0A077S9Q3|A0A077S9Q3_BOVIN	A0A077S9Q3	BOVIN	Lysozyme OS=Bos taurus OX=9913 GN=LYZF1 PE=3 SV=1	SDS	STDYGIFQINSR/DDITQAVACAK/
tr|A0A0M4FJ17|A0A0M4FJ17_BOVIN	A0A0M4FJ17	BOVIN	Kappa-casein (Fragment) OS=Bos taurus OX=9913 GN=CSN3 PE=4 SV=1	SDS	SPAQILQWQVLSNTVPAK
tr|F1MFW9|F1MFW9_BOVIN	F1MFW9	BOVIN	Keratin 24 OS=Bos taurus OX=9913 GN=KRT24 PE=3 SV=2	SDS & UREA	VLDDLTMTRSDLEMQIESLTEELAYLKK
sp|A0JND2|K2C80_BOVIN	A0JND2	BOVIN	Keratin, type II cytoskeletal 80 OS=Bos taurus OX=9913 GN=KRT80 PE=2 SV=1	SDS & UREA	CHIDLSGIVEEVK/LALDIEIATYR/SLEEAEAYSR/Carbamidomethyl(C)@1/Carbamidomethyl@N-term
tr|G3X6S5|G3X6S5_BOVIN	G3X6S5	BOVIN	SH3 domain-binding glutamic acid-rich-like protein 3 OS=Bos taurus OX=9913 GN=SH3BGRL3 PE=4 SV=1	SDS	VYSTSVTGSR
tr|G5E5I6|G5E5I6_BOVIN	G5E5I6	BOVIN	Uncharacterized protein OS=Bos taurus OX=9913 GN=LOC104970284 PE=4 SV=1	SDS	DTVDLFISGSHEAYIEQVEK
tr|H9KUV3|H9KUV3_BOVIN	H9KUV3	BOVIN	Uncharacterized protein OS=Bos taurus OX=9913 GN=LOC619131 PE=3 SV=1	SDS	HGYIGEFEIIDDHR
tr|Q148J4|Q148J4_BOVIN	Q148J4	BOVIN	RAB2A, member RAS oncogene family OS=Bos taurus OX=9913 GN=RAB2A PE=2 SV=1	SDS	DTFNHLTTWLEDAR
sp|Q3MHM5|TBB4B_BOVIN	Q3MHM5	BOVIN	Tubulin beta-4B chain OS=Bos taurus OX=9913 GN=TUBB4B PE=2 SV=1	UREA	GHYTEGAELVDSVLDVVR/LHFFMPGFAPLTSR/LAVNMVPFPR/INVYYNEATGGK/SLGGGTGSGMGTLLISK/
sp|Q9TU03|GDIR2_BOVIN	Q9TU03	BOVIN	Rho GDP-dissociation inhibitor 2 OS=Bos taurus OX=9913 GN=ARHGDIB PE=2 SV=3	SDS & UREA	TLLGDGPVVADPTAPNVTVTR/ATFMVGSYGPRPEEYEFLTPIEEAPK
tr|Q7M2Q9|Q7M2Q9_BOVIN	Q7M2Q9	BOVIN	Rho protein GDP-dissociation inhibitor (Fragments) OS=Bos taurus OX=9913 PE=1 SV=1	SDS & UREA	VAVSADPNVPNVVVTR
sp|Q95L54|ANXA8_BOVIN	Q95L54	BOVIN	Annexin A8 OS=Bos taurus OX=9913 GN=ANXA8 PE=2 SV=1	SDS & UREA	EGVIIEILASR/GIGTNEQAIIDVLTK/ILVCLLQGSR/NALLNLVGSDL/SEIDLNLIK
sp|P19120|HSP7C_BOVIN	P19120	BOVIN	Heat shock cognate 71 kDa protein OS=Bos taurus OX=9913 GN=HSPA8 PE=1 SV=2	SDS & UREA	ARFEELNADLFR/IINEPTAAAIAYGLDKK/NQVAMNPTNTVFDAK/SQIHDIVLVGGSTR/STAGDTHLGGEDFDNR/TTPSYVAFTDTER/TVTNAVVTVPAYFNDSQR/VEIIANDQGNR
tr|E1BIR8|E1BIR8_BOVIN	E1BIR8	BOVIN	Uncharacterized protein OS=Bos taurus OX=9913 PE=1 SV=2	SDS & UREA	ESSVSQASDSEGHSEDSGR
sp|A6QNX5|K2C78_BOVIN	A6QNX5	BOVIN	Keratin, type II cytoskeletal 78 OS=Bos taurus OX=9913 GN=KRT78 PE=2 SV=1	SDS	ATLENDFVVLK/VQITQLQQTIK/FASFIDKVR/LLEGEECR
sp|A6QQF6|SBSN_BOVIN	A6QQF6	BOVIN	Suprabasin OS=Bos taurus OX=9913 GN=SBSN PE=2 SV=1	SDS & UREA	IVQGVQHGVNQAGK/FGQGAHHAAGQFGNEAEK/
sp|O77834|PRDX6_BOVIN	O77834	BOVIN	Peroxiredoxin-6 OS=Bos taurus OX=9913 GN=PRDX6 PE=1 SV=3	SDS	DFTPVCTTELGR
sp|P13214|ANXA4_BOVIN	P13214	BOVIN	Annexin A4 OS=Bos taurus OX=9913 GN=ANXA4 PE=1 SV=2	SDS	AASGFNAAEDAQTLR/GAGTDEGCLIEILASR/GLGTDEDAIINVLAYR/INQTYQLQYGR/QDAQDLYEAGEK/
sp|P21793|PGS2_BOVIN	P21793	BOVIN	Decorin OS=Bos taurus OX=9913 GN=DCN PE=1 SV=2	SDS & UREA	VVQCSDLGLEK/ISPGAFAPLVK
sp|P62261|1433E_BOVIN	P62261	BOVIN	14-3-3 protein epsilon OS=Bos taurus OX=9913 GN=YWHAE PE=1 SV=1	SDS	LICCDILDVLDK/YLAEFATGNDR/DSTLIMQLLR/
tr|E1BF59|E1BF59_BOVIN	E1BF59	BOVIN	Plectin OS=Bos taurus OX=9913 GN=PLEC PE=1 SV=2	SDS & UREA	ALQALEELR/GFFDPNTHENLTYLQLLER/LAEDEAFQR/LGFHLPLEVAYQR/QLAEEDLAQQR/QLLSPGTAVILLEAQAASGFLLDPVR/VLEDPSDDTK/VPVDVAYQR/LVQGHTTVAELTQR/LLEAQIATGGVIDPVHSHR
sp|P80311|PPIB_BOVIN	P80311	BOVIN	Peptidyl-prolyl cis-trans isomerase B OS=Bos taurus OX=9913 GN=PPIB PE=1 SV=4	SDS	TVDNFVALATGEK
sp|Q0VBW2|CNFN_BOVIN	Q0VBW2	BOVIN	Cornifelin OS=Bos taurus OX=9913 GN=CNFN PE=3 SV=1	SDS	ISDDFGECCCTPYLPGGLHSLR
tr|F1MLB8|F1MLB8_BOVIN	F1MLB8	BOVIN	ATP synthase subunit alpha OS=Bos taurus OX=9913 GN=ATP5F1A PE=1 SV=1	SDS & UREA	AVDSLVPIGR/EVAAFAQFGSDLDAATQQLLSR/TGAIVDVPVGEELLGR/TGTAEVSSILEER/TSIAIDTIINQK/VVDALGNAIDGK
sp|Q3T0D0|HNRPK_BOVIN	Q3T0D0	BOVIN	Heterogeneous nuclear ribonucleoprotein K OS=Bos taurus OX=9913 GN=HNRNPK PE=2 SV=1	SDS & UREA	IILDLISESPIK/LLIHQSLAGGIIGVK
sp|Q0VC36|1433S_BOVIN	Q0VC36	BOVIN	14-3-3 protein sigma OS=Bos taurus OX=9913 GN=SFN PE=2 SV=1	SDS	DSTLIMQLLR/GVCDTVLGLLDTHLIK/SAVEKGEELSCEER/SAYQEAMDISK/YLAEVATGDDK
sp|Q2HJ49|MOES_BOVIN	Q2HJ49	BOVIN	Moesin OS=Bos taurus OX=9913 GN=MSN PE=2 SV=3	SDS	EDAVLEYLK/IGFPWSEIR/KAPDFVFYAPR/RKPDTIEVQQMK
tr|E9RHW1|E9RHW1_BOVIN	E9RHW1	BOVIN	Heat shock 27kDa protein 1 OS=Bos taurus OX=9913 GN=HSPB1 PE=2 SV=1	SDS & UREA	ALPAAAIEGPAYNR/AQLGGPEAGK/GPSWDPFR/KYTLPPGVDPTLVSSSLSPEGTLTVEAPLPK/LFDQAFGLPR/QLSSGVSEIQQTADR/QDEHGYISR/VSLDVNHFAPEELTVK/TKDGVVEITGK/SATQSAEITIPVTFQAR
sp|P02465|CO1A2_BOVIN	P02465	BOVIN	Collagen alpha-2(I) chain OS=Bos taurus OX=9913 GN=COL1A2 PE=1 SV=2	SDS & UREA	GAAGLPGVAGAPGLPGPR/GAPGAIGAPGPAGANGDRGEAGPAGPAGPAGPR/GDGGPPGATGFPGAAGR/GELGPVGNPGPAGPAGPR/GENGPVGPTGPVGAAGPSGPNGPPGPAGSR/GEPGAVGQPGPPGPSGEEGKR/GEPGPAGAVGPAGAVGPR/GEPGVVGAPGTAGPSGPSGLPGER/GEQGPAGPPGFQGLPGPAGTAGEAGKPGER/GESGNKGEPGAVGQPGPPGPSGEEGKR/GFPGSPGNIGPAGK/GIPGPVGAAGATGAR/GLVGEPGPAGSK/GPPGESGAAGPTGPIGSR/GPSGPQGIR/GSTGEIGPAGPPGPPGLR/GVVGPQGAR
sp|P00829|ATPB_BOVIN	P00829	BOVIN	ATP synthase subunit beta, mitochondrial OS=Bos taurus OX=9913 GN=ATP5F1B PE=1 SV=2	SDS & UREA	AIAELGIYPAVDPLDSTSR/FTQAGSEVSALLGR/IGLFGGAGVGK/IMDPNIVGSEHYDVAR/VALTGLTVAEYFR/VVDLLAPYAK
tr|E1BB91|E1BB91_BOVIN	E1BB91	BOVIN	Collagen type VI alpha 3 chain OS=Bos taurus OX=9913 GN=COL6A3 PE=1 SV=1	SDS & UREA	IEDGVPQHLVLFLGGK/LLTPLTTLTAGQIQQLLASTR/ISLSPEYVFSVNTFR
tr|F1MF56|F1MF56_BOVIN	F1MF56	BOVIN	Matrix metalloproteinase-9 OS=Bos taurus OX=9913 GN=MMP9 PE=3 SV=1	SDS & UREA	AFALWSAVTPLTFTR/GAACHFPFTFEGR
sp|Q0VCX2|BIP_BOVIN	Q0VCX2	BOVIN	Endoplasmic reticulum chaperone BiP OS=Bos taurus OX=9913 GN=HSPA5 PE=2 SV=1	SDS & UREA	IINEPTAAAIAYGLDKR/NQLTSNPENTVFDAK/NELESYAYSLK
tr|E1BEQ4|E1BEQ4_BOVIN	E1BEQ4	BOVIN	Uncharacterized protein OS=Bos taurus OX=9913 GN=LOC505658 PE=3 SV=2	SDS & UREA	FVRPVPLPQTQNR/ISSFLPWIR/NDIMLLQLANR/SAFLGDSGGPLVCSNVAQGVVSYGDR/TDTLQCVQLR/VAQGVVSYGDR
sp|Q3MHN5|VTDB_BOVIN	Q3MHN5	BOVIN	Vitamin D-binding protein OS=Bos taurus OX=9913 GN=GC PE=2 SV=1	SDS	ICSQYAAYGK/SLDECCHSESSTACLNAK/VPTAHLEDVLPLAEDITTILSK/
sp|Q3T0U2|RL14_BOVIN	Q3T0U2	BOVIN	60S ribosomal protein L14 OS=Bos taurus OX=9913 GN=RPL14 PE=2 SV=3	SDS & UREA	ALVDGPCTQVR/LVAIVDVIDQNR
tr|Q32S29|Q32S29_BOVIN	Q32S29	BOVIN	Histone H2B OS=Bos taurus OX=9913 GN=H2B PE=3 SV=1	SDS & UREA	AMGIMNSFVNDIFER/LLLPGELAK/QVHPDTGISSK/KESYSVYVYK
tr|G3N3D0|G3N3D0_BOVIN	G3N3D0	BOVIN	Galectin OS=Bos taurus OX=9913 GN=LGALS7 PE=4 SV=1	SDS & UREA	AGSFNVPHK/AVIADSEYHHFR/FYVNLLCGEEPGSDAALHFNPR/GQPFDVLLIATEEGFK/LDESTVVFNTLER
tr|A6QLZ3|A6QLZ3_BOVIN	A6QLZ3	BOVIN	ARSB protein OS=Bos taurus OX=9913 GN=ARSB PE=2 SV=1	SDS & UREA	ELIHISDWLPTLVK/GVGFVASPLLK/
sp|Q3T087|RL11_BOVIN	Q3T087	BOVIN	60S ribosomal protein L11 OS=Bos taurus OX=9913 GN=RPL11 PE=2 SV=3	SDS	YDGIILPGK
sp|Q3T0S6|RL8_BOVIN	Q3T0S6	BOVIN	60S ribosomal protein L8 OS=Bos taurus OX=9913 GN=RPL8 PE=2 SV=3	SDS	AVVGVVAGGGR
sp|Q56JX8|RS13_BOVIN	Q56JX8	BOVIN	40S ribosomal protein S13 OS=Bos taurus OX=9913 GN=RPS13 PE=2 SV=3	SDS & UREA	GLAPDLPEDLYHLIK
sp|Q58DQ3|RL6_BOVIN	Q58DQ3	BOVIN	60S ribosomal protein L6 OS=Bos taurus OX=9913 GN=RPL6 PE=2 SV=3	SDS & UREA	ASITPGTILIILTGR
sp|Q865V6|CAPG_BOVIN	Q865V6	BOVIN	Macrophage-capping protein OS=Bos taurus OX=9913 GN=CAPG PE=2 SV=1	SDS	QAALQVAEDFITR
sp|Q95M18|ENPL_BOVIN	Q95M18	BOVIN	Endoplasmin OS=Bos taurus OX=9913 GN=HSP90B1 PE=2 SV=1	SDS & UREA	ELISNASDALDK/GVVDSDDLPLNVSR/SGTSEFLNK/
tr|A1XED1|A1XED1_BOVIN	A1XED1	BOVIN	RPL7 (Fragment) OS=Bos taurus OX=9913 PE=2 SV=1	SDS	IALTDNALIAR
tr|A4IFQ6|A4IFQ6_BOVIN	A4IFQ6	BOVIN	CALML5 protein OS=Bos taurus OX=9913 GN=CALML5 PE=1 SV=1	SDS	AFDQDDDGYISVDELR
tr|A5D7E8|A5D7E8_BOVIN	A5D7E8	BOVIN	Protein disulfide-isomerase OS=Bos taurus OX=9913 GN=PDIA3 PE=2 SV=1	SDS & UREA	ELSDFISYLK/TFSHELSDFGLESTTGEIPVVAVR/LAPEYEAAATR/YGVSGYPTLK/DLFSEAHSEFLK/
tr|A5D7J6|A5D7J6_BOVIN	A5D7J6	BOVIN	CALR protein OS=Bos taurus OX=9913 GN=CALR PE=2 SV=1	SDS & UREA	HEQNIDCGGGYVK/KVHVIFNYK
tr|A5PJT7|A5PJT7_BOVIN	A5PJT7	BOVIN	ECM1 protein OS=Bos taurus OX=9913 GN=ECM1 PE=2 SV=1	SDS	LSPGDEQINCFNTK/QGETLNLLETGYSR/
tr|A6H6Y0|A6H6Y0_BOVIN	A6H6Y0	BOVIN	HNRNPD protein OS=Bos taurus OX=9913 GN=HNRNPD PE=1 SV=1	SDS	FGEVVDCTLK/GFGFVLFK
tr|A6QPZ0|A6QPZ0_BOVIN	A6QPZ0	BOVIN	CSTB protein OS=Bos taurus OX=9913 GN=CSTB PE=2 SV=1	SDS & UREA	VQVDEDDFVHIR
tr|A7Z066|A7Z066_BOVIN	A7Z066	BOVIN	Calnexin OS=Bos taurus OX=9913 GN=CANX PE=1 SV=1	SDS	GTLSGWILSR
tr|B0JYM5|B0JYM5_BOVIN	B0JYM5	BOVIN	Tyrosine 3-monooxygenase/tryptophan 5-monooxygenase activation protein, theta polypeptide OS=Bos taurus OX=9913 GN=YWHAQ PE=2 SV=1	SDS	SICTTVLELLDK/DSTLIMQLLR/
tr|B0JYN1|B0JYN1_BOVIN	B0JYN1	BOVIN	Cathepsin L2 OS=Bos taurus OX=9913 GN=CTSL2 PE=2 SV=1	SDS & UREA	LFHEPLLVDVPK/LVSLSEQNLVDCSR
tr|E1BCN3|E1BCN3_BOVIN	E1BCN3	BOVIN	Peptidyl arginine deiminase 4 OS=Bos taurus OX=9913 GN=PADI4 PE=4 SV=2	SDS	SLLEPLGLHCTFLDDYYAYHVR
tr|E1BEZ4|E1BEZ4_BOVIN	E1BEZ4	BOVIN	Tripartite motif containing 29 OS=Bos taurus OX=9913 GN=TRIM29 PE=4 SV=2	SDS & UREA	SPYAGLQLGAAK/RPIIQFVESVDDK
tr|E1BKX7|E1BKX7_BOVIN	E1BKX7	BOVIN	Filamin B OS=Bos taurus OX=9913 GN=FLNB PE=1 SV=2	SDS	VLFASQEIPTSPFR
tr|F1MCK2|F1MCK2_BOVIN	F1MCK2	BOVIN	AHNAK nucleoprotein OS=Bos taurus OX=9913 GN=AHNAK PE=1 SV=2	SDS & UREA	GEGPEVDVNLPK/VDVDVPDVDVK/
tr|F1ME65|F1ME65_BOVIN	F1ME65	BOVIN	Cytoskeleton associated protein 4 OS=Bos taurus OX=9913 GN=CKAP4 PE=1 SV=1	SDS	LQSVEDGVQAAR
tr|F1MEZ5|F1MEZ5_BOVIN	F1MEZ5	BOVIN	Uncharacterized protein OS=Bos taurus OX=9913 GN=GZMB PE=1 SV=1	SDS	TQQVIPVR
tr|F1MHQ4|F1MHQ4_BOVIN	F1MHQ4	BOVIN	Fatty acid-binding protein, adipocyte OS=Bos taurus OX=9913 GN=FABP4 PE=3 SV=2	SDS	LGQEFDEITPDDR/SIVNLDEGALVQVQNWDGK/EVGVGFATR
tr|F1MN49|F1MN49_BOVIN	F1MN49	BOVIN	Eukaryotic translation initiation factor 5A OS=Bos taurus OX=9913 GN=EIF5A2 PE=3 SV=2	SDS	VHLVGIDIFTGK
tr|F1MPK1|F1MPK1_BOVIN	F1MPK1	BOVIN	Uncharacterized protein OS=Bos taurus OX=9913 GN=KRT20 PE=3 SV=2	SDS	IRLEQEIATYR
tr|F1MJB5|F1MJB5_BOVIN	F1MJB5	BOVIN	Uncharacterized protein OS=Bos taurus OX=9913 PE=1 SV=2	SDS & UREA	ESSVSQASDSEGYSGDVGR
tr|F1MPU0|F1MPU0_BOVIN	F1MPU0	BOVIN	Clathrin heavy chain OS=Bos taurus OX=9913 GN=CLTC PE=3 SV=2	SDS	ALEHFTDLYDIK/NNLAGAEELFAR/LLLPWLEAR
tr|F1N169|F1N169_BOVIN	F1N169	BOVIN	Filamin A OS=Bos taurus OX=9913 GN=FLNA PE=1 SV=2	SDS & UREA	GTVEPQLEAR/IVGPSGAAVPCK/SPFSVGVSPSLDLSK/VPVHDVTDASK/YGGQPVPNFPSK/EAGAGGLAIAVEGPSK
tr|F1MYG5|F1MYG5_BOVIN	F1MYG5	BOVIN	Lamin A/C OS=Bos taurus OX=9913 GN=LMNA PE=1 SV=1	SDS	EAALSTALSEK/IDSLSAQLSQLQK/ITESEEVVSR/LADALQELR/LKDLEALLNSK/LQEKEDLQELNDR/LQTLKEELDFQK/NSNLAGAAHEELQQSR/SGAQASSTPLSPTR/SVGGSGGGSFGDSLVTR/TLEGELHDLR/VAVEEVDEEGK
tr|F1N7T1|F1N7T1_BOVIN	F1N7T1	BOVIN	NADH-cytochrome b5 reductase OS=Bos taurus OX=9913 GN=CYB5R3 PE=3 SV=2	SDS
tr|J7K1V4|J7K1V4_BOBOX	J7K1V4	BOBOX	Lactoferrin OS=Bos indicus x Bos taurus OX=30522 PE=2 SV=1	SDS & UREA	ANEGLTWNSLK/APVDAFK/CGLVPVLAENRK/CLAEDVGDVAFVK/CLQDGAGDVAFVK/CSTSPLLEACAFLTR/DSALGFLR/ECHLAQVPSHAVVAR/EPYFGYSGAFK/ESPQTHYYAVAVVK/ETTVFENLPEK/FFSASCVPCIDR/GEADALNLDGGYIYTAGK/GSNFQLDQLQGR/KADAVTLDGGMVFEAGR/KGSNFQLDQLQGR/KPVTEAQSCHLAVAPNHAVVSR/LCALCAGDDQGLDK/LGGRPTYEEYLGTEYVTAIANLKK/LRPVAAEIYGTK/NLLFNDNTECLAK/PYLSWTESLEPLQGAVAK/QAYPNLCQLCK/QVLLHQQALFGK/SAGWIIPMGILR/SFQLFGSPPGQR/VDSALYLGSR/VVWCAVGPEE…
tr|F1N7Y8|F1N7Y8_BOVIN	F1N7Y8	BOVIN	Dermokine OS=Bos taurus OX=9913 GN=DMKN PE=4 SV=2	SDS & UREA	LGFINWDALNK
tr|F8UZU9|F8UZU9_BOVIN	F8UZU9	BOVIN	40S ribosomal protein SA OS=Bos taurus OX=9913 GN=RPSA PE=2 SV=1	SDS	FAAATGATPIAGR
tr|G3X701|G3X701_BOVIN	G3X701	BOVIN	Uncharacterized protein OS=Bos taurus OX=9913 GN=LOC100300091 PE=3 SV=1	SDS	FPSQCTFLNVVAER
tr|G8JKZ8|G8JKZ8_BOVIN	G8JKZ8	BOVIN	Thioredoxin OS=Bos taurus OX=9913 GN=TXN PE=4 SV=1	SDS	LEATINELI
tr|H2CNR1|H2CNR1_BOVIN	H2CNR1	BOVIN	Peptidoglycan-recognition protein OS=Bos taurus OX=9913 GN=PGLYRP1 PE=3 SV=1	SDS	QAQNVQHYHVR/AAQSLLACGAAR/DVQQTLSPGDELYK/GWCDVGYNFLIGEDGLVYEGR/QDCGSIVSR/YVVVSHTAGSVCNTPASCQR
tr|Q3ZBS5|Q3ZBS5_BOVIN	Q3ZBS5	BOVIN	Small proline-rich protein 3 OS=Bos taurus OX=9913 GN=SPRR3 PE=2 SV=1	SDS	VPEPCHPK
tr|Q58DR9|Q58DR9_BOVIN	Q58DR9	BOVIN	Malate dehydrogenase OS=Bos taurus OX=9913 GN=MDH2 PE=2 SV=1	SDS	IFGVTTLDIVR
tr|Q862S8|Q862S8_BOVIN	Q862S8	BOVIN	Similar to ribosomal protein S18 (Fragment) OS=Bos taurus OX=9913 PE=2 SV=1	SDS	YSQVLANGLDNK
sp|Q58DT1|RL7_BOVIN	Q58DT1	BOVIN	60S ribosomal protein L7 OS=Bos taurus OX=9913 GN=RPL7 PE=2 SV=1	UREA	TTHFVEGGDAGNR/SVNELIYK
sp|Q2HJ60|ROA2_BOVIN	Q2HJ60	BOVIN	Heterogeneous nuclear ribonucleoproteins A2/B1 OS=Bos taurus OX=9913 GN=HNRNPA2B1 PE=2 SV=1	SDS & UREA	LFIGGLSFETTEESLR/IDTIEIITDR
sp|P02453|CO1A1_BOVIN	P02453	BOVIN	Collagen alpha-1(I) chain OS=Bos taurus OX=9913 GN=COL1A1 PE=1 SV=3	SDS & UREA	DGEAGAQGPPGPAGPAGER/GANGAPGIAGAPGFPGAR/GAPGADGPAGAPGTPGPQGIAGQR/GDRGETGPAGPPGAPGAPGAPGPVGPAGK/GEPGPAGLPGPPGER/GEPGPPGPAGAAGPAGNPGADGQPGAK/GEPGPPGPAGFAGPPGADGQPGAK/GEPGPTGIQGPPGPAGEEGKR/GETGPAGPAGPIGPVGAR/GETGPAGPPGAPGAPGAPGPVGPAGK/GETGPAGRPGEVGPPGPPGPAGEK/GFPGADGVAGPK/GFSGLQGPPGPPGSPGEQGPSGASGPAGPR/GLTGPIGPPGPAGAPGDKGEAGPSGPAGPTGAR/GLTGSPGSPGPDGK/GPSGPQGPSGPPGPK/GSAGPPGATGFPGAAGR/GSPGEAGRPGEAGLPG…
tr|F1MFE1|F1MFE1_BOVIN	F1MFE1	BOVIN	StAR related lipid transfer domain containing 7 OS=Bos taurus OX=9913 GN=STARD7 PE=4 SV=1	UREA	VFGTYTDVTPRQFFNVQLDTEYR
sp|P04258|CO3A1_BOVIN	P04258	BOVIN	Collagen alpha-1(III) chain OS=Bos taurus OX=9913 GN=COL3A1 PE=1 SV=1	UREA	DGASGHPGPIGPPGPR/GDKGEPGSSGVDGAPGK/GEAGSPGIAGPK/GEGGPPGAAGPAGGSGPAGPPGPQGVK/GETGPAGPSGAPGPAGSR/GEVGPAGSPGSSGAPGQR/GGPGGPGPQGPAGK/GPAGANGLPGEK/GPPGAGGPPGPR/GPPGPPGTNGVPGQR/GPTGPIGPPGPAGQPGDK/GPVGPSGPPGK/GSPGGPGAAGFPGGR/QGAVGSPGPAGPR/GESGAPGVPGIAGPR/GLAGPPGMPGAR/GAPGPQGPPGAPGPLGIAGLTGAR/GEAGAPGIPGGK/GPPGPQGLPGLAGTAGEPGR
sp|A6H769|RS7_BOVIN	A6H769	BOVIN	40S ribosomal protein S7 OS=Bos taurus OX=9913 GN=RPS7 PE=2 SV=1	UREA	TLTAVHDAILEDLVFPSEIVGK
tr|Q08E14|Q08E14_BOVIN	Q08E14	BOVIN	Collagen, type III, alpha 1 OS=Bos taurus OX=9913 GN=COL3A1 PE=2 SV=1	SDS	GDKGEPGSSGVDGAPGK/GEAGSPGIAGPK/GEGGPPGAAGPAGGSGPAGPPGPQGVK/GEVGPAGSPGSSGAPGQR/GGPGGPGPQGPAGK/GPAGANGLPGEK/GPPGAGGPPGPR/GPVGPSGPPGK/GSPGGPGAAGFPGGR/SGDRGETGPAGPSGAPGPAGSR/DGASGHPGPIGPPGPR/GAPGPQGPPGAPGPLGIAGLTGAR
sp|P00735|THRB_BOVIN	P00735	BOVIN	Prothrombin OS=Bos taurus OX=9913 GN=F2 PE=1 SV=2	SDS & UREA	LGEDPDPDAAIEGR
sp|P06868|PLMN_BOVIN	P06868	BOVIN	Plasminogen OS=Bos taurus OX=9913 GN=PLG PE=1 SV=2	UREA	APWCYTTNSEVR/EQSVQEIPVSR/FPLAGLEENYCR/NYGGTVAVTESGHTCQR/SIFTPETNPQSGLER/SPWCYTTDPR/TPENYPNAGLTMNYCR/YDYCDIPECEDK/TPENFPCK/PWCFTTDPQK/PSQADIALLK
sp|Q56JX8|RS13_BOVIN	Q56JX8	BOVIN	40S ribosomal protein S13 OS=Bos taurus OX=9913 GN=RPS13 PE=2 SV=3	SDS & UREA	GLAPDLPEDLYHLIK
tr|A4FV69|A4FV69_BOVIN	A4FV69	BOVIN	SERPINB5 protein OS=Bos taurus OX=9913 GN=SERPINB5 PE=1 SV=1	SDS & UREA	LANSAFAVDLYK/SLNLSTEFISSTK/GDTADEIGQVLHFENVK
tr|G8JKY0|G8JKY0_BOVIN	G8JKY0	BOVIN	40S ribosomal protein S8 OS=Bos taurus OX=9913 GN=RPS8 PE=3 SV=1	UREA	LTPEEEEILNK
tr|F1MFW9|F1MFW9_BOVIN	F1MFW9	BOVIN	Keratin 24 OS=Bos taurus OX=9913 GN=KRT24 PE=3 SV=2	SDS & UREA	VLDDLTMTRSDLEMQIESLTEELAYLKK/SDLEMQIESLTEELAYLKK
tr|G3N3D3|G3N3D3_BOVIN	G3N3D3	BOVIN	Chromosome 1 open reading frame 68 OS=Bos taurus OX=9913 GN=C1orf68 PE=4 SV=1	UREA	TFGVSPLR
tr|A0A140T8A9|A0A140T8A9_BOVIN	A0A140T8A9	BOVIN	Kappa-casein OS=Bos taurus OX=9913 GN=CSN3 PE=3 SV=1	UREA	SPAQILQWQVLSNTVPAK/YPSYGLNYYQQKPVALINNQFLPYPYYAKPAAVR/QEQNQEQPIRCEKDER

## Sheet: TICK
Peak Name	Uniprot	Specie	Group	Identification peptide sequences
tr|A0A034WTW4|A0A034WTW4_RHIMP	A0A034WTW4	RHIMP	TIL domain-containing protein 2 OS=Rhipicephalus microplus OX=6941 PE=4 SV=1	NQENLCVPLNECPGHH/LCVPLNECPGHH
tr|A0A224YT60|A0A224YT60_9ACAR	A0A224YT60	9ACAR	Fatty acid synthase OS=Rhipicephalus zambeziensis OX=60191 PE=4 SV=1	ADLTKPYGK/CSAEYHVNNLLSPVLFR/CVELGNLPK/DFLNTVLFEEDPLR/DLSHFDAQFFGVHPK/EAPEQVLNR/EGIASGAVRPLDAIK/EPPGTPAETVAYELEAEDIYK/EYVEVCCGVAR/FDAQFFGVHPK/FHGDVVLIK/GDLSSLQWYESPLR/GFAVVPVDGSGK/GVDLVLNSLAEEK/GYEYTGAFQGIIK/IDGYALVGCCR/LPPDALPGNLATSDCVLGLEFSGR/NEGITFPSGK/NGLPEADLIVLR/NKQDLVQSIAHILGVK/QANGSAASLVATVQSALAAHKEDLER/QDLVQSIAHILGVK/QEAATDILLK/SETVGVFFLQR/SNNVSTLLLLR/SPESLAEELFSQCK/TVTPYAFLNVQTR/VADFSPSN…
tr|A0A0M3TC17|A0A0M3TC17_HAEFA	A0A0M3TC17	HAEFA	AV422 OS=Haemaphysalis flava OX=181088 GN=AV422 PE=4 SV=1	CNTLLPPPGTKPSGKPTSVLSR/CGEQAIEFGEILVK/CLTDIQAGLEKISTVAFNDR/AVSSKCGEQAIEFGEILVK/CATPLQR/ELDLCAATLLLFNQNPSGVATTDAEVDKQCGFLK/ELIGFVAEGSQELFK/FNQNPSGVATTDAEVDK/HAPCLGQTLPDQKK
tr|A0A131XFQ4|A0A131XFQ4_9ACAR	A0A131XFQ4	9ACAR	Putative polyprenyl synthetase OS=Hyalomma excavatum OX=257692 PE=2 SV=1	GAPGGTDEAAVK/DALEYNLPGGK/SLPCYLPLLELFHEGDLR/TAFYSFALPIR/VASANDLLVR
tr|A0A023GMF0|A0A023GMF0_9ACAR	A0A023GMF0	9ACAR	Putative animal-type fatty acid synthase (Fragment) OS=Amblyomma triste OX=251400 PE=2 SV=1	GAMAAVGLTWEEAK/ENGFVLLAQR/AFLNVQTR/AQISDVMNGFR/CLLQAILR/CSAEYHVNNLLSPVLFR/CVELGNLPK/DFLNTVLFEEDPLR/EAPEQVLNR/
tr|A0A1E1X5P2|A0A1E1X5P2_9ACAR	A0A1E1X5P2	9ACAR	Putative polyprenyl synthetase (Fragment) OS=Amblyomma aureolatum OX=187763 PE=2 SV=1	ELDLPGHYTAYR
tr|Q9GYX7|Q9GYX7_RHIMP	Q9GYX7	RHIMP	Heme-binding aspartic proteinase (Fragment) OS=Rhipicephalus microplus OX=6941 PE=2 SV=1	GITSIDNVGVGPATVTQYK/IPLTTGGEQCFTR/QPSEQNGGEIYFGGINAQR/SFPLQGEAYTIR/LCVGGCPTVVDSGTSFLSGPSADVETLNR
tr|L7M1R0|L7M1R0_9ACAR	L7M1R0	9ACAR	Putative plasma membrane glycoprotein cd36 OS=Rhipicephalus pulchellus OX=72859 PE=2 SV=1	NVQDTIFPVVWIEER
tr|A0A034WU73|A0A034WU73_RHIMP	A0A034WU73	RHIMP	Glycine-rich protein 4 (Fragment) OS=Rhipicephalus microplus OX=6941 PE=4 SV=1	SFGLSESSGFNR
tr|L7M1Y0|L7M1Y0_9ACAR	L7M1Y0	9ACAR	Putative neverland OS=Rhipicephalus pulchellus OX=72859 PE=2 SV=1	RSPAEEVDER/SPAEEVDER/RLDVFGEDLVAFR
tr|A0A131YUA2|A0A131YUA2_RHIAP	A0A131YUA2	RHIAP	Basic tail secreted protein OS=Rhipicephalus appendiculatus OX=34631 PE=4 SV=1	TDAILGWVEETGR
tr|A0A034WZ15|A0A034WZ15_RHIMP	A0A034WZ15	RHIMP	Cystatin OS=Rhipicephalus microplus OX=6941 PE=3 SV=1	HNFADEAIFEELAHYAVSQQVDGR/NPVGLVGGWQK
tr|A0A023GFJ4|A0A023GFJ4_9ACAR	A0A023GFJ4	9ACAR	Putative acyl-coa synthetase (Fragment) OS=Amblyomma triste OX=251400 PE=2 SV=1	LGAVHTVVFAGYSAESLAQR/LILLKPIADEAISLCR
tr|A0A034WTW9|A0A034WTW9_RHIMP	A0A034WTW9	RHIMP	Secreted protein 14 OS=Rhipicephalus microplus OX=6941 PE=4 SV=1	ICELDEPGTFFFGGK
tr|A1Y1T6|A1Y1T6_RHIMP	A1Y1T6	RHIMP	Neutrophil elastase inhibitor OS=Rhipicephalus microplus OX=6941 PE=2 SV=1	AALTQCRPSN/ICELSSDTHQEHANTFLPDDVK/LNCEDLDCVFTK/RHELVNCVK/GTQFSLCQAPSER
tr|A0A131YKH1|A0A131YKH1_RHIAP	A0A131YKH1	RHIAP	Acyl coa synthetase OS=Rhipicephalus appendiculatus OX=34631 PE=4 SV=1	QYGELYFR/AFVVLR
tr|C9E2Y7|C9E2Y7_RHIMP	C9E2Y7	RHIMP	Serine proteinase inhibitor OS=Rhipicephalus microplus OX=6941 GN=SI-7 PE=2 SV=1	NQEHLCVPLNECPGHH
tr|A0A034WXB2|A0A034WXB2_RHIMP	A0A034WXB2	RHIMP	Cysteine-rich protein 2 OS=Rhipicephalus microplus OX=6941 PE=4 SV=1	LKDCPSSPYECLVLEQQNTR/NGPQCGPNQVCGYQR/ACASATSVLTH/
tr|B7Q6M7|B7Q6M7_IXOSC	B7Q6M7	IXOSC	Salivary sulfotransferase, putative OS=Ixodes scapularis OX=6945 GN=8036672 PE=4 SV=1	LAYFLGEK
tr|I3VGB9|I3VGB9_RHIMP	I3VGB9	RHIMP	Vitellin-degrading cysteine endopeptidase OS=Rhipicephalus microplus OX=6941 GN=VTDCE PE=2 SV=1	ICDEGDVTTALNK/NGLDHLLHVYQCQSDTCVFNK/VDDPDICAFDDVK/
tr|A0A131YY89|A0A131YY89_RHIAP	A0A131YY89	RHIAP	Stearoyl-CoA desaturase (Delta-9 desaturase) OS=Rhipicephalus appendiculatus OX=34631 PE=3 SV=1	AVDCSDLLKDPVIR
tr|V5HSI0|V5HSI0_IXORI	V5HSI0	IXORI	Putative farnesoic acid o-methyltransferase (Fragment) OS=Ixodes ricinus OX=34613 PE=2 SV=1	TFHEGTLTIGK
tr|A0A224YPX8|A0A224YPX8_9ACAR	A0A224YPX8	9ACAR	17beta-estradiol 17-dehydrogenase / 3alpha(17beta)-hydroxysteroid dehydrogenase OS=Rhipicephalus zambeziensis OX=60191 PE=4 SV=1	LALVTGGGSGIGR
tr|A0A131YJZ9|A0A131YJZ9_RHIAP	A0A131YJZ9	RHIAP	Sulfotransferase OS=Rhipicephalus appendiculatus OX=34631 PE=4 SV=1	IRNDDVFIVTYPK
tr|L7MF18|L7MF18_9ACAR	L7MF18	9ACAR	Putative f-actin capping protein beta subunit (Fragment) OS=Rhipicephalus pulchellus OX=72859 PE=2 SV=1	SPWSNNYEPPLEDGALPSER/TTLNEIYFGK/
tr|L7LZQ1|L7LZQ1_9ACAR	L7LZQ1	9ACAR	Putative polyprenyl synthetase OS=Rhipicephalus pulchellus OX=72859 PE=2 SV=1	AINDALFFDK/DALEYNLPGGK/DDYIDCFGSVEEIGK/SLHEQAQEAALALGR/SLPCYLPLLELFHEGDLR/TAFYSFALPIR/VASANDLIVR/VGTDIVDGK
tr|A0A131YYV3|A0A131YYV3_RHIAP	A0A131YYV3	RHIAP	Phosphatidylinositol transfer protein sec14 OS=Rhipicephalus appendiculatus OX=34631 PE=4 SV=1	VNFGGVFEEGK
tr|A0A224Z0T8|A0A224Z0T8_9ACAR	A0A224Z0T8	9ACAR	3-hydroxy-3-methylglutaryl coenzyme A synthase OS=Rhipicephalus zambeziensis OX=60191 PE=3 SV=1	LEVGTETLVDK/VAPEEFALIMK/FSQQMFEDK/YASLAGFSSVHLEDSVFDR/LVLNDFLR/SLCVTNNLGPDSALHELHASLVDLR/EEHHDRPVTLDDLDAMLFHAPYGK
tr|A0A131YJZ7|A0A131YJZ7_RHIAP	A0A131YJZ7	RHIAP	Farnesyl diphosphate synthase OS=Rhipicephalus appendiculatus OX=34631 PE=3 SV=1	DALEYNLPGGK/DDYIDCFGSVEEIGK/LLAVVQTYELLADEAAPR/SLPCYLPLIELFHEGDLR/TAFYSFALPIR/VASANDLIVR/VGTDIVDGK
tr|A0A023G1Y5|A0A023G1Y5_9ACAR	A0A023G1Y5	9ACAR	Putative secreted mucin (Fragment) OS=Amblyomma parvum OX=251391 PE=2 SV=1	VVQPAVTVTQQQPAITLTQQR/VVQPAVTVTQQQPAVTVTQTQQR/VVQPAVTVTQQR/
tr|B7PG50|B7PG50_IXOSC	B7PG50	IXOSC	Dehydrogenase, putative OS=Ixodes scapularis OX=6945 GN=8052856 PE=4 SV=1	AVLITGCDTGFGNLLAR
tr|A0A023FZX4|A0A023FZX4_9ACAR	A0A023FZX4	9ACAR	ATP synthase subunit alpha (Fragment) OS=Amblyomma parvum OX=251391 PE=2 SV=1	VLGQATTANLEETGR/APGIIPR/AVDSLVPIGR/DNGMHGLIIYDDLSK/EAYPGDVFYLHSR/EVAAFAQFGSDLDAATQQLLNR/GIRPAINVGLSVSR/GMALNLEPDNVGIVVFGNDK/LYCIYVAIGQK/QMSLLLR/STVAQIVK/TAIAIDAIINQK/TGAIVDVPVGPELLGR
tr|L7LXX4|L7LXX4_9ACAR	L7LXX4	9ACAR	Putative translocon-associated protein OS=Rhipicephalus pulchellus OX=72859 PE=2 SV=1	LTKEEELLLQDFSR
tr|A0A224YJZ1|A0A224YJZ1_9ACAR	A0A224YJZ1	9ACAR	CMRF35-like molecule 9 OS=Rhipicephalus zambeziensis OX=60191 PE=4 SV=1	QHFLDTWNEEDDVYYDEDVKK/VFLFFLEK/PYMLENDVFGEEK/
tr|A0A131YPZ7|A0A131YPZ7_RHIAP	A0A131YPZ7	RHIAP	Glutathione S-transferase OS=Rhipicephalus appendiculatus OX=34631 PE=4 SV=1	VVLAYWAGIR/PGCLQEYANLK
tr|A0A131YIG4|A0A131YIG4_RHIAP	A0A131YIG4	RHIAP	All-trans-retinol dehydrogenase (NAD+) OS=Rhipicephalus appendiculatus OX=34631 PE=3 SV=1	LVLWDIDR/SVSGETVLVTGAGSGIGR/TFQINTLSHYWVVK/TILPVSAIVALSR/VDIVVNNAGVVTGK/VFYTLVALK/
tr|A0A224YW54|A0A224YW54_9ACAR	A0A224YW54	9ACAR	Polymerase delta interacting protein 3 OS=Rhipicephalus zambeziensis OX=60191 PE=4 SV=1	ASLLEEEDDDLER
tr|Q17174|Q17174_RHIMP	Q17174	RHIMP	GP80 (Fragment) OS=Rhipicephalus microplus OX=6941 PE=2 SV=1	DPVTEWVTTFK/NIESTYEGGAK/VLPYEKDPVTEWVTTFK/AVLLALSHVVEYFPK/DKHPANHVLASR/
tr|V9VLN0|V9VLN0_RHIMP	V9VLN0	RHIMP	Serine protease inhibitor 12 RmS12 OS=Rhipicephalus microplus OX=6941 GN=RmS-12 PE=2 SV=1	ALHLPEELIEEVR/DNVLSAPFAIALALAATHAGSGK/GTLEALGIQDLFTDR/KLTPALLENLLK/LADCGPDFR/SLGEDHDVEIYLPK
tr|A0A1E1XEF2|A0A1E1XEF2_9ACAR	A0A1E1XEF2	9ACAR	Fatty acyl-CoA reductase (Fragment) OS=Amblyomma aureolatum OX=187763 PE=2 SV=1	NVLLTGSTGFLGK
tr|L7M856|L7M856_9ACAR	L7M856	9ACAR	Putative eukaryotic translation initiation factor 4h OS=Rhipicephalus pulchellus OX=72859 PE=2 SV=1	APVNDLADTSNR
tr|Q7Z021|Q7Z021_RHIMP	Q7Z021	RHIMP	Serpin OS=Rhipicephalus microplus OX=6941 PE=2 SV=1	AHNQFAVNLLK/DVILQLPK/NGLSLAALEDVGSR/SANFVEDGPR/VAAEVNAWVR/VEPLHASALEIPYEGDR/EIFDADLR/FPISDSYK
tr|A0A131XL38|A0A131XL38_9ACAR	A0A131XL38	9ACAR	Putative na+/h+ exchange regulatory cofactor nhe-rf1 (Fragment) OS=Hyalomma excavatum OX=257692 PE=2 SV=1	AYDVQINNSEVR/LLEVNGLSVEGESHR/QGHFIGQVDPGSPAELGGLR/QKPSSQSESVVR
tr|A0A131Z614|A0A131Z614_RHIAP	A0A131Z614	RHIAP	ATP synthase subunit alpha OS=Rhipicephalus appendiculatus OX=34631 PE=3 SV=1	DLLATIATEGK/TAIAIDAIINQK/DNGMHGLIIYDDLSK/AGPGAAEVSSILEER/QGQYNPMAIEEQVAVIYTGVR/APGIIPR/AQFGSDLDAATQQLLNR/AVDSLVPIGR
tr|L7MM27|L7MM27_9ACAR	L7MM27	9ACAR	Putative peroxisomal 3-ketoacyl-coa-thiolase (Fragment) OS=Rhipicephalus pulchellus OX=72859 PE=2 SV=1	DEHTLEEILESPVVFGPLTK/HSVHNPNSQFR/LQCCPTSDGAAAAILVSEAVVR/YVVNPSGGLISK/
tr|L7MGR4|L7MGR4_9ACAR	L7MGR4	9ACAR	Putative nucleolar gtpase/atpase (Fragment) OS=Rhipicephalus pulchellus OX=72859 PE=2 SV=1	GLLGQLQAEGFIK
tr|Q56CZ1|Q56CZ1_RHIMP	Q56CZ1	RHIMP	Yolk cathepsin (Fragment) OS=Rhipicephalus microplus OX=6941 GN=BYC PE=2 SV=1	PVSTLPYIYGPQSQIDSINK/QLAFAYTRPIVY/TGIFLWDK/SHYEGELTYTQSATDEWLIR/IYGPQSQIDSINK/
tr|Q9U6M8|Q9U6M8_RHIMP	Q9U6M8	RHIMP	Carboxylic ester hydrolase OS=Rhipicephalus microplus OX=6941 GN=EST9 PE=2 SV=1	EDIPDIEDKYADDAPQGDGNALR/GGSIDLSSNAEEIVDCFR/LELLPDDLDGSNPEK/LFNCPLQFFAEK/MPLVAMNR/NIEHFGGDPDR/QYLDYLSDR/RQYLDYLSDR/VANIVGCSK/VFAYVFGHK/VTLFGESAGAMSAHAHVLSPMSEGLFK/VVHVLDNEPVEEYVGIPYAEPPLDK/WQDTLDATSTR/TALSSWVK/MLGSFSENGRPELPSK/KIPFAPIYHDAFLPK
tr|V9VMN6|V9VMN6_RHIMP	V9VMN6	RHIMP	Serine protease inhibitor 13 RmS13 OS=Rhipicephalus microplus OX=6941 GN=RmS-13 PE=2 SV=1	QSPLSSVVQGLTAAK/VPFTDAADFK
sp|Q86LE5|MPSIN_RHIMP	Q86LE5	RHIMP	Antimicrobial peptide microplusin OS=Rhipicephalus microplus OX=6941 PE=1 SV=1	GDDALVTELECIR/EIHDAATACDPEAHHEHDH
tr|A0A224Z190|A0A224Z190_9ACAR	A0A224Z190	9ACAR	Phosphatidylinositol transfer protein sec14 OS=Rhipicephalus zambeziensis OX=60191 PE=4 SV=1	ALVGLYENNYPETLK/GGGALAVDPEAVSCFLER
tr|A0A224YQW1|A0A224YQW1_9ACAR	A0A224YQW1	9ACAR	Serine protease inhibitor OS=Rhipicephalus zambeziensis OX=60191 PE=3 SV=1	SVFGHTDVGLTDR/TINKPFLNLGTTEVSK/AHNQFAVNLLK/DVILQLPK/NGLSLAALEDVGSR/VAAEVNAWVR/VEPLHASALEIPYEGDR/
tr|L7M2U5|L7M2U5_9ACAR	L7M2U5	9ACAR	Putative cytochrome b5 OS=Rhipicephalus pulchellus OX=72859 PE=2 SV=1	FMEEHPGGEEVLLEQAGK/HATEAFEDVGHSTDAR/IGDLCEEDQK/LFLSYGAHQ/YSAWLLIHNAVYDVTK/
tr|A0A224YGH0|A0A224YGH0_9ACAR	A0A224YGH0	9ACAR	ABC transporter OS=Rhipicephalus zambeziensis OX=60191 PE=4 SV=1	SSLVLALLR
tr|A0A224YYI6|A0A224YYI6_9ACAR	A0A224YYI6	9ACAR	RNA-binding protein 4 OS=Rhipicephalus zambeziensis OX=60191 PE=4 SV=1	LGYGSGGPDR/LYVGSLPEGCDTASLEALFAK/AAPPPPPSAAR/VEECDIVK/
tr|A0A224YUT3|A0A224YUT3_9ACAR	A0A224YUT3	9ACAR	Nocturnin OS=Rhipicephalus zambeziensis OX=60191 PE=4 SV=1	YQEQPGPETVR
tr|A0A1E1XRH1|A0A1E1XRH1_9ACAR	A0A1E1XRH1	9ACAR	Putative rna-binding protein OS=Amblyomma sculptum OX=1581419 PE=2 SV=1	ENQQDFEER
tr|L7M374|L7M374_9ACAR	L7M374	9ACAR	Putative chromatin silencing at telomere OS=Rhipicephalus pulchellus OX=72859 PE=2 SV=1	ETAFRPFGELLHSFK
tr|L7MF74|L7MF74_9ACAR	L7MF74	9ACAR	Uncharacterized protein (Fragment) OS=Rhipicephalus pulchellus OX=72859 PE=2 SV=1	FSALADAPSFDSR/IEEATSEEEK/ELQALYALQALVNR/FQSLVEQVR/GAPSPTIIEWIESNLGDAQTK/KPFGLPNLDVIK/LINSNDEDSLECLCK/SAAEIADEEAASAEELYR/TAGLQWSHFLKPGEDAEAFAK/VFSLDVFTK
tr|L7MFC2|L7MFC2_9ACAR	L7MFC2	9ACAR	Putative alpha-d-galactosidase melibiase (Fragment) OS=Rhipicephalus pulchellus OX=72859 PE=2 SV=1	AIIAVNQDPLGIMGR/FQCNIDCSR/VTDLFENR/LGIYGNVGTK/
tr|A0A131XQF8|A0A131XQF8_9ACAR	A0A131XQF8	9ACAR	Putative antigen 5/scp domain-containing protein (Fragment) OS=Hyalomma excavatum OX=257692 PE=2 SV=1	ALTWDDELATVAQR
tr|A0A0B4PM35|A0A0B4PM35_RHIMP	A0A0B4PM35	RHIMP	UBX domain-containing protein 4 OS=Rhipicephalus microplus OX=6941 PE=2 SV=1	IQAQIAQDR
tr|A0A224Z915|A0A224Z915_9ACAR	A0A224Z915	9ACAR	Solute carrier family 27 (Fatty acid transporter) member 1/4 OS=Rhipicephalus zambeziensis OX=60191 PE=4 SV=1	ELYGSTEGNAHVLNIDNK/LVYIYTSGTTGLPK/NGLCIPCEPDEVGELVGR/NSSSVPADIDYK/VDEATGEPLR/VGIVAALVNTNLK/WKGENVSTSEVEGVVAR/YDCTVTQYIGEICR/
tr|A0A1E1X8H1|A0A1E1X8H1_9ACAR	A0A1E1X8H1	9ACAR	Putative glutathione s-transferase (Fragment) OS=Amblyomma aureolatum OX=187763 PE=2 SV=1	HGLAVPDSKPVEAAR
tr|A0A034WTU8|A0A034WTU8_RHIMP	A0A034WTU8	RHIMP	Lipocalin 25 OS=Rhipicephalus microplus OX=6941 PE=4 SV=1	CCHFIYDLLCGPK/NYKDDPYFGSAGQCIK/VEASLLSSPGYTVK/
tr|L7MM52|L7MM52_9ACAR	L7MM52	9ACAR	Putative emp24/gp25l/p24 family of membrane trafficking (Fragment) OS=Rhipicephalus pulchellus OX=72859 PE=2 SV=1	GPNDETLYQGVK/QCFHEDIEANK/TTGTYTACFSNEFSTFSHK/VELTFELPDNSK
tr|A0A034WXI1|A0A034WXI1_RHIMP	A0A034WXI1	RHIMP	Alpha2 macroglobulin 1 (Fragment) OS=Rhipicephalus microplus OX=6941 PE=4 SV=1	SSDGSYASFGSNEYPR/SSGLTSWTGDGLASGSADTAGYAVLTSK/ANTALQTLLGEADK/IQQASQAQYSFR/NLGEALPIVR/
tr|A0A131YZT7|A0A131YZT7_RHIAP	A0A131YZT7	RHIAP	Acyl coa esterase OS=Rhipicephalus appendiculatus OX=34631 PE=4 SV=1	IVSVEGAGHWVHR/LSPDLSFDEAYR/SLLLANLWR/
tr|A0A224YXL7|A0A224YXL7_9ACAR	A0A224YXL7	9ACAR	Dolichyl-phosphate beta-glucosyltransferase OS=Rhipicephalus zambeziensis OX=60191 PE=4 SV=1	QSTNVVVVGSR
tr|A0A224YSS3|A0A224YSS3_9ACAR	A0A224YSS3	9ACAR	Acyl coa binding domain containing protein OS=Rhipicephalus zambeziensis OX=60191 PE=4 SV=1	DGGAEGSAWPSR/LEVLETLLQHAK/
tr|A0A131Z1F4|A0A131Z1F4_RHIAP	A0A131Z1F4	RHIAP	3-hydroxyacyl-CoA dehydrogenase / 3a,7a,12a-trihydroxy-5b-cholest-24-enoyl-CoA hydratase OS=Rhipicephalus appendiculatus OX=34631 PE=4 SV=1	AFIGDDLITPEK/AVADYNSVEEGDK/FNLLWQEILK/FTGPVVPGQSIR/GASVVVNDLGGSR/GKPAAVWTLDLK/GSFLVTK/ITGNVLASQK/LALLGLSNTLAIEGK/LHPLFLSASK/LQELWEQDKEENPDDELAAIVQSAK/LTEDIFPPEVFEK/MLHGEQYLELLRPIAPSGVLK/SDAIFESLEK/TVFHWIILQDGKK/VDILINNAGILR/VVVVTGAGGGLGR/YNIACNTIVPLAGSR/VIMTASGAGIYGNFGQANYGSAK/DSAPPKPASAPAASSSVPLK
tr|A0A034WZ12|A0A034WZ12_RHIMP	A0A034WZ12	RHIMP	Secreted cement protein 1 OS=Rhipicephalus microplus OX=6941 PE=4 SV=1	GAVLGGGLGGCCPCTGGFGVGGVGLGGGLGGGLGGGSR/QGSGFNNQAGANK/SFGSSASEGFNR
tr|A0A131XN79|A0A131XN79_9ACAR	A0A131XN79	9ACAR	Putative glutathione s-transferase OS=Hyalomma excavatum OX=257692 PE=2 SV=1	APTYGYWDLR/FGAAPDYDREEWLK/MTQSMAIIR/FEELPNIR/FPNLPYYIDGDVK
tr|A0A1E1XES9|A0A1E1XES9_9ACAR	A0A1E1XES9	9ACAR	Putative ca2+-binding protein regucalcin/smp30 OS=Amblyomma aureolatum OX=187763 PE=2 SV=1	SILGEGPHWDER/EDGLLFQVTELGVK/TMFYNDSVPGK
tr|L7M4H7|L7M4H7_9ACAR	L7M4H7	9ACAR	Putative heat shock-related protein OS=Rhipicephalus pulchellus OX=72859 PE=2 SV=1	ALFPLLSR/CHLQPNGLLALEAPR/TQDNSVIIHGK/GLLALEAPR/DNSVIIHGK/QQGTSVACTPDK/RYVLPEDVDPETVK
tr|Q6B8H5|Q6B8H5_9ACAR	Q6B8H5	9ACAR	Isopentenyl-diphosphate delta-isomerase (Fragment) OS=Ixodes pacificus OX=29930 PE=2 SV=1	LVVENFLFK
tr|L7M0Q9|L7M0Q9_9ACAR	L7M0Q9	9ACAR	Putative 17 beta-hydroxysteroid dehydrogenase type 3 OS=Rhipicephalus pulchellus OX=72859 PE=2 SV=1	ATYMVPTATTYVR/AYCEELAAR/AYLDNLSQGLHAEYK/EALNTVGIEHATYGYGPHK/GLNIVLISR/KGIEDTFLGK/MGEWAVVTGASDGIGK/
tr|A0A131XQA4|A0A131XQA4_9ACAR	A0A131XQA4	9ACAR	Putative sulfotransferase OS=Hyalomma excavatum OX=257692 PE=2 SV=1	NHFSPEQNAR
tr|A0A131YZ03|A0A131YZ03_RHIAP	A0A131YZ03	RHIAP	Acetyl-CoA C-acetyltransferase OS=Rhipicephalus appendiculatus OX=34631 PE=3 SV=1	EIVPVTIQGK/GETPYGGVHLQDGIVFDGLTDAYDK/GKPDVVVAEDEEYKR/QAALGAGLSQSTPCTTVNK/SAFVSVPATK/SEDVQEVFMGNVVSAGAGQAPAR/FGTVPTVFLK/DGTITAANASTLNDGAAACVLMTR/SNGTTHSLNEVVIASFAR
tr|L7M062|L7M062_9ACAR	L7M062	9ACAR	Putative acyl-coa-binding protein OS=Rhipicephalus pulchellus OX=72859 PE=2 SV=1	ERPSDEELLELYALYK
tr|L7MH44|L7MH44_9ACAR	L7MH44	9ACAR	Acetyl-coenzyme A synthetase (Fragment) OS=Rhipicephalus pulchellus OX=72859 PE=2 SV=1	VTQFYTAPTAIR/TNISYNLLDR/EIVDHAVSK/
tr|A0A224YWU1|A0A224YWU1_9ACAR	A0A224YWU1	9ACAR	Protein ERP2 OS=Rhipicephalus zambeziensis OX=60191 PE=3 SV=1	AGGIECFHQPAK/KVHENLNQVTHYQDTK
tr|A0A131YL50|A0A131YL50_RHIAP	A0A131YL50	RHIAP	Retinal binding protein OS=Rhipicephalus appendiculatus OX=34631 PE=4 SV=1	DDYKPPEFVHR/SGHVGDLSPK
tr|L7M5V3|L7M5V3_9ACAR	L7M5V3	9ACAR	Putative glycine rich protein OS=Rhipicephalus pulchellus OX=72859 PE=2 SV=1	NVQGYSNQAGHR/NSQGFSESSSNR/
tr|A0A034WXT5|A0A034WXT5_RHIMP	A0A034WXT5	RHIMP	Large GYY protein 1 OS=Rhipicephalus microplus OX=6941 PE=4 SV=1	IGFGSGYGHLAGGNQYGFNR/YGSGSAGFNTGFNR
tr|A0A224Z4Z6|A0A224Z4Z6_9ACAR	A0A224Z4Z6	9ACAR	Na(+)/H(+) exchange regulatory cofactor NHE-RF1-like OS=Rhipicephalus zambeziensis OX=60191 PE=4 SV=1	IDEGSPAQLAGLR/LLVVDPLADAWYK/SAVALSPDAPAIR/
tr|A0A224Z9R0|A0A224Z9R0_9ACAR	A0A224Z9R0	9ACAR	Vitellogenin B OS=Rhipicephalus zambeziensis OX=60191 PE=4 SV=1	ANEPSGSLYFR/EEINQVGSFIWSHLK/FLYSDQLEER/KIEHLFLDALPLVGTEASLK/LADVDLQGVSVANR/NLQNTESPTK/SAILAVTSLAHVFCR/SIATEYVVMSR/SLVSGIYVPGK/SSHEDIRPEASGIFAR/SSQNIEWSELSEK/TALDANSIVSETDVFGTCETR/YNVGGTAEANVVYSPK/
tr|A0A131YUR4|A0A131YUR4_RHIAP	A0A131YUR4	RHIAP	Carboxylic ester hydrolase OS=Rhipicephalus appendiculatus OX=34631 PE=3 SV=1	LFPFVPTYHDQFLPK/QLLDYLSER
tr|A0A023FZW3|A0A023FZW3_9ACAR	A0A023FZW3	9ACAR	Uncharacterized protein (Fragment) OS=Amblyomma parvum OX=251391 PE=2 SV=1	DGAVSVEEAK
tr|A0A224YPR9|A0A224YPR9_9ACAR	A0A224YPR9	9ACAR	Catalase OS=Rhipicephalus zambeziensis OX=60191 PE=3 SV=1	ADEYASKDPDYSIR/ASIFSQIGK/EQDGCPNYFPNSFSGPLDNPK/ETHKPEPLTTSWGAPVGDK/FSTVGGESGSADTVRDPR/FYTDEGNWDLVGNNTPIFFIR/GAGAFGYFEVTHDITK/VWPHGEFPLIPVGK/WNSADEDNFSQPGNFWK/DLYNAIANK/GPVLLQDVVFLDEMAHFDR
tr|A0A131YCY6|A0A131YCY6_RHIAP	A0A131YCY6	RHIAP	Sulfotransferase OS=Rhipicephalus appendiculatus OX=34631 PE=4 SV=1	YYTSSNCEDVSFDK
tr|L7M3J7|L7M3J7_9ACAR	L7M3J7	9ACAR	H/ACA ribonucleoprotein complex subunit OS=Rhipicephalus pulchellus OX=72859 PE=2 SV=1	VPFFNAPLYLENK
tr|L7ME84|L7ME84_9ACAR	L7ME84	9ACAR	Putative nucleoside diphosphate-sugar hydrolase of the mutt nudix family (Fragment) OS=Rhipicephalus pulchellus OX=72859 PE=2 SV=1	FTHVSSEVIAR
tr|A0A224YD90|A0A224YD90_9ACAR	A0A224YD90	9ACAR	Niemann-Pick C2 protein OS=Rhipicephalus zambeziensis OX=60191 PE=4 SV=1	NSGLTCPLEVGK/TIFCFLVPVK
tr|G3MPQ5|G3MPQ5_9ACAR	G3MPQ5	9ACAR	Isocitrate dehydrogenase [NADP] OS=Amblyomma maculatum OX=34609 PE=2 SV=1	ATDFVVPGPGTLEIK/DRTDDQVTVDCAHAIQK/GQETSTNPIASIFAWTR/LVTGWTKPIVIGR/SDYLNTFEFLDK/SEGGFVWACK
tr|A0A131YL25|A0A131YL25_RHIAP	A0A131YL25	RHIAP	Methylenetetrahydrofolate dehydrogenase (NADP+) / methenyltetrahydrofolate cyclohydrolase OS=Rhipicephalus appendiculatus OX=34631 PE=3 SV=1	DFVLPVR
tr|L7M742|L7M742_9ACAR	L7M742	9ACAR	Putative steroid membrane receptor OS=Rhipicephalus pulchellus OX=72859 PE=2 SV=1	GLATFSVERPK/HFYGPGGPYHAFAGYDASR
tr|A0A224YI54|A0A224YI54_9ACAR	A0A224YI54	9ACAR	ATP-dependent Clp protease ATP-binding subunit ClpX OS=Rhipicephalus zambeziensis OX=60191 PE=4 SV=1	AQQGIVFLDEVDK
tr|A0A224YN00|A0A224YN00_9ACAR	A0A224YN00	9ACAR	Deoxyribonuclease II OS=Rhipicephalus zambeziensis OX=60191 PE=4 SV=1	SFIHTQPWLLTAK
tr|A0A224Z0H9|A0A224Z0H9_9ACAR	A0A224Z0H9	9ACAR	RNA-binding protein LARK OS=Rhipicephalus zambeziensis OX=60191 PE=4 SV=1	FHQEPGAPGR/GGPSRPPYGGGMAR/LFVGHLPDGLR/RPAPDYALYSR/TEELSELFSK/
tr|L7M590|L7M590_9ACAR	L7M590	9ACAR	Uncharacterized protein OS=Rhipicephalus pulchellus OX=72859 PE=2 SV=1	DANLLNAVIVQR/LEQYVGPPRPK/
tr|A0A131X9R9|A0A131X9R9_9ACAR	A0A131X9R9	9ACAR	Putative secreted protein (Fragment) OS=Hyalomma excavatum OX=257692 PE=2 SV=1	NGLCIPTSACR
tr|A0A131X9N8|A0A131X9N8_9ACAR	A0A131X9N8	9ACAR	Putative gnl-cdd-187611 cd05353 hydroxyacyl-coa-like dh sdr c-like protein OS=Hyalomma excavatum OX=257692 PE=2 SV=1	AFVNMTPEEFDLIHR/QEPQIASIVK/AFIGDDLITPEK/FNLLWQEILK/GKPAAVWTLDLK/GSFLVTK/LALLGLSNTLAIEGK/LHPLFLSASK/LTEDIFPPEVFEK/MLHGEQYLELLRPIAPSGVLK/SDAIFESLEK/TVFHWIILQDGK/VIMTASGAGIYGNFGQANYGSAK/VVVVTGAGGGLGR
tr|A0A131XKF2|A0A131XKF2_9ACAR	A0A131XKF2	9ACAR	Putative cystathionine beta-lyases/cystathionine gamma-synthase OS=Hyalomma excavatum OX=257692 PE=2 SV=1
tr|A0A131ZBK7|A0A131ZBK7_RHIAP	A0A131ZBK7	RHIAP	Twitchin like (Fragment) OS=Rhipicephalus appendiculatus OX=34631 PE=4 SV=1
tr|A0A224YS34|A0A224YS34_9ACAR	A0A224YS34	9ACAR	17 beta hydroxysteroid dehydrogenase type 3 OS=Rhipicephalus zambeziensis OX=60191 PE=3 SV=1
tr|A0A023JCU7|A0A023JCU7_RHIMP	A0A023JCU7	RHIMP	Synaptobrevin OS=Rhipicephalus microplus OX=6941 PE=2 SV=1
tr|L7M5R1|L7M5R1_9ACAR	L7M5R1	9ACAR	Proteasome subunit alpha type OS=Rhipicephalus pulchellus OX=72859 PE=2 SV=1
tr|A0A131YK32|A0A131YK32_RHIAP	A0A131YK32	RHIAP	Peroxidase OS=Rhipicephalus appendiculatus OX=34631 PE=4 SV=1
tr|G3MQ77|G3MQ77_9ACAR	G3MQ77	9ACAR	Fructose-bisphosphate aldolase OS=Amblyomma maculatum OX=34609 PE=2 SV=1
tr|L7M0H3|L7M0H3_9ACAR	L7M0H3	9ACAR	Putative phosphatidylinositol transfer protein pdr16 OS=Rhipicephalus pulchellus OX=72859 PE=2 SV=1
tr|A0A131XQJ3|A0A131XQJ3_9ACAR	A0A131XQJ3	9ACAR	Putative glutathione s-transferase (Fragment) OS=Hyalomma excavatum OX=257692 PE=2 SV=1
tr|L7M6D1|L7M6D1_9ACAR	L7M6D1	9ACAR	Putative er protein with keel retention signal OS=Rhipicephalus pulchellus OX=72859 PE=2 SV=1
tr|L7M1V6|L7M1V6_9ACAR	L7M1V6	9ACAR	Uncharacterized protein OS=Rhipicephalus pulchellus OX=72859 PE=2 SV=1
tr|A0A224YSQ2|A0A224YSQ2_9ACAR	A0A224YSQ2	9ACAR	Aldehyde dehydrogenase OS=Rhipicephalus zambeziensis OX=60191 PE=3 SV=1
tr|A0A034WTT6|A0A034WTT6_RHIMP	A0A034WTT6	RHIMP	Secreted protein 23 OS=Rhipicephalus microplus OX=6941 PE=4 SV=1
tr|V5HZ27|V5HZ27_IXORI	V5HZ27	IXORI	Putative ras-related protein rab-5b OS=Ixodes ricinus OX=34613 PE=2 SV=1
tr|V9VL13|V9VL13_RHIMP	V9VL13	RHIMP	Serine protease inhibitor 16 RmS16 OS=Rhipicephalus microplus OX=6941 GN=RmS-16 PE=2 SV=1
tr|Q2VMW0|Q2VMW0_AMBAM	Q2VMW0	AMBAM	Histamine release factor OS=Amblyomma americanum OX=6943 PE=2 SV=1
tr|A0A224YRA6|A0A224YRA6_9ACAR	A0A224YRA6	9ACAR	Dehydrogenase OS=Rhipicephalus zambeziensis OX=60191 PE=3 SV=1
tr|L7M4E8|L7M4E8_9ACAR	L7M4E8	9ACAR	Putative ras-related protein rab-11a OS=Rhipicephalus pulchellus OX=72859 PE=2 SV=1
tr|L7LTU7|L7LTU7_9ACAR	L7LTU7	9ACAR	Putative methylenetetrahydrofolate dehydrogenase/methylenetetrahydrofolate cyclohydrolase OS=Rhipicephalus pulchellus OX=72859 PE=2 SV=1
tr|L7MHT9|L7MHT9_9ACAR	L7MHT9	9ACAR	Coronin (Fragment) OS=Rhipicephalus pulchellus OX=72859 PE=2 SV=1
tr|A0A224YY71|A0A224YY71_9ACAR	A0A224YY71	9ACAR	Fasciclin domain containing protein OS=Rhipicephalus zambeziensis OX=60191 PE=4 SV=1
tr|L7MJT8|L7MJT8_9ACAR	L7MJT8	9ACAR	Uncharacterized protein (Fragment) OS=Rhipicephalus pulchellus OX=72859 PE=2 SV=1
tr|A0A224YZ89|A0A224YZ89_9ACAR	A0A224YZ89	9ACAR	Hydroxysteroid dehydrogenase like protein 2 OS=Rhipicephalus zambeziensis OX=60191 PE=4 SV=1
tr|A0A131YCK2|A0A131YCK2_RHIAP	A0A131YCK2	RHIAP	Isocitrate dehydrogenase [NADP] OS=Rhipicephalus appendiculatus OX=34631 PE=3 SV=1
tr|A0A131Z0M8|A0A131Z0M8_RHIAP	A0A131Z0M8	RHIAP	6-phosphogluconate dehydrogenase, decarboxylating OS=Rhipicephalus appendiculatus OX=34631 PE=3 SV=1
tr|L7M088|L7M088_9ACAR	L7M088	9ACAR	Flavin-containing monooxygenase OS=Rhipicephalus pulchellus OX=72859 PE=2 SV=1
tr|A0A224YTD5|A0A224YTD5_9ACAR	A0A224YTD5	9ACAR	Amblyomma 40 33 family member OS=Rhipicephalus zambeziensis OX=60191 PE=4 SV=1
tr|L7M743|L7M743_9ACAR	L7M743	9ACAR	D-3-phosphoglycerate dehydrogenase OS=Rhipicephalus pulchellus OX=72859 PE=2 SV=1
tr|A0A034WU10|A0A034WU10_RHIMP	A0A034WU10	RHIMP	Secreted protein 10 OS=Rhipicephalus microplus OX=6941 PE=4 SV=1
tr|A0A224YPE0|A0A224YPE0_9ACAR	A0A224YPE0	9ACAR	Heat shock protein 90kDa beta OS=Rhipicephalus zambeziensis OX=60191 PE=3 SV=1
tr|A0A224Z0C7|A0A224Z0C7_9ACAR	A0A224Z0C7	9ACAR	Heat shock related protein (Fragment) OS=Rhipicephalus zambeziensis OX=60191 PE=3 SV=1
tr|L7M7X2|L7M7X2_9ACAR	L7M7X2	9ACAR	Uncharacterized protein OS=Rhipicephalus pulchellus OX=72859 PE=2 SV=1
tr|L7M549|L7M549_9ACAR	L7M549	9ACAR	Putative fibrillarin OS=Rhipicephalus pulchellus OX=72859 PE=2 SV=1
tr|L7M653|L7M653_9ACAR	L7M653	9ACAR	Uncharacterized protein OS=Rhipicephalus pulchellus OX=72859 PE=2 SV=1
tr|G3MKG0|G3MKG0_9ACAR	G3MKG0	9ACAR	Tubulin beta chain OS=Amblyomma maculatum OX=34609 PE=2 SV=1
tr|L7M8N6|L7M8N6_9ACAR	L7M8N6	9ACAR	Putative possible pfkb family carbohydrate kinase OS=Rhipicephalus pulchellus OX=72859 PE=2 SV=1
tr|A0A224Z634|A0A224Z634_9ACAR	A0A224Z634	9ACAR	Phosphoribosylpyrophosphate synthetase-associated protein OS=Rhipicephalus zambeziensis OX=60191 PE=4 SV=1
tr|A0A131Z6S2|A0A131Z6S2_RHIAP	A0A131Z6S2	RHIAP	Myo-inositol-1-phosphate synthase OS=Rhipicephalus appendiculatus OX=34631 PE=4 SV=1
tr|Q45R45|Q45R45_RHIMP	Q45R45	RHIMP	Glucose-6-phosphate 1-dehydrogenase OS=Rhipicephalus microplus OX=6941 PE=3 SV=2
tr|L7MIP5|L7MIP5_9ACAR	L7MIP5	9ACAR	Putative dihydroorotase (Fragment) OS=Rhipicephalus pulchellus OX=72859 PE=2 SV=1
tr|C9W1I2|C9W1I2_RHISA	C9W1I2	RHISA	Putative beta thymosin OS=Rhipicephalus sanguineus OX=34632 PE=2 SV=1
tr|A0A131YF69|A0A131YF69_RHIAP	A0A131YF69	RHIAP	S-adenosylmethionine synthase OS=Rhipicephalus appendiculatus OX=34631 PE=3 SV=1
tr|A0A224YQK1|A0A224YQK1_9ACAR	A0A224YQK1	9ACAR	Glycerol-3-phosphate dehydrogenase [NAD(+)] OS=Rhipicephalus zambeziensis OX=60191 PE=3 SV=1
tr|A0A034WU66|A0A034WU66_RHIMP	A0A034WU66	RHIMP	Peroxinectin 1 (Fragment) OS=Rhipicephalus microplus OX=6941 PE=4 SV=1
tr|L7MLK7|L7MLK7_9ACAR	L7MLK7	9ACAR	Putative alkaline phosphatase protein (Fragment) OS=Rhipicephalus pulchellus OX=72859 PE=2 SV=1
tr|A0A023FXV3|A0A023FXV3_9ACAR	A0A023FXV3	9ACAR	Proteasome subunit alpha type OS=Amblyomma parvum OX=251391 PE=2 SV=1
tr|A0A224Z3Y0|A0A224Z3Y0_9ACAR	A0A224Z3Y0	9ACAR	RNA-binding protein Musashi OS=Rhipicephalus zambeziensis OX=60191 PE=4 SV=1
tr|L7M7Y5|L7M7Y5_9ACAR	L7M7Y5	9ACAR	Proliferating cell nuclear antigen OS=Rhipicephalus pulchellus OX=72859 PE=2 SV=1
tr|L7MB00|L7MB00_9ACAR	L7MB00	9ACAR	Putative cop9 signalosome subunit csn4 OS=Rhipicephalus pulchellus OX=72859 PE=2 SV=1
tr|G3MHQ2|G3MHQ2_9ACAR	G3MHQ2	9ACAR	Uncharacterized protein (Fragment) OS=Amblyomma maculatum OX=34609 PE=2 SV=1
tr|A0A131XIF4|A0A131XIF4_9ACAR	A0A131XIF4	9ACAR	Putative calpain-a OS=Hyalomma excavatum OX=257692 PE=2 SV=1
tr|L7LZ95|L7LZ95_9ACAR	L7LZ95	9ACAR	Uncharacterized protein OS=Rhipicephalus pulchellus OX=72859 PE=2 SV=1
tr|G3MM98|G3MM98_9ACAR	G3MM98	9ACAR	Uncharacterized protein OS=Amblyomma maculatum OX=34609 PE=2 SV=1
tr|L7M4S5|L7M4S5_9ACAR	L7M4S5	9ACAR	Proteasome subunit alpha type OS=Rhipicephalus pulchellus OX=72859 PE=2 SV=1
tr|A0A224YUJ9|A0A224YUJ9_9ACAR	A0A224YUJ9	9ACAR	Beta-mannosidase (Fragment) OS=Rhipicephalus zambeziensis OX=60191 PE=4 SV=1
tr|A0A131Z3F1|A0A131Z3F1_RHIAP	A0A131Z3F1	RHIAP	Smoothelin OS=Rhipicephalus appendiculatus OX=34631 PE=4 SV=1
tr|L7LYN0|L7LYN0_9ACAR	L7LYN0	9ACAR	Uncharacterized protein OS=Rhipicephalus pulchellus OX=72859 PE=2 SV=1
tr|A0A224Z3M8|A0A224Z3M8_9ACAR	A0A224Z3M8	9ACAR	Lysosomal alpha-mannosidase (Fragment) OS=Rhipicephalus zambeziensis OX=60191 PE=4 SV=1
tr|A0A224Z005|A0A224Z005_9ACAR	A0A224Z005	9ACAR	Splicing factor arginine/serine-rich 4/5/6 OS=Rhipicephalus zambeziensis OX=60191 PE=4 SV=1
tr|A0A131Z0V1|A0A131Z0V1_RHIAP	A0A131Z0V1	RHIAP	Very long chain acyl-CoA dehydrogenase OS=Rhipicephalus appendiculatus OX=34631 PE=4 SV=1
tr|A0A131Z678|A0A131Z678_RHIAP	A0A131Z678	RHIAP	TIL domain containing protein (Fragment) OS=Rhipicephalus appendiculatus OX=34631 PE=4 SV=1
tr|A0A131YRB4|A0A131YRB4_RHIAP	A0A131YRB4	RHIAP	Tick serine protease OS=Rhipicephalus appendiculatus OX=34631 PE=3 SV=1
tr|L7MHV9|L7MHV9_9ACAR	L7MHV9	9ACAR	Uncharacterized protein (Fragment) OS=Rhipicephalus pulchellus OX=72859 PE=2 SV=1
tr|L7MLG3|L7MLG3_9ACAR	L7MLG3	9ACAR	Putative neural cell adhesion molecule l1 (Fragment) OS=Rhipicephalus pulchellus OX=72859 PE=2 SV=1
tr|L7M7D6|L7M7D6_9ACAR	L7M7D6	9ACAR	Putative biosynthetic process OS=Rhipicephalus pulchellus OX=72859 PE=2 SV=1
tr|H6BG92|H6BG92_RHIMP	H6BG92	RHIMP	Inorganic pyrophosphatase OS=Rhipicephalus microplus OX=6941 PE=2 SV=1
tr|L7LXH5|L7LXH5_9ACAR	L7LXH5	9ACAR	Putative emp24/gp25l/p24 family of membrane trafficking OS=Rhipicephalus pulchellus OX=72859 PE=2 SV=1
tr|A0A224YI77|A0A224YI77_9ACAR	A0A224YI77	9ACAR	ATP-dependent RNA helicase DBP2-like (Fragment) OS=Rhipicephalus zambeziensis OX=60191 PE=4 SV=1
tr|A0A224YIV9|A0A224YIV9_9ACAR	A0A224YIV9	9ACAR	C-3 sterol dehydrogenase/3-beta-hydroxysteroid dehydrogenase OS=Rhipicephalus zambeziensis OX=60191 PE=4 SV=1
tr|A0A023FWA3|A0A023FWA3_9ACAR	A0A023FWA3	9ACAR	Putative enolase OS=Amblyomma parvum OX=251391 PE=2 SV=1
tr|L7MFB1|L7MFB1_9ACAR	L7MFB1	9ACAR	Putative transcription factor l2 (Fragment) OS=Rhipicephalus pulchellus OX=72859 PE=2 SV=1
tr|L7M2D4|L7M2D4_9ACAR	L7M2D4	9ACAR	NAD-dependent protein deacylase OS=Rhipicephalus pulchellus OX=72859 PE=2 SV=1
tr|L7LWI3|L7LWI3_9ACAR	L7LWI3	9ACAR	Putative lipoprotein amino terminal region OS=Rhipicephalus pulchellus OX=72859 PE=2 SV=1
tr|A0A224YA99|A0A224YA99_9ACAR	A0A224YA99	9ACAR	Uncharacterized protein OS=Rhipicephalus zambeziensis OX=60191 PE=4 SV=1
tr|L7LXL4|L7LXL4_9ACAR	L7LXL4	9ACAR	Inosine-5'-monophosphate dehydrogenase OS=Rhipicephalus pulchellus OX=72859 PE=2 SV=1
tr|A0A034WXD5|A0A034WXD5_RHIMP	A0A034WXD5	RHIMP	Beat protein-like 1 OS=Rhipicephalus microplus OX=6941 PE=4 SV=1
tr|A0A034WXE0|A0A034WXE0_RHIMP	A0A034WXE0	RHIMP	Heat shock protein 70 1 OS=Rhipicephalus microplus OX=6941 PE=3 SV=1
tr|L7MGB3|L7MGB3_9ACAR	L7MGB3	9ACAR	Putative transcriptional regulator of the pur family single-stranded-dna-binding protein (Fragment) OS=Rhipicephalus pulchellus OX=72859 PE=2 SV=1
tr|V9VLM7|V9VLM7_RHIMP	V9VLM7	RHIMP	Serine protease inhibitor 7 RmS7 OS=Rhipicephalus microplus OX=6941 GN=RmS-7 PE=2 SV=1
tr|A0A224YYS8|A0A224YYS8_9ACAR	A0A224YYS8	9ACAR	Scaffold attachment factor b OS=Rhipicephalus zambeziensis OX=60191 PE=4 SV=1
tr|A0A034WWP0|A0A034WWP0_RHIMP	A0A034WWP0	RHIMP	ML domain-containing protein 1 (Fragment) OS=Rhipicephalus microplus OX=6941 PE=4 SV=1
tr|A0A224Z3G3|A0A224Z3G3_9ACAR	A0A224Z3G3	9ACAR	V-type H+-transporting ATPase subunit A OS=Rhipicephalus zambeziensis OX=60191 PE=3 SV=1
tr|A0A224YMB5|A0A224YMB5_9ACAR	A0A224YMB5	9ACAR	Enoyl-coa hydratase/isomerase OS=Rhipicephalus zambeziensis OX=60191 PE=4 SV=1
tr|G3MPE0|G3MPE0_9ACAR	G3MPE0	9ACAR	Catalase OS=Amblyomma maculatum OX=34609 PE=2 SV=1
tr|L7M579|L7M579_9ACAR	L7M579	9ACAR	Dolichyl-diphosphooligosaccharide--protein glycosyltransferase 48 kDa subunit OS=Rhipicephalus pulchellus OX=72859 PE=2 SV=1
tr|A0A224YSX2|A0A224YSX2_9ACAR	A0A224YSX2	9ACAR	Adaptor protein pacsin OS=Rhipicephalus zambeziensis OX=60191 PE=4 SV=1
tr|A0A1E1XNI8|A0A1E1XNI8_9ACAR	A0A1E1XNI8	9ACAR	Putative ras-related small gtpase rho type (Fragment) OS=Amblyomma sculptum OX=1581419 PE=2 SV=1
tr|A0A131XBZ3|A0A131XBZ3_9ACAR	A0A131XBZ3	9ACAR	Putative microtubule-actin cross-linking factor 1-like protein (Fragment) OS=Hyalomma excavatum OX=257692 PE=2 SV=1
tr|L7MAM1|L7MAM1_9ACAR	L7MAM1	9ACAR	Putative secreted protein OS=Rhipicephalus pulchellus OX=72859 PE=2 SV=1
tr|A0A131XDB2|A0A131XDB2_9ACAR	A0A131XDB2	9ACAR	Putative vacuolar h+-atpase v1 sector subunit a OS=Hyalomma excavatum OX=257692 PE=2 SV=1
tr|A0A224YSU8|A0A224YSU8_9ACAR	A0A224YSU8	9ACAR	Peptidase M20 domain-containing protein 2 OS=Rhipicephalus zambeziensis OX=60191 PE=3 SV=1
tr|L7MB43|L7MB43_9ACAR	L7MB43	9ACAR	Glycerol-3-phosphate dehydrogenase [NAD(+)] OS=Rhipicephalus pulchellus OX=72859 PE=2 SV=1
tr|L7MH86|L7MH86_9ACAR	L7MH86	9ACAR	Putative 4-hydroxyphenylpyruvate dioxygenase (Fragment) OS=Rhipicephalus pulchellus OX=72859 PE=2 SV=1
tr|L7MI62|L7MI62_9ACAR	L7MI62	9ACAR	Putative carboxyl transferase domain protein (Fragment) OS=Rhipicephalus pulchellus OX=72859 PE=2 SV=1
tr|L7LTQ8|L7LTQ8_9ACAR	L7LTQ8	9ACAR	Putative heteroproteinous nuclear ribonucleoprotein at 87f OS=Rhipicephalus pulchellus OX=72859 PE=2 SV=1
tr|L7M184|L7M184_9ACAR	L7M184	9ACAR	Putative polyc-binding hnrnp-k protein hrb57a/hnrnp OS=Rhipicephalus pulchellus OX=72859 PE=2 SV=1
tr|A0A224YVM6|A0A224YVM6_9ACAR	A0A224YVM6	9ACAR	Phenylalanyl trna synthetase beta subunit OS=Rhipicephalus zambeziensis OX=60191 PE=4 SV=1
tr|A0A131XL69|A0A131XL69_9ACAR	A0A131XL69	9ACAR	Putative electron transfer flavoprotein beta subunit OS=Hyalomma excavatum OX=257692 PE=2 SV=1
tr|L7LYB7|L7LYB7_9ACAR	L7LYB7	9ACAR	Putative conserved secreted protein OS=Rhipicephalus pulchellus OX=72859 PE=2 SV=1
tr|C9K2E7|C9K2E7_HAELO	C9K2E7	HAELO	Lysine-ketoglutarate reductase/saccharopine dehydrogenase OS=Haemaphysalis longicornis OX=44386 GN=LKR/SDH PE=2 SV=1
tr|L7M788|L7M788_9ACAR	L7M788	9ACAR	Putative rab18a member ras oncoprotein family OS=Rhipicephalus pulchellus OX=72859 PE=2 SV=1
tr|A0A131YTZ1|A0A131YTZ1_RHIAP	A0A131YTZ1	RHIAP	FAS-associated factor 2 OS=Rhipicephalus appendiculatus OX=34631 PE=4 SV=1
tr|L7LU09|L7LU09_9ACAR	L7LU09	9ACAR	Oxysterol-binding protein (Fragment) OS=Rhipicephalus pulchellus OX=72859 PE=2 SV=1
tr|E2J6T5|E2J6T5_9ACAR	E2J6T5	9ACAR	40S ribosomal protein S8 OS=Hyalomma rufipes OX=72862 PE=2 SV=1
tr|Q0ZB31|Q0ZB31_RHIMP	Q0ZB31	RHIMP	Putative intracellular cystatin OS=Rhipicephalus microplus OX=6941 PE=2 SV=1
tr|A0A131YVC2|A0A131YVC2_RHIAP	A0A131YVC2	RHIAP	Uridine monophosphate synthetase OS=Rhipicephalus appendiculatus OX=34631 PE=3 SV=1
tr|L7LXA9|L7LXA9_9ACAR	L7LXA9	9ACAR	Putative splicing factor proline-and glutamine-rich OS=Rhipicephalus pulchellus OX=72859 PE=2 SV=1
tr|L7M595|L7M595_9ACAR	L7M595	9ACAR	Uncharacterized protein OS=Rhipicephalus pulchellus OX=72859 PE=2 SV=1
tr|L7M929|L7M929_9ACAR	L7M929	9ACAR	Putative septin-1 OS=Rhipicephalus pulchellus OX=72859 PE=2 SV=1
tr|A0A034WX72|A0A034WX72_RHIMP	A0A034WX72	RHIMP	Neural cell adhesion molecule 1 OS=Rhipicephalus microplus OX=6941 PE=4 SV=1
tr|A0A224YUJ4|A0A224YUJ4_9ACAR	A0A224YUJ4	9ACAR	Leucyl aminopeptidase OS=Rhipicephalus zambeziensis OX=60191 PE=4 SV=1
tr|A0A023GME3|A0A023GME3_9ACAR	A0A023GME3	9ACAR	Putative vitellogenin-1 (Fragment) OS=Amblyomma triste OX=251400 PE=2 SV=1
tr|A0A131Z192|A0A131Z192_RHIAP	A0A131Z192	RHIAP	Lysosomal alpha-glucosidase OS=Rhipicephalus appendiculatus OX=34631 PE=3 SV=1
tr|L7M9X4|L7M9X4_9ACAR	L7M9X4	9ACAR	Putative transporter abc superfamily OS=Rhipicephalus pulchellus OX=72859 PE=2 SV=1
tr|A0A224YPA4|A0A224YPA4_9ACAR	A0A224YPA4	9ACAR	Heat shock 70kDa protein 1/8 (Fragment) OS=Rhipicephalus zambeziensis OX=60191 PE=3 SV=1
tr|L7MCC0|L7MCC0_9ACAR	L7MCC0	9ACAR	Putative heat shock protein (Fragment) OS=Rhipicephalus pulchellus OX=72859 PE=2 SV=1
tr|A0A131Z3Q8|A0A131Z3Q8_RHIAP	A0A131Z3Q8	RHIAP	26S proteasome regulatory subunit N7 OS=Rhipicephalus appendiculatus OX=34631 PE=4 SV=1
tr|L7MFD7|L7MFD7_9ACAR	L7MFD7	9ACAR	Putative ubiquilin-1 (Fragment) OS=Rhipicephalus pulchellus OX=72859 PE=2 SV=1
tr|V9VLM1|V9VLM1_RHIMP	V9VLM1	RHIMP	Serine protease inhibitor 2 RmS2 OS=Rhipicephalus microplus OX=6941 GN=RmS-2 PE=2 SV=1
tr|A0A224YWY6|A0A224YWY6_9ACAR	A0A224YWY6	9ACAR	Geranylgeranyl diphosphate synthase type III OS=Rhipicephalus zambeziensis OX=60191 PE=3 SV=1
tr|L7M551|L7M551_9ACAR	L7M551	9ACAR	Peptidyl-prolyl cis-trans isomerase OS=Rhipicephalus pulchellus OX=72859 PE=2 SV=1
tr|A0A224YJV7|A0A224YJV7_9ACAR	A0A224YJV7	9ACAR	Arginine-rich protein (Fragment) OS=Rhipicephalus zambeziensis OX=60191 PE=4 SV=1
tr|L7M457|L7M457_9ACAR	L7M457	9ACAR	Putative hsc70-interacting protein OS=Rhipicephalus pulchellus OX=72859 PE=2 SV=1
tr|A0A131YT82|A0A131YT82_RHIAP	A0A131YT82	RHIAP	Acylpyruvate hydrolase OS=Rhipicephalus appendiculatus OX=34631 PE=4 SV=1
tr|A0A131XKS2|A0A131XKS2_9ACAR	A0A131XKS2	9ACAR	Putative 26s proteasome regulatory complex atpase rpt5 OS=Hyalomma excavatum OX=257692 PE=2 SV=1
tr|A0A131YGM4|A0A131YGM4_RHIAP	A0A131YGM4	RHIAP	Alpha 1,3-glucosidase OS=Rhipicephalus appendiculatus OX=34631 PE=3 SV=1
tr|A0A131Z4E8|A0A131Z4E8_RHIAP	A0A131Z4E8	RHIAP	Ca(2+)/calmodulin-dependent protein kinase phosphatase OS=Rhipicephalus appendiculatus OX=34631 PE=3 SV=1
tr|A0A224YS99|A0A224YS99_9ACAR	A0A224YS99	9ACAR	Kynurenine-oxoglutarate transaminase OS=Rhipicephalus zambeziensis OX=60191 PE=4 SV=1
tr|B7PGQ2|B7PGQ2_IXOSC	B7PGQ2	IXOSC	Calnexin, putative OS=Ixodes scapularis OX=6945 GN=8028704 PE=3 SV=1
tr|L7M5G9|L7M5G9_9ACAR	L7M5G9	9ACAR	Putative glutathione s-transferase OS=Rhipicephalus pulchellus OX=72859 PE=2 SV=1
tr|A0A224YG64|A0A224YG64_9ACAR	A0A224YG64	9ACAR	26S proteasome regulatory subunit N10 OS=Rhipicephalus zambeziensis OX=60191 PE=4 SV=1
tr|A0A131Z280|A0A131Z280_RHIAP	A0A131Z280	RHIAP	Aconitate hydratase OS=Rhipicephalus appendiculatus OX=34631 PE=3 SV=1
tr|A0A131Z7W7|A0A131Z7W7_RHIAP	A0A131Z7W7	RHIAP	Short stop (Fragment) OS=Rhipicephalus appendiculatus OX=34631 PE=4 SV=1
tr|L7M7P1|L7M7P1_9ACAR	L7M7P1	9ACAR	Glutamine synthetase OS=Rhipicephalus pulchellus OX=72859 PE=2 SV=1
tr|B7SP63|B7SP63_DERVA	B7SP63	DERVA	Putative cement protein RIM36 (Fragment) OS=Dermacentor variabilis OX=34621 PE=2 SV=1
tr|L7M4W0|L7M4W0_9ACAR	L7M4W0	9ACAR	Uncharacterized protein OS=Rhipicephalus pulchellus OX=72859 PE=2 SV=1
tr|A0A131YYZ5|A0A131YYZ5_RHIAP	A0A131YYZ5	RHIAP	Adenylyl cyclase-associated protein OS=Rhipicephalus appendiculatus OX=34631 PE=3 SV=1
tr|A0A1E1XLH7|A0A1E1XLH7_9ACAR	A0A1E1XLH7	9ACAR	Putative pdz domain-containing protein OS=Amblyomma sculptum OX=1581419 PE=2 SV=1
tr|L7M1Z3|L7M1Z3_9ACAR	L7M1Z3	9ACAR	Uncharacterized protein OS=Rhipicephalus pulchellus OX=72859 PE=2 SV=1
tr|A0A224YI66|A0A224YI66_9ACAR	A0A224YI66	9ACAR	Proteasome subunit beta OS=Rhipicephalus zambeziensis OX=60191 PE=3 SV=1
tr|L7M604|L7M604_9ACAR	L7M604	9ACAR	Putative cytosolic sorting protein gga2/tom1 OS=Rhipicephalus pulchellus OX=72859 PE=2 SV=1
tr|A0A224Z6P2|A0A224Z6P2_9ACAR	A0A224Z6P2	9ACAR	Protein DJ-1 OS=Rhipicephalus zambeziensis OX=60191 PE=4 SV=1
tr|A0A224Z2G3|A0A224Z2G3_9ACAR	A0A224Z2G3	9ACAR	Troponin T fast skeletal muscle OS=Rhipicephalus zambeziensis OX=60191 PE=4 SV=1
tr|A0A131YV00|A0A131YV00_RHIAP	A0A131YV00	RHIAP	Uncharacterized protein OS=Rhipicephalus appendiculatus OX=34631 PE=4 SV=1
tr|A0A034WYT5|A0A034WYT5_RHIMP	A0A034WYT5	RHIMP	BmSEI-like 1 OS=Rhipicephalus microplus OX=6941 PE=4 SV=1
tr|L7M921|L7M921_9ACAR	L7M921	9ACAR	Putative lysosomal & prostatic acid phosphatase OS=Rhipicephalus pulchellus OX=72859 PE=2 SV=1
tr|L7MI42|L7MI42_9ACAR	L7MI42	9ACAR	Putative amblyomma 40-33 family member (Fragment) OS=Rhipicephalus pulchellus OX=72859 PE=2 SV=1
tr|A0A034WTV5|A0A034WTV5_RHIMP	A0A034WTV5	RHIMP	Vitellogenin 1 OS=Rhipicephalus microplus OX=6941 PE=4 SV=1
tr|A0A224YRV9|A0A224YRV9_9ACAR	A0A224YRV9	9ACAR	DnaJ-like protein subfamily B member 11 OS=Rhipicephalus zambeziensis OX=60191 PE=4 SV=1
tr|A0A131Y550|A0A131Y550_IXORI	A0A131Y550	IXORI	Putative o-methyltransferase (Fragment) OS=Ixodes ricinus OX=34613 PE=2 SV=1
tr|L7M7R5|L7M7R5_9ACAR	L7M7R5	9ACAR	Putative cathepsin d isoform 1 protein OS=Rhipicephalus pulchellus OX=72859 PE=2 SV=1
tr|A0A224Z3P6|A0A224Z3P6_9ACAR	A0A224Z3P6	9ACAR	Methylglutaconyl-CoA hydratase OS=Rhipicephalus zambeziensis OX=60191 PE=3 SV=1
tr|A0A224ZAI3|A0A224ZAI3_9ACAR	A0A224ZAI3	9ACAR	Transforming growth factor-beta-induced protein OS=Rhipicephalus zambeziensis OX=60191 PE=4 SV=1
tr|L7M911|L7M911_9ACAR	L7M911	9ACAR	Putative zn2+-binding dehydrogenase nuclear receptor binding factor-1 OS=Rhipicephalus pulchellus OX=72859 PE=2 SV=1
tr|A0A034WXG0|A0A034WXG0_RHIMP	A0A034WXG0	RHIMP	Secreted protein 9 OS=Rhipicephalus microplus OX=6941 PE=4 SV=1
tr|A0A224YKW8|A0A224YKW8_9ACAR	A0A224YKW8	9ACAR	Dehydrogenase OS=Rhipicephalus zambeziensis OX=60191 PE=3 SV=1
tr|L7M5D9|L7M5D9_9ACAR	L7M5D9	9ACAR	Putative shwachman-bodian-diamond syndrome OS=Rhipicephalus pulchellus OX=72859 PE=2 SV=1
tr|R4JQY0|R4JQY0_RHIMP	R4JQY0	RHIMP	Calreticulin (Fragment) OS=Rhipicephalus microplus OX=6941 PE=2 SV=1
tr|Q6JGX1|Q6JGX1_RHIMP	Q6JGX1	RHIMP	Lipocalin-like protein OS=Rhipicephalus microplus OX=6941 PE=2 SV=1
tr|A0A224Z095|A0A224Z095_9ACAR	A0A224Z095	9ACAR	Heat shock 70kDa protein 5 OS=Rhipicephalus zambeziensis OX=60191 PE=3 SV=1
tr|A0A224Z295|A0A224Z295_9ACAR	A0A224Z295	9ACAR	Protein disulfide-isomerase OS=Rhipicephalus zambeziensis OX=60191 PE=3 SV=1
tr|A0A224Z7S1|A0A224Z7S1_9ACAR	A0A224Z7S1	9ACAR	Thioredoxin/protein disulfide isomerase OS=Rhipicephalus zambeziensis OX=60191 PE=3 SV=1
tr|A0A034WWF8|A0A034WWF8_RHIMP	A0A034WWF8	RHIMP	Vitellogenin 3 OS=Rhipicephalus microplus OX=6941 PE=4 SV=1
tr|G3MNQ4|G3MNQ4_9ACAR	G3MNQ4	9ACAR	Uncharacterized protein OS=Amblyomma maculatum OX=34609 PE=2 SV=1
tr|A0A131XQ28|A0A131XQ28_9ACAR	A0A131XQ28	9ACAR	Putative heat shock protein (Fragment) OS=Hyalomma excavatum OX=257692 PE=2 SV=1
tr|A0A0C9SDH1|A0A0C9SDH1_AMBAM	A0A0C9SDH1	AMBAM	Putative endoplasmic reticulum glucose-regulated protein grp94/endoplasmin hsp90 family (Fragment) OS=Amblyomma americanum OX=6943 PE=2 SV=1
tr|A0A131Z968|A0A131Z968_RHIAP	A0A131Z968	RHIAP	Erythrocyte membrane protein 1 (Fragment) OS=Rhipicephalus appendiculatus OX=34631 PE=4 SV=1
tr|L7M0L6|L7M0L6_9ACAR	L7M0L6	9ACAR	Putative rna-binding protein elav/hu rrm superfamily OS=Rhipicephalus pulchellus OX=72859 PE=2 SV=1
tr|L7M6Y7|L7M6Y7_9ACAR	L7M6Y7	9ACAR	Peptidylprolyl isomerase OS=Rhipicephalus pulchellus OX=72859 PE=2 SV=1
tr|A0A224Z1X0|A0A224Z1X0_9ACAR	A0A224Z1X0	9ACAR	Prolyl 4-hydroxylase OS=Rhipicephalus zambeziensis OX=60191 PE=4 SV=1
tr|A0A034WXG8|A0A034WXG8_RHIMP	A0A034WXG8	RHIMP	Lipocalin 5 OS=Rhipicephalus microplus OX=6941 PE=3 SV=1
tr|A0A224YVK0|A0A224YVK0_9ACAR	A0A224YVK0	9ACAR	Chaperonin GroES OS=Rhipicephalus zambeziensis OX=60191 PE=3 SV=1
tr|L7LYV5|L7LYV5_9ACAR	L7LYV5	9ACAR	Putative lectin vip36 involved in the transport of glyco carrying high mannose-type glycans OS=Rhipicephalus pulchellus OX=72859 PE=2 SV=1
tr|L7MMF9|L7MMF9_9ACAR	L7MMF9	9ACAR	Putative glycine-rich cell wall structural protein (Fragment) OS=Rhipicephalus pulchellus OX=72859 PE=2 SV=1
tr|A0A1E1XHI7|A0A1E1XHI7_9ACAR	A0A1E1XHI7	9ACAR	Putative px domain-containing protein OS=Amblyomma aureolatum OX=187763 PE=2 SV=1
tr|L7M0F9|L7M0F9_9ACAR	L7M0F9	9ACAR	Eukaryotic translation initiation factor 3 subunit B OS=Rhipicephalus pulchellus OX=72859 PE=2 SV=1
tr|A0A224YVT9|A0A224YVT9_9ACAR	A0A224YVT9	9ACAR	GrpE protein homolog OS=Rhipicephalus zambeziensis OX=60191 PE=3 SV=1
tr|L7M5W6|L7M5W6_9ACAR	L7M5W6	9ACAR	Putative contactin 5 OS=Rhipicephalus pulchellus OX=72859 PE=2 SV=1
tr|L7M704|L7M704_9ACAR	L7M704	9ACAR	Putative mitochondrial ribosomal protein l17 OS=Rhipicephalus pulchellus OX=72859 PE=2 SV=1
tr|V5HF76|V5HF76_IXORI	V5HF76	IXORI	Putative serine/threonine protein (Fragment) OS=Ixodes ricinus OX=34613 PE=2 SV=1
tr|A0A224YSH5|A0A224YSH5_9ACAR	A0A224YSH5	9ACAR	Late golgi protein sorting complex subunit vps53 OS=Rhipicephalus zambeziensis OX=60191 PE=4 SV=1
tr|A0A224YTL9|A0A224YTL9_9ACAR	A0A224YTL9	9ACAR	Microtubule-associated protein RP/EB family OS=Rhipicephalus zambeziensis OX=60191 PE=4 SV=1
tr|L7MBP6|L7MBP6_9ACAR	L7MBP6	9ACAR	Putative pterin carbinolamine dehydratase pcbd/dimerization cofactor of hnf1 (Fragment) OS=Rhipicephalus pulchellus OX=72859 PE=2 SV=1
tr|L7LYB2|L7LYB2_9ACAR	L7LYB2	9ACAR	Putative atp binding protein OS=Rhipicephalus pulchellus OX=72859 PE=2 SV=1
tr|A0A224YLC8|A0A224YLC8_9ACAR	A0A224YLC8	9ACAR	DNA topoisomerase 2 OS=Rhipicephalus zambeziensis OX=60191 PE=3 SV=1
tr|V5H256|V5H256_IXORI	V5H256	IXORI	Putative serine palmitoyltransferase OS=Ixodes ricinus OX=34613 PE=2 SV=1
tr|L7M8Q4|L7M8Q4_9ACAR	L7M8Q4	9ACAR	Putative carbon-nitrogen hydrolase OS=Rhipicephalus pulchellus OX=72859 PE=2 SV=1
tr|A0A1E1XGG0|A0A1E1XGG0_9ACAR	A0A1E1XGG0	9ACAR	Putative structural maintenance of chromosome protein 2 chromosome condensation complex condensin (Fragment) OS=Amblyomma aureolatum OX=187763 PE=2 SV=1
tr|L7M8T3|L7M8T3_9ACAR	L7M8T3	9ACAR	Putative malonyl-coa:acp transacylase OS=Rhipicephalus pulchellus OX=72859 PE=2 SV=1
tr|A0A131XDG2|A0A131XDG2_9ACAR	A0A131XDG2	9ACAR	Putative epidermal growth factor receptor kinase substrate OS=Hyalomma excavatum OX=257692 PE=2 SV=1
tr|L7MEV5|L7MEV5_9ACAR	L7MEV5	9ACAR	Putative guanine nucleotide exchange factor (Fragment) OS=Rhipicephalus pulchellus OX=72859 PE=2 SV=1
tr|A0A224YGX9|A0A224YGX9_9ACAR	A0A224YGX9	9ACAR	Adenylate kinase OS=Rhipicephalus zambeziensis OX=60191 PE=3 SV=1
tr|L7M6Y1|L7M6Y1_9ACAR	L7M6Y1	9ACAR	Uncharacterized protein OS=Rhipicephalus pulchellus OX=72859 PE=2 SV=1
tr|L7M0Z1|L7M0Z1_9ACAR	L7M0Z1	9ACAR	Putative patatin-like phospholipase domain protein OS=Rhipicephalus pulchellus OX=72859 PE=2 SV=1
tr|V5HLN5|V5HLN5_IXORI	V5HLN5	IXORI	Putative conserved plasma membrane protein (Fragment) OS=Ixodes ricinus OX=34613 PE=2 SV=1
tr|L7MIP7|L7MIP7_9ACAR	L7MIP7	9ACAR	Putative nuclear cap-binding complex subunit (Fragment) OS=Rhipicephalus pulchellus OX=72859 PE=2 SV=1
tr|L7M8S7|L7M8S7_9ACAR	L7M8S7	9ACAR	Putative interferon-related developmental regulator OS=Rhipicephalus pulchellus OX=72859 PE=2 SV=1
tr|A0A131ZBY5|A0A131ZBY5_RHIAP	A0A131ZBY5	RHIAP	Gluconolactonase (Fragment) OS=Rhipicephalus appendiculatus OX=34631 PE=4 SV=1
tr|L7M2H6|L7M2H6_9ACAR	L7M2H6	9ACAR	Putative thiamine pyrophosphate-requiring enzyme OS=Rhipicephalus pulchellus OX=72859 PE=2 SV=1
tr|V5I5J7|V5I5J7_IXORI	V5I5J7	IXORI	Putative molecular chaperone dnaj superfamily OS=Ixodes ricinus OX=34613 PE=2 SV=1
tr|A0A224Z4X3|A0A224Z4X3_9ACAR	A0A224Z4X3	9ACAR	Ubiquitin conjugation factor E4 B OS=Rhipicephalus zambeziensis OX=60191 PE=4 SV=1
tr|L7M4P4|L7M4P4_9ACAR	L7M4P4	9ACAR	Putative zinc-binding oxidoreductase OS=Rhipicephalus pulchellus OX=72859 PE=2 SV=1
tr|A0A224YI54|A0A224YI54_9ACAR	A0A224YI54	9ACAR	ATP-dependent Clp protease ATP-binding subunit ClpX OS=Rhipicephalus zambeziensis OX=60191 PE=4 SV=1
tr|A0A131XH55|A0A131XH55_9ACAR	A0A131XH55	9ACAR	Putative deah-box rna helicase OS=Hyalomma excavatum OX=257692 PE=2 SV=1
tr|L7MAB5|L7MAB5_9ACAR	L7MAB5	9ACAR	NEDD8-activating enzyme E1 regulatory subunit OS=Rhipicephalus pulchellus OX=72859 PE=2 SV=1
tr|L7M9I8|L7M9I8_9ACAR	L7M9I8	9ACAR	Uncharacterized protein OS=Rhipicephalus pulchellus OX=72859 PE=2 SV=1
tr|A0A131YMR2|A0A131YMR2_RHIAP	A0A131YMR2	RHIAP	Oxysterol binding protein OS=Rhipicephalus appendiculatus OX=34631 PE=4 SV=1
tr|L7M2Z9|L7M2Z9_9ACAR	L7M2Z9	9ACAR	Putative mitochondrial ribosomal protein s18c OS=Rhipicephalus pulchellus OX=72859 PE=2 SV=1
tr|L7LZ47|L7LZ47_9ACAR	L7LZ47	9ACAR	Uncharacterized protein OS=Rhipicephalus pulchellus OX=72859 PE=2 SV=1
tr|L7LV66|L7LV66_9ACAR	L7LV66	9ACAR	Putative translation initiation factor 2b epsilon subunit eif-2bepsilon/gcd6 OS=Rhipicephalus pulchellus OX=72859 PE=2 SV=1
tr|A0A023GC75|A0A023GC75_9ACAR	A0A023GC75	9ACAR	Putative cell-matrix adhesion (Fragment) OS=Amblyomma triste OX=251400 PE=2 SV=1
tr|L7MK79|L7MK79_9ACAR	L7MK79	9ACAR	Putative aspartyl-trna synthetase (Fragment) OS=Rhipicephalus pulchellus OX=72859 PE=2 SV=1
tr|L7M960|L7M960_9ACAR	L7M960	9ACAR	Putative proteasome prosome macropain activator subunit 4 strongylocentrotus purpuratus OS=Rhipicephalus pulchellus OX=72859 PE=2 SV=1
tr|A0A131YUZ3|A0A131YUZ3_RHIAP	A0A131YUZ3	RHIAP	Adipocyte plasma membrane-associated protein OS=Rhipicephalus appendiculatus OX=34631 PE=4 SV=1
tr|B7PL00|B7PL00_IXOSC	B7PL00	IXOSC	Antiviral helicase Slh1, putative OS=Ixodes scapularis OX=6945 GN=8053092 PE=4 SV=1
tr|V5IEU7|V5IEU7_IXORI	V5IEU7	IXORI	Replication protein A subunit OS=Ixodes ricinus OX=34613 PE=2 SV=1
tr|L7MBF2|L7MBF2_9ACAR	L7MBF2	9ACAR	Putative snf4/amp-activated protein kinase gamma subunit (Fragment) OS=Rhipicephalus pulchellus OX=72859 PE=2 SV=1
tr|A0A034WU30|A0A034WU30_RHIMP	A0A034WU30	RHIMP	Toll-like receptor 5 (Fragment) OS=Rhipicephalus microplus OX=6941 PE=4 SV=1
tr|L7M357|L7M357_9ACAR	L7M357	9ACAR	Putative activated rna polymerase ii transcriptional coactivator p15-like protein OS=Rhipicephalus pulchellus OX=72859 PE=2 SV=1
tr|A0A131YLJ6|A0A131YLJ6_RHIAP	A0A131YLJ6	RHIAP	ERO1-like protein alpha OS=Rhipicephalus appendiculatus OX=34631 PE=4 SV=1
tr|V5HAQ5|V5HAQ5_IXORI	V5HAQ5	IXORI	Protein involved in cell differentiation/sexual development (Fragment) OS=Ixodes ricinus OX=34613 PE=2 SV=1
tr|L7MHK1|L7MHK1_9ACAR	L7MHK1	9ACAR	Putative cullin-1 (Fragment) OS=Rhipicephalus pulchellus OX=72859 PE=2 SV=1
tr|L7M4K4|L7M4K4_9ACAR	L7M4K4	9ACAR	Uncharacterized protein OS=Rhipicephalus pulchellus OX=72859 PE=2 SV=1
tr|L7LYB0|L7LYB0_9ACAR	L7LYB0	9ACAR	Uncharacterized protein OS=Rhipicephalus pulchellus OX=72859 PE=2 SV=1
tr|L7M3X3|L7M3X3_9ACAR	L7M3X3	9ACAR	Putative mitochondrial import inner membrane translocase subunit tim23 OS=Rhipicephalus pulchellus OX=72859 PE=2 SV=1
tr|A0A224YJ21|A0A224YJ21_9ACAR	A0A224YJ21	9ACAR	Adhesion regulating molecule OS=Rhipicephalus zambeziensis OX=60191 PE=4 SV=1
tr|L7M5E1|L7M5E1_9ACAR	L7M5E1	9ACAR	Putative arfaptin OS=Rhipicephalus pulchellus OX=72859 PE=2 SV=1
tr|A0A224YSA4|A0A224YSA4_9ACAR	A0A224YSA4	9ACAR	E3 ubiquitin-protein ligase HECTD1 (Fragment) OS=Rhipicephalus zambeziensis OX=60191 PE=4 SV=1
tr|A0A131Z545|A0A131Z545_RHIAP	A0A131Z545	RHIAP	Antigen 5 family member OS=Rhipicephalus appendiculatus OX=34631 PE=3 SV=1
tr|A0A131YN50|A0A131YN50_RHIAP	A0A131YN50	RHIAP	Tropomyosin 1 OS=Rhipicephalus appendiculatus OX=34631 PE=4 SV=1
tr|A0A131XNG6|A0A131XNG6_9ACAR	A0A131XNG6	9ACAR	Glyceraldehyde-3-phosphate dehydrogenase OS=Hyalomma excavatum OX=257692 PE=2 SV=1
tr|L7MI53|L7MI53_9ACAR	L7MI53	9ACAR	Putative programmed cell death 8 apoptosis-inducing factor (Fragment) OS=Rhipicephalus pulchellus OX=72859 PE=2 SV=1
tr|V9VL04|V9VL04_RHIMP	V9VL04	RHIMP	Serine protease inhibitor 6 RmS6 OS=Rhipicephalus microplus OX=6941 GN=RmS-6 PE=2 SV=1
tr|Q86G64|Q86G64_DERVA	Q86G64	DERVA	40S ribosomal protein S5 OS=Dermacentor variabilis OX=34621 PE=2 SV=1
tr|L7M6G9|L7M6G9_9ACAR	L7M6G9	9ACAR	Putative signaling protein OS=Rhipicephalus pulchellus OX=72859 PE=2 SV=1
tr|C9K2E7|C9K2E7_HAELO	C9K2E7	HAELO	Lysine-ketoglutarate reductase/saccharopine dehydrogenase OS=Haemaphysalis longicornis OX=44386 GN=LKR/SDH PE=2 SV=1
tr|L7M751|L7M751_9ACAR	L7M751	9ACAR	Putative clathrin interactor 1 OS=Rhipicephalus pulchellus OX=72859 PE=2 SV=1
tr|L7LZV6|L7LZV6_9ACAR	L7LZV6	9ACAR	Putative vesicle-fusing atpase 2 OS=Rhipicephalus pulchellus OX=72859 PE=2 SV=1
tr|A0A1E1WYG7|A0A1E1WYG7_9ACAR	A0A1E1WYG7	9ACAR	ATP synthase-coupling factor 6, mitochondrial OS=Amblyomma aureolatum OX=187763 PE=2 SV=1
tr|L7M214|L7M214_9ACAR	L7M214	9ACAR	Putative ras-related protein rab-21 OS=Rhipicephalus pulchellus OX=72859 PE=2 SV=1
tr|A0A131Z097|A0A131Z097_RHIAP	A0A131Z097	RHIAP	5'-3' exoribonuclease OS=Rhipicephalus appendiculatus OX=34631 PE=3 SV=1
tr|A0A224Z1I5|A0A224Z1I5_9ACAR	A0A224Z1I5	9ACAR	Poly [ADP-ribose] polymerase OS=Rhipicephalus zambeziensis OX=60191 PE=4 SV=1
tr|A0A131Z645|A0A131Z645_RHIAP	A0A131Z645	RHIAP	Cubilin (Fragment) OS=Rhipicephalus appendiculatus OX=34631 PE=4 SV=1
tr|A0A131XJ48|A0A131XJ48_9ACAR	A0A131XJ48	9ACAR	Putative sulfotransferase OS=Hyalomma excavatum OX=257692 PE=2 SV=1
tr|A0A034WXJ2|A0A034WXJ2_RHIMP	A0A034WXJ2	RHIMP	Secreted protein 33 (Fragment) OS=Rhipicephalus microplus OX=6941 PE=4 SV=1
tr|L7MB13|L7MB13_9ACAR	L7MB13	9ACAR	mRNA cap guanine-N7 methyltransferase OS=Rhipicephalus pulchellus OX=72859 PE=2 SV=1
tr|L7MKL4|L7MKL4_9ACAR	L7MKL4	9ACAR	Uncharacterized protein (Fragment) OS=Rhipicephalus pulchellus OX=72859 PE=2 SV=1
tr|A0A131XAY3|A0A131XAY3_9ACAR	A0A131XAY3	9ACAR	Putative acyl-coa synthetase OS=Hyalomma excavatum OX=257692 PE=2 SV=1
tr|L7M2J2|L7M2J2_9ACAR	L7M2J2	9ACAR	Putative methylcrotonoyl-coenzyme a carboxylase 1 alpha OS=Rhipicephalus pulchellus OX=72859 PE=2 SV=1
tr|A0A224YRD0|A0A224YRD0_9ACAR	A0A224YRD0	9ACAR	Acetyltransferase OS=Rhipicephalus zambeziensis OX=60191 PE=4 SV=1
tr|A0A224YY68|A0A224YY68_9ACAR	A0A224YY68	9ACAR	Glycyl-tRNA synthetase OS=Rhipicephalus zambeziensis OX=60191 PE=4 SV=1
tr|Q0ZB31|Q0ZB31_RHIMP	Q0ZB31	RHIMP	Putative intracellular cystatin OS=Rhipicephalus microplus OX=6941 PE=2 SV=1
tr|A0A224YUH8|A0A224YUH8_9ACAR	A0A224YUH8	9ACAR	Cytosolic nonspecific dipeptidase OS=Rhipicephalus zambeziensis OX=60191 PE=4 SV=1
tr|L7M2N8|L7M2N8_9ACAR	L7M2N8	9ACAR	Uncharacterized protein OS=Rhipicephalus pulchellus OX=72859 PE=2 SV=1
tr|L7M6Y4|L7M6Y4_9ACAR	L7M6Y4	9ACAR	Putative kinesin light chain OS=Rhipicephalus pulchellus OX=72859 PE=2 SV=1
tr|A0A224YRY8|A0A224YRY8_9ACAR	A0A224YRY8	9ACAR	Dolichyl-diphosphooligosaccharide-protein glycosyltransferase OS=Rhipicephalus zambeziensis OX=60191 PE=4 SV=1
tr|L7M5H6|L7M5H6_9ACAR	L7M5H6	9ACAR	Uncharacterized protein OS=Rhipicephalus pulchellus OX=72859 PE=2 SV=1
tr|A0A131YN66|A0A131YN66_RHIAP	A0A131YN66	RHIAP	Uncharacterized protein OS=Rhipicephalus appendiculatus OX=34631 PE=4 SV=1
tr|A0A224YKT3|A0A224YKT3_9ACAR	A0A224YKT3	9ACAR	D-3-phosphoglycerate dehydrogenase OS=Rhipicephalus zambeziensis OX=60191 PE=3 SV=1
tr|A0A131YSV6|A0A131YSV6_RHIAP	A0A131YSV6	RHIAP	Ca2+ binding protein OS=Rhipicephalus appendiculatus OX=34631 PE=4 SV=1
tr|A0A224YKD3|A0A224YKD3_9ACAR	A0A224YKD3	9ACAR	Crystallin alpha B OS=Rhipicephalus zambeziensis OX=60191 PE=3 SV=1
tr|A0A131XHF6|A0A131XHF6_9ACAR	A0A131XHF6	9ACAR	Putative dolichyl-diphosphooligosaccharide--protein glycosyltransferase subunit 2-like isoform x3 (Fragment) OS=Hyalomma excavatum OX=257692 PE=2 SV=1
tr|V5HHG8|V5HHG8_IXORI	V5HHG8	IXORI	40S ribosomal protein S30 OS=Ixodes ricinus OX=34613 PE=2 SV=1
tr|L7M504|L7M504_9ACAR	L7M504	9ACAR	Putative rab-protein 6 OS=Rhipicephalus pulchellus OX=72859 PE=2 SV=1
tr|A0A224YGE4|A0A224YGE4_9ACAR	A0A224YGE4	9ACAR	60s ribosomal protein l7a OS=Rhipicephalus zambeziensis OX=60191 PE=4 SV=1
tr|L7M2N7|L7M2N7_9ACAR	L7M2N7	9ACAR	Putative brefeldin a-inhibited guanine nucleotide-exchange protein 1 OS=Rhipicephalus pulchellus OX=72859 PE=2 SV=1
tr|L7M3S2|L7M3S2_9ACAR	L7M3S2	9ACAR	Putative elongation factor 1 beta OS=Rhipicephalus pulchellus OX=72859 PE=2 SV=1
tr|L7M4I8|L7M4I8_9ACAR	L7M4I8	9ACAR	Golgi apparatus membrane protein TVP23 homolog OS=Rhipicephalus pulchellus OX=72859 PE=2 SV=1
tr|L7M4P7|L7M4P7_9ACAR	L7M4P7	9ACAR	Putative vesicle coat complex copii gtpase subunit sar1 OS=Rhipicephalus pulchellus OX=72859 PE=2 SV=1
tr|A0A224YYJ8|A0A224YYJ8_9ACAR	A0A224YYJ8	9ACAR	Membrane protein OS=Rhipicephalus zambeziensis OX=60191 PE=4 SV=1
tr|L7MA65|L7MA65_9ACAR	L7MA65	9ACAR	Putative amino acid transporter OS=Rhipicephalus pulchellus OX=72859 PE=2 SV=1
tr|L7M8U6|L7M8U6_9ACAR	L7M8U6	9ACAR	Putative actin OS=Rhipicephalus pulchellus OX=72859 PE=2 SV=1
tr|L7MKC6|L7MKC6_9ACAR	L7MKC6	9ACAR	Putative transcription elongation factor a sii 1 (Fragment) OS=Rhipicephalus pulchellus OX=72859 PE=2 SV=1
tr|L7M5K4|L7M5K4_9ACAR	L7M5K4	9ACAR	Putative chloride intracellular channel 6-like protein OS=Rhipicephalus pulchellus OX=72859 PE=2 SV=1
tr|A0A1E1XQ69|A0A1E1XQ69_9ACAR	A0A1E1XQ69	9ACAR	Protein involved in maintenance of golgi structure and er-golgi transport (Fragment) OS=Amblyomma sculptum OX=1581419 PE=2 SV=1
tr|A0A224YYX5|A0A224YYX5_9ACAR	A0A224YYX5	9ACAR	Microtubule associated complex OS=Rhipicephalus zambeziensis OX=60191 PE=4 SV=1
tr|A0A131Z6N1|A0A131Z6N1_RHIAP	A0A131Z6N1	RHIAP	Heterogeneous nuclear ribonucleoprotein U-like protein 1 (Fragment) OS=Rhipicephalus appendiculatus OX=34631 PE=4 SV=1
tr|L7M0L9|L7M0L9_9ACAR	L7M0L9	9ACAR	Putative small heat shock protein ii OS=Rhipicephalus pulchellus OX=72859 PE=2 SV=1
tr|L7M4A5|L7M4A5_9ACAR	L7M4A5	9ACAR	Peptidyl-prolyl cis-trans isomerase OS=Rhipicephalus pulchellus OX=72859 PE=2 SV=1
tr|L7LWX7|L7LWX7_9ACAR	L7LWX7	9ACAR	Peptidylprolyl isomerase OS=Rhipicephalus pulchellus OX=72859 PE=2 SV=1
tr|F0J9D5|F0J9D5_AMBVA	F0J9D5	AMBVA	Alternative splicing factor SRp20/9G8 (Fragment) OS=Amblyomma variegatum OX=34610 PE=2 SV=1
tr|A0A224YWW0|A0A224YWW0_9ACAR	A0A224YWW0	9ACAR	Hypoxia up-regulated 1 OS=Rhipicephalus zambeziensis OX=60191 PE=3 SV=1
tr|A0A131YYS7|A0A131YYS7_RHIAP	A0A131YYS7	RHIAP	ATP synthase subunit beta OS=Rhipicephalus appendiculatus OX=34631 PE=3 SV=1
tr|G3MKS0|G3MKS0_9ACAR	G3MKS0	9ACAR	Uncharacterized protein OS=Amblyomma maculatum OX=34609 PE=2 SV=1
tr|A0A224YU44|A0A224YU44_9ACAR	A0A224YU44	9ACAR	Bifunctional glutamyl/prolyl-tRNA synthetase OS=Rhipicephalus zambeziensis OX=60191 PE=3 SV=1
tr|L7M3M4|L7M3M4_9ACAR	L7M3M4	9ACAR	Serine/threonine protein phosphatase 2A regulatory subunit OS=Rhipicephalus pulchellus OX=72859 PE=2 SV=1
tr|L7LSB9|L7LSB9_9ACAR	L7LSB9	9ACAR	Uncharacterized protein OS=Rhipicephalus pulchellus OX=72859 PE=2 SV=1
tr|L7MGQ8|L7MGQ8_9ACAR	L7MGQ8	9ACAR	Putative multifunctional pyrimidine synthesis protein cad includes carbamoyl-phosphate synthet (Fragment) OS=Rhipicephalus pulchellus OX=72859 PE=2 SV=1
tr|A0A131YLK6|A0A131YLK6_RHIAP	A0A131YLK6	RHIAP	Basic tail secreted protein OS=Rhipicephalus appendiculatus OX=34631 PE=4 SV=1
tr|A0A034WTW0|A0A034WTW0_RHIMP	A0A034WTW0	RHIMP	Kunitz domain-containing protein 1 OS=Rhipicephalus microplus OX=6941 PE=4 SV=1
tr|A0A224YSW2|A0A224YSW2_9ACAR	A0A224YSW2	9ACAR	Lysosome membrane protein 2 OS=Rhipicephalus zambeziensis OX=60191 PE=3 SV=1
tr|L7M0B7|L7M0B7_9ACAR	L7M0B7	9ACAR	Putative corticosteroid 11-beta-dehydrogenase OS=Rhipicephalus pulchellus OX=72859 PE=2 SV=1
tr|A0A224YM52|A0A224YM52_9ACAR	A0A224YM52	9ACAR	Carboxylic ester hydrolase OS=Rhipicephalus zambeziensis OX=60191 PE=3 SV=1
tr|A0A131YHK9|A0A131YHK9_RHIAP	A0A131YHK9	RHIAP	Glutathione S-transferase OS=Rhipicephalus appendiculatus OX=34631 PE=4 SV=1
tr|A0A224YHP8|A0A224YHP8_9ACAR	A0A224YHP8	9ACAR	Uncharacterized protein OS=Rhipicephalus zambeziensis OX=60191 PE=4 SV=1
tr|A0A1E1X4Z4|A0A1E1X4Z4_9ACAR	A0A1E1X4Z4	9ACAR	Putative peroxisomal 3-ketoacyl-coa-thiolase (Fragment) OS=Amblyomma aureolatum OX=187763 PE=2 SV=1
tr|A0A023GKX4|A0A023GKX4_9ACAR	A0A023GKX4	9ACAR	Putative cytochrome p450 cyp3/cyp5/cyp6/cyp9 subfamily (Fragment) OS=Amblyomma triste OX=251400 PE=2 SV=1
tr|A0A224YBR4|A0A224YBR4_9ACAR	A0A224YBR4	9ACAR	Cathepsin L OS=Rhipicephalus zambeziensis OX=60191 PE=3 SV=1
tr|L7M493|L7M493_9ACAR	L7M493	9ACAR	Putative complement component 1 q subcomponent binding protein/mrna splicing factor sf2 subunit p32 OS=Rhipicephalus pulchellus OX=72859 PE=2 SV=1
tr|A0A224YG28|A0A224YG28_9ACAR	A0A224YG28	9ACAR	Proteasome subunit beta type OS=Rhipicephalus zambeziensis OX=60191 PE=3 SV=1
tr|A0A034WWP9|A0A034WWP9_RHIMP	A0A034WWP9	RHIMP	Secreted protein 36 (Fragment) OS=Rhipicephalus microplus OX=6941 PE=4 SV=1
tr|B7PBH4|B7PBH4_IXOSC	B7PBH4	IXOSC	Acyl-coenzyme A oxidase OS=Ixodes scapularis OX=6945 GN=8027406 PE=3 SV=1
tr|A0A034WXV3|A0A034WXV3_RHIMP	A0A034WXV3	RHIMP	Secreted protein 1 OS=Rhipicephalus microplus OX=6941 PE=4 SV=1
tr|L7M7C5|L7M7C5_9ACAR	L7M7C5	9ACAR	Putative alcohol dehydrogenase class iv OS=Rhipicephalus pulchellus OX=72859 PE=2 SV=1
tr|A0A131YYG8|A0A131YYG8_RHIAP	A0A131YYG8	RHIAP	Peroxinectin OS=Rhipicephalus appendiculatus OX=34631 PE=4 SV=1
tr|L7M7C3|L7M7C3_9ACAR	L7M7C3	9ACAR	Acyl-coenzyme A oxidase OS=Rhipicephalus pulchellus OX=72859 PE=2 SV=1
tr|L7M8X0|L7M8X0_9ACAR	L7M8X0	9ACAR	Uncharacterized protein OS=Rhipicephalus pulchellus OX=72859 PE=2 SV=1
tr|L7MMT8|L7MMT8_9ACAR	L7MMT8	9ACAR	Putative tick thioester protein (Fragment) OS=Rhipicephalus pulchellus OX=72859 PE=2 SV=1
tr|A0A034WXC6|A0A034WXC6_RHIMP	A0A034WXC6	RHIMP	Secreted protein 13 OS=Rhipicephalus microplus OX=6941 PE=4 SV=1
tr|A0A023G6L5|A0A023G6L5_9ACAR	A0A023G6L5	9ACAR	Putative sulfotransferase ixodes scapularis sulfotransferase OS=Amblyomma triste OX=251400 PE=2 SV=1
tr|A0A034WZ86|A0A034WZ86_RHIMP	A0A034WZ86	RHIMP	Alpha2 macroglobulin 3 (Fragment) OS=Rhipicephalus microplus OX=6941 PE=4 SV=1
tr|A0A131YVG0|A0A131YVG0_RHIAP	A0A131YVG0	RHIAP	Acyl-coenzyme A oxidase OS=Rhipicephalus appendiculatus OX=34631 PE=3 SV=1
tr|A0A034WU18|A0A034WU18_RHIMP	A0A034WU18	RHIMP	Lipocalin 6 OS=Rhipicephalus microplus OX=6941 PE=4 SV=1
tr|L7MI98|L7MI98_9ACAR	L7MI98	9ACAR	Putative transporter (Fragment) OS=Rhipicephalus pulchellus OX=72859 PE=2 SV=1
tr|A0A034WX82|A0A034WX82_RHIMP	A0A034WX82	RHIMP	Chitinase_1 OS=Rhipicephalus microplus OX=6941 PE=4 SV=1
tr|A0A224YYL9|A0A224YYL9_9ACAR	A0A224YYL9	9ACAR	Heat shock 70 kDa protein OS=Rhipicephalus zambeziensis OX=60191 PE=3 SV=1
tr|L7LSM1|L7LSM1_9ACAR	L7LSM1	9ACAR	Putative gamma-interferon inducible lysosomal thiol reductase OS=Rhipicephalus pulchellus OX=72859 PE=2 SV=1
tr|L7M094|L7M094_9ACAR	L7M094	9ACAR	Uncharacterized protein OS=Rhipicephalus pulchellus OX=72859 PE=2 SV=1
tr|Q6WNX4|Q6WNX4_RHIMP	Q6WNX4	RHIMP	Ferritin OS=Rhipicephalus microplus OX=6941 GN=Fer PE=2 SV=1
tr|A0A224YHC3|A0A224YHC3_9ACAR	A0A224YHC3	9ACAR	Amblyomma 40 33 family member OS=Rhipicephalus zambeziensis OX=60191 PE=4 SV=1
tr|L7MBU1|L7MBU1_9ACAR	L7MBU1	9ACAR	Putative amblyomma 40-33 family member OS=Rhipicephalus pulchellus OX=72859 PE=2 SV=1
tr|L7M9U7|L7M9U7_9ACAR	L7M9U7	9ACAR	Putative cytosolic ca2+-dependent cysteine prote OS=Rhipicephalus pulchellus OX=72859 PE=2 SV=1
tr|A0A131Z6R1|A0A131Z6R1_RHIAP	A0A131Z6R1	RHIAP	Glutathione S-transferase OS=Rhipicephalus appendiculatus OX=34631 PE=3 SV=1
tr|L7LZL3|L7LZL3_9ACAR	L7LZL3	9ACAR	Putative tho complex subunit 4 OS=Rhipicephalus pulchellus OX=72859 PE=2 SV=1
tr|A0A131Z205|A0A131Z205_RHIAP	A0A131Z205	RHIAP	Long-chain acyl-CoA synthetase OS=Rhipicephalus appendiculatus OX=34631 PE=4 SV=1
tr|L7M562|L7M562_9ACAR	L7M562	9ACAR	Putative lamin OS=Rhipicephalus pulchellus OX=72859 PE=2 SV=1
tr|A0A224YL20|A0A224YL20_9ACAR	A0A224YL20	9ACAR	Determination of adult lifespan OS=Rhipicephalus zambeziensis OX=60191 PE=4 SV=1
tr|A0A131ZDX3|A0A131ZDX3_RHIAP	A0A131ZDX3	RHIAP	TIL domain containing protein (Fragment) OS=Rhipicephalus appendiculatus OX=34631 PE=4 SV=1
tr|A0A224YQ52|A0A224YQ52_9ACAR	A0A224YQ52	9ACAR	Chitinase OS=Rhipicephalus zambeziensis OX=60191 PE=4 SV=1
tr|L7M2H6|L7M2H6_9ACAR	L7M2H6	9ACAR	Putative thiamine pyrophosphate-requiring enzyme OS=Rhipicephalus pulchellus OX=72859 PE=2 SV=1
tr|A0A224YJB7|A0A224YJB7_9ACAR	A0A224YJB7	9ACAR	Alpha-2-macroglobiln splicing variant 1 OS=Rhipicephalus zambeziensis OX=60191 PE=4 SV=1
tr|L7M1F8|L7M1F8_9ACAR	L7M1F8	9ACAR	Putative long-chain acyl-coa synthetase amp-forming OS=Rhipicephalus pulchellus OX=72859 PE=2 SV=1
tr|A0A131YAN5|A0A131YAN5_RHIAP	A0A131YAN5	RHIAP	Uncharacterized protein OS=Rhipicephalus appendiculatus OX=34631 PE=4 SV=1
tr|A0A131Y4T1|A0A131Y4T1_IXORI	A0A131Y4T1	IXORI	Putative flotillin OS=Ixodes ricinus OX=34613 PE=2 SV=1
tr|A0A224YLJ3|A0A224YLJ3_9ACAR	A0A224YLJ3	9ACAR	DnaJ-like protein subfamily C member 3 OS=Rhipicephalus zambeziensis OX=60191 PE=4 SV=1
tr|A0A034WWU3|A0A034WWU3_RHIMP	A0A034WWU3	RHIMP	Alpha2 macroglobulin 2 (Fragment) OS=Rhipicephalus microplus OX=6941 PE=4 SV=1
tr|A0A224Z2U9|A0A224Z2U9_9ACAR	A0A224Z2U9	9ACAR	Threonyl trna synthetase OS=Rhipicephalus zambeziensis OX=60191 PE=3 SV=1
tr|A0A224YSN0|A0A224YSN0_9ACAR	A0A224YSN0	9ACAR	Long-chain acyl-CoA synthetase OS=Rhipicephalus zambeziensis OX=60191 PE=4 SV=1
tr|L7LWV3|L7LWV3_9ACAR	L7LWV3	9ACAR	Putative atp-dependent rna helicase OS=Rhipicephalus pulchellus OX=72859 PE=2 SV=1
tr|A0A224YYU9|A0A224YYU9_9ACAR	A0A224YYU9	9ACAR	Fructose-1,6-bisphosphatase I OS=Rhipicephalus zambeziensis OX=60191 PE=3 SV=1
tr|A0A224YZS7|A0A224YZS7_9ACAR	A0A224YZS7	9ACAR	Hemocyte protein-glutamine gamma-glutamyltransferase OS=Rhipicephalus zambeziensis OX=60191 PE=4 SV=1
tr|L7M7Q3|L7M7Q3_9ACAR	L7M7Q3	9ACAR	Putative flotillin OS=Rhipicephalus pulchellus OX=72859 PE=2 SV=1
tr|A0A224Z2K0|A0A224Z2K0_9ACAR	A0A224Z2K0	9ACAR	Tropomyosin OS=Rhipicephalus zambeziensis OX=60191 PE=4 SV=1
tr|A0A1E1X3J5|A0A1E1X3J5_9ACAR	A0A1E1X3J5	9ACAR	Putative cystein protease calpain-b (Fragment) OS=Amblyomma aureolatum OX=187763 PE=2 SV=1
tr|A0A1E1X836|A0A1E1X836_9ACAR	A0A1E1X836	9ACAR	T-complex protein 1 subunit delta OS=Amblyomma aureolatum OX=187763 PE=2 SV=1
tr|A0A224YQ72|A0A224YQ72_9ACAR	A0A224YQ72	9ACAR	Gelsolin OS=Rhipicephalus zambeziensis OX=60191 PE=4 SV=1
tr|B7PGL3|B7PGL3_IXOSC	B7PGL3	IXOSC	26S protease regulatory subunit 6A, putative OS=Ixodes scapularis OX=6945 GN=8028659 PE=4 SV=1
tr|L7MKR9|L7MKR9_9ACAR	L7MKR9	9ACAR	Putative mannose-p-dolichol utilization defect 1 protein (Fragment) OS=Rhipicephalus pulchellus OX=72859 PE=2 SV=1
tr|A0A034WTS6|A0A034WTS6_RHIMP	A0A034WTS6	RHIMP	Vitellogenin 2 OS=Rhipicephalus microplus OX=6941 PE=4 SV=1
tr|A0A224YPA8|A0A224YPA8_9ACAR	A0A224YPA8	9ACAR	Protein, containing DUF2181 domain OS=Rhipicephalus zambeziensis OX=60191 PE=4 SV=1
tr|A0A224YP93|A0A224YP93_9ACAR	A0A224YP93	9ACAR	Endoplasmic reticulum protein 29 OS=Rhipicephalus zambeziensis OX=60191 PE=4 SV=1
tr|V9VMP1|V9VMP1_RHIMP	V9VMP1	RHIMP	Serine protease inhibitor 18 RmS18 OS=Rhipicephalus microplus OX=6941 GN=RmS-18 PE=2 SV=1
tr|A0A131YXM9|A0A131YXM9_RHIAP	A0A131YXM9	RHIAP	Sphingomyelin phosphodiesterase acid like 3b OS=Rhipicephalus appendiculatus OX=34631 PE=4 SV=1
tr|V9VLN6|V9VLN6_RHIMP	V9VLN6	RHIMP	Serine protease inhibitor 17 RmS17 OS=Rhipicephalus microplus OX=6941 GN=RmS-17 PE=2 SV=1
tr|L7M7A3|L7M7A3_9ACAR	L7M7A3	9ACAR	NADPH--cytochrome P450 reductase OS=Rhipicephalus pulchellus OX=72859 PE=2 SV=1
tr|L7M474|L7M474_9ACAR	L7M474	9ACAR	Putative hiv-1 vpr-binding protein OS=Rhipicephalus pulchellus OX=72859 PE=2 SV=1
tr|A0A224Z729|A0A224Z729_9ACAR	A0A224Z729	9ACAR	Putative microtubule-actin cross-linking factor 1 isoform x9 OS=Rhipicephalus zambeziensis OX=60191 PE=4 SV=1
tr|A0A131XLF5|A0A131XLF5_9ACAR	A0A131XLF5	9ACAR	Putative steroid reductase required for elongation of the very long chain fatty acids OS=Hyalomma excavatum OX=257692 PE=2 SV=1
tr|A0A023GCA9|A0A023GCA9_9ACAR	A0A023GCA9	9ACAR	Putative sulfatase-modifying factor (Fragment) OS=Amblyomma triste OX=251400 PE=2 SV=1
tr|L7M018|L7M018_9ACAR	L7M018	9ACAR	Putative lachesin OS=Rhipicephalus pulchellus OX=72859 PE=2 SV=1
tr|A0A131YY68|A0A131YY68_RHIAP	A0A131YY68	RHIAP	Succinyl-CoA:3-ketoacid-coenzyme A transferase OS=Rhipicephalus appendiculatus OX=34631 PE=3 SV=1
tr|A0A131Z012|A0A131Z012_RHIAP	A0A131Z012	RHIAP	Sepiapterin reductase OS=Rhipicephalus appendiculatus OX=34631 PE=4 SV=1
tr|A0A224YSV1|A0A224YSV1_9ACAR	A0A224YSV1	9ACAR	Alpha-L-fucosidase OS=Rhipicephalus zambeziensis OX=60191 PE=4 SV=1
tr|A0A034WXJ6|A0A034WXJ6_RHIMP	A0A034WXJ6	RHIMP	Secreted protein 31 (Fragment) OS=Rhipicephalus microplus OX=6941 PE=4 SV=1
tr|A0A224Z6Q7|A0A224Z6Q7_9ACAR	A0A224Z6Q7	9ACAR	Protein containing GDPD domain OS=Rhipicephalus zambeziensis OX=60191 PE=4 SV=1
sp|P83516|IXCI_RHIMP	P83516	RHIMP	Chymotrypsin-elastase inhibitor ixodidin OS=Rhipicephalus microplus OX=6941 PE=1 SV=2
tr|A0A224YRG6|A0A224YRG6_9ACAR	A0A224YRG6	9ACAR	Hexosaminidase (Fragment) OS=Rhipicephalus zambeziensis OX=60191 PE=4 SV=1
tr|A0A131YN91|A0A131YN91_RHIAP	A0A131YN91	RHIAP	Advillin OS=Rhipicephalus appendiculatus OX=34631 PE=4 SV=1
tr|A0A034WXH7|A0A034WXH7_RHIMP	A0A034WXH7	RHIMP	Vitellogenin 4 (Fragment) OS=Rhipicephalus microplus OX=6941 PE=4 SV=1
tr|A0A1E1XA56|A0A1E1XA56_9ACAR	A0A1E1XA56	9ACAR	Putative beta-galactosidase (Fragment) OS=Amblyomma aureolatum OX=187763 PE=2 SV=1
tr|L7MG19|L7MG19_9ACAR	L7MG19	9ACAR	Putative mitogen activated protein kinase kinase 1 (Fragment) OS=Rhipicephalus pulchellus OX=72859 PE=2 SV=1
tr|L7MGT9|L7MGT9_9ACAR	L7MGT9	9ACAR	Putative rpt3 (Fragment) OS=Rhipicephalus pulchellus OX=72859 PE=2 SV=1
tr|L7M805|L7M805_9ACAR	L7M805	9ACAR	Putative peroxisomal trans-2-enoyl-coa reductase OS=Rhipicephalus pulchellus OX=72859 PE=2 SV=1
tr|A0A1E1XFT9|A0A1E1XFT9_9ACAR	A0A1E1XFT9	9ACAR	Putative alpha-l-fucosidase (Fragment) OS=Amblyomma aureolatum OX=187763 PE=2 SV=1
tr|A0A131Z7U2|A0A131Z7U2_RHIAP	A0A131Z7U2	RHIAP	Ectonucleotide pyrophosphatase/phosphodiesterase (Fragment) OS=Rhipicephalus appendiculatus OX=34631 PE=4 SV=1
tr|A0A224YS92|A0A224YS92_9ACAR	A0A224YS92	9ACAR	26S proteasome regulatory subunit T6 OS=Rhipicephalus zambeziensis OX=60191 PE=3 SV=1
tr|A0A131Z0L1|A0A131Z0L1_RHIAP	A0A131Z0L1	RHIAP	Uncharacterized protein OS=Rhipicephalus appendiculatus OX=34631 PE=4 SV=1
tr|A0A224Z275|A0A224Z275_9ACAR	A0A224Z275	9ACAR	Lysosomal alpha-mannosidase (Fragment) OS=Rhipicephalus zambeziensis OX=60191 PE=4 SV=1
tr|L7M1F0|L7M1F0_9ACAR	L7M1F0	9ACAR	Putative camp-dependent protein kinase r2 OS=Rhipicephalus pulchellus OX=72859 PE=2 SV=1
tr|A0A224YLW2|A0A224YLW2_9ACAR	A0A224YLW2	9ACAR	Citronellyl-CoA dehydrogenase OS=Rhipicephalus zambeziensis OX=60191 PE=3 SV=1
tr|A0A131XJU6|A0A131XJU6_9ACAR	A0A131XJU6	9ACAR	Putative the pb1 domain found in tfg protein (Fragment) OS=Hyalomma excavatum OX=257692 PE=2 SV=1
tr|A0A224YRM7|A0A224YRM7_9ACAR	A0A224YRM7	9ACAR	Adenosylhomocysteinase OS=Rhipicephalus zambeziensis OX=60191 PE=3 SV=1
tr|A0A224Z8R0|A0A224Z8R0_9ACAR	A0A224Z8R0	9ACAR	Sulfotransferase OS=Rhipicephalus zambeziensis OX=60191 PE=4 SV=1
tr|A0A224Z4Y6|A0A224Z4Y6_9ACAR	A0A224Z4Y6	9ACAR	Protein disulfide-isomerase OS=Rhipicephalus zambeziensis OX=60191 PE=3 SV=1
tr|G3MH95|G3MH95_9ACAR	G3MH95	9ACAR	Arp2/3 complex 34 kDa subunit (Fragment) OS=Amblyomma maculatum OX=34609 PE=2 SV=1
tr|A0A1E1XS03|A0A1E1XS03_9ACAR	A0A1E1XS03	9ACAR	Putative peroxisomal assembly protein pex3 (Fragment) OS=Amblyomma sculptum OX=1581419 PE=2 SV=1
tr|A0A224YRF8|A0A224YRF8_9ACAR	A0A224YRF8	9ACAR	TIL domain containing protein OS=Rhipicephalus zambeziensis OX=60191 PE=4 SV=1
tr|A0A224YW59|A0A224YW59_9ACAR	A0A224YW59	9ACAR	Myosin heavy chain OS=Rhipicephalus zambeziensis OX=60191 PE=3 SV=1
tr|A0A034WXQ2|A0A034WXQ2_RHIMP	A0A034WXQ2	RHIMP	TIL domain-containing protein 3 OS=Rhipicephalus microplus OX=6941 PE=4 SV=1
tr|A0A034WZ51|A0A034WZ51_RHIMP	A0A034WZ51	RHIMP	Secreted protein 32 (Fragment) OS=Rhipicephalus microplus OX=6941 PE=4 SV=1
tr|L7M6P6|L7M6P6_9ACAR	L7M6P6	9ACAR	Putative extracellular protein tem7 OS=Rhipicephalus pulchellus OX=72859 PE=2 SV=1
tr|A0A034WZ83|A0A034WZ83_RHIMP	A0A034WZ83	RHIMP	Secreted protein 28 (Fragment) OS=Rhipicephalus microplus OX=6941 PE=4 SV=1
tr|A0A224YDN7|A0A224YDN7_9ACAR	A0A224YDN7	9ACAR	Protein, containing DUF1620 domain OS=Rhipicephalus zambeziensis OX=60191 PE=4 SV=1
tr|A0A224Z8V8|A0A224Z8V8_9ACAR	A0A224Z8V8	9ACAR	SND1 nuclease domain-containing protein 1 OS=Rhipicephalus zambeziensis OX=60191 PE=4 SV=1
tr|A0A224YS37|A0A224YS37_9ACAR	A0A224YS37	9ACAR	Abhydrolase domain-containing protein 16A OS=Rhipicephalus zambeziensis OX=60191 PE=4 SV=1
tr|A0A131YRN2|A0A131YRN2_RHIAP	A0A131YRN2	RHIAP	Proteasome activator subunit 3 (PA28 gamma) OS=Rhipicephalus appendiculatus OX=34631 PE=4 SV=1
tr|A0A224Z7R2|A0A224Z7R2_9ACAR	A0A224Z7R2	9ACAR	Thimet oligopeptidase OS=Rhipicephalus zambeziensis OX=60191 PE=3 SV=1
tr|A0A224Z371|A0A224Z371_9ACAR	A0A224Z371	9ACAR	Reductase OS=Rhipicephalus zambeziensis OX=60191 PE=4 SV=1
tr|A0A224Z1C2|A0A224Z1C2_9ACAR	A0A224Z1C2	9ACAR	Maleylacetoacetate isomerase OS=Rhipicephalus zambeziensis OX=60191 PE=4 SV=1
tr|A0A131XGS2|A0A131XGS2_9ACAR	A0A131XGS2	9ACAR	Putative mrna splicing factor OS=Hyalomma excavatum OX=257692 PE=2 SV=1
tr|A0A224YMJ5|A0A224YMJ5_9ACAR	A0A224YMJ5	9ACAR	Ethylmalonyl coa decarboxylase OS=Rhipicephalus zambeziensis OX=60191 PE=3 SV=1
tr|G3MR93|G3MR93_9ACAR	G3MR93	9ACAR	Glycerol-3-phosphate dehydrogenase [NAD(+)] OS=Amblyomma maculatum OX=34609 PE=2 SV=1
tr|A0A224Z7T1|A0A224Z7T1_9ACAR	A0A224Z7T1	9ACAR	Thymus specific serine protease OS=Rhipicephalus zambeziensis OX=60191 PE=4 SV=1
tr|V5HVW5|V5HVW5_IXORI	V5HVW5	IXORI	Putative gdp-mannose pyrophosphorylase OS=Ixodes ricinus OX=34613 PE=2 SV=1
tr|B3GV23|B3GV23_RHIMP	B3GV23	RHIMP	Succinate-semialdehyde dehydrogenase OS=Rhipicephalus microplus OX=6941 GN=ssadh PE=2 SV=1
tr|A0A131Y1Q8|A0A131Y1Q8_IXORI	A0A131Y1Q8	IXORI	Putative 26s proteasome regulatory complex subunit rpn11 OS=Ixodes ricinus OX=34613 PE=2 SV=1
tr|L7M7P8|L7M7P8_9ACAR	L7M7P8	9ACAR	Proteasome subunit alpha type OS=Rhipicephalus pulchellus OX=72859 PE=2 SV=1
tr|A0A224YZA2|A0A224YZA2_9ACAR	A0A224YZA2	9ACAR	Putative microtubule-actin cross-linking factor 1 isoform x9 OS=Rhipicephalus zambeziensis OX=60191 PE=4 SV=1
tr|A0A034WU77|A0A034WU77_RHIMP	A0A034WU77	RHIMP	Trypsin-like_1 (Fragment) OS=Rhipicephalus microplus OX=6941 PE=4 SV=1
tr|A0A023FVP8|A0A023FVP8_9ACAR	A0A023FVP8	9ACAR	Putative b-cell receptor-associated protein OS=Amblyomma parvum OX=251391 PE=2 SV=1
tr|L7MFQ0|L7MFQ0_9ACAR	L7MFQ0	9ACAR	Putative atlastin-2 (Fragment) OS=Rhipicephalus pulchellus OX=72859 PE=2 SV=1
tr|L7M4M3|L7M4M3_9ACAR	L7M4M3	9ACAR	Putative enoyl-coa isomerase OS=Rhipicephalus pulchellus OX=72859 PE=2 SV=1
tr|G3MSG3|G3MSG3_9ACAR	G3MSG3	9ACAR	Uncharacterized protein OS=Amblyomma maculatum OX=34609 PE=2 SV=1
tr|L7LYL7|L7LYL7_9ACAR	L7LYL7	9ACAR	Putative fructose-6-phosphate OS=Rhipicephalus pulchellus OX=72859 PE=2 SV=1
tr|L7M3Z8|L7M3Z8_9ACAR	L7M3Z8	9ACAR	Uncharacterized protein OS=Rhipicephalus pulchellus OX=72859 PE=2 SV=1
tr|A0A131YXM1|A0A131YXM1_RHIAP	A0A131YXM1	RHIAP	ATP-citrate synthase OS=Rhipicephalus appendiculatus OX=34631 PE=3 SV=1
tr|L7M6T7|L7M6T7_9ACAR	L7M6T7	9ACAR	Putative sorting nexin 3 OS=Rhipicephalus pulchellus OX=72859 PE=2 SV=1
tr|L7LZV4|L7LZV4_9ACAR	L7LZV4	9ACAR	Putative quinone oxidoreductase OS=Rhipicephalus pulchellus OX=72859 PE=2 SV=1
tr|W0FYM1|W0FYM1_RHIMP	W0FYM1	RHIMP	Cyclin-dependent kinase 10 OS=Rhipicephalus microplus OX=6941 PE=2 SV=1
tr|A0A224Z3W5|A0A224Z3W5_9ACAR	A0A224Z3W5	9ACAR	Eukaryotic translation initiation factor 3 subunit I OS=Rhipicephalus zambeziensis OX=60191 PE=3 SV=1
tr|L7M8F5|L7M8F5_9ACAR	L7M8F5	9ACAR	Putative copii vesicle protein OS=Rhipicephalus pulchellus OX=72859 PE=2 SV=1
tr|A0A131YIZ5|A0A131YIZ5_RHIAP	A0A131YIZ5	RHIAP	Dolichyl-diphosphooligosaccharide--protein glycosyltransferase subunit 1 OS=Rhipicephalus appendiculatus OX=34631 PE=3 SV=1
tr|A0A224Z4P0|A0A224Z4P0_9ACAR	A0A224Z4P0	9ACAR	Small subunit ribosomal protein S28e OS=Rhipicephalus zambeziensis OX=60191 PE=4 SV=1
tr|B7PXJ0|B7PXJ0_IXOSC	B7PXJ0	IXOSC	Eukaryotic peptide chain release factor subunit, putative OS=Ixodes scapularis OX=6945 GN=8032824 PE=4 SV=1
tr|A0A034WZ51|A0A034WZ51_RHIMP	A0A034WZ51	RHIMP	Secreted protein 32 (Fragment) OS=Rhipicephalus microplus OX=6941 PE=4 SV=1
tr|A0A224YRM7|A0A224YRM7_9ACAR	A0A224YRM7	9ACAR	Adenosylhomocysteinase OS=Rhipicephalus zambeziensis OX=60191 PE=3 SV=1
tr|L7M516|L7M516_9ACAR	L7M516	9ACAR	Putative ras log protein family member ac OS=Rhipicephalus pulchellus OX=72859 PE=2 SV=1
tr|V9VL04|V9VL04_RHIMP	V9VL04	RHIMP	Serine protease inhibitor 6 RmS6 OS=Rhipicephalus microplus OX=6941 GN=RmS-6 PE=2 SV=1
tr|L7M2J5|L7M2J5_9ACAR	L7M2J5	9ACAR	Putative peroxisomal long-chain acyl-coa transporter abc superfamily OS=Rhipicephalus pulchellus OX=72859 PE=2 SV=1
tr|L7M652|L7M652_9ACAR	L7M652	9ACAR	Putative thioredoxin-like protein OS=Rhipicephalus pulchellus OX=72859 PE=2 SV=1
tr|A0A131YNN4|A0A131YNN4_RHIAP	A0A131YNN4	RHIAP	Microsomal triglyceride transfer protein large subunit OS=Rhipicephalus appendiculatus OX=34631 PE=4 SV=1
tr|L7M235|L7M235_9ACAR	L7M235	9ACAR	Putative c-3 sterol dehydrogenase/3-beta-hydroxysteroid dehydrogenase OS=Rhipicephalus pulchellus OX=72859 PE=2 SV=1
tr|A0A224YMC0|A0A224YMC0_9ACAR	A0A224YMC0	9ACAR	Endoplasmic reticulum resident protein 44 OS=Rhipicephalus zambeziensis OX=60191 PE=4 SV=1
tr|L7M5T3|L7M5T3_9ACAR	L7M5T3	9ACAR	Proteasome subunit alpha type OS=Rhipicephalus pulchellus OX=72859 PE=2 SV=1
tr|A0A224ZAF3|A0A224ZAF3_9ACAR	A0A224ZAF3	9ACAR	Transketolase OS=Rhipicephalus zambeziensis OX=60191 PE=4 SV=1
tr|O16014|O16014_RHIAP	O16014	RHIAP	Immunoglobulin G binding protein C OS=Rhipicephalus appendiculatus OX=34631 GN=IGBPMC PE=2 SV=1
tr|L7MB76|L7MB76_9ACAR	L7MB76	9ACAR	Putative tick adams OS=Rhipicephalus pulchellus OX=72859 PE=2 SV=1
tr|A0A224Z4N0|A0A224Z4N0_9ACAR	A0A224Z4N0	9ACAR	Ornithine-oxo-acid transaminase OS=Rhipicephalus zambeziensis OX=60191 PE=3 SV=1
tr|B7SP19|B7SP19_DERVA	B7SP19	DERVA	Quinoid dihydropteridine reductase OS=Dermacentor variabilis OX=34621 PE=2 SV=1
tr|L7MFI1|L7MFI1_9ACAR	L7MFI1	9ACAR	Putative neural cell adhesion molecule (Fragment) OS=Rhipicephalus pulchellus OX=72859 PE=2 SV=1
tr|A0A0C9RSH1|A0A0C9RSH1_AMBAM	A0A0C9RSH1	AMBAM	Putative ribosomal protein s15aa (Fragment) OS=Amblyomma americanum OX=6943 PE=2 SV=1
tr|L7M7W1|L7M7W1_9ACAR	L7M7W1	9ACAR	Coatomer subunit delta OS=Rhipicephalus pulchellus OX=72859 PE=2 SV=1
tr|A0A224Z0C3|A0A224Z0C3_9ACAR	A0A224Z0C3	9ACAR	Nuclear receptor coactivator 5 OS=Rhipicephalus zambeziensis OX=60191 PE=4 SV=1
tr|A0A224ZBS7|A0A224ZBS7_9ACAR	A0A224ZBS7	9ACAR	Vacuolar protein-sorting-associated protein 4 OS=Rhipicephalus zambeziensis OX=60191 PE=3 SV=1
tr|A0A224YCS2|A0A224YCS2_9ACAR	A0A224YCS2	9ACAR	Metallopeptidase OS=Rhipicephalus zambeziensis OX=60191 PE=4 SV=1
tr|L7MH59|L7MH59_9ACAR	L7MH59	9ACAR	Putative signal recognition particle receptor alpha subunit (Fragment) OS=Rhipicephalus pulchellus OX=72859 PE=2 SV=1
tr|A0A224YP55|A0A224YP55_9ACAR	A0A224YP55	9ACAR	Branched-chain amino acid aminotransferase OS=Rhipicephalus zambeziensis OX=60191 PE=4 SV=1
tr|G3MN31|G3MN31_9ACAR	G3MN31	9ACAR	Uncharacterized protein OS=Amblyomma maculatum OX=34609 PE=2 SV=1
tr|B7Q8W6|B7Q8W6_IXOSC	B7Q8W6	IXOSC	Alkyl hydroperoxide reductase, thiol specific antioxidant, putative OS=Ixodes scapularis OX=6945 GN=8037639 PE=4 SV=1
tr|A0A224YEL3|A0A224YEL3_9ACAR	A0A224YEL3	9ACAR	Reticulon-like protein OS=Rhipicephalus zambeziensis OX=60191 PE=4 SV=1
tr|L7M4P0|L7M4P0_9ACAR	L7M4P0	9ACAR	Putative tumor suppressor candidate 3 OS=Rhipicephalus pulchellus OX=72859 PE=2 SV=1
tr|L7M682|L7M682_9ACAR	L7M682	9ACAR	Putative u1 small nuclear ribonucleoprotein 70 kDa OS=Rhipicephalus pulchellus OX=72859 PE=2 SV=1
tr|L7MAX0|L7MAX0_9ACAR	L7MAX0	9ACAR	Putative rox8 OS=Rhipicephalus pulchellus OX=72859 PE=2 SV=1
tr|V5HXC0|V5HXC0_IXORI	V5HXC0	IXORI	Putative heteroproteinous nuclear ribonucleoprotein l (Fragment) OS=Ixodes ricinus OX=34613 PE=2 SV=1
tr|A0A224YT49|A0A224YT49_9ACAR	A0A224YT49	9ACAR	Aldehyde dehydrogenase OS=Rhipicephalus zambeziensis OX=60191 PE=3 SV=1
tr|L7M1R8|L7M1R8_9ACAR	L7M1R8	9ACAR	Putative ribosome bioproteinsis protein OS=Rhipicephalus pulchellus OX=72859 PE=2 SV=1
tr|A0A224Z257|A0A224Z257_9ACAR	A0A224Z257	9ACAR	Succinate dehydrogenase [ubiquinone] iron-sulfur subunit, mitochondrial OS=Rhipicephalus zambeziensis OX=60191 PE=3 SV=1
tr|A0A224YX94|A0A224YX94_9ACAR	A0A224YX94	9ACAR	Protein tyrosine kinase 9/actin monomer binding protein OS=Rhipicephalus zambeziensis OX=60191 PE=4 SV=1
tr|A0A131XDL0|A0A131XDL0_9ACAR	A0A131XDL0	9ACAR	Putative 26s proteasome regulatory complex subunit OS=Hyalomma excavatum OX=257692 PE=2 SV=1
tr|L7M5Q2|L7M5Q2_9ACAR	L7M5Q2	9ACAR	Putative vamp vesicle-associated membrane protein-associated protein a OS=Rhipicephalus pulchellus OX=72859 PE=2 SV=1
tr|L7MB37|L7MB37_9ACAR	L7MB37	9ACAR	Putative actin OS=Rhipicephalus pulchellus OX=72859 PE=2 SV=1
tr|A0A131Z0W6|A0A131Z0W6_RHIAP	A0A131Z0W6	RHIAP	26S proteasome regulatory subunit N5 OS=Rhipicephalus appendiculatus OX=34631 PE=4 SV=1
tr|A0A224YJA9|A0A224YJA9_9ACAR	A0A224YJA9	9ACAR	Protein, containing DUF2359 domain OS=Rhipicephalus zambeziensis OX=60191 PE=4 SV=1
tr|L7ML13|L7ML13_9ACAR	L7ML13	9ACAR	Putative animal-type fatty acid synthase (Fragment) OS=Rhipicephalus pulchellus OX=72859 PE=2 SV=1
tr|L7MHQ5|L7MHQ5_9ACAR	L7MHQ5	9ACAR	Putative ca2+-dependent phospholipid-binding protein synaptotagmin required for synaptic vesicle (Fragment) OS=Rhipicephalus pulchellus OX=72859 PE=2 SV=1
tr|C9W1P0|C9W1P0_RHISA	C9W1P0	RHISA	Ribosomal protein L21 OS=Rhipicephalus sanguineus OX=34632 PE=2 SV=1
tr|A0A224Z482|A0A224Z482_9ACAR	A0A224Z482	9ACAR	Molecular chaperone DnaK OS=Rhipicephalus zambeziensis OX=60191 PE=3 SV=1
tr|A0A224Z666|A0A224Z666_9ACAR	A0A224Z666	9ACAR	Phosphoserine aminotransferase OS=Rhipicephalus zambeziensis OX=60191 PE=3 SV=1
tr|V5I1L1|V5I1L1_IXORI	V5I1L1	IXORI	Putative ribosomal protein l30 (Fragment) OS=Ixodes ricinus OX=34613 PE=2 SV=1
tr|V5HM05|V5HM05_IXORI	V5HM05	IXORI	Casein kinase II subunit beta OS=Ixodes ricinus OX=34613 PE=2 SV=1
tr|L7LRH1|L7LRH1_9ACAR	L7LRH1	9ACAR	Putative glycine rich protein OS=Rhipicephalus pulchellus OX=72859 PE=2 SV=1
tr|C9W1L7|C9W1L7_RHISA	C9W1L7	RHISA	60S ribosomal protein L9 OS=Rhipicephalus sanguineus OX=34632 PE=2 SV=1
tr|L7LXM2|L7LXM2_9ACAR	L7LXM2	9ACAR	Uncharacterized protein OS=Rhipicephalus pulchellus OX=72859 PE=2 SV=1
tr|L7LX77|L7LX77_9ACAR	L7LX77	9ACAR	Putative glycine/serine hydroxymethyltransferase OS=Rhipicephalus pulchellus OX=72859 PE=2 SV=1
tr|A0A131Z4W5|A0A131Z4W5_RHIAP	A0A131Z4W5	RHIAP	Cytosolic prostaglandin-E synthase OS=Rhipicephalus appendiculatus OX=34631 PE=4 SV=1
tr|L7M6L0|L7M6L0_9ACAR	L7M6L0	9ACAR	Nucleoside diphosphate kinase OS=Rhipicephalus pulchellus OX=72859 PE=2 SV=1
tr|L7MHW5|L7MHW5_9ACAR	L7MHW5	9ACAR	Putative mitochondrial import inner membrane translocase subunit tim44 (Fragment) OS=Rhipicephalus pulchellus OX=72859 PE=2 SV=1
tr|A0A1E1X4R6|A0A1E1X4R6_9ACAR	A0A1E1X4R6	9ACAR	Putative f1-atp synthase assembly protein (Fragment) OS=Amblyomma aureolatum OX=187763 PE=2 SV=1
tr|A0A131YWY3|A0A131YWY3_RHIAP	A0A131YWY3	RHIAP	Pyridoxal dependent decarboxylase OS=Rhipicephalus appendiculatus OX=34631 PE=4 SV=1
tr|B7PTE3|B7PTE3_IXOSC	B7PTE3	IXOSC	Ribosomal protein, putative OS=Ixodes scapularis OX=6945 GN=8031084 PE=3 SV=1
tr|L7M602|L7M602_9ACAR	L7M602	9ACAR	Putative 26s proteasome regulatory complex subunit rpn2/psmd1 OS=Rhipicephalus pulchellus OX=72859 PE=2 SV=1
tr|L7M7R7|L7M7R7_9ACAR	L7M7R7	9ACAR	Putative atp synthase subunit b OS=Rhipicephalus pulchellus OX=72859 PE=2 SV=1
tr|A0A131Z9A0|A0A131Z9A0_RHIAP	A0A131Z9A0	RHIAP	BIGH3 (Fragment) OS=Rhipicephalus appendiculatus OX=34631 PE=4 SV=1
tr|A0A224YY68|A0A224YY68_9ACAR	A0A224YY68	9ACAR	Glycyl-tRNA synthetase OS=Rhipicephalus zambeziensis OX=60191 PE=4 SV=1
tr|L7MGS3|L7MGS3_9ACAR	L7MGS3	9ACAR	Putative atp-dependent rna helicase (Fragment) OS=Rhipicephalus pulchellus OX=72859 PE=2 SV=1
tr|A0A224YZ88|A0A224YZ88_9ACAR	A0A224YZ88	9ACAR	Signal peptidase complex subunit 2 OS=Rhipicephalus zambeziensis OX=60191 PE=4 SV=1
tr|A0A131XEV1|A0A131XEV1_9ACAR	A0A131XEV1	9ACAR	Uncharacterized protein OS=Hyalomma excavatum OX=257692 PE=2 SV=1
tr|A0A1E1XAN9|A0A1E1XAN9_9ACAR	A0A1E1XAN9	9ACAR	Proteasome subunit beta type OS=Amblyomma aureolatum OX=187763 PE=2 SV=1
tr|A0A224Z770|A0A224Z770_9ACAR	A0A224Z770	9ACAR	RabGAP domain-containing protein OS=Rhipicephalus zambeziensis OX=60191 PE=4 SV=1
tr|A0A034WZ65|A0A034WZ65_RHIMP	A0A034WZ65	RHIMP	Neural cell adhesion molecule 2 (Fragment) OS=Rhipicephalus microplus OX=6941 PE=4 SV=1
tr|L7M9X0|L7M9X0_9ACAR	L7M9X0	9ACAR	Putative gamma-glutamylcysteine synthetase OS=Rhipicephalus pulchellus OX=72859 PE=2 SV=1
tr|L7M540|L7M540_9ACAR	L7M540	9ACAR	Putative dynein light intermediate chain OS=Rhipicephalus pulchellus OX=72859 PE=2 SV=1
tr|A0A131Z2D6|A0A131Z2D6_RHIAP	A0A131Z2D6	RHIAP	Antigen 5 family member OS=Rhipicephalus appendiculatus OX=34631 PE=4 SV=1
tr|A0A224Z2W7|A0A224Z2W7_9ACAR	A0A224Z2W7	9ACAR	Large subunit ribosomal protein LP1 OS=Rhipicephalus zambeziensis OX=60191 PE=3 SV=1
tr|L7LTQ3|L7LTQ3_9ACAR	L7LTQ3	9ACAR	Putative deah-box rna helicase OS=Rhipicephalus pulchellus OX=72859 PE=2 SV=1
tr|L7M3E5|L7M3E5_9ACAR	L7M3E5	9ACAR	Putative cytochrome c oxidase subunit iv/cox5b OS=Rhipicephalus pulchellus OX=72859 PE=2 SV=1
tr|V5IIV3|V5IIV3_IXORI	V5IIV3	IXORI	Putative translation initiation factor 4f cap-binding subunit OS=Ixodes ricinus OX=34613 PE=2 SV=1
tr|L7M227|L7M227_9ACAR	L7M227	9ACAR	T-complex protein 1 subunit gamma OS=Rhipicephalus pulchellus OX=72859 PE=2 SV=1
tr|A0A224YMR0|A0A224YMR0_9ACAR	A0A224YMR0	9ACAR	F-type H+-transporting ATPase subunit gamma OS=Rhipicephalus zambeziensis OX=60191 PE=3 SV=1
tr|L7M609|L7M609_9ACAR	L7M609	9ACAR	Lon protease homolog, mitochondrial OS=Rhipicephalus pulchellus OX=72859 PE=2 SV=1
tr|L7M196|L7M196_9ACAR	L7M196	9ACAR	Putative hydroxysteroid 17-beta dehydrogenase 11 OS=Rhipicephalus pulchellus OX=72859 PE=2 SV=1
tr|A0A131YQK6|A0A131YQK6_RHIAP	A0A131YQK6	RHIAP	Titin OS=Rhipicephalus appendiculatus OX=34631 PE=4 SV=1
tr|E2J6V8|E2J6V8_9ACAR	E2J6V8	9ACAR	60S ribosomal protein L23 (Fragment) OS=Hyalomma rufipes OX=72862 PE=2 SV=1
tr|L7LYL1|L7LYL1_9ACAR	L7LYL1	9ACAR	Eukaryotic translation initiation factor 3 subunit D OS=Rhipicephalus pulchellus OX=72859 PE=2 SV=1
tr|A0A131XED6|A0A131XED6_9ACAR	A0A131XED6	9ACAR	Putative thioredoxin peroxidase (Fragment) OS=Hyalomma excavatum OX=257692 PE=2 SV=1
tr|L7MGK4|L7MGK4_9ACAR	L7MGK4	9ACAR	Putative vacuolar sorting protein vps1 dynamin (Fragment) OS=Rhipicephalus pulchellus OX=72859 PE=2 SV=1
tr|A0A224Z4Q3|A0A224Z4Q3_9ACAR	A0A224Z4Q3	9ACAR	40S ribosomal protein SA OS=Rhipicephalus zambeziensis OX=60191 PE=3 SV=1
tr|L7M5Y4|L7M5Y4_9ACAR	L7M5Y4	9ACAR	Uncharacterized protein OS=Rhipicephalus pulchellus OX=72859 PE=2 SV=1
tr|A9P774|A9P774_RHIMP	A9P774	RHIMP	Phosphoenolpyruvate carboxykinase OS=Rhipicephalus microplus OX=6941 GN=bmPEPCK PE=2 SV=1
tr|L7M5J9|L7M5J9_9ACAR	L7M5J9	9ACAR	Putative electron transfer flavoprotein alpha subunit OS=Rhipicephalus pulchellus OX=72859 PE=2 SV=1
tr|A0A224ZBZ2|A0A224ZBZ2_9ACAR	A0A224ZBZ2	9ACAR	Wd40 repeat stress protein/actin OS=Rhipicephalus zambeziensis OX=60191 PE=4 SV=1
tr|A0A224YRU4|A0A224YRU4_9ACAR	A0A224YRU4	9ACAR	Alanyl-tRNA synthetase OS=Rhipicephalus zambeziensis OX=60191 PE=3 SV=1
tr|A0A023FKK2|A0A023FKK2_9ACAR	A0A023FKK2	9ACAR	Putative 2-oxoglutarate dehydrogenase e1 subunit (Fragment) OS=Amblyomma cajennense OX=34607 PE=2 SV=1
tr|L7M2Z7|L7M2Z7_9ACAR	L7M2Z7	9ACAR	Putative rna-binding protein OS=Rhipicephalus pulchellus OX=72859 PE=2 SV=1
tr|L7M5C1|L7M5C1_9ACAR	L7M5C1	9ACAR	Putative eukaryotic translation initiation factor 2 subunit 2 beta OS=Rhipicephalus pulchellus OX=72859 PE=2 SV=1
tr|L7MK55|L7MK55_9ACAR	L7MK55	9ACAR	Putative transporter abc superfamily (Fragment) OS=Rhipicephalus pulchellus OX=72859 PE=2 SV=1
tr|C9W1R6|C9W1R6_RHISA	C9W1R6	RHISA	Hematopoietic stem/progenitor cells protein-like protein OS=Rhipicephalus sanguineus OX=34632 PE=2 SV=1
tr|L7M8B5|L7M8B5_9ACAR	L7M8B5	9ACAR	Putative spliceosome rna helicase ddx39b OS=Rhipicephalus pulchellus OX=72859 PE=2 SV=1
tr|W0G2Y3|W0G2Y3_RHIMP	W0G2Y3	RHIMP	Cyclin-dependent kinase 7 OS=Rhipicephalus microplus OX=6941 PE=2 SV=1
tr|A0A131XKN3|A0A131XKN3_9ACAR	A0A131XKN3	9ACAR	Putative acyl-coa thioesterase (Fragment) OS=Hyalomma excavatum OX=257692 PE=2 SV=1
tr|A0A224YG65|A0A224YG65_9ACAR	A0A224YG65	9ACAR	26S proteasome regulatory subunit N9 OS=Rhipicephalus zambeziensis OX=60191 PE=4 SV=1
tr|A0A224YLL4|A0A224YLL4_9ACAR	A0A224YLL4	9ACAR	20-hydroxysteroid dehydrogenase OS=Rhipicephalus zambeziensis OX=60191 PE=3 SV=1
tr|L7M0D9|L7M0D9_9ACAR	L7M0D9	9ACAR	Putative vesicle coat complex copii subunit sfb3 OS=Rhipicephalus pulchellus OX=72859 PE=2 SV=1
tr|V5ICX2|V5ICX2_IXORI	V5ICX2	IXORI	Putative nidogen OS=Ixodes ricinus OX=34613 PE=2 SV=1
tr|L7M623|L7M623_9ACAR	L7M623	9ACAR	Putative mitochondrial ribosomal protein OS=Rhipicephalus pulchellus OX=72859 PE=2 SV=1
tr|L7M157|L7M157_9ACAR	L7M157	9ACAR	Putative translation initiation factor 2b alpha subunit eif-2balpha/gcn3 OS=Rhipicephalus pulchellus OX=72859 PE=2 SV=1
tr|A0A224Z817|A0A224Z817_9ACAR	A0A224Z817	9ACAR	Rna binding protein larp/sro9 OS=Rhipicephalus zambeziensis OX=60191 PE=4 SV=1
tr|A0A131Z3E9|A0A131Z3E9_RHIAP	A0A131Z3E9	RHIAP	40S ribosomal protein S6 OS=Rhipicephalus appendiculatus OX=34631 PE=3 SV=1
tr|A0A224Y2X6|A0A224Y2X6_9ACAR	A0A224Y2X6	9ACAR	Coiled-coil domain-containing protein 47 OS=Rhipicephalus zambeziensis OX=60191 PE=4 SV=1
tr|A0A131XPK7|A0A131XPK7_9ACAR	A0A131XPK7	9ACAR	Putative basement membrane-specific heparan sulfate proteoglycan core protein (Fragment) OS=Hyalomma excavatum OX=257692 PE=2 SV=1
tr|A0A224Z4P2|A0A224Z4P2_9ACAR	A0A224Z4P2	9ACAR	Prolyl oligopeptidase OS=Rhipicephalus zambeziensis OX=60191 PE=4 SV=1
tr|A0A224Z1P8|A0A224Z1P8_9ACAR	A0A224Z1P8	9ACAR	Large subunit ribosomal protein L22e OS=Rhipicephalus zambeziensis OX=60191 PE=4 SV=1
tr|L7RA14|L7RA14_RHIMP	L7RA14	RHIMP	Non-specific serine/threonine protein kinase OS=Rhipicephalus microplus OX=6941 PE=2 SV=1
tr|A0A224Z2M8|A0A224Z2M8_9ACAR	A0A224Z2M8	9ACAR	Isocitrate dehydrogenase [NADP] OS=Rhipicephalus zambeziensis OX=60191 PE=3 SV=1
tr|A0A224YLI3|A0A224YLI3_9ACAR	A0A224YLI3	9ACAR	DnaJ-like protein subfamily C member 10 OS=Rhipicephalus zambeziensis OX=60191 PE=4 SV=1
tr|A0A224YIN0|A0A224YIN0_9ACAR	A0A224YIN0	9ACAR	Bleomycin hydrolase OS=Rhipicephalus zambeziensis OX=60191 PE=4 SV=1
tr|A0A224YPB5|A0A224YPB5_9ACAR	A0A224YPB5	9ACAR	Heat shock protein OS=Rhipicephalus zambeziensis OX=60191 PE=3 SV=1
tr|A0A224YYD0|A0A224YYD0_9ACAR	A0A224YYD0	9ACAR	Obg-like ATPase 1 OS=Rhipicephalus zambeziensis OX=60191 PE=3 SV=1
tr|A0A224YZ73|A0A224YZ73_9ACAR	A0A224YZ73	9ACAR	GMP synthase (Glutamine-hydrolysing) OS=Rhipicephalus zambeziensis OX=60191 PE=4 SV=1
tr|L7MF58|L7MF58_9ACAR	L7MF58	9ACAR	Putative emp24/gp25l/p24 family of membrane trafficking (Fragment) OS=Rhipicephalus pulchellus OX=72859 PE=2 SV=1
tr|A0A131XF83|A0A131XF83_9ACAR	A0A131XF83	9ACAR	Putative glutamate decarboxylase/sphingosine phosphate lyase (Fragment) OS=Hyalomma excavatum OX=257692 PE=2 SV=1
tr|A0A224YRY8|A0A224YRY8_9ACAR	A0A224YRY8	9ACAR	Dolichyl-diphosphooligosaccharide-protein glycosyltransferase OS=Rhipicephalus zambeziensis OX=60191 PE=4 SV=1
tr|L7LVK7|L7LVK7_9ACAR	L7LVK7	9ACAR	Putative trafficking protein particle complex 3 (Fragment) OS=Rhipicephalus pulchellus OX=72859 PE=2 SV=1
tr|A0A1E1XE96|A0A1E1XE96_9ACAR	A0A1E1XE96	9ACAR	Putative carboxypeptidase m (Fragment) OS=Amblyomma aureolatum OX=187763 PE=2 SV=1
tr|L7M751|L7M751_9ACAR	L7M751	9ACAR	Putative clathrin interactor 1 OS=Rhipicephalus pulchellus OX=72859 PE=2 SV=1
tr|A0A224YX31|A0A224YX31_9ACAR	A0A224YX31	9ACAR	Integral membrane protein OS=Rhipicephalus zambeziensis OX=60191 PE=4 SV=1
tr|L7M3K3|L7M3K3_9ACAR	L7M3K3	9ACAR	Putative valine--trna ligase OS=Rhipicephalus pulchellus OX=72859 PE=2 SV=1
tr|E2J6Y3|E2J6Y3_9ACAR	E2J6Y3	9ACAR	60S ribosomal protein L14 (Fragment) OS=Hyalomma rufipes OX=72862 PE=2 SV=1
tr|L7LXR6|L7LXR6_9ACAR	L7LXR6	9ACAR	Peptidylprolyl isomerase OS=Rhipicephalus pulchellus OX=72859 PE=2 SV=1
tr|A0A224YIA7|A0A224YIA7_9ACAR	A0A224YIA7	9ACAR	ATPase family AAA domain-containing protein 3A/B OS=Rhipicephalus zambeziensis OX=60191 PE=4 SV=1
tr|L7M5J1|L7M5J1_9ACAR	L7M5J1	9ACAR	Putative tor signaling pathway regulator-like protein OS=Rhipicephalus pulchellus OX=72859 PE=2 SV=1
tr|L7M8K9|L7M8K9_9ACAR	L7M8K9	9ACAR	Putative eukaryotic translation initiation factor 5-like isoform 1 OS=Rhipicephalus pulchellus OX=72859 PE=2 SV=1
tr|A0A224YTL9|A0A224YTL9_9ACAR	A0A224YTL9	9ACAR	Microtubule-associated protein RP/EB family OS=Rhipicephalus zambeziensis OX=60191 PE=4 SV=1
tr|L7LW62|L7LW62_9ACAR	L7LW62	9ACAR	Uncharacterized protein OS=Rhipicephalus pulchellus OX=72859 PE=2 SV=1
tr|A0A0A7DS56|A0A0A7DS56_RHIMP	A0A0A7DS56	RHIMP	Pyruvate kinase OS=Rhipicephalus microplus OX=6941 PE=2 SV=1
tr|A0A224YJ64|A0A224YJ64_9ACAR	A0A224YJ64	9ACAR	Calsyntenin OS=Rhipicephalus zambeziensis OX=60191 PE=4 SV=1
tr|A0A131XQM4|A0A131XQM4_9ACAR	A0A131XQM4	9ACAR	Putative elongation factor 1-gamma-like protein (Fragment) OS=Hyalomma excavatum OX=257692 PE=2 SV=1
tr|L7M282|L7M282_9ACAR	L7M282	9ACAR	Putative soluble epoxide hydrolase OS=Rhipicephalus pulchellus OX=72859 PE=2 SV=1
tr|A0A224YYZ8|A0A224YYZ8_9ACAR	A0A224YYZ8	9ACAR	Fructose-bisphosphate aldolase OS=Rhipicephalus zambeziensis OX=60191 PE=3 SV=1
tr|G3MM71|G3MM71_9ACAR	G3MM71	9ACAR	Uncharacterized protein OS=Amblyomma maculatum OX=34609 PE=2 SV=1
tr|L7MEH0|L7MEH0_9ACAR	L7MEH0	9ACAR	Ribosomal protein L19 (Fragment) OS=Rhipicephalus pulchellus OX=72859 PE=2 SV=1
tr|A0A090X9T2|A0A090X9T2_IXORI	A0A090X9T2	IXORI	Putative eukaryotic translation initiation factor 6-like protein (Fragment) OS=Ixodes ricinus OX=34613 PE=2 SV=1
tr|A0A131YZL0|A0A131YZL0_RHIAP	A0A131YZL0	RHIAP	Glutaminyl-tRNA synthetase OS=Rhipicephalus appendiculatus OX=34631 PE=3 SV=1
tr|L7M7K9|L7M7K9_9ACAR	L7M7K9	9ACAR	Putative amb caj-77 translation factor OS=Rhipicephalus pulchellus OX=72859 PE=2 SV=1
tr|A0A224Z7R3|A0A224Z7R3_9ACAR	A0A224Z7R3	9ACAR	V-type proton ATPase subunit C OS=Rhipicephalus zambeziensis OX=60191 PE=3 SV=1
tr|L7MH36|L7MH36_9ACAR	L7MH36	9ACAR	RuvB-like helicase (Fragment) OS=Rhipicephalus pulchellus OX=72859 PE=2 SV=1
tr|A0A224Z3R0|A0A224Z3R0_9ACAR	A0A224Z3R0	9ACAR	Lupus La protein OS=Rhipicephalus zambeziensis OX=60191 PE=4 SV=1
tr|A0A131Z3Y2|A0A131Z3Y2_RHIAP	A0A131Z3Y2	RHIAP	MICOS complex subunit MIC60 OS=Rhipicephalus appendiculatus OX=34631 PE=3 SV=1
tr|L7M2B5|L7M2B5_9ACAR	L7M2B5	9ACAR	Proteasome subunit alpha type OS=Rhipicephalus pulchellus OX=72859 PE=2 SV=1
tr|L7MAG2|L7MAG2_9ACAR	L7MAG2	9ACAR	Fascin OS=Rhipicephalus pulchellus OX=72859 PE=2 SV=1
tr|L7M522|L7M522_9ACAR	L7M522	9ACAR	Putative solute carrier family 25 carnitine/acylcarnitine translocase member 20 OS=Rhipicephalus pulchellus OX=72859 PE=2 SV=1
tr|A0A224ZBX2|A0A224ZBX2_9ACAR	A0A224ZBX2	9ACAR	Zinc finger CCCH domain-containing protein 11A OS=Rhipicephalus zambeziensis OX=60191 PE=4 SV=1
tr|A0A131YN02|A0A131YN02_RHIAP	A0A131YN02	RHIAP	Beta-glucuronidase OS=Rhipicephalus appendiculatus OX=34631 PE=4 SV=1
tr|L7LRQ9|L7LRQ9_9ACAR	L7LRQ9	9ACAR	Putative translation initiation factor 2b gamma subunit eif-2bgamma/gcd1 OS=Rhipicephalus pulchellus OX=72859 PE=2 SV=1
tr|A0A131Z9J2|A0A131Z9J2_RHIAP	A0A131Z9J2	RHIAP	Heparan sulfate proteoglycan 2 (Fragment) OS=Rhipicephalus appendiculatus OX=34631 PE=4 SV=1
tr|L7M5I3|L7M5I3_9ACAR	L7M5I3	9ACAR	Putative cop9 signalosome subunit csn7 OS=Rhipicephalus pulchellus OX=72859 PE=2 SV=1
tr|L7LZX8|L7LZX8_9ACAR	L7LZX8	9ACAR	Putative alanine aminotransferase OS=Rhipicephalus pulchellus OX=72859 PE=2 SV=1
tr|A0A224Z9C1|A0A224Z9C1_9ACAR	A0A224Z9C1	9ACAR	Ubiquitin carboxyl-terminal hydrolase 7 OS=Rhipicephalus zambeziensis OX=60191 PE=3 SV=1
tr|L7MED0|L7MED0_9ACAR	L7MED0	9ACAR	Transgelin (Fragment) OS=Rhipicephalus pulchellus OX=72859 PE=2 SV=1
tr|A0A023GNQ8|A0A023GNQ8_9ACAR	A0A023GNQ8	9ACAR	Putative t-complex protein 1 (Fragment) OS=Amblyomma triste OX=251400 PE=2 SV=1
tr|A0A034WXS6|A0A034WXS6_RHIMP	A0A034WXS6	RHIMP	Glutathione S-transferase 1 OS=Rhipicephalus microplus OX=6941 PE=4 SV=1
tr|A0A131Z2G0|A0A131Z2G0_RHIAP	A0A131Z2G0	RHIAP	TraB domain-containing protein OS=Rhipicephalus appendiculatus OX=34631 PE=4 SV=1
tr|A0A131XPA2|A0A131XPA2_9ACAR	A0A131XPA2	9ACAR	Polyadenylate-binding protein OS=Hyalomma excavatum OX=257692 PE=2 SV=1
tr|L7M5A6|L7M5A6_9ACAR	L7M5A6	9ACAR	Uncharacterized protein OS=Rhipicephalus pulchellus OX=72859 PE=2 SV=1
tr|A0A224Z6S5|A0A224Z6S5_9ACAR	A0A224Z6S5	9ACAR	40S ribosomal protein S3a OS=Rhipicephalus zambeziensis OX=60191 PE=3 SV=1
tr|A0A131XMR2|A0A131XMR2_9ACAR	A0A131XMR2	9ACAR	Putative eukaryotic translation initiation factor 3 subunit (Fragment) OS=Hyalomma excavatum OX=257692 PE=2 SV=1
tr|A0A224YME1|A0A224YME1_9ACAR	A0A224YME1	9ACAR	Er golgi vesicle tethering protein OS=Rhipicephalus zambeziensis OX=60191 PE=4 SV=1
tr|A0A224YHE2|A0A224YHE2_9ACAR	A0A224YHE2	9ACAR	Amino acid transporter OS=Rhipicephalus zambeziensis OX=60191 PE=4 SV=1
tr|A0A131XC80|A0A131XC80_9ACAR	A0A131XC80	9ACAR	Putative threonyl-trna synthetase (Fragment) OS=Hyalomma excavatum OX=257692 PE=2 SV=1
tr|A0A131XAN9|A0A131XAN9_9ACAR	A0A131XAN9	9ACAR	Putative e3 ubiquitin-protein ligase huwe1 isoform x3 OS=Hyalomma excavatum OX=257692 PE=2 SV=1
tr|L7M843|L7M843_9ACAR	L7M843	9ACAR	Putative cation-dependent mannose-6-phosphate receptor OS=Rhipicephalus pulchellus OX=72859 PE=2 SV=1
tr|A9P773|A9P773_RHIMP	A9P773	RHIMP	Glycogen synthase kinase OS=Rhipicephalus microplus OX=6941 GN=GSK-3 PE=2 SV=1
tr|L7MA09|L7MA09_9ACAR	L7MA09	9ACAR	Uncharacterized protein OS=Rhipicephalus pulchellus OX=72859 PE=2 SV=1
tr|L7M1W2|L7M1W2_9ACAR	L7M1W2	9ACAR	Putative thioredoxin peroxidase strongylocentrotus purpuratus: similar to thioredoxin peroxidase OS=Rhipicephalus pulchellus OX=72859 PE=2 SV=1
tr|L7MFY7|L7MFY7_9ACAR	L7MFY7	9ACAR	Putative isoform cra b (Fragment) OS=Rhipicephalus pulchellus OX=72859 PE=2 SV=1
tr|A0A131Z2K0|A0A131Z2K0_RHIAP	A0A131Z2K0	RHIAP	Nucleoside diphosphate kinase OS=Rhipicephalus appendiculatus OX=34631 PE=3 SV=1
tr|A0A131YQF5|A0A131YQF5_RHIAP	A0A131YQF5	RHIAP	LETM1 and EF-hand domain-containing protein 1, mitochondrial OS=Rhipicephalus appendiculatus OX=34631 PE=4 SV=1
tr|A0A224YRH3|A0A224YRH3_9ACAR	A0A224YRH3	9ACAR	Acyl coa synthetase family member 2 OS=Rhipicephalus zambeziensis OX=60191 PE=4 SV=1
tr|A0A224YLK8|A0A224YLK8_9ACAR	A0A224YLK8	9ACAR	Insulysin OS=Rhipicephalus zambeziensis OX=60191 PE=3 SV=1
tr|L7M6A6|L7M6A6_9ACAR	L7M6A6	9ACAR	Profilin OS=Rhipicephalus pulchellus OX=72859 PE=2 SV=1
tr|G3MM37|G3MM37_9ACAR	G3MM37	9ACAR	Uncharacterized protein OS=Amblyomma maculatum OX=34609 PE=2 SV=1
tr|L7MHK1|L7MHK1_9ACAR	L7MHK1	9ACAR	Putative cullin-1 (Fragment) OS=Rhipicephalus pulchellus OX=72859 PE=2 SV=1
tr|G3MQN0|G3MQN0_9ACAR	G3MQN0	9ACAR	Uncharacterized protein OS=Amblyomma maculatum OX=34609 PE=2 SV=1
tr|B7PEN4|B7PEN4_IXOSC	B7PEN4	IXOSC	Heat shock protein, putative OS=Ixodes scapularis OX=6945 GN=8051659 PE=3 SV=1
tr|L7M621|L7M621_9ACAR	L7M621	9ACAR	Putative translocon-associated protein OS=Rhipicephalus pulchellus OX=72859 PE=2 SV=1
tr|G3MHA6|G3MHA6_9ACAR	G3MHA6	9ACAR	Uncharacterized protein (Fragment) OS=Amblyomma maculatum OX=34609 PE=2 SV=1
tr|L7MCV9|L7MCV9_9ACAR	L7MCV9	9ACAR	DNA replication licensing factor MCM7 (Fragment) OS=Rhipicephalus pulchellus OX=72859 GN=MCM7 PE=2 SV=1
tr|E7CF11|E7CF11_RHIMP	E7CF11	RHIMP	Mitochondrial volatge dependent anion-selective channel (Fragment) OS=Rhipicephalus microplus OX=6941 GN=VDAC PE=4 SV=1
tr|L7M650|L7M650_9ACAR	L7M650	9ACAR	Putative oxysterol-binding protein OS=Rhipicephalus pulchellus OX=72859 PE=2 SV=1
tr|L7M999|L7M999_9ACAR	L7M999	9ACAR	AP-3 complex subunit beta OS=Rhipicephalus pulchellus OX=72859 PE=2 SV=1
tr|L7MAM7|L7MAM7_9ACAR	L7MAM7	9ACAR	Putative programmed cell death 4 OS=Rhipicephalus pulchellus OX=72859 PE=2 SV=1
tr|A0A224Y1G3|A0A224Y1G3_9ACAR	A0A224Y1G3	9ACAR	Aminopeptidase N OS=Rhipicephalus zambeziensis OX=60191 PE=4 SV=1
tr|L7M7T4|L7M7T4_9ACAR	L7M7T4	9ACAR	Uncharacterized protein OS=Rhipicephalus pulchellus OX=72859 PE=2 SV=1
tr|L7MDJ0|L7MDJ0_9ACAR	L7MDJ0	9ACAR	Uncharacterized protein (Fragment) OS=Rhipicephalus pulchellus OX=72859 PE=2 SV=1
tr|L7M253|L7M253_9ACAR	L7M253	9ACAR	Putative host cell transcription factor hcfc1 OS=Rhipicephalus pulchellus OX=72859 PE=2 SV=1
tr|L7M803|L7M803_9ACAR	L7M803	9ACAR	Putative 4-aminobutyrate aminotransferase OS=Rhipicephalus pulchellus OX=72859 PE=2 SV=1
tr|A0A1E1X8L3|A0A1E1X8L3_9ACAR	A0A1E1X8L3	9ACAR	Transmembrane 9 superfamily member OS=Amblyomma aureolatum OX=187763 PE=2 SV=1
tr|C9W1S4|C9W1S4_RHISA	C9W1S4	RHISA	Signal peptidase (Fragment) OS=Rhipicephalus sanguineus OX=34632 PE=2 SV=1
tr|A0A224Z4L3|A0A224Z4L3_9ACAR	A0A224Z4L3	9ACAR	U2 small nuclear ribonucleoprotein B OS=Rhipicephalus zambeziensis OX=60191 PE=4 SV=1
tr|A0A1E1X5E0|A0A1E1X5E0_9ACAR	A0A1E1X5E0	9ACAR	Proteasome subunit beta type OS=Amblyomma aureolatum OX=187763 PE=2 SV=1
tr|L7M5P4|L7M5P4_9ACAR	L7M5P4	9ACAR	Putative prohibitin-like protein OS=Rhipicephalus pulchellus OX=72859 PE=2 SV=1
tr|L7M817|L7M817_9ACAR	L7M817	9ACAR	Putative peptid OS=Rhipicephalus pulchellus OX=72859 PE=2 SV=1
tr|V5HP67|V5HP67_IXORI	V5HP67	IXORI	Putative splicing factor 3b subunit 2 OS=Ixodes ricinus OX=34613 PE=2 SV=1
tr|A0A224Z3P3|A0A224Z3P3_9ACAR	A0A224Z3P3	9ACAR	Myosin VI OS=Rhipicephalus zambeziensis OX=60191 PE=3 SV=1
tr|L7M846|L7M846_9ACAR	L7M846	9ACAR	RuvB-like helicase OS=Rhipicephalus pulchellus OX=72859 PE=2 SV=1
tr|L7LVG2|L7LVG2_9ACAR	L7LVG2	9ACAR	Uncharacterized protein OS=Rhipicephalus pulchellus OX=72859 PE=2 SV=1
tr|A0A131YG71|A0A131YG71_RHIAP	A0A131YG71	RHIAP	Small subunit ribosomal protein S20e OS=Rhipicephalus appendiculatus OX=34631 PE=3 SV=1
tr|L7M4G8|L7M4G8_9ACAR	L7M4G8	9ACAR	Uncharacterized protein OS=Rhipicephalus pulchellus OX=72859 PE=2 SV=1
tr|L7MAX7|L7MAX7_9ACAR	L7MAX7	9ACAR	Putative eukaryotic translation initiation factor 4a2 OS=Rhipicephalus pulchellus OX=72859 PE=2 SV=1
tr|L7M9E3|L7M9E3_9ACAR	L7M9E3	9ACAR	AP complex subunit beta OS=Rhipicephalus pulchellus OX=72859 PE=2 SV=1
tr|L7MB32|L7MB32_9ACAR	L7MB32	9ACAR	Putative pyruvate dehydrogenase e1 beta subunit OS=Rhipicephalus pulchellus OX=72859 PE=2 SV=1
tr|L7M185|L7M185_9ACAR	L7M185	9ACAR	Putative fragile x mental retardation syndrome-related protein 1 OS=Rhipicephalus pulchellus OX=72859 PE=2 SV=1
tr|A0A131YF84|A0A131YF84_RHIAP	A0A131YF84	RHIAP	Heat shock protein OS=Rhipicephalus appendiculatus OX=34631 PE=3 SV=1
tr|L7MK57|L7MK57_9ACAR	L7MK57	9ACAR	Putative nuclear pore complex component sc seh1 (Fragment) OS=Rhipicephalus pulchellus OX=72859 PE=2 SV=1
tr|A0A224YW23|A0A224YW23_9ACAR	A0A224YW23	9ACAR	Poly [ADP-ribose] polymerase OS=Rhipicephalus zambeziensis OX=60191 PE=4 SV=1
tr|L7LSG2|L7LSG2_9ACAR	L7LSG2	9ACAR	Putative golgi protein OS=Rhipicephalus pulchellus OX=72859 PE=2 SV=1
tr|L7MKX9|L7MKX9_9ACAR	L7MKX9	9ACAR	DNA helicase (Fragment) OS=Rhipicephalus pulchellus OX=72859 PE=2 SV=1
tr|L7M8F7|L7M8F7_9ACAR	L7M8F7	9ACAR	Putative cytochrome OS=Rhipicephalus pulchellus OX=72859 PE=2 SV=1
tr|L7M520|L7M520_9ACAR	L7M520	9ACAR	Malic enzyme OS=Rhipicephalus pulchellus OX=72859 PE=2 SV=1
tr|A0A224Z0B5|A0A224Z0B5_9ACAR	A0A224Z0B5	9ACAR	Isoleucyl-tRNA synthetase OS=Rhipicephalus zambeziensis OX=60191 PE=3 SV=1
tr|F0JA20|F0JA20_AMBVA	F0JA20	AMBVA	40S ribosomal protein S7 (Fragment) OS=Amblyomma variegatum OX=34610 PE=2 SV=1
tr|V5HAQ5|V5HAQ5_IXORI	V5HAQ5	IXORI	Protein involved in cell differentiation/sexual development (Fragment) OS=Ixodes ricinus OX=34613 PE=2 SV=1
tr|L7M861|L7M861_9ACAR	L7M861	9ACAR	Putative tropomodulin OS=Rhipicephalus pulchellus OX=72859 PE=2 SV=1
tr|L7M7I7|L7M7I7_9ACAR	L7M7I7	9ACAR	Putative alkyl hydroperoxide reductase thiol specific antioxidant OS=Rhipicephalus pulchellus OX=72859 PE=2 SV=1
tr|L7MAR1|L7MAR1_9ACAR	L7MAR1	9ACAR	Putative gilgamesh OS=Rhipicephalus pulchellus OX=72859 PE=2 SV=1
tr|A0A224Z1G8|A0A224Z1G8_9ACAR	A0A224Z1G8	9ACAR	Transcription factor OS=Rhipicephalus zambeziensis OX=60191 PE=4 SV=1
tr|A0A131XBW3|A0A131XBW3_9ACAR	A0A131XBW3	9ACAR	Putative eukaryotic translation initiation factor 3 subunit l isoform x1 (Fragment) OS=Hyalomma excavatum OX=257692 PE=2 SV=1
tr|V5HWG4|V5HWG4_IXORI	V5HWG4	IXORI	Putative rbp1-like protein OS=Ixodes ricinus OX=34613 PE=2 SV=1
tr|L7LZY0|L7LZY0_9ACAR	L7LZY0	9ACAR	Putative mitochondrial processing peptidase alpha subunit protein OS=Rhipicephalus pulchellus OX=72859 PE=2 SV=1
tr|L7MAZ6|L7MAZ6_9ACAR	L7MAZ6	9ACAR	Isocitrate dehydrogenase [NAD] subunit, mitochondrial OS=Rhipicephalus pulchellus OX=72859 PE=2 SV=1
tr|Q4PM71|Q4PM71_IXOSC	Q4PM71	IXOSC	SCF ubiquitin ligase complex OS=Ixodes scapularis OX=6945 PE=2 SV=1
tr|G0WRZ9|G0WRZ9_RHIMP	G0WRZ9	RHIMP	Papilin (Fragment) OS=Rhipicephalus microplus OX=6941 GN=Ppn PE=4 SV=1
tr|A0A131YL88|A0A131YL88_RHIAP	A0A131YL88	RHIAP	Alpha-1,4 glucan phosphorylase OS=Rhipicephalus appendiculatus OX=34631 PE=3 SV=1
tr|A0A224ZBM3|A0A224ZBM3_9ACAR	A0A224ZBM3	9ACAR	Ubiquitin-conjugating enzyme E2 O OS=Rhipicephalus zambeziensis OX=60191 PE=3 SV=1
tr|L7M4J7|L7M4J7_9ACAR	L7M4J7	9ACAR	Uncharacterized protein OS=Rhipicephalus pulchellus OX=72859 PE=2 SV=1
tr|L7M9P7|L7M9P7_9ACAR	L7M9P7	9ACAR	Vacuolar protein sorting-associated protein 35 OS=Rhipicephalus pulchellus OX=72859 PE=2 SV=1
tr|L7M2H8|L7M2H8_9ACAR	L7M2H8	9ACAR	Calcium-transporting ATPase OS=Rhipicephalus pulchellus OX=72859 PE=2 SV=1
tr|L7MJV6|L7MJV6_9ACAR	L7MJV6	9ACAR	Putative gamma-glutamyltransferase (Fragment) OS=Rhipicephalus pulchellus OX=72859 PE=2 SV=1
tr|L7M2A1|L7M2A1_9ACAR	L7M2A1	9ACAR	Putative deoxyribonuclease tatdn1 OS=Rhipicephalus pulchellus OX=72859 PE=2 SV=1
tr|Q8T9S5|Q8T9S5_DERVA	Q8T9S5	DERVA	Clathrin-adaptor protein OS=Dermacentor variabilis OX=34621 PE=2 SV=1
tr|L7M430|L7M430_9ACAR	L7M430	9ACAR	Tetraspanin OS=Rhipicephalus pulchellus OX=72859 PE=2 SV=1
tr|L7M421|L7M421_9ACAR	L7M421	9ACAR	Putative pdsw OS=Rhipicephalus pulchellus OX=72859 PE=2 SV=1
tr|A0A131XCB7|A0A131XCB7_9ACAR	A0A131XCB7	9ACAR	UMP-CMP kinase OS=Hyalomma excavatum OX=257692 PE=2 SV=1
tr|A0A131XLR2|A0A131XLR2_9ACAR	A0A131XLR2	9ACAR	Acyl carrier protein OS=Hyalomma excavatum OX=257692 PE=2 SV=1
tr|A0A224YY43|A0A224YY43_9ACAR	A0A224YY43	9ACAR	Lung seven transmembrane receptor OS=Rhipicephalus zambeziensis OX=60191 PE=4 SV=1
tr|A0A1E1XSA1|A0A1E1XSA1_9ACAR	A0A1E1XSA1	9ACAR	Putative nidogen (Fragment) OS=Amblyomma sculptum OX=1581419 PE=2 SV=1
tr|A0A131XTW8|A0A131XTW8_IXORI	A0A131XTW8	IXORI	Putative muscle m-line assembly protein unc-89 (Fragment) OS=Ixodes ricinus OX=34613 PE=2 SV=1
tr|A0A224YUL4|A0A224YUL4_9ACAR	A0A224YUL4	9ACAR	Coatomer subunit beta OS=Rhipicephalus zambeziensis OX=60191 PE=4 SV=1
tr|A0A1E1X8X4|A0A1E1X8X4_9ACAR	A0A1E1X8X4	9ACAR	Putative heteroproteinous nuclear ribonucleoprotein r rrm superfamily OS=Amblyomma aureolatum OX=187763 PE=2 SV=1
tr|L7M973|L7M973_9ACAR	L7M973	9ACAR	Uncharacterized protein OS=Rhipicephalus pulchellus OX=72859 PE=2 SV=1
tr|L7LWA3|L7LWA3_9ACAR	L7LWA3	9ACAR	Putative gtpase xab1 interacts with dna repair protein xpa OS=Rhipicephalus pulchellus OX=72859 PE=2 SV=1
tr|L7M6B1|L7M6B1_9ACAR	L7M6B1	9ACAR	Putative 39s ribosomal protein l23 OS=Rhipicephalus pulchellus OX=72859 PE=2 SV=1
tr|A0A131XB86|A0A131XB86_9ACAR	A0A131XB86	9ACAR	Putative cytochrome c oxidase assembly protein OS=Hyalomma excavatum OX=257692 PE=2 SV=1
tr|L7M7D1|L7M7D1_9ACAR	L7M7D1	9ACAR	Putative solute carrier family 39 zinc transporter member 7 OS=Rhipicephalus pulchellus OX=72859 PE=2 SV=1
tr|L7MIP7|L7MIP7_9ACAR	L7MIP7	9ACAR	Putative nuclear cap-binding complex subunit (Fragment) OS=Rhipicephalus pulchellus OX=72859 PE=2 SV=1
tr|Q4PMD3|Q4PMD3_IXOSC	Q4PMD3	IXOSC	40S ribosomal protein S10 OS=Ixodes scapularis OX=6945 GN=8043970 PE=2 SV=1
tr|L7M4X5|L7M4X5_9ACAR	L7M4X5	9ACAR	Putative trna cytosine-5-methylase OS=Rhipicephalus pulchellus OX=72859 PE=2 SV=1
sp|Q86RN8|MYSP_RHIMP	Q86RN8	RHIMP	Paramyosin OS=Rhipicephalus microplus OX=6941 GN=PRM PE=1 SV=1
tr|L7M7Q5|L7M7Q5_9ACAR	L7M7Q5	9ACAR	Putative exocyst subunit OS=Rhipicephalus pulchellus OX=72859 PE=2 SV=1
tr|L7M6D4|L7M6D4_9ACAR	L7M6D4	9ACAR	Putative failed axon connections fax protein/glutathione s-transferase-like protein OS=Rhipicephalus pulchellus OX=72859 PE=2 SV=1
tr|A0A224YMS4|A0A224YMS4_9ACAR	A0A224YMS4	9ACAR	FAD-dependent oxidoreductase domain-containing protein 1 OS=Rhipicephalus zambeziensis OX=60191 PE=4 SV=1
tr|L7M7J9|L7M7J9_9ACAR	L7M7J9	9ACAR	Putative phosphoribosylamidoimidazole-succinocarboxamide synthase OS=Rhipicephalus pulchellus OX=72859 PE=2 SV=1
tr|L7M1G6|L7M1G6_9ACAR	L7M1G6	9ACAR	Putative ubiquitin-protein ligase OS=Rhipicephalus pulchellus OX=72859 PE=2 SV=1
tr|L7M4Y5|L7M4Y5_9ACAR	L7M4Y5	9ACAR	Putative clathrin assembly protein OS=Rhipicephalus pulchellus OX=72859 PE=2 SV=1
tr|L7M6Q0|L7M6Q0_9ACAR	L7M6Q0	9ACAR	Eukaryotic translation initiation factor 5A OS=Rhipicephalus pulchellus OX=72859 PE=2 SV=1
tr|A0A131YJS1|A0A131YJS1_RHIAP	A0A131YJS1	RHIAP	TIL domain containing protein OS=Rhipicephalus appendiculatus OX=34631 PE=4 SV=1
tr|L7M6Y9|L7M6Y9_9ACAR	L7M6Y9	9ACAR	Putative u5 snrnp spliceosome subunit OS=Rhipicephalus pulchellus OX=72859 PE=2 SV=1
tr|A0A224YTB8|A0A224YTB8_9ACAR	A0A224YTB8	9ACAR	Methylmalonyl-CoA mutase OS=Rhipicephalus zambeziensis OX=60191 PE=4 SV=1
tr|A0A224Z658|A0A224Z658_9ACAR	A0A224Z658	9ACAR	Proto-oncogene tyrosine-protein kinase Met OS=Rhipicephalus zambeziensis OX=60191 PE=3 SV=1
tr|L7M8M9|L7M8M9_9ACAR	L7M8M9	9ACAR	Putative glutamate/leucine/phenylalanine/valine dehydrogenase OS=Rhipicephalus pulchellus OX=72859 PE=2 SV=1
tr|L7M6Y4|L7M6Y4_9ACAR	L7M6Y4	9ACAR	Putative kinesin light chain OS=Rhipicephalus pulchellus OX=72859 PE=2 SV=1
tr|L7M1C0|L7M1C0_9ACAR	L7M1C0	9ACAR	Uncharacterized protein OS=Rhipicephalus pulchellus OX=72859 PE=2 SV=1
tr|A0A1E1X921|A0A1E1X921_9ACAR	A0A1E1X921	9ACAR	Galectin OS=Amblyomma aureolatum OX=187763 PE=2 SV=1
tr|A0A131XIP3|A0A131XIP3_9ACAR	A0A131XIP3	9ACAR	Putative very long chain acyl-coa dehydrogenase (Fragment) OS=Hyalomma excavatum OX=257692 PE=2 SV=1
tr|A0A131ZAF8|A0A131ZAF8_RHIAP	A0A131ZAF8	RHIAP	Rab3 GTPaseactivating protein, non-catalytic subunit family (Fragment) OS=Rhipicephalus appendiculatus OX=34631 PE=4 SV=1
tr|L7MGF8|L7MGF8_9ACAR	L7MGF8	9ACAR	Putative glycine rich protein (Fragment) OS=Rhipicephalus pulchellus OX=72859 PE=2 SV=1
tr|A0A224YY81|A0A224YY81_9ACAR	A0A224YY81	9ACAR	Pre-mRNA-processing factor 39 OS=Rhipicephalus zambeziensis OX=60191 PE=4 SV=1
tr|A0A131XCJ0|A0A131XCJ0_9ACAR	A0A131XCJ0	9ACAR	Eukaryotic translation initiation factor 3 subunit B OS=Hyalomma excavatum OX=257692 PE=2 SV=1
tr|A0A023FXU0|A0A023FXU0_9ACAR	A0A023FXU0	9ACAR	Putative hexosaminid OS=Amblyomma parvum OX=251391 PE=2 SV=1
tr|A0A224YV86|A0A224YV86_9ACAR	A0A224YV86	9ACAR	Methionyl-tRNA synthetase OS=Rhipicephalus zambeziensis OX=60191 PE=3 SV=1
tr|G3MNX9|G3MNX9_9ACAR	G3MNX9	9ACAR	Uncharacterized protein OS=Amblyomma maculatum OX=34609 PE=2 SV=1
tr|L7LU34|L7LU34_9ACAR	L7LU34	9ACAR	Putative ribulose kinase OS=Rhipicephalus pulchellus OX=72859 PE=2 SV=1
tr|L7MCT2|L7MCT2_9ACAR	L7MCT2	9ACAR	Putative nuclear pore complex nup155 component d nup154 sc (Fragment) OS=Rhipicephalus pulchellus OX=72859 PE=2 SV=1
tr|A0A224Z7Y4|A0A224Z7Y4_9ACAR	A0A224Z7Y4	9ACAR	Ribosomal protein l37a OS=Rhipicephalus zambeziensis OX=60191 PE=3 SV=1
tr|A0A224YS42|A0A224YS42_9ACAR	A0A224YS42	9ACAR	2-oxoglutarate dehydrogenase E1 component OS=Rhipicephalus zambeziensis OX=60191 PE=4 SV=1
tr|L7M8W5|L7M8W5_9ACAR	L7M8W5	9ACAR	Sideroflexin OS=Rhipicephalus pulchellus OX=72859 PE=2 SV=1
tr|L7MEV5|L7MEV5_9ACAR	L7MEV5	9ACAR	Putative guanine nucleotide exchange factor (Fragment) OS=Rhipicephalus pulchellus OX=72859 PE=2 SV=1
tr|L7M5R0|L7M5R0_9ACAR	L7M5R0	9ACAR	Putative dna/rna helicase mer3/slh1 dead-box superfamily OS=Rhipicephalus pulchellus OX=72859 PE=2 SV=1
tr|A0A131XL32|A0A131XL32_9ACAR	A0A131XL32	9ACAR	Putative aldehyde dehydrogenase (Fragment) OS=Hyalomma excavatum OX=257692 PE=2 SV=1
tr|L7M7D0|L7M7D0_9ACAR	L7M7D0	9ACAR	AP-2 complex subunit alpha OS=Rhipicephalus pulchellus OX=72859 PE=2 SV=1
tr|L7M6S0|L7M6S0_9ACAR	L7M6S0	9ACAR	Putative vesicle coat complex copii subunit sec13 OS=Rhipicephalus pulchellus OX=72859 PE=2 SV=1
tr|Q2XW18|Q2XW18_RHIMP	Q2XW18	RHIMP	Glutathione peroxidase OS=Rhipicephalus microplus OX=6941 GN=PHGPX PE=3 SV=2
tr|F0J8L9|F0J8L9_AMBVA	F0J8L9	AMBVA	Putative vacuolar ATP synthase subunit D (Fragment) OS=Amblyomma variegatum OX=34610 PE=2 SV=1
tr|L7LYI0|L7LYI0_9ACAR	L7LYI0	9ACAR	Putative amby-am-758 programmed cell death protein OS=Rhipicephalus pulchellus OX=72859 PE=2 SV=1
tr|A0A131XCT7|A0A131XCT7_9ACAR	A0A131XCT7	9ACAR	Putative translation initiation factor 2 alpha subunit OS=Hyalomma excavatum OX=257692 PE=2 SV=1
tr|A0A224Z4X3|A0A224Z4X3_9ACAR	A0A224Z4X3	9ACAR	Ubiquitin conjugation factor E4 B OS=Rhipicephalus zambeziensis OX=60191 PE=4 SV=1
tr|L7LYP3|L7LYP3_9ACAR	L7LYP3	9ACAR	Putative dynein light chain tctex-type 1 OS=Rhipicephalus pulchellus OX=72859 PE=2 SV=1
tr|L7M5E1|L7M5E1_9ACAR	L7M5E1	9ACAR	Putative arfaptin OS=Rhipicephalus pulchellus OX=72859 PE=2 SV=1
tr|A0A224YDA6|A0A224YDA6_9ACAR	A0A224YDA6	9ACAR	Nuclear pore complex protein Nup133 OS=Rhipicephalus zambeziensis OX=60191 PE=4 SV=1
tr|L7M423|L7M423_9ACAR	L7M423	9ACAR	Putative ribosomal protein OS=Rhipicephalus pulchellus OX=72859 PE=2 SV=1
tr|V5HC92|V5HC92_IXORI	V5HC92	IXORI	Putative vesicle coat complex copii subunit sec24/subunit sfb2 (Fragment) OS=Ixodes ricinus OX=34613 PE=2 SV=1
tr|L7M5Z6|L7M5Z6_9ACAR	L7M5Z6	9ACAR	Uncharacterized protein OS=Rhipicephalus pulchellus OX=72859 PE=2 SV=1
tr|A0A224Z2G2|A0A224Z2G2_9ACAR	A0A224Z2G2	9ACAR	Tryptophan 2,3-dioxygenase OS=Rhipicephalus zambeziensis OX=60191 PE=3 SV=1
tr|L7MAD1|L7MAD1_9ACAR	L7MAD1	9ACAR	Putative pppde peptidase domain protein OS=Rhipicephalus pulchellus OX=72859 PE=2 SV=1
tr|L7MJS1|L7MJS1_9ACAR	L7MJS1	9ACAR	Uncharacterized protein (Fragment) OS=Rhipicephalus pulchellus OX=72859 PE=2 SV=1
tr|A0A131YZ49|A0A131YZ49_RHIAP	A0A131YZ49	RHIAP	Chromodomain-helicase-DNA-binding protein 4 OS=Rhipicephalus appendiculatus OX=34631 PE=4 SV=1
tr|L7M975|L7M975_9ACAR	L7M975	9ACAR	Serine/threonine-protein phosphatase OS=Rhipicephalus pulchellus OX=72859 PE=2 SV=1
tr|A0A1E1XF10|A0A1E1XF10_9ACAR	A0A1E1XF10	9ACAR	Putative bovine leukaemia virus receptor OS=Amblyomma aureolatum OX=187763 PE=2 SV=1
tr|V5HQG8|V5HQG8_IXORI	V5HQG8	IXORI	Putative alpha-catenin (Fragment) OS=Ixodes ricinus OX=34613 PE=2 SV=1
tr|A0A1E1XQ69|A0A1E1XQ69_9ACAR	A0A1E1XQ69	9ACAR	Protein involved in maintenance of golgi structure and er-golgi transport (Fragment) OS=Amblyomma sculptum OX=1581419 PE=2 SV=1
tr|A0A224YSX9|A0A224YSX9_9ACAR	A0A224YSX9	9ACAR	Caprin-1-like OS=Rhipicephalus zambeziensis OX=60191 PE=4 SV=1
tr|A0A131Z3S7|A0A131Z3S7_RHIAP	A0A131Z3S7	RHIAP	Thioredoxin/protein disulfide isomerase OS=Rhipicephalus appendiculatus OX=34631 PE=4 SV=1
tr|L7M9A1|L7M9A1_9ACAR	L7M9A1	9ACAR	Putative cell-cycle and apoptosis regulatory protein 1 strongylocentrotus purpuratus OS=Rhipicephalus pulchellus OX=72859 PE=2 SV=1
tr|A0A147BQD7|A0A147BQD7_IXORI	A0A147BQD7	IXORI	Putative inositol 145-trisphosphate receptor (Fragment) OS=Ixodes ricinus OX=34613 PE=4 SV=1
tr|L7M297|L7M297_9ACAR	L7M297	9ACAR	Uridine kinase OS=Rhipicephalus pulchellus OX=72859 PE=2 SV=1
tr|L7LWJ4|L7LWJ4_9ACAR	L7LWJ4	9ACAR	Putative 39s ribosomal protein l39 OS=Rhipicephalus pulchellus OX=72859 PE=2 SV=1
tr|A0A224YLK7|A0A224YLK7_9ACAR	A0A224YLK7	9ACAR	Dolichyl-diphosphooligosaccharide-protein glycosyltransferase OS=Rhipicephalus zambeziensis OX=60191 PE=4 SV=1
tr|A0A023G0K4|A0A023G0K4_9ACAR	A0A023G0K4	9ACAR	Putative transforming growth factor-beta-induced protein ig-h3 OS=Amblyomma parvum OX=251391 PE=2 SV=1
tr|L7MB61|L7MB61_9ACAR	L7MB61	9ACAR	Serine/threonine-protein phosphatase OS=Rhipicephalus pulchellus OX=72859 PE=2 SV=1
tr|L7MKK2|L7MKK2_9ACAR	L7MKK2	9ACAR	Lysine--tRNA ligase (Fragment) OS=Rhipicephalus pulchellus OX=72859 PE=2 SV=1
tr|L7M3M0|L7M3M0_9ACAR	L7M3M0	9ACAR	Uncharacterized protein OS=Rhipicephalus pulchellus OX=72859 PE=2 SV=1
tr|A0A224YUW3|A0A224YUW3_9ACAR	A0A224YUW3	9ACAR	Nuclear pore protein OS=Rhipicephalus zambeziensis OX=60191 PE=3 SV=1
tr|A0A224Z0R1|A0A224Z0R1_9ACAR	A0A224Z0R1	9ACAR	Tetraspanin OS=Rhipicephalus zambeziensis OX=60191 PE=3 SV=1
tr|V5HNT6|V5HNT6_IXORI	V5HNT6	IXORI	Mothers against decapentaplegic homolog OS=Ixodes ricinus OX=34613 PE=2 SV=1
tr|A0A1E1X6J1|A0A1E1X6J1_9ACAR	A0A1E1X6J1	9ACAR	Putative titin (Fragment) OS=Amblyomma aureolatum OX=187763 PE=2 SV=1
tr|L7M963|L7M963_9ACAR	L7M963	9ACAR	Putative aquaporin major intrinsic protein family OS=Rhipicephalus pulchellus OX=72859 PE=2 SV=1
tr|B7SP27|B7SP27_DERVA	B7SP27	DERVA	Putative aldehyde dehydrogenase (Fragment) OS=Dermacentor variabilis OX=34621 GN=ALDH PE=2 SV=1
tr|L7MFK9|L7MFK9_9ACAR	L7MFK9	9ACAR	Mitogen-activated protein kinase (Fragment) OS=Rhipicephalus pulchellus OX=72859 PE=2 SV=1
tr|A0A224Z9H5|A0A224Z9H5_9ACAR	A0A224Z9H5	9ACAR	Ubiquitin-protein ligase E3 C OS=Rhipicephalus zambeziensis OX=60191 PE=4 SV=1
tr|A0A131Z5W2|A0A131Z5W2_RHIAP	A0A131Z5W2	RHIAP	NADH dehydrogenase (Ubiquinone) 1 alpha subcomplex subunit 9 OS=Rhipicephalus appendiculatus OX=34631 PE=4 SV=1
tr|A0A224YY37|A0A224YY37_9ACAR	A0A224YY37	9ACAR	Ribose-phosphate pyrophosphokinase OS=Rhipicephalus zambeziensis OX=60191 PE=3 SV=1
tr|L7MES4|L7MES4_9ACAR	L7MES4	9ACAR	Putative nifu-like domain-containing-containing protein (Fragment) OS=Rhipicephalus pulchellus OX=72859 PE=2 SV=1
tr|A0A1E1XPN2|A0A1E1XPN2_9ACAR	A0A1E1XPN2	9ACAR	Putative basement membrane-specific heparan sulfate proteoglycan core protein (Fragment) OS=Amblyomma sculptum OX=1581419 PE=2 SV=1
tr|L7M5F8|L7M5F8_9ACAR	L7M5F8	9ACAR	Putative alkyl hydroperoxide reductase thiol specific antioxidant OS=Rhipicephalus pulchellus OX=72859 PE=2 SV=1
tr|L7M1M5|L7M1M5_9ACAR	L7M1M5	9ACAR	Putative tfiif-interacting ctd phosphat OS=Rhipicephalus pulchellus OX=72859 PE=2 SV=1
tr|L7M131|L7M131_9ACAR	L7M131	9ACAR	Putative pumilio log 1 OS=Rhipicephalus pulchellus OX=72859 PE=2 SV=1
tr|A0A224Y7S0|A0A224Y7S0_9ACAR	A0A224Y7S0	9ACAR	Pancreatic trypsin inhibitor OS=Rhipicephalus zambeziensis OX=60191 PE=4 SV=1
tr|G3MK97|G3MK97_9ACAR	G3MK97	9ACAR	Uncharacterized protein OS=Amblyomma maculatum OX=34609 PE=2 SV=1
tr|A0A224Z4D0|A0A224Z4D0_9ACAR	A0A224Z4D0	9ACAR	Zinc finger RNA-binding protein OS=Rhipicephalus zambeziensis OX=60191 PE=4 SV=1
tr|A0A224YWD9|A0A224YWD9_9ACAR	A0A224YWD9	9ACAR	Programmed cell death 6-interacting protein OS=Rhipicephalus zambeziensis OX=60191 PE=4 SV=1
tr|A0A131YWE7|A0A131YWE7_RHIAP	A0A131YWE7	RHIAP	NADH dehydrogenase (Ubiquinone) Fe-S protein 1 OS=Rhipicephalus appendiculatus OX=34631 PE=3 SV=1
tr|L7MH84|L7MH84_9ACAR	L7MH84	9ACAR	Putative mitochondrial inheritance and actin cytoskeleton organization protein (Fragment) OS=Rhipicephalus pulchellus OX=72859 PE=2 SV=1
tr|L7M4T3|L7M4T3_9ACAR	L7M4T3	9ACAR	Derlin OS=Rhipicephalus pulchellus OX=72859 PE=2 SV=1
tr|A0A131YIG3|A0A131YIG3_RHIAP	A0A131YIG3	RHIAP	Heat shock protein 14 OS=Rhipicephalus appendiculatus OX=34631 PE=3 SV=1
tr|A0A034WXB7|A0A034WXB7_RHIMP	A0A034WXB7	RHIMP	Thyropin 3 OS=Rhipicephalus microplus OX=6941 PE=4 SV=1
tr|B7SP26|B7SP26_DERVA	B7SP26	DERVA	Superoxide dismutase [Cu-Zn] OS=Dermacentor variabilis OX=34621 GN=SOD PE=2 SV=1
tr|L7LZC8|L7LZC8_9ACAR	L7LZC8	9ACAR	Putative trna and rrna cytosine-c5-methylase nucleolar protein nol1/nop2 OS=Rhipicephalus pulchellus OX=72859 PE=2 SV=1
tr|A0A224Z5E7|A0A224Z5E7_9ACAR	A0A224Z5E7	9ACAR	Pyruvate dehydrogenase E1 component subunit alpha OS=Rhipicephalus zambeziensis OX=60191 PE=4 SV=1
tr|Q9GUA9|Q9GUA9_AMBAM	Q9GUA9	AMBAM	Macrophage migration inhibitory factor OS=Amblyomma americanum OX=6943 GN=MIF PE=2 SV=1
tr|A0A224YYJ8|A0A224YYJ8_9ACAR	A0A224YYJ8	9ACAR	Membrane protein OS=Rhipicephalus zambeziensis OX=60191 PE=4 SV=1
tr|L7LVD6|L7LVD6_9ACAR	L7LVD6	9ACAR	MICOS complex subunit MIC10 OS=Rhipicephalus pulchellus OX=72859 PE=2 SV=1
tr|A0A224YSL5|A0A224YSL5_9ACAR	A0A224YSL5	9ACAR	Leucyl-tRNA synthetase OS=Rhipicephalus zambeziensis OX=60191 PE=4 SV=1
tr|A0A034WWG5|A0A034WWG5_RHIMP	A0A034WWG5	RHIMP	Secreted protein 25 OS=Rhipicephalus microplus OX=6941 PE=4 SV=1
tr|L7MB13|L7MB13_9ACAR	L7MB13	9ACAR	mRNA cap guanine-N7 methyltransferase OS=Rhipicephalus pulchellus OX=72859 PE=2 SV=1
tr|L7MAQ9|L7MAQ9_9ACAR	L7MAQ9	9ACAR	Eukaryotic translation initiation factor 3 subunit E OS=Rhipicephalus pulchellus OX=72859 PE=2 SV=1
tr|L7MAU7|L7MAU7_9ACAR	L7MAU7	9ACAR	Uncharacterized protein (Fragment) OS=Rhipicephalus pulchellus OX=72859 PE=2 SV=1
tr|A0A131YV23|A0A131YV23_RHIAP	A0A131YV23	RHIAP	Filamin OS=Rhipicephalus appendiculatus OX=34631 PE=4 SV=1
tr|V5I001|V5I001_IXORI	V5I001	IXORI	Putative myosin class i heavy chain OS=Ixodes ricinus OX=34613 PE=2 SV=1
tr|L7MCK3|L7MCK3_9ACAR	L7MCK3	9ACAR	Putative proteasome non-atpase 26s subunit (Fragment) OS=Rhipicephalus pulchellus OX=72859 PE=2 SV=1
tr|L7M574|L7M574_9ACAR	L7M574	9ACAR	Putative 60s ribosomal protein l13a OS=Rhipicephalus pulchellus OX=72859 PE=2 SV=1
tr|A0A224Z172|A0A224Z172_9ACAR	A0A224Z172	9ACAR	Lysophospholipase II OS=Rhipicephalus zambeziensis OX=60191 PE=4 SV=1
tr|A0A131XAU7|A0A131XAU7_9ACAR	A0A131XAU7	9ACAR	Putative mitochondrial carrier protein OS=Hyalomma excavatum OX=257692 PE=2 SV=1
tr|L7MEU9|L7MEU9_9ACAR	L7MEU9	9ACAR	Uncharacterized protein (Fragment) OS=Rhipicephalus pulchellus OX=72859 PE=2 SV=1
tr|A0A224Z318|A0A224Z318_9ACAR	A0A224Z318	9ACAR	Mitochondrial import receptor subunit TOM70 (Fragment) OS=Rhipicephalus zambeziensis OX=60191 PE=4 SV=1
tr|V5IJ97|V5IJ97_IXORI	V5IJ97	IXORI	Putative downstream of receptor kinase OS=Ixodes ricinus OX=34613 PE=2 SV=1
tr|A0A131Z9Y9|A0A131Z9Y9_RHIAP	A0A131Z9Y9	RHIAP	Nicastrin (Fragment) OS=Rhipicephalus appendiculatus OX=34631 PE=4 SV=1
tr|A0A224YXS2|A0A224YXS2_9ACAR	A0A224YXS2	9ACAR	Regulator of the ubiquitin pathway OS=Rhipicephalus zambeziensis OX=60191 PE=4 SV=1
tr|A0A131XII2|A0A131XII2_9ACAR	A0A131XII2	9ACAR	Putative amino acid transporter OS=Hyalomma excavatum OX=257692 PE=2 SV=1
tr|L7MI05|L7MI05_9ACAR	L7MI05	9ACAR	Putative vitronectin receptor alpha subunit (Fragment) OS=Rhipicephalus pulchellus OX=72859 PE=2 SV=1
tr|L7M310|L7M310_9ACAR	L7M310	9ACAR	Putative ran gtpase activating protein 1 OS=Rhipicephalus pulchellus OX=72859 PE=2 SV=1
tr|L7M1D2|L7M1D2_9ACAR	L7M1D2	9ACAR	Eukaryotic translation initiation factor 3 subunit A OS=Rhipicephalus pulchellus OX=72859 PE=2 SV=1
tr|A0A1E1XQT9|A0A1E1XQT9_9ACAR	A0A1E1XQT9	9ACAR	Putative pyridoxal phosphate phosphatase phospho2 (Fragment) OS=Amblyomma sculptum OX=1581419 PE=2 SV=1
tr|A0A224YYF6|A0A224YYF6_9ACAR	A0A224YYF6	9ACAR	Guanine nucleotide-binding protein OS=Rhipicephalus zambeziensis OX=60191 PE=4 SV=1
tr|Q9XYR2|Q9XYR2_RHIMP	Q9XYR2	RHIMP	Aldehyde dehydrogenase (Fragment) OS=Rhipicephalus microplus OX=6941 GN=ALDH PE=2 SV=1
tr|A0A224ZAW4|A0A224ZAW4_9ACAR	A0A224ZAW4	9ACAR	Translation initiation factor 5B OS=Rhipicephalus zambeziensis OX=60191 PE=4 SV=1
tr|A0A224Z8S9|A0A224Z8S9_9ACAR	A0A224Z8S9	9ACAR	Small subunit ribosomal protein S25e OS=Rhipicephalus zambeziensis OX=60191 PE=4 SV=1
tr|L7M851|L7M851_9ACAR	L7M851	9ACAR	Putative trna nucleotidyltransferase/polya polymerase OS=Rhipicephalus pulchellus OX=72859 PE=2 SV=1
tr|L7M3V6|L7M3V6_9ACAR	L7M3V6	9ACAR	Putative 40s ribosomal protein s15 OS=Rhipicephalus pulchellus OX=72859 PE=2 SV=1
tr|A0A224YUV1|A0A224YUV1_9ACAR	A0A224YUV1	9ACAR	Nuclear pore complex protein Nup210 OS=Rhipicephalus zambeziensis OX=60191 PE=4 SV=1
tr|A0A131YHA4|A0A131YHA4_RHIAP	A0A131YHA4	RHIAP	Clathrin heavy chain OS=Rhipicephalus appendiculatus OX=34631 PE=3 SV=1
tr|L7M2N7|L7M2N7_9ACAR	L7M2N7	9ACAR	Putative brefeldin a-inhibited guanine nucleotide-exchange protein 1 OS=Rhipicephalus pulchellus OX=72859 PE=2 SV=1
tr|A0A224YVX6|A0A224YVX6_9ACAR	A0A224YVX6	9ACAR	Trifunctional purine biosynthetic protein adenosine-3 OS=Rhipicephalus zambeziensis OX=60191 PE=3 SV=1
tr|V5HF76|V5HF76_IXORI	V5HF76	IXORI	Putative serine/threonine protein (Fragment) OS=Ixodes ricinus OX=34613 PE=2 SV=1
tr|A0A131YKG0|A0A131YKG0_RHIAP	A0A131YKG0	RHIAP	2-oxoglutarate dehydrogenase E2 component (Dihydrolipoamide succinyltransferase) OS=Rhipicephalus appendiculatus OX=34631 PE=4 SV=1
tr|A0A0C5PNS0|A0A0C5PNS0_RHISA	A0A0C5PNS0	RHISA	60S acidic ribosomal protein P0 (Fragment) OS=Rhipicephalus sanguineus OX=34632 PE=2 SV=1
tr|A0A023GDD0|A0A023GDD0_9ACAR	A0A023GDD0	9ACAR	Putative dehydrogenase with different specificities related to short-chain alcohol dehydrogenase OS=Amblyomma triste OX=251400 PE=2 SV=1
tr|A0A131YJM8|A0A131YJM8_RHIAP	A0A131YJM8	RHIAP	116 kDa U5 small nuclear ribonucleoprotein component OS=Rhipicephalus appendiculatus OX=34631 PE=4 SV=1
tr|L7LXB8|L7LXB8_9ACAR	L7LXB8	9ACAR	MICOS complex subunit MIC13 OS=Rhipicephalus pulchellus OX=72859 PE=2 SV=1
tr|L7M4M0|L7M4M0_9ACAR	L7M4M0	9ACAR	Importin subunit alpha OS=Rhipicephalus pulchellus OX=72859 PE=2 SV=1
tr|L7M3F2|L7M3F2_9ACAR	L7M3F2	9ACAR	Putative ribosomal protein l18 OS=Rhipicephalus pulchellus OX=72859 PE=2 SV=1
tr|A0A131Z509|A0A131Z509_RHIAP	A0A131Z509	RHIAP	NADH dehydrogenase (Ubiquinone) 1 subunit C2 OS=Rhipicephalus appendiculatus OX=34631 PE=4 SV=1
tr|L7MA12|L7MA12_9ACAR	L7MA12	9ACAR	Putative golgi transport complex subunit OS=Rhipicephalus pulchellus OX=72859 PE=2 SV=1
tr|A0A131XB91|A0A131XB91_9ACAR	A0A131XB91	9ACAR	Putative tubulin folding cofactor e (Fragment) OS=Hyalomma excavatum OX=257692 PE=2 SV=1
tr|L7MKE2|L7MKE2_9ACAR	L7MKE2	9ACAR	RNA helicase (Fragment) OS=Rhipicephalus pulchellus OX=72859 PE=2 SV=1
tr|A0A224Z583|A0A224Z583_9ACAR	A0A224Z583	9ACAR	Vacuolar protein OS=Rhipicephalus zambeziensis OX=60191 PE=4 SV=1
tr|L7M0X0|L7M0X0_9ACAR	L7M0X0	9ACAR	Uncharacterized protein OS=Rhipicephalus pulchellus OX=72859 PE=2 SV=1
tr|G3MML2|G3MML2_9ACAR	G3MML2	9ACAR	Ribosomal protein L15 OS=Amblyomma maculatum OX=34609 PE=2 SV=1
tr|L7MB86|L7MB86_9ACAR	L7MB86	9ACAR	Putative soluble epoxide hydrolase OS=Rhipicephalus pulchellus OX=72859 PE=2 SV=1
tr|F0J9L0|F0J9L0_AMBVA	F0J9L0	AMBVA	Peptidyl-prolyl cis-trans isomerase (Fragment) OS=Amblyomma variegatum OX=34610 PE=2 SV=1
tr|L7M764|L7M764_9ACAR	L7M764	9ACAR	Putative member of chemokine-like factor super family OS=Rhipicephalus pulchellus OX=72859 PE=2 SV=1
tr|L7LYR1|L7LYR1_9ACAR	L7LYR1	9ACAR	Putative alpha-16-fucosyltransferase protein OS=Rhipicephalus pulchellus OX=72859 PE=2 SV=1
tr|L7M6R5|L7M6R5_9ACAR	L7M6R5	9ACAR	Putative rna polymerase ii large subunit OS=Rhipicephalus pulchellus OX=72859 PE=2 SV=1
tr|L7M5K9|L7M5K9_9ACAR	L7M5K9	9ACAR	Uncharacterized protein OS=Rhipicephalus pulchellus OX=72859 PE=2 SV=1
tr|A0A131XFD9|A0A131XFD9_9ACAR	A0A131XFD9	9ACAR	Eukaryotic translation initiation factor 3 subunit C OS=Hyalomma excavatum OX=257692 PE=2 SV=1
tr|L7MAC6|L7MAC6_9ACAR	L7MAC6	9ACAR	Putative glutamate/leucine/phenylalanine/valine dehydrogenase OS=Rhipicephalus pulchellus OX=72859 PE=2 SV=1
tr|A0A224YC57|A0A224YC57_9ACAR	A0A224YC57	9ACAR	Cathepsin C OS=Rhipicephalus zambeziensis OX=60191 PE=3 SV=1
tr|A0A1E1XGD9|A0A1E1XGD9_9ACAR	A0A1E1XGD9	9ACAR	Putative nucleoporin 98 OS=Amblyomma aureolatum OX=187763 PE=2 SV=1
tr|A0A131YWU7|A0A131YWU7_RHIAP	A0A131YWU7	RHIAP	TNF receptor-associated protein 1 OS=Rhipicephalus appendiculatus OX=34631 PE=3 SV=1
tr|B7SP52|B7SP52_DERVA	B7SP52	DERVA	Ribosomal protein S17 OS=Dermacentor variabilis OX=34621 PE=2 SV=1
tr|A0A224Z1Z0|A0A224Z1Z0_9ACAR	A0A224Z1Z0	9ACAR	Mif4Gd protein OS=Rhipicephalus zambeziensis OX=60191 PE=4 SV=1
tr|L7M2Z9|L7M2Z9_9ACAR	L7M2Z9	9ACAR	Putative mitochondrial ribosomal protein s18c OS=Rhipicephalus pulchellus OX=72859 PE=2 SV=1
tr|A0A1E1X772|A0A1E1X772_9ACAR	A0A1E1X772	9ACAR	Putative alpha crystallin (Fragment) OS=Amblyomma aureolatum OX=187763 PE=2 SV=1
tr|L7M7I0|L7M7I0_9ACAR	L7M7I0	9ACAR	Hypoxanthine phosphoribosyltransferase OS=Rhipicephalus pulchellus OX=72859 PE=2 SV=1
tr|A0A023FXM9|A0A023FXM9_9ACAR	A0A023FXM9	9ACAR	Putative 60s ribosomal protein l10 OS=Amblyomma parvum OX=251391 PE=2 SV=1
tr|A0A131YRG7|A0A131YRG7_RHIAP	A0A131YRG7	RHIAP	Uncharacterized protein OS=Rhipicephalus appendiculatus OX=34631 PE=4 SV=1
tr|A0A023FS99|A0A023FS99_9ACAR	A0A023FS99	9ACAR	Putative mitochondrial solute carrier protein (Fragment) OS=Amblyomma parvum OX=251391 PE=2 SV=1
tr|A0A224YUW0|A0A224YUW0_9ACAR	A0A224YUW0	9ACAR	Nuclear pore complex protein Nup107 OS=Rhipicephalus zambeziensis OX=60191 PE=4 SV=1
tr|V5H256|V5H256_IXORI	V5H256	IXORI	Putative serine palmitoyltransferase OS=Ixodes ricinus OX=34613 PE=2 SV=1
tr|L7M7C2|L7M7C2_9ACAR	L7M7C2	9ACAR	AP-2 complex subunit alpha OS=Rhipicephalus pulchellus OX=72859 PE=2 SV=1
tr|L7MB05|L7MB05_9ACAR	L7MB05	9ACAR	Putative synapse-associated protein OS=Rhipicephalus pulchellus OX=72859 PE=2 SV=1
tr|L7M2W2|L7M2W2_9ACAR	L7M2W2	9ACAR	Ribosomal protein S6 kinase OS=Rhipicephalus pulchellus OX=72859 PE=2 SV=1
tr|A0A1E1XQI2|A0A1E1XQI2_9ACAR	A0A1E1XQI2	9ACAR	Putative heat shock protein (Fragment) OS=Amblyomma sculptum OX=1581419 PE=2 SV=1
tr|L7M2S0|L7M2S0_9ACAR	L7M2S0	9ACAR	Putative importin 9 OS=Rhipicephalus pulchellus OX=72859 PE=2 SV=1
tr|L7MF53|L7MF53_9ACAR	L7MF53	9ACAR	Proline dehydrogenase (Fragment) OS=Rhipicephalus pulchellus OX=72859 PE=2 SV=1
tr|L7MMF6|L7MMF6_9ACAR	L7MMF6	9ACAR	Putative rna polymerase ii elongator complex subunit elp3/histone acetyltransferase (Fragment) OS=Rhipicephalus pulchellus OX=72859 PE=2 SV=1
tr|A0A224YTA6|A0A224YTA6_9ACAR	A0A224YTA6	9ACAR	Alpha-aminoadipic semialdehyde synthase OS=Rhipicephalus zambeziensis OX=60191 PE=4 SV=1
tr|L7M877|L7M877_9ACAR	L7M877	9ACAR	Putative malectin OS=Rhipicephalus pulchellus OX=72859 PE=2 SV=1
tr|A0A224Z1V5|A0A224Z1V5_9ACAR	A0A224Z1V5	9ACAR	Microsomal prostaglandin-E synthase 2 OS=Rhipicephalus zambeziensis OX=60191 PE=4 SV=1
tr|V5IIP9|V5IIP9_IXORI	V5IIP9	IXORI	Mothers against decapentaplegic homolog OS=Ixodes ricinus OX=34613 PE=2 SV=1
tr|L7LSW9|L7LSW9_9ACAR	L7LSW9	9ACAR	Putative oligopeptidase OS=Rhipicephalus pulchellus OX=72859 PE=2 SV=1
tr|A0A224YTJ8|A0A224YTJ8_9ACAR	A0A224YTJ8	9ACAR	Ankyrin OS=Rhipicephalus zambeziensis OX=60191 PE=4 SV=1
tr|L7M7V7|L7M7V7_9ACAR	L7M7V7	9ACAR	Importin subunit alpha OS=Rhipicephalus pulchellus OX=72859 PE=2 SV=1
tr|A0A224YMX8|A0A224YMX8_9ACAR	A0A224YMX8	9ACAR	Amidase OS=Rhipicephalus zambeziensis OX=60191 PE=4 SV=1
tr|A0A224YKB2|A0A224YKB2_9ACAR	A0A224YKB2	9ACAR	Crystallin alpha B OS=Rhipicephalus zambeziensis OX=60191 PE=3 SV=1
tr|L7MIM0|L7MIM0_9ACAR	L7MIM0	9ACAR	Putative vacuolar assembly/sorting protein vps9 (Fragment) OS=Rhipicephalus pulchellus OX=72859 PE=2 SV=1
tr|A0A224YSA4|A0A224YSA4_9ACAR	A0A224YSA4	9ACAR	E3 ubiquitin-protein ligase HECTD1 (Fragment) OS=Rhipicephalus zambeziensis OX=60191 PE=4 SV=1
tr|L7M525|L7M525_9ACAR	L7M525	9ACAR	Putative testis OS=Rhipicephalus pulchellus OX=72859 PE=2 SV=1
tr|A0A224YUY3|A0A224YUY3_9ACAR	A0A224YUY3	9ACAR	Cullin 4 OS=Rhipicephalus zambeziensis OX=60191 PE=3 SV=1
tr|A0A131Z369|A0A131Z369_RHIAP	A0A131Z369	RHIAP	FACT complex subunit SSRP1 OS=Rhipicephalus appendiculatus OX=34631 PE=3 SV=1
tr|L7M1M7|L7M1M7_9ACAR	L7M1M7	9ACAR	Putative puf family rna-binding protein OS=Rhipicephalus pulchellus OX=72859 PE=2 SV=1
tr|L7M2R3|L7M2R3_9ACAR	L7M2R3	9ACAR	Uncharacterized protein OS=Rhipicephalus pulchellus OX=72859 PE=2 SV=1
tr|A0A023FWF1|A0A023FWF1_9ACAR	A0A023FWF1	9ACAR	Putative ubiquinol cytochrome c reductase subunit qcr2 OS=Amblyomma parvum OX=251391 PE=2 SV=1
tr|A0A131XLV8|A0A131XLV8_9ACAR	A0A131XLV8	9ACAR	Putative microtubule-associated protein dynactin dctn1/glued OS=Hyalomma excavatum OX=257692 PE=2 SV=1
tr|L7M5Z0|L7M5Z0_9ACAR	L7M5Z0	9ACAR	Putative nuclear transport receptor crm1/msn5 importin beta superfamily OS=Rhipicephalus pulchellus OX=72859 PE=2 SV=1
tr|A0A131XD30|A0A131XD30_9ACAR	A0A131XD30	9ACAR	Putative apoptosis inhibitor 5/fibroblast growth factor 2-interacting factor 2 OS=Hyalomma excavatum OX=257692 PE=2 SV=1
tr|A0A224Z4A2|A0A224Z4A2_9ACAR	A0A224Z4A2	9ACAR	Phosphoribosylformylglycinamidine synthase OS=Rhipicephalus zambeziensis OX=60191 PE=3 SV=1
tr|L7M1C9|L7M1C9_9ACAR	L7M1C9	9ACAR	Putative endocytosis protein rme-8 OS=Rhipicephalus pulchellus OX=72859 PE=2 SV=1
tr|V5HJU8|V5HJU8_IXORI	V5HJU8	IXORI	Putative calcium-transporting atpase sarcoplasmic/endoplasmic reticulum type (Fragment) OS=Ixodes ricinus OX=34613 PE=2 SV=1
tr|A0A224YEZ2|A0A224YEZ2_9ACAR	A0A224YEZ2	9ACAR	Heat domain-containing protein OS=Rhipicephalus zambeziensis OX=60191 PE=4 SV=1
tr|A0A224YYC9|A0A224YYC9_9ACAR	A0A224YYC9	9ACAR	Eukaryotic translation initiation factor 3 subunit K OS=Rhipicephalus zambeziensis OX=60191 PE=3 SV=1
tr|A0A224Z5E8|A0A224Z5E8_9ACAR	A0A224Z5E8	9ACAR	Procollagen-lysine,2-oxoglutarate 5-dioxygenase invertebrate OS=Rhipicephalus zambeziensis OX=60191 PE=4 SV=1
tr|A0A131YNG4|A0A131YNG4_RHIAP	A0A131YNG4	RHIAP	Phosphatidate phosphatase OS=Rhipicephalus appendiculatus OX=34631 PE=4 SV=1
tr|A0A224YLL0|A0A224YLL0_9ACAR	A0A224YLL0	9ACAR	2-oxoglutarate dehydrogenase E1 component OS=Rhipicephalus zambeziensis OX=60191 PE=4 SV=1
tr|L7MBE6|L7MBE6_9ACAR	L7MBE6	9ACAR	Uncharacterized protein OS=Rhipicephalus pulchellus OX=72859 PE=2 SV=1
tr|L7M706|L7M706_9ACAR	L7M706	9ACAR	Putative oligomycin sensitivity-conferring protein OS=Rhipicephalus pulchellus OX=72859 PE=2 SV=1
tr|L7M780|L7M780_9ACAR	L7M780	9ACAR	Uncharacterized protein OS=Rhipicephalus pulchellus OX=72859 PE=2 SV=1
tr|L7LZM3|L7LZM3_9ACAR	L7LZM3	9ACAR	Putative cytochrome c OS=Rhipicephalus pulchellus OX=72859 PE=2 SV=1
tr|L7ML39|L7ML39_9ACAR	L7ML39	9ACAR	Putative dna polymerase iii subunit gamma and tau (Fragment) OS=Rhipicephalus pulchellus OX=72859 PE=2 SV=1
tr|A0A131Z1S0|A0A131Z1S0_RHIAP	A0A131Z1S0	RHIAP	Creatine kinase OS=Rhipicephalus appendiculatus OX=34631 PE=3 SV=1
tr|A0A131XES1|A0A131XES1_9ACAR	A0A131XES1	9ACAR	Putative amphiphysin OS=Hyalomma excavatum OX=257692 PE=2 SV=1
tr|L7M755|L7M755_9ACAR	L7M755	9ACAR	Putative nadh-ubiquinone oxidoreductase ndufs1/75 kDa subunit OS=Rhipicephalus pulchellus OX=72859 PE=2 SV=1
tr|A0A131XQL4|A0A131XQL4_9ACAR	A0A131XQL4	9ACAR	Putative 60s ribosomal protein l5 OS=Hyalomma excavatum OX=257692 PE=2 SV=1
tr|L7MF07|L7MF07_9ACAR	L7MF07	9ACAR	Putative glutaryl-coa dehydrogenase (Fragment) OS=Rhipicephalus pulchellus OX=72859 PE=2 SV=1
tr|L7M6T1|L7M6T1_9ACAR	L7M6T1	9ACAR	Uncharacterized protein OS=Rhipicephalus pulchellus OX=72859 PE=2 SV=1
tr|G3MN41|G3MN41_9ACAR	G3MN41	9ACAR	Uncharacterized protein OS=Amblyomma maculatum OX=34609 PE=2 SV=1
tr|A0A224YU22|A0A224YU22_9ACAR	A0A224YU22	9ACAR	Glycogen [starch] synthase OS=Rhipicephalus zambeziensis OX=60191 PE=3 SV=1
tr|A0A224Z4G7|A0A224Z4G7_9ACAR	A0A224Z4G7	9ACAR	Nuclear transport receptor kap120 importin beta superfamily OS=Rhipicephalus zambeziensis OX=60191 PE=4 SV=1
tr|L7MB25|L7MB25_9ACAR	L7MB25	9ACAR	Isocitrate dehydrogenase [NAD] subunit, mitochondrial OS=Rhipicephalus pulchellus OX=72859 PE=2 SV=1
tr|L7MGY1|L7MGY1_9ACAR	L7MGY1	9ACAR	Putative 26s proteasome regulatory complex subunit rpn7/psmd6 (Fragment) OS=Rhipicephalus pulchellus OX=72859 PE=2 SV=1
tr|A0A224ZBV7|A0A224ZBV7_9ACAR	A0A224ZBV7	9ACAR	YidC/Oxa1 family membrane protein insertase OS=Rhipicephalus zambeziensis OX=60191 PE=3 SV=1
tr|L7M2K9|L7M2K9_9ACAR	L7M2K9	9ACAR	Putative g protein-coupled seven transmembrane receptor OS=Rhipicephalus pulchellus OX=72859 PE=2 SV=1
tr|L7M0B0|L7M0B0_9ACAR	L7M0B0	9ACAR	Putative hydroxymethylglutaryl-coa lyase OS=Rhipicephalus pulchellus OX=72859 PE=2 SV=1
tr|L7MDV3|L7MDV3_9ACAR	L7MDV3	9ACAR	2-oxoisovalerate dehydrogenase subunit alpha (Fragment) OS=Rhipicephalus pulchellus OX=72859 PE=2 SV=1
tr|L7MBG2|L7MBG2_9ACAR	L7MBG2	9ACAR	Putative phospholipase a2-activating protein (Fragment) OS=Rhipicephalus pulchellus OX=72859 PE=2 SV=1
tr|A0A131XQZ4|A0A131XQZ4_9ACAR	A0A131XQZ4	9ACAR	Putative ribosomal protein l35a OS=Hyalomma excavatum OX=257692 PE=2 SV=1
tr|L7MAQ8|L7MAQ8_9ACAR	L7MAQ8	9ACAR	Putative exosomal 3'-5' exoribonuclease complex subunit (Fragment) OS=Rhipicephalus pulchellus OX=72859 PE=2 SV=1
tr|B7PRM5|B7PRM5_IXOSC	B7PRM5	IXOSC	DEAD-box protein, putative OS=Ixodes scapularis OX=6945 GN=8030344 PE=4 SV=1
tr|L7MHS5|L7MHS5_9ACAR	L7MHS5	9ACAR	Putative dystrophin (Fragment) OS=Rhipicephalus pulchellus OX=72859 PE=2 SV=1
tr|A0A131Z124|A0A131Z124_RHIAP	A0A131Z124	RHIAP	Ubiquitin carboxyl-terminal hydrolase 9/24 OS=Rhipicephalus appendiculatus OX=34631 PE=3 SV=1
tr|A0A224YVT9|A0A224YVT9_9ACAR	A0A224YVT9	9ACAR	GrpE protein homolog OS=Rhipicephalus zambeziensis OX=60191 PE=3 SV=1
tr|A0A131YYR4|A0A131YYR4_RHIAP	A0A131YYR4	RHIAP	Heat shock 70kDa protein 1/8 OS=Rhipicephalus appendiculatus OX=34631 PE=3 SV=1
tr|A0A131YFQ8|A0A131YFQ8_RHIAP	A0A131YFQ8	RHIAP	Neurexin iii alpha OS=Rhipicephalus appendiculatus OX=34631 PE=4 SV=1
tr|A0A131YIN1|A0A131YIN1_RHIAP	A0A131YIN1	RHIAP	Vacuole morphology and inheritance protein 14 OS=Rhipicephalus appendiculatus OX=34631 PE=4 SV=1
tr|A0A224YSH6|A0A224YSH6_9ACAR	A0A224YSH6	9ACAR	Adenosylhomocysteinase OS=Rhipicephalus zambeziensis OX=60191 PE=3 SV=1
tr|A0A224YJN2|A0A224YJN2_9ACAR	A0A224YJN2	9ACAR	cGMP-dependent protein kinase OS=Rhipicephalus zambeziensis OX=60191 PE=3 SV=1
tr|A0A224YM66|A0A224YM66_9ACAR	A0A224YM66	9ACAR	Lipase maturation factor OS=Rhipicephalus zambeziensis OX=60191 PE=3 SV=1
tr|L7M5K0|L7M5K0_9ACAR	L7M5K0	9ACAR	Putative mitochondrial import inner membrane translocase subunit tim9 OS=Rhipicephalus pulchellus OX=72859 PE=2 SV=1
tr|A0A131YKG1|A0A131YKG1_RHIAP	A0A131YKG1	RHIAP	Pitrilysin metalloprotein OS=Rhipicephalus appendiculatus OX=34631 PE=4 SV=1
tr|A0A224YTD0|A0A224YTD0_9ACAR	A0A224YTD0	9ACAR	Fumarate hydratase class II OS=Rhipicephalus zambeziensis OX=60191 PE=3 SV=1
tr|V5HL42|V5HL42_IXORI	V5HL42	IXORI	Putative bent (Fragment) OS=Ixodes ricinus OX=34613 PE=2 SV=1
tr|A0A224YNF8|A0A224YNF8_9ACAR	A0A224YNF8	9ACAR	Protein ELYS-like OS=Rhipicephalus zambeziensis OX=60191 PE=4 SV=1
tr|G3MH59|G3MH59_9ACAR	G3MH59	9ACAR	40S ribosomal protein S26 (Fragment) OS=Amblyomma maculatum OX=34609 PE=2 SV=1
tr|A0A224Z0P9|A0A224Z0P9_9ACAR	A0A224Z0P9	9ACAR	Protein containing TUDOR domain OS=Rhipicephalus zambeziensis OX=60191 PE=4 SV=1
tr|A0A131XMW4|A0A131XMW4_9ACAR	A0A131XMW4	9ACAR	Putative karyopherin importin beta 3 OS=Hyalomma excavatum OX=257692 PE=2 SV=1
tr|A0A131XQI2|A0A131XQI2_9ACAR	A0A131XQI2	9ACAR	Putative bovine leukaemia virus receptor OS=Hyalomma excavatum OX=257692 PE=2 SV=1
tr|B7PKY4|B7PKY4_IXOSC	B7PKY4	IXOSC	Thrombospondin, putative (Fragment) OS=Ixodes scapularis OX=6945 GN=8053275 PE=4 SV=1
tr|L7M756|L7M756_9ACAR	L7M756	9ACAR	Putative dna damage-binding protein 1 OS=Rhipicephalus pulchellus OX=72859 PE=2 SV=1
tr|A0A224YW38|A0A224YW38_9ACAR	A0A224YW38	9ACAR	Conserved protein mo25 OS=Rhipicephalus zambeziensis OX=60191 PE=4 SV=1
tr|L7MAB5|L7MAB5_9ACAR	L7MAB5	9ACAR	NEDD8-activating enzyme E1 regulatory subunit OS=Rhipicephalus pulchellus OX=72859 PE=2 SV=1
tr|L7M2A3|L7M2A3_9ACAR	L7M2A3	9ACAR	40S ribosomal protein S27 OS=Rhipicephalus pulchellus OX=72859 PE=2 SV=1
tr|A0A131YIX3|A0A131YIX3_RHIAP	A0A131YIX3	RHIAP	Elongation factor Ts, mitochondrial OS=Rhipicephalus appendiculatus OX=34631 PE=3 SV=1
tr|L7MF47|L7MF47_9ACAR	L7MF47	9ACAR	Mannosyltransferase (Fragment) OS=Rhipicephalus pulchellus OX=72859 PE=2 SV=1
tr|L7M6G9|L7M6G9_9ACAR	L7M6G9	9ACAR	Putative signaling protein OS=Rhipicephalus pulchellus OX=72859 PE=2 SV=1
tr|Q86FP6|Q86FP6_DERVA	Q86FP6	DERVA	40S ribosomal protein S12 OS=Dermacentor variabilis OX=34621 PE=2 SV=1
tr|L7M588|L7M588_9ACAR	L7M588	9ACAR	Uncharacterized protein OS=Rhipicephalus pulchellus OX=72859 PE=2 SV=1
tr|L7M828|L7M828_9ACAR	L7M828	9ACAR	Putative dihydrolipoamide dehydrogenase OS=Rhipicephalus pulchellus OX=72859 PE=2 SV=1
tr|L7M6A8|L7M6A8_9ACAR	L7M6A8	9ACAR	Putative ribosomal protein s23 OS=Rhipicephalus pulchellus OX=72859 PE=2 SV=1
tr|A0A224YMU5|A0A224YMU5_9ACAR	A0A224YMU5	9ACAR	Cytosolic sulfotransferase OS=Rhipicephalus zambeziensis OX=60191 PE=4 SV=1
tr|L7M852|L7M852_9ACAR	L7M852	9ACAR	Protein BCCIP homolog OS=Rhipicephalus pulchellus OX=72859 PE=2 SV=1
tr|L7M8U7|L7M8U7_9ACAR	L7M8U7	9ACAR	Uncharacterized protein OS=Rhipicephalus pulchellus OX=72859 PE=2 SV=1
tr|A0A224Z2I5|A0A224Z2I5_9ACAR	A0A224Z2I5	9ACAR	Integrin alpha 8 OS=Rhipicephalus zambeziensis OX=60191 PE=3 SV=1
tr|L7LYH4|L7LYH4_9ACAR	L7LYH4	9ACAR	Putative mitochondrial ribosomal protein l44 OS=Rhipicephalus pulchellus OX=72859 PE=2 SV=1
tr|L7MEX1|L7MEX1_9ACAR	L7MEX1	9ACAR	Putative o-linked n-acetylglucosamine transferase ogt (Fragment) OS=Rhipicephalus pulchellus OX=72859 PE=2 SV=1
tr|L7M2A4|L7M2A4_9ACAR	L7M2A4	9ACAR	Putative alpha actinin OS=Rhipicephalus pulchellus OX=72859 PE=2 SV=1
tr|A0A224YUI0|A0A224YUI0_9ACAR	A0A224YUI0	9ACAR	NADH dehydrogenase [ubiquinone] flavoprotein 1, mitochondrial OS=Rhipicephalus zambeziensis OX=60191 PE=3 SV=1
tr|A0A0C9R0K8|A0A0C9R0K8_AMBAM	A0A0C9R0K8	AMBAM	Putative 40s ribosomal protein s2 (Fragment) OS=Amblyomma americanum OX=6943 PE=2 SV=1
tr|L7MB21|L7MB21_9ACAR	L7MB21	9ACAR	Putative gtp-binding protein drg2 odn superfamily OS=Rhipicephalus pulchellus OX=72859 PE=2 SV=1
tr|A0A131Z267|A0A131Z267_RHIAP	A0A131Z267	RHIAP	Chitin-binding protein OS=Rhipicephalus appendiculatus OX=34631 PE=4 SV=1
tr|L7MM75|L7MM75_9ACAR	L7MM75	9ACAR	Putative csat (Fragment) OS=Rhipicephalus pulchellus OX=72859 PE=2 SV=1
tr|A0A131YMB0|A0A131YMB0_RHIAP	A0A131YMB0	RHIAP	PDZ and LIM domain protein Zasp OS=Rhipicephalus appendiculatus OX=34631 PE=4 SV=1
tr|G3MHT1|G3MHT1_9ACAR	G3MHT1	9ACAR	Uncharacterized protein (Fragment) OS=Amblyomma maculatum OX=34609 PE=2 SV=1
tr|A0A224YZD3|A0A224YZD3_9ACAR	A0A224YZD3	9ACAR	Small subunit ribosomal protein S19e OS=Rhipicephalus zambeziensis OX=60191 PE=4 SV=1
tr|A0A224YWY3|A0A224YWY3_9ACAR	A0A224YWY3	9ACAR	Nuclear transport receptor ranbp7/ranbp8 importin beta superfamily OS=Rhipicephalus zambeziensis OX=60191 PE=4 SV=1
tr|A0A131Z7R0|A0A131Z7R0_RHIAP	A0A131Z7R0	RHIAP	E3 ubiquitin-protein ligase HUWE1 (Fragment) OS=Rhipicephalus appendiculatus OX=34631 PE=4 SV=1
tr|L7MDL8|L7MDL8_9ACAR	L7MDL8	9ACAR	Uncharacterized protein (Fragment) OS=Rhipicephalus pulchellus OX=72859 PE=2 SV=1
tr|A0A224Z5U8|A0A224Z5U8_9ACAR	A0A224Z5U8	9ACAR	Ribosomal protein L38 OS=Rhipicephalus zambeziensis OX=60191 PE=4 SV=1
tr|A0A224YXN9|A0A224YXN9_9ACAR	A0A224YXN9	9ACAR	Elongation factor Ts, mitochondrial OS=Rhipicephalus zambeziensis OX=60191 PE=3 SV=1
tr|L7M4E1|L7M4E1_9ACAR	L7M4E1	9ACAR	ER lumen protein-retaining receptor OS=Rhipicephalus pulchellus OX=72859 PE=2 SV=1
tr|L7M059|L7M059_9ACAR	L7M059	9ACAR	Putative sodium:neurotransmitter symporter family OS=Rhipicephalus pulchellus OX=72859 PE=2 SV=1
tr|L7M3X1|L7M3X1_9ACAR	L7M3X1	9ACAR	Putative nadh:ubiquinone oxidoreductase OS=Rhipicephalus pulchellus OX=72859 PE=2 SV=1
tr|A0A224YV42|A0A224YV42_9ACAR	A0A224YV42	9ACAR	Nucleoside diphosphate sugar epimerase OS=Rhipicephalus zambeziensis OX=60191 PE=4 SV=1
tr|L7M9W4|L7M9W4_9ACAR	L7M9W4	9ACAR	Putative low density lipoprotein receptor OS=Rhipicephalus pulchellus OX=72859 PE=2 SV=1
tr|L7ME40|L7ME40_9ACAR	L7ME40	9ACAR	Putative karyopherin importin beta 3 (Fragment) OS=Rhipicephalus pulchellus OX=72859 PE=2 SV=1
tr|L7MKT0|L7MKT0_9ACAR	L7MKT0	9ACAR	Putative membrane-associated apoptosis protein (Fragment) OS=Rhipicephalus pulchellus OX=72859 PE=2 SV=1
tr|L7LXF2|L7LXF2_9ACAR	L7LXF2	9ACAR	Putative cap OS=Rhipicephalus pulchellus OX=72859 PE=2 SV=1
tr|L7MIE1|L7MIE1_9ACAR	L7MIE1	9ACAR	Putative cell adhesion complex protein bystin (Fragment) OS=Rhipicephalus pulchellus OX=72859 PE=2 SV=1
tr|L7M191|L7M191_9ACAR	L7M191	9ACAR	Putative ubiquitin-conjugating enzyme e2 OS=Rhipicephalus pulchellus OX=72859 PE=2 SV=1
tr|A0A224Y2Y8|A0A224Y2Y8_9ACAR	A0A224Y2Y8	9ACAR	MICOS complex subunit MIC13 OS=Rhipicephalus zambeziensis OX=60191 PE=3 SV=1
tr|A0A023GP41|A0A023GP41_9ACAR	A0A023GP41	9ACAR	Putative vitellogenin-3 (Fragment) OS=Amblyomma triste OX=251400 PE=2 SV=1
tr|A0A023FEG8|A0A023FEG8_9ACAR	A0A023FEG8	9ACAR	Protein disulfide isomerase OS=Amblyomma cajennense OX=34607 PE=2 SV=1
tr|A0A224Z517|A0A224Z517_9ACAR	A0A224Z517	9ACAR	Sodium/hydrogen exchanger (Fragment) OS=Rhipicephalus zambeziensis OX=60191 PE=3 SV=1
tr|V5HWF9|V5HWF9_IXORI	V5HWF9	IXORI	Putative extracellular matrix glycoprotein laminin subunit beta (Fragment) OS=Ixodes ricinus OX=34613 PE=2 SV=1
tr|G3MTB1|G3MTB1_9ACAR	G3MTB1	9ACAR	Uncharacterized protein OS=Amblyomma maculatum OX=34609 PE=2 SV=1
tr|A0A224YZ51|A0A224YZ51_9ACAR	A0A224YZ51	9ACAR	Protein transport protein SEC23 OS=Rhipicephalus zambeziensis OX=60191 PE=4 SV=1
tr|V5GKE4|V5GKE4_IXORI	V5GKE4	IXORI	Protein cornichon log 4 OS=Ixodes ricinus OX=34613 PE=2 SV=1
tr|L7MH69|L7MH69_9ACAR	L7MH69	9ACAR	Putative prolyl-4-hydroxylase-alpha efb (Fragment) OS=Rhipicephalus pulchellus OX=72859 PE=2 SV=1
tr|A0A023GP74|A0A023GP74_9ACAR	A0A023GP74	9ACAR	Putative titin (Fragment) OS=Amblyomma triste OX=251400 PE=2 SV=1
tr|A0A1E1XBG6|A0A1E1XBG6_9ACAR	A0A1E1XBG6	9ACAR	Putative nuclear pore complex protein nup88 (Fragment) OS=Amblyomma aureolatum OX=187763 PE=2 SV=1
tr|A0A224YWG8|A0A224YWG8_9ACAR	A0A224YWG8	9ACAR	Propionyl-CoA carboxylase beta chain OS=Rhipicephalus zambeziensis OX=60191 PE=4 SV=1
tr|A0A131XRQ7|A0A131XRQ7_IXORI	A0A131XRQ7	IXORI	Putative titin (Fragment) OS=Ixodes ricinus OX=34613 PE=2 SV=1
tr|A0A224YXT7|A0A224YXT7_9ACAR	A0A224YXT7	9ACAR	Regulator complex protein LAMTOR5 OS=Rhipicephalus zambeziensis OX=60191 PE=4 SV=1
tr|L7MK98|L7MK98_9ACAR	L7MK98	9ACAR	Uncharacterized protein (Fragment) OS=Rhipicephalus pulchellus OX=72859 PE=2 SV=1
tr|L7MA31|L7MA31_9ACAR	L7MA31	9ACAR	Uncharacterized protein OS=Rhipicephalus pulchellus OX=72859 PE=2 SV=1
tr|A0A023GCM0|A0A023GCM0_9ACAR	A0A023GCM0	9ACAR	Protoporphyrinogen oxidase (Fragment) OS=Amblyomma triste OX=251400 PE=2 SV=1
tr|A0A224Z543|A0A224Z543_9ACAR	A0A224Z543	9ACAR	NADH dehydrogenase (Ubiquinone) Fe-S protein 3 OS=Rhipicephalus zambeziensis OX=60191 PE=3 SV=1
tr|A0A224YSH5|A0A224YSH5_9ACAR	A0A224YSH5	9ACAR	Late golgi protein sorting complex subunit vps53 OS=Rhipicephalus zambeziensis OX=60191 PE=4 SV=1
tr|A0A224YRR3|A0A224YRR3_9ACAR	A0A224YRR3	9ACAR	Glutamyl-tRNA(Gln) amidotransferase subunit A, mitochondrial OS=Rhipicephalus zambeziensis OX=60191 PE=3 SV=1
tr|A0A131YVZ7|A0A131YVZ7_RHIAP	A0A131YVZ7	RHIAP	Citrate synthase OS=Rhipicephalus appendiculatus OX=34631 PE=3 SV=1
tr|A0A224ZAQ6|A0A224ZAQ6_9ACAR	A0A224ZAQ6	9ACAR	Transportin-1 OS=Rhipicephalus zambeziensis OX=60191 PE=4 SV=1
tr|A0A131YVB6|A0A131YVB6_RHIAP	A0A131YVB6	RHIAP	Symplekin OS=Rhipicephalus appendiculatus OX=34631 PE=4 SV=1
tr|A0A131XMM3|A0A131XMM3_9ACAR	A0A131XMM3	9ACAR	Uncharacterized protein OS=Hyalomma excavatum OX=257692 PE=2 SV=1
tr|A0A131YRH0|A0A131YRH0_RHIAP	A0A131YRH0	RHIAP	Sallimus OS=Rhipicephalus appendiculatus OX=34631 PE=4 SV=1
tr|A0A224Z510|A0A224Z510_9ACAR	A0A224Z510	9ACAR	RNA cytidine acetyltransferase OS=Rhipicephalus zambeziensis OX=60191 PE=3 SV=1
tr|A0A131YWG0|A0A131YWG0_RHIAP	A0A131YWG0	RHIAP	Cytoskeleton-associated protein 5 OS=Rhipicephalus appendiculatus OX=34631 PE=4 SV=1
tr|A0A131XGU0|A0A131XGU0_9ACAR	A0A131XGU0	9ACAR	Putative translation initiation factor 2c eif-2c (Fragment) OS=Hyalomma excavatum OX=257692 PE=2 SV=1
tr|A0A131XI81|A0A131XI81_9ACAR	A0A131XI81	9ACAR	Aspartate aminotransferase OS=Hyalomma excavatum OX=257692 PE=2 SV=1
tr|A0A224Z2T0|A0A224Z2T0_9ACAR	A0A224Z2T0	9ACAR	Purine nucleoside phosphorylase OS=Rhipicephalus zambeziensis OX=60191 PE=3 SV=1
tr|A0A131YUZ6|A0A131YUZ6_RHIAP	A0A131YUZ6	RHIAP	Rb retinoblastoma tumor suppressor related protein OS=Rhipicephalus appendiculatus OX=34631 PE=4 SV=1
tr|A0A131YTA4|A0A131YTA4_RHIAP	A0A131YTA4	RHIAP	Translational activator gcn1 translational activator gcn1 OS=Rhipicephalus appendiculatus OX=34631 PE=4 SV=1
tr|L7M5D1|L7M5D1_9ACAR	L7M5D1	9ACAR	Putative cytochrome c oxidase subunit viia 2 OS=Rhipicephalus pulchellus OX=72859 PE=2 SV=1
tr|A0A131XD70|A0A131XD70_9ACAR	A0A131XD70	9ACAR	Putative karyopherin importin beta 1 OS=Hyalomma excavatum OX=257692 PE=2 SV=1
tr|V5HIW2|V5HIW2_IXORI	V5HIW2	IXORI	Putative phosphate acyltransferase OS=Ixodes ricinus OX=34613 PE=2 SV=1
tr|A0A224YX95|A0A224YX95_9ACAR	A0A224YX95	9ACAR	DNA ligase OS=Rhipicephalus zambeziensis OX=60191 PE=3 SV=1
tr|L7M2Q2|L7M2Q2_9ACAR	L7M2Q2	9ACAR	Putative tensin-1 OS=Rhipicephalus pulchellus OX=72859 PE=2 SV=1
tr|L7M127|L7M127_9ACAR	L7M127	9ACAR	Uncharacterized protein OS=Rhipicephalus pulchellus OX=72859 PE=2 SV=1
tr|G3MRM2|G3MRM2_9ACAR	G3MRM2	9ACAR	ATP synthase subunit d, mitochondrial OS=Amblyomma maculatum OX=34609 PE=2 SV=1
tr|L7M4W5|L7M4W5_9ACAR	L7M4W5	9ACAR	60S ribosomal protein L13 OS=Rhipicephalus pulchellus OX=72859 PE=2 SV=1
tr|L7MEW5|L7MEW5_9ACAR	L7MEW5	9ACAR	Putative nuclear export receptor cse1/cas importin beta superfamily (Fragment) OS=Rhipicephalus pulchellus OX=72859 PE=2 SV=1
tr|Q86G65|Q86G65_DERVA	Q86G65	DERVA	Surfeit 4 protein OS=Dermacentor variabilis OX=34621 PE=2 SV=1
tr|A0A1E1XUI5|A0A1E1XUI5_9ACAR	A0A1E1XUI5	9ACAR	40S ribosomal protein S24 OS=Amblyomma sculptum OX=1581419 PE=2 SV=1
tr|A0A023FJ95|A0A023FJ95_9ACAR	A0A023FJ95	9ACAR	Ribosomal protein L15 OS=Amblyomma cajennense OX=34607 PE=2 SV=1
tr|A0A131ZAM9|A0A131ZAM9_RHIAP	A0A131ZAM9	RHIAP	Twitchin like (Fragment) OS=Rhipicephalus appendiculatus OX=34631 PE=4 SV=1
tr|L7LWT5|L7LWT5_9ACAR	L7LWT5	9ACAR	Uncharacterized protein OS=Rhipicephalus pulchellus OX=72859 PE=2 SV=1
tr|L7M716|L7M716_9ACAR	L7M716	9ACAR	Putative ribosomal protein s9 OS=Rhipicephalus pulchellus OX=72859 PE=2 SV=1
tr|A0A131YNB8|A0A131YNB8_RHIAP	A0A131YNB8	RHIAP	Solute carrier family 25 (Mitochondrial phosphate transporter), member 3 OS=Rhipicephalus appendiculatus OX=34631 PE=3 SV=1
tr|A0A224Z5D9|A0A224Z5D9_9ACAR	A0A224Z5D9	9ACAR	Nucleolar GTP-binding protein 1 OS=Rhipicephalus zambeziensis OX=60191 PE=3 SV=1
tr|L7MHZ3|L7MHZ3_9ACAR	L7MHZ3	9ACAR	Putative influenza virus ns1a-binding protein (Fragment) OS=Rhipicephalus pulchellus OX=72859 PE=2 SV=1
tr|L7LXF3|L7LXF3_9ACAR	L7LXF3	9ACAR	Uncharacterized protein OS=Rhipicephalus pulchellus OX=72859 PE=2 SV=1
tr|L7MLN2|L7MLN2_9ACAR	L7MLN2	9ACAR	Putative ribosomal protein l1 (Fragment) OS=Rhipicephalus pulchellus OX=72859 PE=2 SV=1
tr|A0A224Z4T3|A0A224Z4T3_9ACAR	A0A224Z4T3	9ACAR	Pentatricopeptide repeat domain-containing protein 3 (Fragment) OS=Rhipicephalus zambeziensis OX=60191 PE=4 SV=1
tr|A0A224Z2E6|A0A224Z2E6_9ACAR	A0A224Z2E6	9ACAR	Inositol-hexakisphosphate/diphosphoinositol-pentakisphosphate 1-kinase OS=Rhipicephalus zambeziensis OX=60191 PE=3 SV=1
tr|L7M6I8|L7M6I8_9ACAR	L7M6I8	9ACAR	Putative ribosomal protein s13 OS=Rhipicephalus pulchellus OX=72859 PE=2 SV=1
tr|L7M221|L7M221_9ACAR	L7M221	9ACAR	Putative molecular chaperone dnaj superfamily OS=Rhipicephalus pulchellus OX=72859 PE=2 SV=1
tr|A0A131XAM4|A0A131XAM4_9ACAR	A0A131XAM4	9ACAR	Adenylosuccinate lyase OS=Hyalomma excavatum OX=257692 PE=2 SV=1
tr|L7MHE6|L7MHE6_9ACAR	L7MHE6	9ACAR	Putative serine/threonine protein phosphatase 2a regulatory subunit (Fragment) OS=Rhipicephalus pulchellus OX=72859 PE=2 SV=1
tr|L7M8S2|L7M8S2_9ACAR	L7M8S2	9ACAR	Putative 26s proteasome regulatory subunit OS=Rhipicephalus pulchellus OX=72859 PE=2 SV=1
tr|A0A1E1XGG0|A0A1E1XGG0_9ACAR	A0A1E1XGG0	9ACAR	Putative structural maintenance of chromosome protein 2 chromosome condensation complex condensin (Fragment) OS=Amblyomma aureolatum OX=187763 PE=2 SV=1
tr|L7MAH7|L7MAH7_9ACAR	L7MAH7	9ACAR	Importin subunit alpha OS=Rhipicephalus pulchellus OX=72859 PE=2 SV=1
tr|Q4PM67|Q4PM67_IXOSC	Q4PM67	IXOSC	Ribosomal protein S16 OS=Ixodes scapularis OX=6945 PE=2 SV=1
tr|L7M1Y7|L7M1Y7_9ACAR	L7M1Y7	9ACAR	Putative mitochondrial electron transport nadh to ubiquinone OS=Rhipicephalus pulchellus OX=72859 PE=2 SV=1
tr|A0A131XJJ2|A0A131XJJ2_9ACAR	A0A131XJJ2	9ACAR	Putative negative regulator of transcription OS=Hyalomma excavatum OX=257692 PE=2 SV=1
tr|L7M337|L7M337_9ACAR	L7M337	9ACAR	Dynein light chain OS=Rhipicephalus pulchellus OX=72859 PE=2 SV=1
tr|A0A1E1XP54|A0A1E1XP54_9ACAR	A0A1E1XP54	9ACAR	Serine/threonine-protein kinase TOR (Fragment) OS=Amblyomma sculptum OX=1581419 PE=2 SV=1
tr|A0A224ZBB5|A0A224ZBB5_9ACAR	A0A224ZBB5	9ACAR	Tudor domain-containing protein 1/4/6/7 OS=Rhipicephalus zambeziensis OX=60191 PE=4 SV=1
tr|A0A224YPN8|A0A224YPN8_9ACAR	A0A224YPN8	9ACAR	ATP synthase subunit d, mitochondrial OS=Rhipicephalus zambeziensis OX=60191 PE=3 SV=1
tr|A0A1E1X6L6|A0A1E1X6L6_9ACAR	A0A1E1X6L6	9ACAR	Putative dehydrogenase with different specificities related to short-chain alcohol dehydrogenase OS=Amblyomma aureolatum OX=187763 PE=2 SV=1
tr|L7M7B3|L7M7B3_9ACAR	L7M7B3	9ACAR	Putative nuclear matrix protein OS=Rhipicephalus pulchellus OX=72859 PE=2 SV=1
tr|L7MCU2|L7MCU2_9ACAR	L7MCU2	9ACAR	Protein-S-isoprenylcysteine O-methyltransferase (Fragment) OS=Rhipicephalus pulchellus OX=72859 PE=2 SV=1
tr|A0A131YIN0|A0A131YIN0_RHIAP	A0A131YIN0	RHIAP	Protein nlrc3 OS=Rhipicephalus appendiculatus OX=34631 PE=4 SV=1
tr|L7MLB8|L7MLB8_9ACAR	L7MLB8	9ACAR	Putative ionotropic glutamate receptor (Fragment) OS=Rhipicephalus pulchellus OX=72859 PE=2 SV=1
tr|A0A224YXH6|A0A224YXH6_9ACAR	A0A224YXH6	9ACAR	Peptidylglycine alpha amidating monooxygenase OS=Rhipicephalus zambeziensis OX=60191 PE=4 SV=1
tr|A0A131Z7V1|A0A131Z7V1_RHIAP	A0A131Z7V1	RHIAP	Ribosomal protein OS=Rhipicephalus appendiculatus OX=34631 PE=3 SV=1
tr|L7M3F4|L7M3F4_9ACAR	L7M3F4	9ACAR	Uncharacterized protein OS=Rhipicephalus pulchellus OX=72859 PE=2 SV=1
tr|L7M9U5|L7M9U5_9ACAR	L7M9U5	9ACAR	Putative vacuolar sorting protein vps1 dynamin OS=Rhipicephalus pulchellus OX=72859 PE=2 SV=1
tr|L7M2U3|L7M2U3_9ACAR	L7M2U3	9ACAR	Uncharacterized protein OS=Rhipicephalus pulchellus OX=72859 PE=2 SV=1
tr|A0A1E1X7J7|A0A1E1X7J7_9ACAR	A0A1E1X7J7	9ACAR	Putative muscle m-line assembly protein unc-89 (Fragment) OS=Amblyomma aureolatum OX=187763 PE=2 SV=1
tr|A0A224YRD0|A0A224YRD0_9ACAR	A0A224YRD0	9ACAR	Acetyltransferase OS=Rhipicephalus zambeziensis OX=60191 PE=4 SV=1
tr|A0A1E1XVN9|A0A1E1XVN9_9ACAR	A0A1E1XVN9	9ACAR	Putative muscle-specific protein 300 isoform k (Fragment) OS=Amblyomma sculptum OX=1581419 PE=2 SV=1
tr|L7LWF2|L7LWF2_9ACAR	L7LWF2	9ACAR	Putative nadh:ubiquinone oxidoreductase ndufs2/49 kDa subunit OS=Rhipicephalus pulchellus OX=72859 PE=2 SV=1
tr|L7MMQ8|L7MMQ8_9ACAR	L7MMQ8	9ACAR	Putative translocase of outer membrane 34 (Fragment) OS=Rhipicephalus pulchellus OX=72859 PE=2 SV=1
tr|L7MMU0|L7MMU0_9ACAR	L7MMU0	9ACAR	Galectin (Fragment) OS=Rhipicephalus pulchellus OX=72859 PE=2 SV=1
tr|L7LXS7|L7LXS7_9ACAR	L7LXS7	9ACAR	Putative vacuolar protein-sorting-associated protein OS=Rhipicephalus pulchellus OX=72859 PE=2 SV=1
tr|A0A224YYS2|A0A224YYS2_9ACAR	A0A224YYS2	9ACAR	Methylmalonyl-CoA/ethylmalonyl-CoA epimerase OS=Rhipicephalus zambeziensis OX=60191 PE=4 SV=1
tr|L7M210|L7M210_9ACAR	L7M210	9ACAR	Putative peptidyl-trna hydrolase pth2 OS=Rhipicephalus pulchellus OX=72859 PE=2 SV=1
tr|L7M7T8|L7M7T8_9ACAR	L7M7T8	9ACAR	Putative tho complex subunit 5 OS=Rhipicephalus pulchellus OX=72859 PE=2 SV=1
tr|A0A224Z1Z8|A0A224Z1Z8_9ACAR	A0A224Z1Z8	9ACAR	Translation initiation factor 4G OS=Rhipicephalus zambeziensis OX=60191 PE=4 SV=1
tr|V5I100|V5I100_IXORI	V5I100	IXORI	Putative 60s ribosomal protein l23 apis mellifera (Fragment) OS=Ixodes ricinus OX=34613 PE=2 SV=1
tr|A0A023FH57|A0A023FH57_9ACAR	A0A023FH57	9ACAR	Putative calponin (Fragment) OS=Amblyomma cajennense OX=34607 PE=2 SV=1
tr|L7M3X3|L7M3X3_9ACAR	L7M3X3	9ACAR	Putative mitochondrial import inner membrane translocase subunit tim23 OS=Rhipicephalus pulchellus OX=72859 PE=2 SV=1
tr|L7MK85|L7MK85_9ACAR	L7MK85	9ACAR	Transmembrane 9 superfamily member (Fragment) OS=Rhipicephalus pulchellus OX=72859 PE=2 SV=1
tr|A0A131YNH0|A0A131YNH0_RHIAP	A0A131YNH0	RHIAP	Transcription factor 25 OS=Rhipicephalus appendiculatus OX=34631 PE=4 SV=1
tr|A0A131XCW6|A0A131XCW6_9ACAR	A0A131XCW6	9ACAR	Putative rna-binding protein rrm superfamily (Fragment) OS=Hyalomma excavatum OX=257692 PE=2 SV=1
tr|L7MKC4|L7MKC4_9ACAR	L7MKC4	9ACAR	Putative translation initiation factor 2b beta subunit eif-2bbeta/gcd7 (Fragment) OS=Rhipicephalus pulchellus OX=72859 PE=2 SV=1
tr|A0A023FDR0|A0A023FDR0_9ACAR	A0A023FDR0	9ACAR	Putative mitochondrial f1f0-atp synthase subunit g/atp20 OS=Amblyomma cajennense OX=34607 PE=2 SV=1
tr|A0A034WXM1|A0A034WXM1_RHIMP	A0A034WXM1	RHIMP	Secreted protein 24 OS=Rhipicephalus microplus OX=6941 PE=4 SV=1
tr|G3MSD1|G3MSD1_9ACAR	G3MSD1	9ACAR	Uncharacterized protein OS=Amblyomma maculatum OX=34609 PE=2 SV=1
tr|A0A224YT66|A0A224YT66_9ACAR	A0A224YT66	9ACAR	Membrane protein associated with esophageal cancer OS=Rhipicephalus zambeziensis OX=60191 PE=4 SV=1
tr|A0A224YV04|A0A224YV04_9ACAR	A0A224YV04	9ACAR	Nuclear transport regulator OS=Rhipicephalus zambeziensis OX=60191 PE=4 SV=1
tr|L7M1W8|L7M1W8_9ACAR	L7M1W8	9ACAR	Putative mitochondrial ribosomal protein s10 OS=Rhipicephalus pulchellus OX=72859 PE=2 SV=1
tr|A0A224Z179|A0A224Z179_9ACAR	A0A224Z179	9ACAR	Single-strand DNA-binding protein OS=Rhipicephalus zambeziensis OX=60191 PE=3 SV=1
tr|L7MM08|L7MM08_9ACAR	L7MM08	9ACAR	Putative ubiquitin-specific protease (Fragment) OS=Rhipicephalus pulchellus OX=72859 PE=2 SV=1
tr|A0A131XPB7|A0A131XPB7_9ACAR	A0A131XPB7	9ACAR	Putative fed tick salivary protein 8 OS=Hyalomma excavatum OX=257692 PE=2 SV=1
tr|L7MFA9|L7MFA9_9ACAR	L7MFA9	9ACAR	Putative 40s ribosomal protein s2 (Fragment) OS=Rhipicephalus pulchellus OX=72859 PE=2 SV=1
tr|L7LWK0|L7LWK0_9ACAR	L7LWK0	9ACAR	Uncharacterized protein OS=Rhipicephalus pulchellus OX=72859 PE=2 SV=1
tr|A0A131Z8D6|A0A131Z8D6_RHIAP	A0A131Z8D6	RHIAP	Cytochrome c oxidase subunit 6c (Fragment) OS=Rhipicephalus appendiculatus OX=34631 PE=4 SV=1
tr|G3MQM7|G3MQM7_9ACAR	G3MQM7	9ACAR	Uncharacterized protein OS=Amblyomma maculatum OX=34609 PE=2 SV=1
tr|A0A131Y4L1|A0A131Y4L1_IXORI	A0A131Y4L1	IXORI	Putative ubiquitin-protein ligase OS=Ixodes ricinus OX=34613 PE=2 SV=1
tr|A0A131XI10|A0A131XI10_9ACAR	A0A131XI10	9ACAR	Putative rna-binding protein seb4 rrm superfamily OS=Hyalomma excavatum OX=257692 PE=2 SV=1
tr|A0A224YI64|A0A224YI64_9ACAR	A0A224YI64	9ACAR	ATP-dependent RNA helicase DDX1 OS=Rhipicephalus zambeziensis OX=60191 PE=4 SV=1
tr|L7M0I8|L7M0I8_9ACAR	L7M0I8	9ACAR	Putative mitochondrial electron transport nadh to ubiquinone OS=Rhipicephalus pulchellus OX=72859 PE=2 SV=1
tr|A0A224YDL9|A0A224YDL9_9ACAR	A0A224YDL9	9ACAR	Protein SAAL1 OS=Rhipicephalus zambeziensis OX=60191 PE=4 SV=1
tr|A0A224ZBY8|A0A224ZBY8_9ACAR	A0A224ZBY8	9ACAR	Vitellogenin 3 OS=Rhipicephalus zambeziensis OX=60191 PE=4 SV=1
tr|L7MJJ2|L7MJJ2_9ACAR	L7MJJ2	9ACAR	Putative nuclear pore complex protein nup85 (Fragment) OS=Rhipicephalus pulchellus OX=72859 PE=2 SV=1
tr|L7M2P8|L7M2P8_9ACAR	L7M2P8	9ACAR	Putative amb caj-87 similar to muscle lim protein isoform a isoform 1 amblyomma cajennense OS=Rhipicephalus pulchellus OX=72859 PE=2 SV=1
tr|L7MJX5|L7MJX5_9ACAR	L7MJX5	9ACAR	Putative endonuclease (Fragment) OS=Rhipicephalus pulchellus OX=72859 PE=2 SV=1
tr|L7M1C4|L7M1C4_9ACAR	L7M1C4	9ACAR	Putative rugose OS=Rhipicephalus pulchellus OX=72859 PE=2 SV=1
tr|L7MKK1|L7MKK1_9ACAR	L7MKK1	9ACAR	Putative vacuolar sorting protein (Fragment) OS=Rhipicephalus pulchellus OX=72859 PE=2 SV=1
tr|A0A131XQF1|A0A131XQF1_9ACAR	A0A131XQF1	9ACAR	Putative electron transfer flavoprotein ubiquinone oxidoreductase (Fragment) OS=Hyalomma excavatum OX=257692 PE=2 SV=1
tr|A0A1E1XVS1|A0A1E1XVS1_9ACAR	A0A1E1XVS1	9ACAR	Putative muscle m-line assembly protein unc-89 (Fragment) OS=Amblyomma sculptum OX=1581419 PE=2 SV=1
tr|L7M8Y8|L7M8Y8_9ACAR	L7M8Y8	9ACAR	Putative e3 ubiquitin-protein ligase ubr4 OS=Rhipicephalus pulchellus OX=72859 PE=2 SV=1
tr|L7MJ88|L7MJ88_9ACAR	L7MJ88	9ACAR	Putative ras related/rac-gtp binding protein (Fragment) OS=Rhipicephalus pulchellus OX=72859 PE=2 SV=1
tr|A0A1E1X3P6|A0A1E1X3P6_9ACAR	A0A1E1X3P6	9ACAR	Aconitate hydratase, mitochondrial OS=Amblyomma aureolatum OX=187763 PE=2 SV=1
tr|L7LYN5|L7LYN5_9ACAR	L7LYN5	9ACAR	Putative translation OS=Rhipicephalus pulchellus OX=72859 PE=2 SV=1
tr|L7MIT3|L7MIT3_9ACAR	L7MIT3	9ACAR	Putative replication factor c subunit rfc3 (Fragment) OS=Rhipicephalus pulchellus OX=72859 PE=2 SV=1
tr|Q4PMC6|Q4PMC6_IXOSC	Q4PMC6	IXOSC	Inner mitochondrial membrane translocase TIM17-like protein (Fragment) OS=Ixodes scapularis OX=6945 PE=2 SV=1
tr|L7M691|L7M691_9ACAR	L7M691	9ACAR	Uncharacterized protein OS=Rhipicephalus pulchellus OX=72859 PE=2 SV=1
tr|L7MM45|L7MM45_9ACAR	L7MM45	9ACAR	Putative threonine aldolase (Fragment) OS=Rhipicephalus pulchellus OX=72859 PE=2 SV=1
tr|L7M9R4|L7M9R4_9ACAR	L7M9R4	9ACAR	Uncharacterized protein OS=Rhipicephalus pulchellus OX=72859 PE=2 SV=1
tr|A0A224YVN9|A0A224YVN9_9ACAR	A0A224YVN9	9ACAR	Phenylalanine-4-hydroxylase OS=Rhipicephalus zambeziensis OX=60191 PE=4 SV=1
tr|F0JAD9|F0JAD9_AMBVA	F0JAD9	AMBVA	Cytochrome b-c1 complex subunit 7 OS=Amblyomma variegatum OX=34610 PE=2 SV=1
tr|L7M0U8|L7M0U8_9ACAR	L7M0U8	9ACAR	Putative ubiquinol cytochrome c reductase assembly protein cbp3 OS=Rhipicephalus pulchellus OX=72859 PE=2 SV=1
tr|L7MHY9|L7MHY9_9ACAR	L7MHY9	9ACAR	Uncharacterized protein (Fragment) OS=Rhipicephalus pulchellus OX=72859 PE=2 SV=1
tr|A0A131XRP8|A0A131XRP8_9ACAR	A0A131XRP8	9ACAR	60S ribosomal protein L6 OS=Hyalomma excavatum OX=257692 PE=2 SV=1
tr|A0A131XJ33|A0A131XJ33_9ACAR	A0A131XJ33	9ACAR	Putative ubiquinone oxidoreductase ndufa5/b13 subunit OS=Hyalomma excavatum OX=257692 PE=2 SV=1
tr|A0A224YZ08|A0A224YZ08_9ACAR	A0A224YZ08	9ACAR	FUN14 domain-containing protein 1 OS=Rhipicephalus zambeziensis OX=60191 PE=4 SV=1
tr|A0A224YV15|A0A224YV15_9ACAR	A0A224YV15	9ACAR	Calponin OS=Rhipicephalus zambeziensis OX=60191 PE=4 SV=1
tr|A0A224Z2L3|A0A224Z2L3_9ACAR	A0A224Z2L3	9ACAR	Kynurenine 3-monooxygenase OS=Rhipicephalus zambeziensis OX=60191 PE=3 SV=1
tr|A0A224Z5B7|A0A224Z5B7_9ACAR	A0A224Z5B7	9ACAR	Nuclear transport receptor exportin 4 importin beta superfamily OS=Rhipicephalus zambeziensis OX=60191 PE=4 SV=1
tr|A0A224Z8S8|A0A224Z8S8_9ACAR	A0A224Z8S8	9ACAR	Small subunit ribosomal protein S22 OS=Rhipicephalus zambeziensis OX=60191 PE=4 SV=1
tr|A0A023GK66|A0A023GK66_9ACAR	A0A023GK66	9ACAR	Putative alpha-2-macroglobulin receptor-associated protein (Fragment) OS=Amblyomma triste OX=251400 PE=2 SV=1
tr|A0A131XVX0|A0A131XVX0_IXORI	A0A131XVX0	IXORI	Putative splicing regulator (Fragment) OS=Ixodes ricinus OX=34613 PE=2 SV=1
tr|L7M521|L7M521_9ACAR	L7M521	9ACAR	Putative diacetyl reductase/l-xylulose reductase OS=Rhipicephalus pulchellus OX=72859 PE=2 SV=1
tr|A0A1E1XFT0|A0A1E1XFT0_9ACAR	A0A1E1XFT0	9ACAR	Putative mrna cleavage and polyadenylation factor ii complex subunit cft1 cpsf subunit (Fragment) OS=Amblyomma aureolatum OX=187763 PE=2 SV=1
tr|L7MBX6|L7MBX6_9ACAR	L7MBX6	9ACAR	Putative eukaryotic translation initiation factor 4 gamma 2 (Fragment) OS=Rhipicephalus pulchellus OX=72859 PE=2 SV=1
tr|L7MK65|L7MK65_9ACAR	L7MK65	9ACAR	Putative transmembrane transport (Fragment) OS=Rhipicephalus pulchellus OX=72859 PE=2 SV=1
tr|A0A1E1XQB8|A0A1E1XQB8_9ACAR	A0A1E1XQB8	9ACAR	Putative myosin class ii heavy chain OS=Amblyomma sculptum OX=1581419 PE=2 SV=1
tr|A0A224YRP0|A0A224YRP0_9ACAR	A0A224YRP0	9ACAR	Insulin-like growth factor 2 receptor OS=Rhipicephalus zambeziensis OX=60191 PE=4 SV=1
tr|A0A131YTW1|A0A131YTW1_RHIAP	A0A131YTW1	RHIAP	U3 small nucleolar RNA-associated protein 10 OS=Rhipicephalus appendiculatus OX=34631 PE=4 SV=1
tr|L7M2W1|L7M2W1_9ACAR	L7M2W1	9ACAR	Putative der and-48 ribosomal protein l32 OS=Rhipicephalus pulchellus OX=72859 PE=2 SV=1
tr|L7M594|L7M594_9ACAR	L7M594	9ACAR	Putative schlank OS=Rhipicephalus pulchellus OX=72859 PE=2 SV=1
tr|A0A224Z4W7|A0A224Z4W7_9ACAR	A0A224Z4W7	9ACAR	Myosin regulatory light chain ef hand protein superfamily OS=Rhipicephalus zambeziensis OX=60191 PE=4 SV=1
tr|A0A034WXW8|A0A034WXW8_RHIMP	A0A034WXW8	RHIMP	Microplusin-like 2 (Fragment) OS=Rhipicephalus microplus OX=6941 PE=4 SV=1
tr|A0A224Z2T5|A0A224Z2T5_9ACAR	A0A224Z2T5	9ACAR	Large subunit ribosomal protein L3e OS=Rhipicephalus zambeziensis OX=60191 PE=3 SV=1
tr|A0A224Z0Z1|A0A224Z0Z1_9ACAR	A0A224Z0Z1	9ACAR	THUMP domain-containing protein 3 OS=Rhipicephalus zambeziensis OX=60191 PE=4 SV=1
tr|A0A224YX10|A0A224YX10_9ACAR	A0A224YX10	9ACAR	Protein maelstrom OS=Rhipicephalus zambeziensis OX=60191 PE=4 SV=1
tr|A0A224YJ22|A0A224YJ22_9ACAR	A0A224YJ22	9ACAR	Uncharacterized protein OS=Rhipicephalus zambeziensis OX=60191 PE=4 SV=1
tr|L7M5H1|L7M5H1_9ACAR	L7M5H1	9ACAR	Putative binding protein OS=Rhipicephalus pulchellus OX=72859 PE=2 SV=1
tr|A0A131XRJ5|A0A131XRJ5_9ACAR	A0A131XRJ5	9ACAR	Putative rna-binding polyribonucleotide nucleotidyltransferase (Fragment) OS=Hyalomma excavatum OX=257692 PE=2 SV=1
tr|L7M7F0|L7M7F0_9ACAR	L7M7F0	9ACAR	Putative sorting and assembly machinery component 50 OS=Rhipicephalus pulchellus OX=72859 PE=2 SV=1
tr|A0A131XZW5|A0A131XZW5_IXORI	A0A131XZW5	IXORI	Putative muscle m-line assembly protein unc-89 (Fragment) OS=Ixodes ricinus OX=34613 PE=2 SV=1
tr|L7MHP6|L7MHP6_9ACAR	L7MHP6	9ACAR	XK-related protein (Fragment) OS=Rhipicephalus pulchellus OX=72859 PE=2 SV=1
tr|A0A131YUW3|A0A131YUW3_RHIAP	A0A131YUW3	RHIAP	Ubiquitin carboxyl-terminal hydrolase 9/24 OS=Rhipicephalus appendiculatus OX=34631 PE=3 SV=1
tr|A0A131XI38|A0A131XI38_9ACAR	A0A131XI38	9ACAR	Putative thioredoxin-like protein OS=Hyalomma excavatum OX=257692 PE=2 SV=1
tr|L7LX55|L7LX55_9ACAR	L7LX55	9ACAR	Elongation factor G, mitochondrial OS=Rhipicephalus pulchellus OX=72859 PE=2 SV=1
tr|L7MB11|L7MB11_9ACAR	L7MB11	9ACAR	Putative glycogenin 1 OS=Rhipicephalus pulchellus OX=72859 PE=2 SV=1
tr|V5IFV2|V5IFV2_IXORI	V5IFV2	IXORI	Putative armadillo (Fragment) OS=Ixodes ricinus OX=34613 PE=2 SV=1
tr|L7M2U8|L7M2U8_9ACAR	L7M2U8	9ACAR	Putative nad synthase OS=Rhipicephalus pulchellus OX=72859 PE=2 SV=1
tr|A0A224YUF5|A0A224YUF5_9ACAR	A0A224YUF5	9ACAR	NAD+ kinase OS=Rhipicephalus zambeziensis OX=60191 PE=4 SV=1
tr|V5HPR5|V5HPR5_IXORI	V5HPR5	IXORI	Uncharacterized protein (Fragment) OS=Ixodes ricinus OX=34613 PE=2 SV=1
tr|A0A131YD28|A0A131YD28_RHIAP	A0A131YD28	RHIAP	Glycine rich superfamily member OS=Rhipicephalus appendiculatus OX=34631 PE=4 SV=1
tr|A0A224Z2Q9|A0A224Z2Q9_9ACAR	A0A224Z2Q9	9ACAR	U3 small nucleolar RNA-associated protein 20 OS=Rhipicephalus zambeziensis OX=60191 PE=4 SV=1
tr|A0A131XL64|A0A131XL64_9ACAR	A0A131XL64	9ACAR	Putative hemoglobin-like flavoprotein (Fragment) OS=Hyalomma excavatum OX=257692 PE=2 SV=1
tr|L7M8I8|L7M8I8_9ACAR	L7M8I8	9ACAR	V-type proton ATPase subunit H OS=Rhipicephalus pulchellus OX=72859 PE=2 SV=1
tr|A0A131Z6W5|A0A131Z6W5_RHIAP	A0A131Z6W5	RHIAP	NADH dehydrogenase (Ubiquinone) 1 alpha subcomplex subunit 6 OS=Rhipicephalus appendiculatus OX=34631 PE=3 SV=1
tr|A0A131YVD2|A0A131YVD2_RHIAP	A0A131YVD2	RHIAP	Neuroblastoma-amplified sequence isoform X1 OS=Rhipicephalus appendiculatus OX=34631 PE=4 SV=1
tr|A0A224Z0B0|A0A224Z0B0_9ACAR	A0A224Z0B0	9ACAR	Phosphotransferase OS=Rhipicephalus zambeziensis OX=60191 PE=3 SV=1
tr|A0A224YRP4|A0A224YRP4_9ACAR	A0A224YRP4	9ACAR	DNA polymerase phi (Fragment) OS=Rhipicephalus zambeziensis OX=60191 PE=4 SV=1
tr|L7M9A9|L7M9A9_9ACAR	L7M9A9	9ACAR	Putative sap family cell cycle dependent phosphatase-associated protein OS=Rhipicephalus pulchellus OX=72859 PE=2 SV=1
tr|A0A224YR29|A0A224YR29_9ACAR	A0A224YR29	9ACAR	Cytochrome c oxidase subunit 5a OS=Rhipicephalus zambeziensis OX=60191 PE=4 SV=1
tr|V5I5B5|V5I5B5_IXORI	V5I5B5	IXORI	Putative k-cl cotransporter (Fragment) OS=Ixodes ricinus OX=34613 PE=2 SV=1
tr|A0A224YQF1|A0A224YQF1_9ACAR	A0A224YQF1	9ACAR	Glutamate synthase (NADPH/NADH) OS=Rhipicephalus zambeziensis OX=60191 PE=4 SV=1
tr|A0A224Z1Y3|A0A224Z1Y3_9ACAR	A0A224Z1Y3	9ACAR	Microtubule-actin cross-linking factor 1 OS=Rhipicephalus zambeziensis OX=60191 PE=4 SV=1
tr|L7LZF0|L7LZF0_9ACAR	L7LZF0	9ACAR	Putative nucleolar protein OS=Rhipicephalus pulchellus OX=72859 PE=2 SV=1
tr|L7LY05|L7LY05_9ACAR	L7LY05	9ACAR	Isocitrate dehydrogenase [NAD] subunit, mitochondrial OS=Rhipicephalus pulchellus OX=72859 PE=2 SV=1
tr|A0A224YPV6|A0A224YPV6_9ACAR	A0A224YPV6	9ACAR	Hspa heat shock 70kda binding protein cytoplasmic cochaperone 1 OS=Rhipicephalus zambeziensis OX=60191 PE=4 SV=1
tr|L7MGH9|L7MGH9_9ACAR	L7MGH9	9ACAR	Putative microtubule associated complex (Fragment) OS=Rhipicephalus pulchellus OX=72859 PE=2 SV=1
tr|L7M807|L7M807_9ACAR	L7M807	9ACAR	Pescadillo homolog OS=Rhipicephalus pulchellus OX=72859 PE=2 SV=1
tr|A0A131XME9|A0A131XME9_9ACAR	A0A131XME9	9ACAR	Putative phosphoglycerate mutase (Fragment) OS=Hyalomma excavatum OX=257692 PE=2 SV=1
tr|A0A224YJ97|A0A224YJ97_9ACAR	A0A224YJ97	9ACAR	Carrier protein OS=Rhipicephalus zambeziensis OX=60191 PE=3 SV=1
tr|L7M8K6|L7M8K6_9ACAR	L7M8K6	9ACAR	Putative 24 kDa family member OS=Rhipicephalus pulchellus OX=72859 PE=2 SV=1
tr|A0A131XPZ1|A0A131XPZ1_9ACAR	A0A131XPZ1	9ACAR	Putative nuclear transport receptor ranbp7/ranbp8 importin beta superfamily OS=Hyalomma excavatum OX=257692 PE=2 SV=1
tr|L7MAQ1|L7MAQ1_9ACAR	L7MAQ1	9ACAR	Putative cytochrome b-c1 complex subunit 2 mitochondrial OS=Rhipicephalus pulchellus OX=72859 PE=2 SV=1
tr|L7MGE9|L7MGE9_9ACAR	L7MGE9	9ACAR	Putative cytochrome (Fragment) OS=Rhipicephalus pulchellus OX=72859 PE=2 SV=1
tr|V9MMD2|V9MMD2_RHIMP	V9MMD2	RHIMP	Cytochrome b OS=Rhipicephalus microplus OX=6941 GN=CYTB PE=3 SV=1
tr|A0A224Z541|A0A224Z541_9ACAR	A0A224Z541	9ACAR	NADH dehydrogenase (Ubiquinone) 1 beta subcomplex subunit 3 OS=Rhipicephalus zambeziensis OX=60191 PE=4 SV=1
tr|L7M3D6|L7M3D6_9ACAR	L7M3D6	9ACAR	Putative mitochondrial intermembrane space protein transporter complex OS=Rhipicephalus pulchellus OX=72859 PE=2 SV=1
tr|L7M5F9|L7M5F9_9ACAR	L7M5F9	9ACAR	Putative cytochrome oxidase subunit viic OS=Rhipicephalus pulchellus OX=72859 PE=2 SV=1
tr|A0A224YS43|A0A224YS43_9ACAR	A0A224YS43	9ACAR	Amino acid transmembrane transport OS=Rhipicephalus zambeziensis OX=60191 PE=3 SV=1
tr|A0A131YXW2|A0A131YXW2_RHIAP	A0A131YXW2	RHIAP	Endocytosis/signaling protein ehd1 OS=Rhipicephalus appendiculatus OX=34631 PE=3 SV=1
tr|L7MK84|L7MK84_9ACAR	L7MK84	9ACAR	Uncharacterized protein (Fragment) OS=Rhipicephalus pulchellus OX=72859 PE=2 SV=1
tr|L7LXL1|L7LXL1_9ACAR	L7LXL1	9ACAR	Putative translational activator gcn1 translational activator gcn1 OS=Rhipicephalus pulchellus OX=72859 PE=2 SV=1
tr|A0A224Z7X2|A0A224Z7X2_9ACAR	A0A224Z7X2	9ACAR	Ribonuclease DdI-like protein OS=Rhipicephalus zambeziensis OX=60191 PE=3 SV=1
tr|A0A224YXQ4|A0A224YXQ4_9ACAR	A0A224YXQ4	9ACAR	Large subunit ribosomal protein L27Ae OS=Rhipicephalus zambeziensis OX=60191 PE=3 SV=1
tr|L7M391|L7M391_9ACAR	L7M391	9ACAR	Putative nadh:ubiquinone oxidoreductase ndufb8/ashi subunit OS=Rhipicephalus pulchellus OX=72859 PE=2 SV=1
tr|A0A131XM41|A0A131XM41_9ACAR	A0A131XM41	9ACAR	Phosphotransferase (Fragment) OS=Hyalomma excavatum OX=257692 PE=2 SV=1
tr|A0A023FS22|A0A023FS22_9ACAR	A0A023FS22	9ACAR	Putative 28s ribosomal protein OS=Amblyomma cajennense OX=34607 PE=2 SV=1
tr|A0A1E1WYU9|A0A1E1WYU9_9ACAR	A0A1E1WYU9	9ACAR	Putative diadenosine and diphosphoinositol polyphosphate phosphohydrolase OS=Amblyomma aureolatum OX=187763 PE=2 SV=1
tr|A0A224YUL1|A0A224YUL1_9ACAR	A0A224YUL1	9ACAR	Lipoprotein amino terminal region OS=Rhipicephalus zambeziensis OX=60191 PE=4 SV=1
tr|A0A131YH49|A0A131YH49_RHIAP	A0A131YH49	RHIAP	Myosin light chain 6 OS=Rhipicephalus appendiculatus OX=34631 PE=4 SV=1
tr|A0A034WWU0|A0A034WWU0_RHIMP	A0A034WWU0	RHIMP	Secreted protein 27 (Fragment) OS=Rhipicephalus microplus OX=6941 PE=4 SV=1
tr|A0A224Z334|A0A224Z334_9ACAR	A0A224Z334	9ACAR	Large subunit ribosomal protein L18 OS=Rhipicephalus zambeziensis OX=60191 PE=4 SV=1
tr|L7M3K2|L7M3K2_9ACAR	L7M3K2	9ACAR	60S ribosomal protein L13 OS=Rhipicephalus pulchellus OX=72859 PE=2 SV=1
tr|L7M8U1|L7M8U1_9ACAR	L7M8U1	9ACAR	Putative mitochondrial ribosomal protein l37 OS=Rhipicephalus pulchellus OX=72859 PE=2 SV=1
tr|A0A224YYK7|A0A224YYK7_9ACAR	A0A224YYK7	9ACAR	Salivary sulfotransferase OS=Rhipicephalus zambeziensis OX=60191 PE=4 SV=1
tr|A0A224Z2U0|A0A224Z2U0_9ACAR	A0A224Z2U0	9ACAR	U3 small nucleolar RNA-associated protein 12 OS=Rhipicephalus zambeziensis OX=60191 PE=4 SV=1
tr|C9W1F5|C9W1F5_RHISA	C9W1F5	RHISA	Cytochrome c oxidase subunit VIa/COX13 OS=Rhipicephalus sanguineus OX=34632 PE=2 SV=1
tr|A0A224Z865|A0A224Z865_9ACAR	A0A224Z865	9ACAR	RNA-binding protein Musashi OS=Rhipicephalus zambeziensis OX=60191 PE=4 SV=1
tr|A0A224YZE0|A0A224YZE0_9ACAR	A0A224YZE0	9ACAR	Glucosamine-fructose-6-phosphate aminotransferase (Isomerizing) OS=Rhipicephalus zambeziensis OX=60191 PE=4 SV=1
tr|A0A131YUB6|A0A131YUB6_RHIAP	A0A131YUB6	RHIAP	Anion exchange protein OS=Rhipicephalus appendiculatus OX=34631 PE=3 SV=1
tr|A0A023FZZ7|A0A023FZZ7_9ACAR	A0A023FZZ7	9ACAR	T-complex protein 1 subunit delta OS=Amblyomma parvum OX=251391 PE=2 SV=1
tr|L7LYX2|L7LYX2_9ACAR	L7LYX2	9ACAR	Uncharacterized protein OS=Rhipicephalus pulchellus OX=72859 PE=2 SV=1
tr|A0A224Z368|A0A224Z368_9ACAR	A0A224Z368	9ACAR	Large subunit ribosomal protein L44 OS=Rhipicephalus zambeziensis OX=60191 PE=4 SV=1
tr|G3MQK2|G3MQK2_9ACAR	G3MQK2	9ACAR	Uncharacterized protein OS=Amblyomma maculatum OX=34609 PE=2 SV=1
tr|L7M409|L7M409_9ACAR	L7M409	9ACAR	Putative 28s ribosomal protein s6 OS=Rhipicephalus pulchellus OX=72859 PE=2 SV=1
tr|A0A224Z521|A0A224Z521_9ACAR	A0A224Z521	9ACAR	NADH dehydrogenase (Ubiquinone) Fe-S protein 4 (Fragment) OS=Rhipicephalus zambeziensis OX=60191 PE=4 SV=1
tr|Q6JVM9|Q6JVM9_RHIAP	Q6JVM9	RHIAP	Glutathione S-transferase OS=Rhipicephalus appendiculatus OX=34631 GN=GST PE=2 SV=1
tr|B7PPK2|B7PPK2_IXOSC	B7PPK2	IXOSC	Munc13-4, putative OS=Ixodes scapularis OX=6945 GN=8051575 PE=4 SV=1
tr|A0A224YSJ3|A0A224YSJ3_9ACAR	A0A224YSJ3	9ACAR	Leucine-rich PPR motif-containing protein mitochondrial OS=Rhipicephalus zambeziensis OX=60191 PE=4 SV=1
tr|C9W1B7|C9W1B7_RHISA	C9W1B7	RHISA	Cytochrome c oxidase subunit OS=Rhipicephalus sanguineus OX=34632 PE=2 SV=1
tr|L7M1J1|L7M1J1_9ACAR	L7M1J1	9ACAR	Putative presqualene diphosphate phosphatase OS=Rhipicephalus pulchellus OX=72859 PE=2 SV=1
tr|A0A131Z2X9|A0A131Z2X9_RHIAP	A0A131Z2X9	RHIAP	Small subunit ribosomal protein S27 OS=Rhipicephalus appendiculatus OX=34631 PE=4 SV=1
tr|A0A131XHG1|A0A131XHG1_9ACAR	A0A131XHG1	9ACAR	Putative zyg-1-like serine/threonine protein kinase OS=Hyalomma excavatum OX=257692 PE=2 SV=1
tr|A0A131YZB4|A0A131YZB4_RHIAP	A0A131YZB4	RHIAP	Karyopherin importin beta 3 OS=Rhipicephalus appendiculatus OX=34631 PE=4 SV=1
tr|A0A131YPN3|A0A131YPN3_RHIAP	A0A131YPN3	RHIAP	Asparaginase OS=Rhipicephalus appendiculatus OX=34631 PE=4 SV=1
tr|A0A224YZR0|A0A224YZR0_9ACAR	A0A224YZR0	9ACAR	Solute carrier family 25 (Mitochondrial adenine nucleotide translocator) member 4/5/6/31 OS=Rhipicephalus zambeziensis OX=60191 PE=3 SV=1
tr|V9MMD0|V9MMD0_RHIMP	V9MMD0	RHIMP	NADH-ubiquinone oxidoreductase chain 1 OS=Rhipicephalus microplus OX=6941 GN=NAD1 PE=3 SV=1
tr|L7M2H4|L7M2H4_9ACAR	L7M2H4	9ACAR	Cation-transporting ATPase OS=Rhipicephalus pulchellus OX=72859 PE=2 SV=1
tr|L7M1D8|L7M1D8_9ACAR	L7M1D8	9ACAR	Putative mitochondrial/chloroplast ribosomal protein l24 OS=Rhipicephalus pulchellus OX=72859 PE=2 SV=1
tr|B7PFM8|B7PFM8_IXOSC	B7PFM8	IXOSC	Leucyl-tRNA synthetase, putative OS=Ixodes scapularis OX=6945 GN=8051741 PE=3 SV=1
tr|A0A131Z5J4|A0A131Z5J4_RHIAP	A0A131Z5J4	RHIAP	Transmembrane protease serine 9-like protein OS=Rhipicephalus appendiculatus OX=34631 PE=4 SV=1
tr|G3MP43|G3MP43_9ACAR	G3MP43	9ACAR	Uncharacterized protein OS=Amblyomma maculatum OX=34609 PE=2 SV=1
tr|L7MD78|L7MD78_9ACAR	L7MD78	9ACAR	Putative amidase (Fragment) OS=Rhipicephalus pulchellus OX=72859 PE=2 SV=1
tr|A0A224Z7B1|A0A224Z7B1_9ACAR	A0A224Z7B1	9ACAR	Nucleolar protein 6 OS=Rhipicephalus zambeziensis OX=60191 PE=3 SV=1
tr|A0A224YVZ3|A0A224YVZ3_9ACAR	A0A224YVZ3	9ACAR	Collagen type IV alpha OS=Rhipicephalus zambeziensis OX=60191 PE=3 SV=1
tr|B7PGA5|B7PGA5_IXOSC	B7PGA5	IXOSC	Titin, putative OS=Ixodes scapularis OX=6945 GN=8051990 PE=4 SV=1
tr|A0A023GK65|A0A023GK65_9ACAR	A0A023GK65	9ACAR	Putative diphthine synthase OS=Amblyomma triste OX=251400 PE=2 SV=1
tr|L7M7T3|L7M7T3_9ACAR	L7M7T3	9ACAR	Putative mitochondrial rna helicase suv3 dead-box superfamily OS=Rhipicephalus pulchellus OX=72859 PE=2 SV=1
tr|A0A224Z1V0|A0A224Z1V0_9ACAR	A0A224Z1V0	9ACAR	Elongation factor Tu OS=Rhipicephalus zambeziensis OX=60191 PE=3 SV=1
tr|L7M5B8|L7M5B8_9ACAR	L7M5B8	9ACAR	Putative sn-12-diacylglycerol ethanolamine-and cholinephosphotransferase OS=Rhipicephalus pulchellus OX=72859 PE=2 SV=1
tr|A0A147BBX3|A0A147BBX3_IXORI	A0A147BBX3	IXORI	Putative nidogen OS=Ixodes ricinus OX=34613 PE=4 SV=1
tr|L7MCH9|L7MCH9_9ACAR	L7MCH9	9ACAR	Putative dumpy (Fragment) OS=Rhipicephalus pulchellus OX=72859 PE=2 SV=1
tr|L7MA34|L7MA34_9ACAR	L7MA34	9ACAR	Putative nucleolar complex associated 4 log OS=Rhipicephalus pulchellus OX=72859 PE=2 SV=1
tr|L7MAL6|L7MAL6_9ACAR	L7MAL6	9ACAR	Uncharacterized protein OS=Rhipicephalus pulchellus OX=72859 PE=2 SV=1
tr|A0A224ZBH2|A0A224ZBH2_9ACAR	A0A224ZBH2	9ACAR	Ubiquinol-cytochrome c reductase core subunit 2 OS=Rhipicephalus zambeziensis OX=60191 PE=4 SV=1
tr|A0A224YUP2|A0A224YUP2_9ACAR	A0A224YUP2	9ACAR	Collagen type IV alpha OS=Rhipicephalus zambeziensis OX=60191 PE=3 SV=1
tr|A0A1E1XHU0|A0A1E1XHU0_9ACAR	A0A1E1XHU0	9ACAR	Putative creatine kinase OS=Amblyomma aureolatum OX=187763 PE=2 SV=1
tr|V9MM88|V9MM88_DERNI	V9MM88	DERNI	Cytochrome c oxidase subunit 1 OS=Dermacentor nitens OX=60253 GN=COX1 PE=3 SV=1
tr|L7LW95|L7LW95_9ACAR	L7LW95	9ACAR	Putative intermediate in toll signal transduction pathway ecsit OS=Rhipicephalus pulchellus OX=72859 PE=2 SV=1
tr|A0A131YRY7|A0A131YRY7_RHIAP	A0A131YRY7	RHIAP	Myophilin-like protein OS=Rhipicephalus appendiculatus OX=34631 PE=4 SV=1
tr|L7M8G8|L7M8G8_9ACAR	L7M8G8	9ACAR	Putative pyridoxal phosphate binding protein OS=Rhipicephalus pulchellus OX=72859 PE=2 SV=1
tr|L7M3H0|L7M3H0_9ACAR	L7M3H0	9ACAR	Uncharacterized protein OS=Rhipicephalus pulchellus OX=72859 PE=2 SV=1
tr|V9MM97|V9MM97_RHIMP	V9MM97	RHIMP	NADH-ubiquinone oxidoreductase chain 5 OS=Rhipicephalus microplus OX=6941 GN=NAD5 PE=3 SV=1
tr|A0A023GJ06|A0A023GJ06_9ACAR	A0A023GJ06	9ACAR	Putative glutathione s-transferase ixodes scapularis glutathione s-transferase OS=Amblyomma triste OX=251400 PE=2 SV=1
tr|A0A131XFU8|A0A131XFU8_9ACAR	A0A131XFU8	9ACAR	Putative mitochondrial ribosomal protein l43 OS=Hyalomma excavatum OX=257692 PE=2 SV=1
tr|V5IIU6|V5IIU6_IXORI	V5IIU6	IXORI	Putative glucose transporter (Fragment) OS=Ixodes ricinus OX=34613 PE=2 SV=1
tr|L7MID7|L7MID7_9ACAR	L7MID7	9ACAR	Putative amino acid permease (Fragment) OS=Rhipicephalus pulchellus OX=72859 PE=2 SV=1
tr|A0A224YZQ2|A0A224YZQ2_9ACAR	A0A224YZQ2	9ACAR	Solute carrier family 1 (Glial high affinity glutamate transporter) member 2 OS=Rhipicephalus zambeziensis OX=60191 PE=4 SV=1
tr|A0A224YTV8|A0A224YTV8_9ACAR	A0A224YTV8	9ACAR	Axotactin OS=Rhipicephalus zambeziensis OX=60191 PE=4 SV=1
tr|L7MJB0|L7MJB0_9ACAR	L7MJB0	9ACAR	Putative kif1-binding protein (Fragment) OS=Rhipicephalus pulchellus OX=72859 PE=2 SV=1
tr|L7M628|L7M628_9ACAR	L7M628	9ACAR	Putative dehydrogenase kinase OS=Rhipicephalus pulchellus OX=72859 PE=2 SV=1
tr|L7M3T2|L7M3T2_9ACAR	L7M3T2	9ACAR	Histone-lysine N-methyltransferase OS=Rhipicephalus pulchellus OX=72859 PE=2 SV=1
tr|L7MKU2|L7MKU2_9ACAR	L7MKU2	9ACAR	Putative sterol reductase/lamin b receptor (Fragment) OS=Rhipicephalus pulchellus OX=72859 PE=2 SV=1
tr|A0A224Z4S9|A0A224Z4S9_9ACAR	A0A224Z4S9	9ACAR	Transporter OS=Rhipicephalus zambeziensis OX=60191 PE=3 SV=1
tr|A0A224Z2C5|A0A224Z2C5_9ACAR	A0A224Z2C5	9ACAR	Innexin OS=Rhipicephalus zambeziensis OX=60191 GN=inx PE=3 SV=1
tr|A0A224ZAG8|A0A224ZAG8_9ACAR	A0A224ZAG8	9ACAR	Translation initiation factor 2D OS=Rhipicephalus zambeziensis OX=60191 PE=4 SV=1
tr|A0A131YIS0|A0A131YIS0_RHIAP	A0A131YIS0	RHIAP	Chitin-binding protein OS=Rhipicephalus appendiculatus OX=34631 PE=4 SV=1
tr|V9MM13|V9MM13_RHIMP	V9MM13	RHIMP	Cytochrome c oxidase subunit 3 OS=Rhipicephalus microplus OX=6941 GN=COX3 PE=3 SV=1
tr|L7MLE6|L7MLE6_9ACAR	L7MLE6	9ACAR	Putative fast kinase domain-containing protein 2 (Fragment) OS=Rhipicephalus pulchellus OX=72859 PE=2 SV=1
tr|L7MAD6|L7MAD6_9ACAR	L7MAD6	9ACAR	Putative atp-dependent rna helicase OS=Rhipicephalus pulchellus OX=72859 PE=2 SV=1
tr|L7M5P2|L7M5P2_9ACAR	L7M5P2	9ACAR	Innexin OS=Rhipicephalus pulchellus OX=72859 GN=inx PE=2 SV=1
tr|A0A131Z177|A0A131Z177_RHIAP	A0A131Z177	RHIAP	2',3'-cyclic-nucleotide 3'-phosphodiesterase OS=Rhipicephalus appendiculatus OX=34631 PE=4 SV=1
tr|L7MJR7|L7MJR7_9ACAR	L7MJR7	9ACAR	Putative phosphoglycerate mutase (Fragment) OS=Rhipicephalus pulchellus OX=72859 PE=2 SV=1
tr|A0A224YUS0|A0A224YUS0_9ACAR	A0A224YUS0	9ACAR	Dihydropyrimidine dehydrogenase [NADP(+)] OS=Rhipicephalus zambeziensis OX=60191 PE=3 SV=1
tr|A0A1E1X0M8|A0A1E1X0M8_9ACAR	A0A1E1X0M8	9ACAR	Putative farnesoic acid o-methyltransferase (Fragment) OS=Amblyomma aureolatum OX=187763 PE=2 SV=1
tr|J7K2C7|J7K2C7_RHIMP	J7K2C7	RHIMP	Ferritin (Fragment) OS=Rhipicephalus microplus OX=6941 PE=2 SV=1
tr|A0A224Z508|A0A224Z508_9ACAR	A0A224Z508	9ACAR	Sphingolipid delta-4 desaturase OS=Rhipicephalus zambeziensis OX=60191 PE=4 SV=1
tr|V9MMC1|V9MMC1_RHIAP	V9MMC1	RHIAP	NADH-ubiquinone oxidoreductase chain 3 OS=Rhipicephalus appendiculatus OX=34631 GN=NAD3 PE=3 SV=1
tr|A0A131YI39|A0A131YI39_RHIAP	A0A131YI39	RHIAP	Chitin-binding protein OS=Rhipicephalus appendiculatus OX=34631 PE=4 SV=1
tr|V5HIB3|V5HIB3_IXORI	V5HIB3	IXORI	Putative straightjacket (Fragment) OS=Ixodes ricinus OX=34613 PE=2 SV=1
tr|A0A131YQ21|A0A131YQ21_RHIAP	A0A131YQ21	RHIAP	Glutathione S-transferase OS=Rhipicephalus appendiculatus OX=34631 PE=3 SV=1
tr|A0A224YFX2|A0A224YFX2_9ACAR	A0A224YFX2	9ACAR	Protein, containing GGACT domain OS=Rhipicephalus zambeziensis OX=60191 PE=4 SV=1
tr|A0A097ITI9|A0A097ITI9_RHIMP	A0A097ITI9	RHIMP	Aquaporin OS=Rhipicephalus microplus OX=6941 GN=AQP1 PE=2 SV=1
tr|A0A224Z354|A0A224Z354_9ACAR	A0A224Z354	9ACAR	Large subunit ribosomal protein L28 (Fragment) OS=Rhipicephalus zambeziensis OX=60191 PE=4 SV=1
tr|L7M262|L7M262_9ACAR	L7M262	9ACAR	Ubiquitin carboxyl-terminal hydrolase OS=Rhipicephalus pulchellus OX=72859 PE=2 SV=1
tr|L7MJM3|L7MJM3_9ACAR	L7MJM3	9ACAR	Putative kazachoc (Fragment) OS=Rhipicephalus pulchellus OX=72859 PE=2 SV=1
tr|A0A224YCL0|A0A224YCL0_9ACAR	A0A224YCL0	9ACAR	Pancreatic trypsin inhibitor OS=Rhipicephalus zambeziensis OX=60191 PE=4 SV=1
tr|L7M261|L7M261_9ACAR	L7M261	9ACAR	Putative h+ transporting atp synthase subunit e protein OS=Rhipicephalus pulchellus OX=72859 PE=2 SV=1
tr|G3MNS3|G3MNS3_9ACAR	G3MNS3	9ACAR	Uncharacterized protein OS=Amblyomma maculatum OX=34609 PE=2 SV=1
tr|W0G370|W0G370_RHIMP	W0G370	RHIMP	Cyclin-dependent kinase 1 OS=Rhipicephalus microplus OX=6941 PE=2 SV=1
tr|A0A1E1XQ28|A0A1E1XQ28_9ACAR	A0A1E1XQ28	9ACAR	2-oxoisovalerate dehydrogenase subunit alpha (Fragment) OS=Amblyomma sculptum OX=1581419 PE=2 SV=1
tr|G3MRG2|G3MRG2_9ACAR	G3MRG2	9ACAR	Uncharacterized protein OS=Amblyomma maculatum OX=34609 PE=2 SV=1
tr|L7M136|L7M136_9ACAR	L7M136	9ACAR	Beta-galactosidase OS=Rhipicephalus pulchellus OX=72859 PE=2 SV=1
tr|A0A224YTT4|A0A224YTT4_9ACAR	A0A224YTT4	9ACAR	Aquaporin OS=Rhipicephalus zambeziensis OX=60191 PE=3 SV=1
tr|A0A224YQR8|A0A224YQR8_9ACAR	A0A224YQR8	9ACAR	Cuticle protein 10.9 OS=Rhipicephalus zambeziensis OX=60191 PE=4 SV=1
tr|A0A131YCR7|A0A131YCR7_RHIAP	A0A131YCR7	RHIAP	Glutathione S-transferase OS=Rhipicephalus appendiculatus OX=34631 PE=3 SV=1
tr|L7LWZ7|L7LWZ7_9ACAR	L7LWZ7	9ACAR	Putative maternal expression at 31b OS=Rhipicephalus pulchellus OX=72859 PE=2 SV=1
tr|A0A131YM23|A0A131YM23_RHIAP	A0A131YM23	RHIAP	Beta-galactosidase OS=Rhipicephalus appendiculatus OX=34631 PE=3 SV=1
tr|A0A224YJ51|A0A224YJ51_9ACAR	A0A224YJ51	9ACAR	Proclotting enzyme-like protein (Fragment) OS=Rhipicephalus zambeziensis OX=60191 PE=3 SV=1
tr|A0A034WY04|A0A034WY04_RHIMP	A0A034WY04	RHIMP	Metallopeptidase_2 (Fragment) OS=Rhipicephalus microplus OX=6941 PE=4 SV=1
tr|A0A224YCR3|A0A224YCR3_9ACAR	A0A224YCR3	9ACAR	Longicornsin OS=Rhipicephalus zambeziensis OX=60191 PE=4 SV=1
tr|Q45R47|Q45R47_RHIMP	Q45R47	RHIMP	Salivary gland metalloprotease OS=Rhipicephalus microplus OX=6941 GN=MP5 PE=2 SV=1
tr|A0A131YZD8|A0A131YZD8_RHIAP	A0A131YZD8	RHIAP	Solute carrier family 13 member 5-like protein OS=Rhipicephalus appendiculatus OX=34631 PE=4 SV=1
tr|A0A034WXY0|A0A034WXY0_RHIMP	A0A034WXY0	RHIMP	Lipocalin 42 (Fragment) OS=Rhipicephalus microplus OX=6941 PE=4 SV=1
tr|V5I153|V5I153_IXORI	V5I153	IXORI	Transporter (Fragment) OS=Ixodes ricinus OX=34613 PE=2 SV=1
tr|L7MMB1|L7MMB1_9ACAR	L7MMB1	9ACAR	Putative monocarboxylate transporter (Fragment) OS=Rhipicephalus pulchellus OX=72859 PE=2 SV=1
tr|A0A131XT28|A0A131XT28_IXORI	A0A131XT28	IXORI	Protein disulfide-isomerase (Fragment) OS=Ixodes ricinus OX=34613 PE=2 SV=1
tr|A0A131Z4Q5|A0A131Z4Q5_RHIAP	A0A131Z4Q5	RHIAP	Protein LSM14 OS=Rhipicephalus appendiculatus OX=34631 PE=4 SV=1
tr|A0A034WZ07|A0A034WZ07_RHIMP	A0A034WZ07	RHIMP	Glycine-rich protein 2 OS=Rhipicephalus microplus OX=6941 PE=4 SV=1
tr|A0A131XIV5|A0A131XIV5_9ACAR	A0A131XIV5	9ACAR	Putative secreted salivary gland peptide (Fragment) OS=Hyalomma excavatum OX=257692 PE=2 SV=1
tr|A0A224Z7B5|A0A224Z7B5_9ACAR	A0A224Z7B5	9ACAR	Sugar transporter OS=Rhipicephalus zambeziensis OX=60191 PE=3 SV=1
tr|A0A034WU49|A0A034WU49_RHIMP	A0A034WU49	RHIMP	Lipocalin 41 (Fragment) OS=Rhipicephalus microplus OX=6941 PE=4 SV=1
tr|A0A224YD86|A0A224YD86_9ACAR	A0A224YD86	9ACAR	Uncharacterized protein (Fragment) OS=Rhipicephalus zambeziensis OX=60191 PE=4 SV=1
tr|S5MKN4|S5MKN4_9ACAR	S5MKN4	9ACAR	Salivary protein Sal1 OS=Rhipicephalus annulatus OX=34611 PE=2 SV=1
tr|S5M306|S5M306_9ACAR	S5M306	9ACAR	Salivary protein Sal2 OS=Rhipicephalus annulatus OX=34611 PE=2 SV=1
tr|A0A131XIR0|A0A131XIR0_9ACAR	A0A131XIR0	9ACAR	Putative structural constituent of cuticle (Fragment) OS=Hyalomma excavatum OX=257692 PE=2 SV=1
tr|L7M4L8|L7M4L8_9ACAR	L7M4L8	9ACAR	Putative 60s ribosomal protein l7 OS=Rhipicephalus pulchellus OX=72859 PE=2 SV=1
tr|G3MMT5|G3MMT5_9ACAR	G3MMT5	9ACAR	Uncharacterized protein OS=Amblyomma maculatum OX=34609 PE=2 SV=1
tr|A0A224YR26|A0A224YR26_9ACAR	A0A224YR26	9ACAR	40s ribosomal protein s4 OS=Rhipicephalus zambeziensis OX=60191 PE=3 SV=1
tr|A0A224Z4V4|A0A224Z4V4_9ACAR	A0A224Z4V4	9ACAR	Calponin OS=Rhipicephalus zambeziensis OX=60191 PE=3 SV=1
tr|L7M2Y0|L7M2Y0_9ACAR	L7M2Y0	9ACAR	Putative igf-ii mrna-binding protein imp OS=Rhipicephalus pulchellus OX=72859 PE=2 SV=1
tr|L7M880|L7M880_9ACAR	L7M880	9ACAR	Rab GDP dissociation inhibitor OS=Rhipicephalus pulchellus OX=72859 PE=2 SV=1
tr|L7MCQ8|L7MCQ8_9ACAR	L7MCQ8	9ACAR	Putative metalloprotease m41 ftsh metalloprotease m41 ftsh (Fragment) OS=Rhipicephalus pulchellus OX=72859 PE=2 SV=1
tr|A0A224YQ83|A0A224YQ83_9ACAR	A0A224YQ83	9ACAR	40s ribosomal protein s3 OS=Rhipicephalus zambeziensis OX=60191 PE=4 SV=1
tr|B7Q5J7|B7Q5J7_IXOSC	B7Q5J7	IXOSC	Uncharacterized protein OS=Ixodes scapularis OX=6945 GN=8036227 PE=4 SV=1
tr|A0A131Z4F3|A0A131Z4F3_RHIAP	A0A131Z4F3	RHIAP	Ubiquitinyl hydrolase 1 OS=Rhipicephalus appendiculatus OX=34631 PE=3 SV=1
tr|L7M7Z9|L7M7Z9_9ACAR	L7M7Z9	9ACAR	Putative cytochrome c1 OS=Rhipicephalus pulchellus OX=72859 PE=2 SV=1
tr|A0A224Z0I5|A0A224Z0I5_9ACAR	A0A224Z0I5	9ACAR	T-complex protein 1 subunit theta OS=Rhipicephalus zambeziensis OX=60191 PE=3 SV=1
tr|Q4PM27|Q4PM27_IXOSC	Q4PM27	IXOSC	Ribosomal protein L11 OS=Ixodes scapularis OX=6945 GN=8025561 PE=2 SV=1
tr|A0A131YZT8|A0A131YZT8_RHIAP	A0A131YZT8	RHIAP	Nicotinic acetylcholine receptor beta 2 subunit OS=Rhipicephalus appendiculatus OX=34631 PE=3 SV=1
tr|L7M587|L7M587_9ACAR	L7M587	9ACAR	Superoxide dismutase OS=Rhipicephalus pulchellus OX=72859 PE=2 SV=1
tr|L7M983|L7M983_9ACAR	L7M983	9ACAR	Putative glycine rich protein OS=Rhipicephalus pulchellus OX=72859 PE=2 SV=1
tr|L7MAP4|L7MAP4_9ACAR	L7MAP4	9ACAR	Succinate--CoA ligase [ADP-forming] subunit beta, mitochondrial OS=Rhipicephalus pulchellus OX=72859 PE=2 SV=1
tr|L7M0S5|L7M0S5_9ACAR	L7M0S5	9ACAR	Glycerol-3-phosphate dehydrogenase OS=Rhipicephalus pulchellus OX=72859 PE=2 SV=1
tr|L7MIW9|L7MIW9_9ACAR	L7MIW9	9ACAR	Putative eukaryotic translation initiation factor 3 subunit m (Fragment) OS=Rhipicephalus pulchellus OX=72859 PE=2 SV=1
tr|A0A131YIW2|A0A131YIW2_RHIAP	A0A131YIW2	RHIAP	Cullin-associated NEDD8-dissociated protein 1 OS=Rhipicephalus appendiculatus OX=34631 PE=4 SV=1
tr|L7M813|L7M813_9ACAR	L7M813	9ACAR	Putative atp-dependent rna helicase ddx19a OS=Rhipicephalus pulchellus OX=72859 PE=2 SV=1
tr|G3MP49|G3MP49_9ACAR	G3MP49	9ACAR	Uncharacterized protein OS=Amblyomma maculatum OX=34609 PE=2 SV=1
tr|A0A131XH45|A0A131XH45_9ACAR	A0A131XH45	9ACAR	Elongation factor Tu OS=Hyalomma excavatum OX=257692 PE=2 SV=1
tr|L7M2C1|L7M2C1_9ACAR	L7M2C1	9ACAR	Putative prohibitin OS=Rhipicephalus pulchellus OX=72859 PE=2 SV=1
tr|L7M3Q1|L7M3Q1_9ACAR	L7M3Q1	9ACAR	Putative vesicle trafficking protein sec1 OS=Rhipicephalus pulchellus OX=72859 PE=2 SV=1
tr|L7M0V0|L7M0V0_9ACAR	L7M0V0	9ACAR	Putative heat shock-related protein OS=Rhipicephalus pulchellus OX=72859 PE=2 SV=1
tr|L7MGG4|L7MGG4_9ACAR	L7MGG4	9ACAR	Putative g-protein alpha subunit (Fragment) OS=Rhipicephalus pulchellus OX=72859 PE=2 SV=1
tr|A0A224YYB5|A0A224YYB5_9ACAR	A0A224YYB5	9ACAR	Maleylacetoacetate isomerase OS=Rhipicephalus zambeziensis OX=60191 PE=4 SV=1
tr|A0A224YJ06|A0A224YJ06_9ACAR	A0A224YJ06	9ACAR	Peptidyl-prolyl cis-trans isomerase OS=Rhipicephalus zambeziensis OX=60191 PE=3 SV=1
tr|L7M5T1|L7M5T1_9ACAR	L7M5T1	9ACAR	3-hydroxyisobutyrate dehydrogenase OS=Rhipicephalus pulchellus OX=72859 PE=2 SV=1
tr|L7M958|L7M958_9ACAR	L7M958	9ACAR	Putative g protein beta-subunit 13f OS=Rhipicephalus pulchellus OX=72859 PE=2 SV=1
tr|L7LZD0|L7LZD0_9ACAR	L7LZD0	9ACAR	Putative microtubule binding protein OS=Rhipicephalus pulchellus OX=72859 PE=2 SV=1
tr|L7M0J0|L7M0J0_9ACAR	L7M0J0	9ACAR	Uncharacterized protein OS=Rhipicephalus pulchellus OX=72859 PE=2 SV=1
tr|L7M9V8|L7M9V8_9ACAR	L7M9V8	9ACAR	Putative proline and glutamine-rich splicing factor sfpq OS=Rhipicephalus pulchellus OX=72859 PE=2 SV=1
tr|A0A131Z8Q8|A0A131Z8Q8_RHIAP	A0A131Z8Q8	RHIAP	Enoyl-CoA hydratase / long-chain 3-hydroxyacyl-CoA dehydrogenase (Fragment) OS=Rhipicephalus appendiculatus OX=34631 PE=4 SV=1
tr|L7M4S8|L7M4S8_9ACAR	L7M4S8	9ACAR	Signal peptidase complex catalytic subunit SEC11 OS=Rhipicephalus pulchellus OX=72859 PE=2 SV=1
tr|A0A131Z4E8|A0A131Z4E8_RHIAP	A0A131Z4E8	RHIAP	Ca(2+)/calmodulin-dependent protein kinase phosphatase OS=Rhipicephalus appendiculatus OX=34631 PE=3 SV=1
tr|L7M437|L7M437_9ACAR	L7M437	9ACAR	Proteasome subunit beta type OS=Rhipicephalus pulchellus OX=72859 PE=2 SV=1
tr|B1NNT8|B1NNT8_9ACAR	B1NNT8	9ACAR	Uncharacterized protein OS=Rhipicephalus annulatus OX=34611 PE=2 SV=1
tr|L7MGB9|L7MGB9_9ACAR	L7MGB9	9ACAR	Putative aicar transformylase/imp cyclohydrolase/methylglyoxal synthase (Fragment) OS=Rhipicephalus pulchellus OX=72859 PE=2 SV=1
tr|A0A034WXL2|A0A034WXL2_RHIMP	A0A034WXL2	RHIMP	Salivary lipid-interacting protein 1 OS=Rhipicephalus microplus OX=6941 PE=4 SV=1
tr|L7MDE2|L7MDE2_9ACAR	L7MDE2	9ACAR	Uncharacterized protein (Fragment) OS=Rhipicephalus pulchellus OX=72859 PE=2 SV=1
tr|A0A224YRT0|A0A224YRT0_9ACAR	A0A224YRT0	9ACAR	26S proteasome regulatory subunit N6 OS=Rhipicephalus zambeziensis OX=60191 PE=4 SV=1
tr|A0A224YZB6|A0A224YZB6_9ACAR	A0A224YZB6	9ACAR	Pyridoxine kinase OS=Rhipicephalus zambeziensis OX=60191 PE=4 SV=1
tr|L7LYW8|L7LYW8_9ACAR	L7LYW8	9ACAR	Serine/threonine-protein phosphatase OS=Rhipicephalus pulchellus OX=72859 PE=2 SV=1
tr|L7MEG0|L7MEG0_9ACAR	L7MEG0	9ACAR	Putative heat shock protein (Fragment) OS=Rhipicephalus pulchellus OX=72859 PE=2 SV=1
tr|A0A224Z5G1|A0A224Z5G1_9ACAR	A0A224Z5G1	9ACAR	Nucleosome assembly protein 1-like 1 OS=Rhipicephalus zambeziensis OX=60191 PE=3 SV=1
tr|A0A131YT54|A0A131YT54_RHIAP	A0A131YT54	RHIAP	UTP--glucose-1-phosphate uridylyltransferase OS=Rhipicephalus appendiculatus OX=34631 PE=3 SV=1
tr|L7M8R4|L7M8R4_9ACAR	L7M8R4	9ACAR	Putative 26s protease regulatory subunit 7 OS=Rhipicephalus pulchellus OX=72859 PE=2 SV=1
tr|V5HBZ0|V5HBZ0_IXORI	V5HBZ0	IXORI	Transcription factor BTF3 (Fragment) OS=Ixodes ricinus OX=34613 PE=2 SV=1
tr|A0A224YNG9|A0A224YNG9_9ACAR	A0A224YNG9	9ACAR	Glucose-6-phosphate isomerase OS=Rhipicephalus zambeziensis OX=60191 PE=3 SV=1
tr|A0A131YYZ5|A0A131YYZ5_RHIAP	A0A131YYZ5	RHIAP	Adenylyl cyclase-associated protein OS=Rhipicephalus appendiculatus OX=34631 PE=3 SV=1
tr|A0A023FX57|A0A023FX57_9ACAR	A0A023FX57	9ACAR	Annexin (Fragment) OS=Amblyomma parvum OX=251391 PE=2 SV=1
tr|L7LW49|L7LW49_9ACAR	L7LW49	9ACAR	Coatomer subunit epsilon OS=Rhipicephalus pulchellus OX=72859 PE=2 SV=1
tr|A0A224YI82|A0A224YI82_9ACAR	A0A224YI82	9ACAR	ATP-dependent RNA helicase DDX5/DBP2 OS=Rhipicephalus zambeziensis OX=60191 PE=3 SV=1
tr|A0A131Z5S6|A0A131Z5S6_RHIAP	A0A131Z5S6	RHIAP	Elongation factor 2 OS=Rhipicephalus appendiculatus OX=34631 PE=4 SV=1
tr|A0A131YQT0|A0A131YQT0_RHIAP	A0A131YQT0	RHIAP	Mannosyl-oligosaccharide glucosidase OS=Rhipicephalus appendiculatus OX=34631 PE=4 SV=1
tr|L7MH89|L7MH89_9ACAR	L7MH89	9ACAR	Putative cullin 3a (Fragment) OS=Rhipicephalus pulchellus OX=72859 PE=2 SV=1
tr|A0A131Z1Y6|A0A131Z1Y6_RHIAP	A0A131Z1Y6	RHIAP	S-(hydroxymethyl)glutathione dehydrogenase OS=Rhipicephalus appendiculatus OX=34631 PE=3 SV=1
tr|A0A131YWA1|A0A131YWA1_RHIAP	A0A131YWA1	RHIAP	S-methyl-5'-thioadenosine phosphorylase OS=Rhipicephalus appendiculatus OX=34631 PE=3 SV=1
tr|L7M7K0|L7M7K0_9ACAR	L7M7K0	9ACAR	Putative rab2a member ras oncoprotein family OS=Rhipicephalus pulchellus OX=72859 PE=2 SV=1
tr|L7LZR2|L7LZR2_9ACAR	L7LZR2	9ACAR	Uncharacterized protein OS=Rhipicephalus pulchellus OX=72859 PE=2 SV=1
tr|A0A224Z4S7|A0A224Z4S7_9ACAR	A0A224Z4S7	9ACAR	Ubiquinone biosynthesis monooxygenase Coq6 OS=Rhipicephalus zambeziensis OX=60191 PE=4 SV=1
tr|L7LW45|L7LW45_9ACAR	L7LW45	9ACAR	Uncharacterized protein OS=Rhipicephalus pulchellus OX=72859 PE=2 SV=1
tr|A0A131YNV1|A0A131YNV1_RHIAP	A0A131YNV1	RHIAP	Succinate dehydrogenase [ubiquinone] flavoprotein subunit, mitochondrial OS=Rhipicephalus appendiculatus OX=34631 PE=3 SV=1
tr|L7M0M4|L7M0M4_9ACAR	L7M0M4	9ACAR	Putative prohibitins and stomatins of the pid superfamily OS=Rhipicephalus pulchellus OX=72859 PE=2 SV=1
tr|L7M3C8|L7M3C8_9ACAR	L7M3C8	9ACAR	Ubiquitin carboxyl-terminal hydrolase OS=Rhipicephalus pulchellus OX=72859 PE=2 SV=1
tr|L7LRV3|L7LRV3_9ACAR	L7LRV3	9ACAR	Putative sf2 OS=Rhipicephalus pulchellus OX=72859 PE=2 SV=1
tr|L7LZZ9|L7LZZ9_9ACAR	L7LZZ9	9ACAR	Uncharacterized protein OS=Rhipicephalus pulchellus OX=72859 PE=2 SV=1
tr|A8B3A8|A8B3A8_RHIMP	A8B3A8	RHIMP	Triosephosphate isomerase OS=Rhipicephalus microplus OX=6941 GN=TIM PE=1 SV=1
tr|L7M8S3|L7M8S3_9ACAR	L7M8S3	9ACAR	Putative 26s proteasome regulatory complex subunit rpn8/psmd7 OS=Rhipicephalus pulchellus OX=72859 PE=2 SV=1
tr|L7MAC0|L7MAC0_9ACAR	L7MAC0	9ACAR	Putative chaperonin chaperonin OS=Rhipicephalus pulchellus OX=72859 PE=2 SV=1
tr|A0A224YC84|A0A224YC84_9ACAR	A0A224YC84	9ACAR	Adducin OS=Rhipicephalus zambeziensis OX=60191 PE=4 SV=1
tr|L7MAA0|L7MAA0_9ACAR	L7MAA0	9ACAR	ATP synthase subunit alpha OS=Rhipicephalus pulchellus OX=72859 PE=2 SV=1
tr|A0A224YDN7|A0A224YDN7_9ACAR	A0A224YDN7	9ACAR	Protein, containing DUF1620 domain OS=Rhipicephalus zambeziensis OX=60191 PE=4 SV=1
tr|V5I1T0|V5I1T0_IXORI	V5I1T0	IXORI	Histone H2B OS=Ixodes ricinus OX=34613 PE=2 SV=1
tr|A0A131Z3Q8|A0A131Z3Q8_RHIAP	A0A131Z3Q8	RHIAP	26S proteasome regulatory subunit N7 OS=Rhipicephalus appendiculatus OX=34631 PE=4 SV=1
tr|A0A224YC34|A0A224YC34_9ACAR	A0A224YC34	9ACAR	Cysteine proteinase OS=Rhipicephalus zambeziensis OX=60191 PE=3 SV=1
tr|L7M7V3|L7M7V3_9ACAR	L7M7V3	9ACAR	GTP-binding nuclear protein OS=Rhipicephalus pulchellus OX=72859 PE=2 SV=1
tr|A0A034WXH1|A0A034WXH1_RHIMP	A0A034WXH1	RHIMP	Vitellogenin 5 (Fragment) OS=Rhipicephalus microplus OX=6941 PE=4 SV=1
tr|G3MMG5|G3MMG5_9ACAR	G3MMG5	9ACAR	Proteasome subunit alpha type OS=Amblyomma maculatum OX=34609 PE=2 SV=1
tr|L7M840|L7M840_9ACAR	L7M840	9ACAR	Putative multifunctional chaperone 14-3-3 family OS=Rhipicephalus pulchellus OX=72859 PE=2 SV=1
tr|L7M7X6|L7M7X6_9ACAR	L7M7X6	9ACAR	Glucose-6-phosphate 1-epimerase OS=Rhipicephalus pulchellus OX=72859 PE=2 SV=1
tr|L7MKC7|L7MKC7_9ACAR	L7MKC7	9ACAR	Putative c-mpl binding protein (Fragment) OS=Rhipicephalus pulchellus OX=72859 PE=2 SV=1
tr|B7PE61|B7PE61_IXOSC	B7PE61	IXOSC	Vacuolar assembly/sorting protein DID4, putative OS=Ixodes scapularis OX=6945 GN=8028565 PE=3 SV=1
tr|L7M6P6|L7M6P6_9ACAR	L7M6P6	9ACAR	Putative extracellular protein tem7 OS=Rhipicephalus pulchellus OX=72859 PE=2 SV=1
tr|V5HH57|V5HH57_IXORI	V5HH57	IXORI	Putative splicing factor hnrnp-f OS=Ixodes ricinus OX=34613 PE=2 SV=1
tr|A0A224YD66|A0A224YD66_9ACAR	A0A224YD66	9ACAR	Cold shock domain protein OS=Rhipicephalus zambeziensis OX=60191 PE=4 SV=1
tr|A0A131XBZ5|A0A131XBZ5_9ACAR	A0A131XBZ5	9ACAR	Serine hydroxymethyltransferase (Fragment) OS=Hyalomma excavatum OX=257692 PE=2 SV=1
tr|A0A131XI93|A0A131XI93_9ACAR	A0A131XI93	9ACAR	Putative very long chain acyl-coa dehydrogenase OS=Hyalomma excavatum OX=257692 PE=2 SV=1
tr|A0A224YKP1|A0A224YKP1_9ACAR	A0A224YKP1	9ACAR	Cytochrome b5 domain containing protein OS=Rhipicephalus zambeziensis OX=60191 PE=3 SV=1
tr|V5HWG4|V5HWG4_IXORI	V5HWG4	IXORI	Putative rbp1-like protein OS=Ixodes ricinus OX=34613 PE=2 SV=1
tr|A0A224Z0Y4|A0A224Z0Y4_9ACAR	A0A224Z0Y4	9ACAR	Peptide chain release factor subunit 3 OS=Rhipicephalus zambeziensis OX=60191 PE=4 SV=1
tr|A0A224YTN6|A0A224YTN6_9ACAR	A0A224YTN6	9ACAR	Annexin OS=Rhipicephalus zambeziensis OX=60191 PE=3 SV=1
tr|L7M3K7|L7M3K7_9ACAR	L7M3K7	9ACAR	Putative adp ribosylation factor 79f OS=Rhipicephalus pulchellus OX=72859 PE=2 SV=1
tr|A0A224YMC0|A0A224YMC0_9ACAR	A0A224YMC0	9ACAR	Endoplasmic reticulum resident protein 44 OS=Rhipicephalus zambeziensis OX=60191 PE=4 SV=1
tr|A0A131Z5I2|A0A131Z5I2_RHIAP	A0A131Z5I2	RHIAP	COX4 neighbor OS=Rhipicephalus appendiculatus OX=34631 PE=4 SV=1
tr|L7M8Z7|L7M8Z7_9ACAR	L7M8Z7	9ACAR	Putative prohibitins and stomatins of the pid superfamily OS=Rhipicephalus pulchellus OX=72859 PE=2 SV=1
tr|A0A131Z9D9|A0A131Z9D9_RHIAP	A0A131Z9D9	RHIAP	Metalloprotease (Fragment) OS=Rhipicephalus appendiculatus OX=34631 PE=4 SV=1
tr|L7MII0|L7MII0_9ACAR	L7MII0	9ACAR	Putative dolichyl-diphosphooligosaccharide--protein glycosyltransferase subunit 2 (Fragment) OS=Rhipicephalus pulchellus OX=72859 PE=2 SV=1
tr|A0A034WTT9|A0A034WTT9_RHIMP	A0A034WTT9	RHIMP	Secreted protein 19 OS=Rhipicephalus microplus OX=6941 PE=4 SV=1
tr|A0A224Z7S4|A0A224Z7S4_9ACAR	A0A224Z7S4	9ACAR	Threonine 3-dehydrogenase OS=Rhipicephalus zambeziensis OX=60191 PE=4 SV=1
tr|A0A131XAD0|A0A131XAD0_9ACAR	A0A131XAD0	9ACAR	Putative translocase of outer mitochondrial membrane complex subunit OS=Hyalomma excavatum OX=257692 PE=2 SV=1
tr|A0A224YW04|A0A224YW04_9ACAR	A0A224YW04	9ACAR	Plastin-3 OS=Rhipicephalus zambeziensis OX=60191 PE=4 SV=1
tr|L7M4D7|L7M4D7_9ACAR	L7M4D7	9ACAR	Putative ldl receptor adaptor protein OS=Rhipicephalus pulchellus OX=72859 PE=2 SV=1
tr|L7M3Z5|L7M3Z5_9ACAR	L7M3Z5	9ACAR	Putative atp synthase h+ transporting mitochondrial f1 complex delta subunit OS=Rhipicephalus pulchellus OX=72859 PE=2 SV=1
tr|L7M5T3|L7M5T3_9ACAR	L7M5T3	9ACAR	Proteasome subunit alpha type OS=Rhipicephalus pulchellus OX=72859 PE=2 SV=1
tr|L7M2H2|L7M2H2_9ACAR	L7M2H2	9ACAR	Coronin OS=Rhipicephalus pulchellus OX=72859 PE=2 SV=1
tr|A0A224Z7N5|A0A224Z7N5_9ACAR	A0A224Z7N5	9ACAR	40S ribosomal protein S21 OS=Rhipicephalus zambeziensis OX=60191 PE=3 SV=1
tr|A0A1E1X3M8|A0A1E1X3M8_9ACAR	A0A1E1X3M8	9ACAR	Putative actin-binding cytoskeleton protein filamin (Fragment) OS=Amblyomma aureolatum OX=187763 PE=2 SV=1
tr|L7M6Z0|L7M6Z0_9ACAR	L7M6Z0	9ACAR	Putative rap1a member of ras oncoprotein family OS=Rhipicephalus pulchellus OX=72859 PE=2 SV=1
tr|A0A224YTR9|A0A224YTR9_9ACAR	A0A224YTR9	9ACAR	Mitochondrial tricarboxylate/dicarboxylate carrier OS=Rhipicephalus zambeziensis OX=60191 PE=3 SV=1
tr|L7M4F5|L7M4F5_9ACAR	L7M4F5	9ACAR	Putative glyoxylate/hydroxypyruvate reduct OS=Rhipicephalus pulchellus OX=72859 PE=2 SV=1
tr|L7M7D6|L7M7D6_9ACAR	L7M7D6	9ACAR	Putative biosynthetic process OS=Rhipicephalus pulchellus OX=72859 PE=2 SV=1
tr|A0A224Y1F8|A0A224Y1F8_9ACAR	A0A224Y1F8	9ACAR	Activator of 90 kDa heat shock protein atpase log 1 OS=Rhipicephalus zambeziensis OX=60191 PE=4 SV=1
tr|A0A034WZ83|A0A034WZ83_RHIMP	A0A034WZ83	RHIMP	Secreted protein 28 (Fragment) OS=Rhipicephalus microplus OX=6941 PE=4 SV=1
tr|F0J9I5|F0J9I5_AMBVA	F0J9I5	AMBVA	GTP-binding ADP-ribosylation factor Arf6 (Fragment) OS=Amblyomma variegatum OX=34610 PE=2 SV=1
tr|L7M4U7|L7M4U7_9ACAR	L7M4U7	9ACAR	Eukaryotic translation initiation factor 3 subunit F OS=Rhipicephalus pulchellus OX=72859 PE=2 SV=1
tr|A0A1E1X8D3|A0A1E1X8D3_9ACAR	A0A1E1X8D3	9ACAR	Beta-galactosidase (Fragment) OS=Amblyomma aureolatum OX=187763 PE=2 SV=1
tr|A0A131YNE4|A0A131YNE4_RHIAP	A0A131YNE4	RHIAP	GDP-L-fucose synthase OS=Rhipicephalus appendiculatus OX=34631 PE=3 SV=1
tr|L7M8S5|L7M8S5_9ACAR	L7M8S5	9ACAR	Putative m13 family peptidase OS=Rhipicephalus pulchellus OX=72859 PE=2 SV=1
tr|A0A224YW59|A0A224YW59_9ACAR	A0A224YW59	9ACAR	Myosin heavy chain OS=Rhipicephalus zambeziensis OX=60191 PE=3 SV=1
tr|L7M4J4|L7M4J4_9ACAR	L7M4J4	9ACAR	Putative histone macroh2a1.1 strongylocentrotus purpuratus: similar to histone OS=Rhipicephalus pulchellus OX=72859 PE=2 SV=1
tr|L7M720|L7M720_9ACAR	L7M720	9ACAR	Putative heat shock protein OS=Rhipicephalus pulchellus OX=72859 PE=2 SV=1
tr|A0A224Z335|A0A224Z335_9ACAR	A0A224Z335	9ACAR	Ubiquitin thioesterase OS=Rhipicephalus zambeziensis OX=60191 PE=3 SV=1
tr|L7MGY9|L7MGY9_9ACAR	L7MGY9	9ACAR	Putative heteroproteinous nuclear ribonucleoprotein l (Fragment) OS=Rhipicephalus pulchellus OX=72859 PE=2 SV=1
tr|L7M7F5|L7M7F5_9ACAR	L7M7F5	9ACAR	Putative sec5 subunit of exocyst complex OS=Rhipicephalus pulchellus OX=72859 PE=2 SV=1
tr|G3MGQ1|G3MGQ1_9ACAR	G3MGQ1	9ACAR	Tubulin alpha chain (Fragment) OS=Amblyomma maculatum OX=34609 PE=2 SV=1
tr|V5IJB0|V5IJB0_IXORI	V5IJB0	IXORI	Putative ras-related c3 botulinum toxin substrate 1 OS=Ixodes ricinus OX=34613 PE=2 SV=1
tr|G3MRB8|G3MRB8_9ACAR	G3MRB8	9ACAR	Adenosylhomocysteinase OS=Amblyomma maculatum OX=34609 PE=2 SV=1
tr|L7M6W4|L7M6W4_9ACAR	L7M6W4	9ACAR	Putative 60 kDa heat shock protein OS=Rhipicephalus pulchellus OX=72859 PE=2 SV=1
tr|L7M6U3|L7M6U3_9ACAR	L7M6U3	9ACAR	Uncharacterized protein OS=Rhipicephalus pulchellus OX=72859 PE=2 SV=1
tr|A0A224YWF2|A0A224YWF2_9ACAR	A0A224YWF2	9ACAR	Prolyl 4 hydroxylase alpha subunit protein OS=Rhipicephalus zambeziensis OX=60191 PE=4 SV=1
tr|A0A1E1XS03|A0A1E1XS03_9ACAR	A0A1E1XS03	9ACAR	Putative peroxisomal assembly protein pex3 (Fragment) OS=Amblyomma sculptum OX=1581419 PE=2 SV=1
tr|A0A224YTX9|A0A224YTX9_9ACAR	A0A224YTX9	9ACAR	Aspartyl-tRNA synthetase OS=Rhipicephalus zambeziensis OX=60191 PE=3 SV=1
tr|A0A1E1XGS0|A0A1E1XGS0_9ACAR	A0A1E1XGS0	9ACAR	Glycylpeptide N-tetradecanoyltransferase OS=Amblyomma aureolatum OX=187763 PE=2 SV=1
tr|A0A131Z408|A0A131Z408_RHIAP	A0A131Z408	RHIAP	Translocon-associated protein subunit delta OS=Rhipicephalus appendiculatus OX=34631 PE=4 SV=1
tr|L7MCV8|L7MCV8_9ACAR	L7MCV8	9ACAR	Putative ecdysone-induced protein (Fragment) OS=Rhipicephalus pulchellus OX=72859 PE=2 SV=1
tr|A0A224YY15|A0A224YY15_9ACAR	A0A224YY15	9ACAR	Lissencephaly-1 homolog OS=Rhipicephalus zambeziensis OX=60191 PE=3 SV=1
tr|A0A224Y2Z8|A0A224Y2Z8_9ACAR	A0A224Y2Z8	9ACAR	Cubilin OS=Rhipicephalus zambeziensis OX=60191 PE=4 SV=1
tr|V5IEV0|V5IEV0_IXORI	V5IEV0	IXORI	Metalloendopeptidase OS=Ixodes ricinus OX=34613 PE=2 SV=1
tr|L7LZP0|L7LZP0_9ACAR	L7LZP0	9ACAR	Uncharacterized protein OS=Rhipicephalus pulchellus OX=72859 PE=2 SV=1
tr|L7M6Q1|L7M6Q1_9ACAR	L7M6Q1	9ACAR	Putative bisphosphate 3'-nucleotidase bpnt1/inositol polyphosphate 1-phosphatase OS=Rhipicephalus pulchellus OX=72859 PE=2 SV=1
tr|A0A224YZF6|A0A224YZF6_9ACAR	A0A224YZF6	9ACAR	Glutathione S-transferase OS=Rhipicephalus zambeziensis OX=60191 PE=3 SV=1
tr|L7LYW2|L7LYW2_9ACAR	L7LYW2	9ACAR	Putative actin-binding lim zn-finger protein limatin involved in axon guidance OS=Rhipicephalus pulchellus OX=72859 PE=2 SV=1
tr|L7M3P7|L7M3P7_9ACAR	L7M3P7	9ACAR	Putative ixodegrin OS=Rhipicephalus pulchellus OX=72859 PE=2 SV=1
tr|A0A224YWZ5|A0A224YWZ5_9ACAR	A0A224YWZ5	9ACAR	DnaJ-like protein subfamily A member 1 OS=Rhipicephalus zambeziensis OX=60191 PE=3 SV=1
tr|A0A131Z2D8|A0A131Z2D8_RHIAP	A0A131Z2D8	RHIAP	T-complex protein 1 subunit beta OS=Rhipicephalus appendiculatus OX=34631 PE=3 SV=1
tr|Q86G63|Q86G63_DERVA	Q86G63	DERVA	40S ribosomal protein S11 OS=Dermacentor variabilis OX=34621 PE=2 SV=1
tr|L7M5Y2|L7M5Y2_9ACAR	L7M5Y2	9ACAR	Uncharacterized protein OS=Rhipicephalus pulchellus OX=72859 PE=2 SV=1
tr|A0A131YMQ4|A0A131YMQ4_RHIAP	A0A131YMQ4	RHIAP	T-complex protein 1 subunit zeta OS=Rhipicephalus appendiculatus OX=34631 PE=3 SV=1
tr|A0A224Z0R5|A0A224Z0R5_9ACAR	A0A224Z0R5	9ACAR	Homogentisate 1,2-dioxygenase OS=Rhipicephalus zambeziensis OX=60191 PE=4 SV=1
tr|L7M5D4|L7M5D4_9ACAR	L7M5D4	9ACAR	Putative map kinase activated protein-kinase-2 OS=Rhipicephalus pulchellus OX=72859 PE=2 SV=1
tr|L7ML09|L7ML09_9ACAR	L7ML09	9ACAR	Defective in cullin neddylation protein (Fragment) OS=Rhipicephalus pulchellus OX=72859 PE=2 SV=1
tr|A0A224YTE8|A0A224YTE8_9ACAR	A0A224YTE8	9ACAR	Methylmalonate-semialdehyde dehydrogenase OS=Rhipicephalus zambeziensis OX=60191 PE=4 SV=1
tr|A0A131YQD2|A0A131YQD2_RHIAP	A0A131YQD2	RHIAP	Pseudouridine-5'-monophosphatase OS=Rhipicephalus appendiculatus OX=34631 PE=4 SV=1
tr|A0A224Z677|A0A224Z677_9ACAR	A0A224Z677	9ACAR	Poly(A) polymerase OS=Rhipicephalus zambeziensis OX=60191 PE=4 SV=1
tr|A0A224YMH7|A0A224YMH7_9ACAR	A0A224YMH7	9ACAR	Adenylate kinase OS=Rhipicephalus zambeziensis OX=60191 PE=3 SV=1
tr|L7LX49|L7LX49_9ACAR	L7LX49	9ACAR	Putative deoxyuridine triphosphatase OS=Rhipicephalus pulchellus OX=72859 PE=2 SV=1
tr|L7M7E3|L7M7E3_9ACAR	L7M7E3	9ACAR	alpha-1,2-Mannosidase OS=Rhipicephalus pulchellus OX=72859 PE=2 SV=1
tr|L7MJ57|L7MJ57_9ACAR	L7MJ57	9ACAR	Putative prolow-density lipoprotein receptor-related protein 1 (Fragment) OS=Rhipicephalus pulchellus OX=72859 PE=2 SV=1
tr|L7M801|L7M801_9ACAR	L7M801	9ACAR	Putative translocase of outer membrane 40 OS=Rhipicephalus pulchellus OX=72859 PE=2 SV=1
tr|G3MKP9|G3MKP9_9ACAR	G3MKP9	9ACAR	Carboxypeptidase OS=Amblyomma maculatum OX=34609 PE=2 SV=1
tr|L7M5H2|L7M5H2_9ACAR	L7M5H2	9ACAR	Uncharacterized protein OS=Rhipicephalus pulchellus OX=72859 PE=2 SV=1
tr|L7MF21|L7MF21_9ACAR	L7MF21	9ACAR	Putative f-actin capping protein alpha subunit (Fragment) OS=Rhipicephalus pulchellus OX=72859 PE=2 SV=1
tr|L7M450|L7M450_9ACAR	L7M450	9ACAR	Putative myosin light chain cytoplasmic OS=Rhipicephalus pulchellus OX=72859 PE=2 SV=1
tr|L7MHT3|L7MHT3_9ACAR	L7MHT3	9ACAR	Putative low-density lipoprotein receptor (Fragment) OS=Rhipicephalus pulchellus OX=72859 PE=2 SV=1
tr|L7MK00|L7MK00_9ACAR	L7MK00	9ACAR	Putative tick serine protease (Fragment) OS=Rhipicephalus pulchellus OX=72859 PE=2 SV=1
tr|L7MLK1|L7MLK1_9ACAR	L7MLK1	9ACAR	Putative gtp-binding protein drg1 odn superfamily (Fragment) OS=Rhipicephalus pulchellus OX=72859 PE=2 SV=1
tr|L7M0U9|L7M0U9_9ACAR	L7M0U9	9ACAR	Putative vesicle coat complex copii subunit sec24/subunit sfb2 OS=Rhipicephalus pulchellus OX=72859 PE=2 SV=1
tr|L7M7D4|L7M7D4_9ACAR	L7M7D4	9ACAR	Putative nadh:ubiquinone oxidoreductase ndufv2/24 kd subunit OS=Rhipicephalus pulchellus OX=72859 PE=2 SV=1
tr|A0A224YRF8|A0A224YRF8_9ACAR	A0A224YRF8	9ACAR	TIL domain containing protein OS=Rhipicephalus zambeziensis OX=60191 PE=4 SV=1
tr|A0A224YLY0|A0A224YLY0_9ACAR	A0A224YLY0	9ACAR	Midgut cysteine proteinase 2 OS=Rhipicephalus zambeziensis OX=60191 PE=3 SV=1
tr|L7M5F2|L7M5F2_9ACAR	L7M5F2	9ACAR	Putative transformer 2 alpha log OS=Rhipicephalus pulchellus OX=72859 PE=2 SV=1
tr|L7M7C9|L7M7C9_9ACAR	L7M7C9	9ACAR	Putative ras-related protein OS=Rhipicephalus pulchellus OX=72859 PE=2 SV=1
tr|A0A131XN23|A0A131XN23_9ACAR	A0A131XN23	9ACAR	Putative radixin moesin OS=Hyalomma excavatum OX=257692 PE=2 SV=1
tr|A0A224YUF3|A0A224YUF3_9ACAR	A0A224YUF3	9ACAR	NADH dehydrogenase [ubiquinone] 1 alpha subcomplex subunit 10, mitochondrial OS=Rhipicephalus zambeziensis OX=60191 PE=3 SV=1
tr|L7M796|L7M796_9ACAR	L7M796	9ACAR	Putative aldehyde dehydrogenase OS=Rhipicephalus pulchellus OX=72859 PE=2 SV=1
tr|G3MGF5|G3MGF5_9ACAR	G3MGF5	9ACAR	Uncharacterized protein (Fragment) OS=Amblyomma maculatum OX=34609 PE=2 SV=1
tr|V5HRG9|V5HRG9_IXORI	V5HRG9	IXORI	Putative eukaryotic translation initiation factor OS=Ixodes ricinus OX=34613 PE=2 SV=1
tr|A0A131Z3D1|A0A131Z3D1_RHIAP	A0A131Z3D1	RHIAP	Glutathione peroxidase OS=Rhipicephalus appendiculatus OX=34631 PE=4 SV=1
tr|L7M9K6|L7M9K6_9ACAR	L7M9K6	9ACAR	Uncharacterized protein OS=Rhipicephalus pulchellus OX=72859 PE=2 SV=1
tr|F0J9Z3|F0J9Z3_AMBVA	F0J9Z3	AMBVA	RAS oncogene family member RAB1 OS=Amblyomma variegatum OX=34610 PE=2 SV=1
tr|L7M8A8|L7M8A8_9ACAR	L7M8A8	9ACAR	Putative chaperonin OS=Rhipicephalus pulchellus OX=72859 PE=2 SV=1
tr|L7M3J1|L7M3J1_9ACAR	L7M3J1	9ACAR	Actin-related protein 2/3 complex subunit 5 OS=Rhipicephalus pulchellus OX=72859 PE=2 SV=1
tr|V5HPZ8|V5HPZ8_IXORI	V5HPZ8	IXORI	Putative rna-binding protein 5-a (Fragment) OS=Ixodes ricinus OX=34613 PE=2 SV=1
tr|A0A224YLV7|A0A224YLV7_9ACAR	A0A224YLV7	9ACAR	5 aminolevulinate synthase OS=Rhipicephalus zambeziensis OX=60191 PE=3 SV=1
tr|A0A131YTF0|A0A131YTF0_RHIAP	A0A131YTF0	RHIAP	Succinate--CoA ligase [GDP-forming] subunit beta, mitochondrial OS=Rhipicephalus appendiculatus OX=34631 PE=3 SV=1
tr|L7M834|L7M834_9ACAR	L7M834	9ACAR	Putative phenylalanyl-trna synthetase beta subunit OS=Rhipicephalus pulchellus OX=72859 PE=2 SV=1
tr|L7LSB3|L7LSB3_9ACAR	L7LSB3	9ACAR	Putative m28 zn-peptidase glutaminyl cyclase OS=Rhipicephalus pulchellus OX=72859 PE=2 SV=1
tr|L7MDZ5|L7MDZ5_9ACAR	L7MDZ5	9ACAR	Putative neurofilament heavy polypeptide (Fragment) OS=Rhipicephalus pulchellus OX=72859 PE=2 SV=1
tr|L7MJT4|L7MJT4_9ACAR	L7MJT4	9ACAR	Putative microtubule-associated protein futsch (Fragment) OS=Rhipicephalus pulchellus OX=72859 PE=2 SV=1
tr|A0A034WWK3|A0A034WWK3_RHIMP	A0A034WWK3	RHIMP	Peptidyl-prolyl cis-trans isomerase OS=Rhipicephalus microplus OX=6941 PE=3 SV=1
tr|A0A0C9R1B4|A0A0C9R1B4_AMBAM	A0A0C9R1B4	AMBAM	Putative vesicle-associated membrane protein 7 (Fragment) OS=Amblyomma americanum OX=6943 PE=2 SV=1
tr|A0A224ZBQ6|A0A224ZBQ6_9ACAR	A0A224ZBQ6	9ACAR	Vitronectin receptor alpha subunit OS=Rhipicephalus zambeziensis OX=60191 PE=3 SV=1
tr|L7LZL0|L7LZL0_9ACAR	L7LZL0	9ACAR	Putative ubiquitin-specific protease OS=Rhipicephalus pulchellus OX=72859 PE=2 SV=1
tr|A0A224Y399|A0A224Y399_9ACAR	A0A224Y399	9ACAR	Dipeptidyl peptidase 3 OS=Rhipicephalus zambeziensis OX=60191 PE=3 SV=1
tr|L7M9E8|L7M9E8_9ACAR	L7M9E8	9ACAR	Putative molecular chaperones grp170/sil1 hsp70 superfamily OS=Rhipicephalus pulchellus OX=72859 PE=2 SV=1
tr|L7M798|L7M798_9ACAR	L7M798	9ACAR	Putative ca2+ sensor ef-hand superfamily OS=Rhipicephalus pulchellus OX=72859 PE=2 SV=1
tr|L7MIK4|L7MIK4_9ACAR	L7MIK4	9ACAR	Uncharacterized protein (Fragment) OS=Rhipicephalus pulchellus OX=72859 PE=2 SV=1
tr|A0A034WZ19|A0A034WZ19_RHIMP	A0A034WZ19	RHIMP	Secreted protein 8 OS=Rhipicephalus microplus OX=6941 PE=4 SV=1
tr|A0A131YW33|A0A131YW33_RHIAP	A0A131YW33	RHIAP	Protein disulfide isomerase family A, member 5 OS=Rhipicephalus appendiculatus OX=34631 PE=4 SV=1
tr|L7MF22|L7MF22_9ACAR	L7MF22	9ACAR	Putative serine protease (Fragment) OS=Rhipicephalus pulchellus OX=72859 PE=2 SV=1
tr|L7M619|L7M619_9ACAR	L7M619	9ACAR	Kinesin-like protein OS=Rhipicephalus pulchellus OX=72859 PE=2 SV=1
tr|L7MDB3|L7MDB3_9ACAR	L7MDB3	9ACAR	Malate dehydrogenase (Fragment) OS=Rhipicephalus pulchellus OX=72859 PE=2 SV=1
tr|L7M870|L7M870_9ACAR	L7M870	9ACAR	Putative 3-hydroxyacyl-coa dehydrogenase OS=Rhipicephalus pulchellus OX=72859 PE=2 SV=1
tr|V5I065|V5I065_IXORI	V5I065	IXORI	Putative u2 snrnp splicing factor small subunit OS=Ixodes ricinus OX=34613 PE=2 SV=1
tr|A0A131YDH6|A0A131YDH6_RHIAP	A0A131YDH6	RHIAP	Cargo transport protein OS=Rhipicephalus appendiculatus OX=34631 PE=3 SV=1
tr|A0A131XPH5|A0A131XPH5_9ACAR	A0A131XPH5	9ACAR	Putative mitochondrial oxodicarboxylate carrier protein (Fragment) OS=Hyalomma excavatum OX=257692 PE=2 SV=1
tr|L7LYQ7|L7LYQ7_9ACAR	L7LYQ7	9ACAR	Putative attractin and platelet-activating factor acetylhydrolase OS=Rhipicephalus pulchellus OX=72859 PE=2 SV=1
tr|L7M027|L7M027_9ACAR	L7M027	9ACAR	Putative secreted protein OS=Rhipicephalus pulchellus OX=72859 PE=2 SV=1
tr|A0A1E1XQF0|A0A1E1XQF0_9ACAR	A0A1E1XQF0	9ACAR	Putative secreted peptide (Fragment) OS=Amblyomma sculptum OX=1581419 PE=2 SV=1
tr|A0A224YTB6|A0A224YTB6_9ACAR	A0A224YTB6	9ACAR	Alpha-N-acetylgalactosaminidase OS=Rhipicephalus zambeziensis OX=60191 PE=3 SV=1
tr|A0A224YLQ5|A0A224YLQ5_9ACAR	A0A224YLQ5	9ACAR	26s proteasome regulatory complex atpase rpt1 OS=Rhipicephalus zambeziensis OX=60191 PE=3 SV=1
tr|L7ML81|L7ML81_9ACAR	L7ML81	9ACAR	Uncharacterized protein (Fragment) OS=Rhipicephalus pulchellus OX=72859 PE=2 SV=1
tr|L7MGK9|L7MGK9_9ACAR	L7MGK9	9ACAR	Putative ubiquitin c-terminal hydrolase posttranslational modification (Fragment) OS=Rhipicephalus pulchellus OX=72859 PE=2 SV=1
tr|L7LX54|L7LX54_9ACAR	L7LX54	9ACAR	Putative maspardin OS=Rhipicephalus pulchellus OX=72859 PE=2 SV=1
tr|L7M4H9|L7M4H9_9ACAR	L7M4H9	9ACAR	Putative polya-specific ribonuclease parn OS=Rhipicephalus pulchellus OX=72859 PE=2 SV=1
tr|B7P0P1|B7P0P1_IXOSC	B7P0P1	IXOSC	DNA topoisomerase 2 OS=Ixodes scapularis OX=6945 GN=8023133 PE=3 SV=1
tr|A0A131YGS4|A0A131YGS4_RHIAP	A0A131YGS4	RHIAP	Polypeptide N-acetylgalactosaminyltransferase OS=Rhipicephalus appendiculatus OX=34631 PE=3 SV=1
tr|L7M270|L7M270_9ACAR	L7M270	9ACAR	Putative caspase OS=Rhipicephalus pulchellus OX=72859 PE=2 SV=1
tr|O97116|O97116_AMBAM	O97116	AMBAM	cAMP-dependent protein kinase catalytic subunit isoform 3 OS=Amblyomma americanum OX=6943 GN=APK-C3 PE=2 SV=1
tr|A0A131XPC6|A0A131XPC6_9ACAR	A0A131XPC6	9ACAR	Galectin OS=Hyalomma excavatum OX=257692 PE=2 SV=1
tr|L7LYL5|L7LYL5_9ACAR	L7LYL5	9ACAR	ER membrane protein complex subunit 4 OS=Rhipicephalus pulchellus OX=72859 PE=2 SV=1
tr|A0A131YSR9|A0A131YSR9_RHIAP	A0A131YSR9	RHIAP	Pcolce OS=Rhipicephalus appendiculatus OX=34631 PE=4 SV=1
tr|A0A1E1X305|A0A1E1X305_9ACAR	A0A1E1X305	9ACAR	Putative calmodulin OS=Amblyomma aureolatum OX=187763 PE=2 SV=1
tr|L7M7N7|L7M7N7_9ACAR	L7M7N7	9ACAR	Aspartate aminotransferase OS=Rhipicephalus pulchellus OX=72859 PE=2 SV=1
tr|L7M444|L7M444_9ACAR	L7M444	9ACAR	Putative secreted protein OS=Rhipicephalus pulchellus OX=72859 PE=2 SV=1
tr|L7LUQ0|L7LUQ0_9ACAR	L7LUQ0	9ACAR	Uncharacterized protein OS=Rhipicephalus pulchellus OX=72859 PE=2 SV=1
tr|L7M3A3|L7M3A3_9ACAR	L7M3A3	9ACAR	Dolichyl-diphosphooligosaccharide--protein glycosyltransferase subunit DAD1 OS=Rhipicephalus pulchellus OX=72859 PE=2 SV=1
tr|A0A034WU82|A0A034WU82_RHIMP	A0A034WU82	RHIMP	Lipocalin 35 (Fragment) OS=Rhipicephalus microplus OX=6941 PE=4 SV=1
tr|L7M1G3|L7M1G3_9ACAR	L7M1G3	9ACAR	Putative trna-specific adenosine deaminase 1 OS=Rhipicephalus pulchellus OX=72859 PE=2 SV=1
tr|L7LZJ3|L7LZJ3_9ACAR	L7LZJ3	9ACAR	Putative atp binding protein OS=Rhipicephalus pulchellus OX=72859 PE=2 SV=1
tr|A0A224YRH0|A0A224YRH0_9ACAR	A0A224YRH0	9ACAR	Tumor protein d52 like 1 (Fragment) OS=Rhipicephalus zambeziensis OX=60191 PE=4 SV=1
tr|A0A224YIQ1|A0A224YIQ1_9ACAR	A0A224YIQ1	9ACAR	Uncharacterized protein OS=Rhipicephalus zambeziensis OX=60191 PE=4 SV=1
tr|A0A224Z7N2|A0A224Z7N2_9ACAR	A0A224Z7N2	9ACAR	Tetraspanin OS=Rhipicephalus zambeziensis OX=60191 PE=3 SV=1
tr|A0A224ZBQ4|A0A224ZBQ4_9ACAR	A0A224ZBQ4	9ACAR	Zn dependent peptidase OS=Rhipicephalus zambeziensis OX=60191 PE=4 SV=1
tr|L7M2K2|L7M2K2_9ACAR	L7M2K2	9ACAR	Uncharacterized protein OS=Rhipicephalus pulchellus OX=72859 PE=2 SV=1
tr|A0A131Z3R4|A0A131Z3R4_RHIAP	A0A131Z3R4	RHIAP	Mitochondrial pyruvate carrier OS=Rhipicephalus appendiculatus OX=34631 PE=3 SV=1
tr|A0A224YXE6|A0A224YXE6_9ACAR	A0A224YXE6	9ACAR	E3 ubiquitin-protein ligase EDD1 OS=Rhipicephalus zambeziensis OX=60191 PE=4 SV=1
tr|A0A224YS56|A0A224YS56_9ACAR	A0A224YS56	9ACAR	Proteasome subunit beta type OS=Rhipicephalus zambeziensis OX=60191 PE=3 SV=1
tr|L7M6J3|L7M6J3_9ACAR	L7M6J3	9ACAR	Putative nuclear migration protein nudc OS=Rhipicephalus pulchellus OX=72859 PE=2 SV=1
tr|L7LZW2|L7LZW2_9ACAR	L7LZW2	9ACAR	Putative citrate lyase beta subunit carbohydrate transport and metabolism OS=Rhipicephalus pulchellus OX=72859 PE=2 SV=1
tr|A0A224YN39|A0A224YN39_9ACAR	A0A224YN39	9ACAR	Dihydrolipoyl dehydrogenase OS=Rhipicephalus zambeziensis OX=60191 PE=3 SV=1
tr|L7M116|L7M116_9ACAR	L7M116	9ACAR	Putative calcium/calmodulin-dependent protein kinase ii OS=Rhipicephalus pulchellus OX=72859 PE=2 SV=1
tr|A0A224Z4Y4|A0A224Z4Y4_9ACAR	A0A224Z4Y4	9ACAR	Myosin regulatory light chain 12 OS=Rhipicephalus zambeziensis OX=60191 PE=4 SV=1
tr|V5HJG4|V5HJG4_IXORI	V5HJG4	IXORI	Putative synaptobrevin/vamp-like protein (Fragment) OS=Ixodes ricinus OX=34613 PE=2 SV=1
tr|L7M462|L7M462_9ACAR	L7M462	9ACAR	Putative epsin 2 OS=Rhipicephalus pulchellus OX=72859 PE=2 SV=1
tr|A0A224Z1Q9|A0A224Z1Q9_9ACAR	A0A224Z1Q9	9ACAR	Large subunit ribosomal protein L28e OS=Rhipicephalus zambeziensis OX=60191 PE=4 SV=1
tr|A0A224Z6B6|A0A224Z6B6_9ACAR	A0A224Z6B6	9ACAR	Prominin protein OS=Rhipicephalus zambeziensis OX=60191 PE=4 SV=1
tr|A0A224Z481|A0A224Z481_9ACAR	A0A224Z481	9ACAR	Metalloprotease m41 ftsh OS=Rhipicephalus zambeziensis OX=60191 PE=3 SV=1
tr|A0A131YW45|A0A131YW45_RHIAP	A0A131YW45	RHIAP	Optic atrophy protein 1 OS=Rhipicephalus appendiculatus OX=34631 PE=3 SV=1
tr|G3MHA6|G3MHA6_9ACAR	G3MHA6	9ACAR	Uncharacterized protein (Fragment) OS=Amblyomma maculatum OX=34609 PE=2 SV=1
tr|L7M6R8|L7M6R8_9ACAR	L7M6R8	9ACAR	Putative actin-binding protein OS=Rhipicephalus pulchellus OX=72859 PE=2 SV=1
tr|A0A034WXL7|A0A034WXL7_RHIMP	A0A034WXL7	RHIMP	Glutathione peroxidase (Fragment) OS=Rhipicephalus microplus OX=6941 PE=3 SV=1
tr|A0A224YVT3|A0A224YVT3_9ACAR	A0A224YVT3	9ACAR	Choline transporter like protein OS=Rhipicephalus zambeziensis OX=60191 PE=3 SV=1
tr|L7M7Z4|L7M7Z4_9ACAR	L7M7Z4	9ACAR	Putative mov34/mpn/pad-1 family OS=Rhipicephalus pulchellus OX=72859 PE=2 SV=1
tr|L7M2B8|L7M2B8_9ACAR	L7M2B8	9ACAR	Putative n-acylaminoacyl-peptide hydrolase OS=Rhipicephalus pulchellus OX=72859 PE=2 SV=1
tr|A0A131YQ91|A0A131YQ91_RHIAP	A0A131YQ91	RHIAP	Cytochrome P450, family 3, subfamily A OS=Rhipicephalus appendiculatus OX=34631 PE=3 SV=1
tr|A0A224Z7D1|A0A224Z7D1_9ACAR	A0A224Z7D1	9ACAR	Pyruvate dehydrogenase E1 component beta subunit OS=Rhipicephalus zambeziensis OX=60191 PE=4 SV=1
tr|L7M231|L7M231_9ACAR	L7M231	9ACAR	Uncharacterized protein OS=Rhipicephalus pulchellus OX=72859 PE=2 SV=1
tr|A0A224YQ40|A0A224YQ40_9ACAR	A0A224YQ40	9ACAR	26S proteasome regulatory subunit N3 OS=Rhipicephalus zambeziensis OX=60191 PE=4 SV=1
tr|L7ME45|L7ME45_9ACAR	L7ME45	9ACAR	Putative mrna cleavage factor i subunit (Fragment) OS=Rhipicephalus pulchellus OX=72859 PE=2 SV=1
tr|L7LXL2|L7LXL2_9ACAR	L7LXL2	9ACAR	Uncharacterized protein OS=Rhipicephalus pulchellus OX=72859 PE=2 SV=1
tr|A0A224Z567|A0A224Z567_9ACAR	A0A224Z567	9ACAR	Nucleolar protein 58 OS=Rhipicephalus zambeziensis OX=60191 PE=4 SV=1
tr|A0A131YM50|A0A131YM50_RHIAP	A0A131YM50	RHIAP	L-gulonate 3-dehydrogenase OS=Rhipicephalus appendiculatus OX=34631 PE=4 SV=1
tr|A0A023GMX1|A0A023GMX1_9ACAR	A0A023GMX1	9ACAR	Putative dolichyl-diphosphooligosaccharide--protein glycosyltransferase subunit 2 OS=Amblyomma triste OX=251400 PE=2 SV=1
tr|A0A131XH29|A0A131XH29_9ACAR	A0A131XH29	9ACAR	Putative aspartyl/asparaginyl-trna synthetase translation (Fragment) OS=Hyalomma excavatum OX=257692 PE=2 SV=1
tr|A0A224YTA2|A0A224YTA2_9ACAR	A0A224YTA2	9ACAR	Alpha-aspartyl dipeptidase OS=Rhipicephalus zambeziensis OX=60191 PE=4 SV=1
tr|A0A224YVZ9|A0A224YVZ9_9ACAR	A0A224YVZ9	9ACAR	Coatomer subunit gamma OS=Rhipicephalus zambeziensis OX=60191 PE=3 SV=1
tr|A0A224Z9L0|A0A224Z9L0_9ACAR	A0A224Z9L0	9ACAR	T-complex protein 1 subunit alpha OS=Rhipicephalus zambeziensis OX=60191 PE=3 SV=1
tr|L7LXJ2|L7LXJ2_9ACAR	L7LXJ2	9ACAR	Putative golgi reassembly stacking protein grasp65 OS=Rhipicephalus pulchellus OX=72859 PE=2 SV=1
tr|A0A224YM56|A0A224YM56_9ACAR	A0A224YM56	9ACAR	Legumain OS=Rhipicephalus zambeziensis OX=60191 PE=4 SV=1
tr|A0A131YLC2|A0A131YLC2_RHIAP	A0A131YLC2	RHIAP	FAD synthetase OS=Rhipicephalus appendiculatus OX=34631 PE=4 SV=1
tr|A0A224YIA6|A0A224YIA6_9ACAR	A0A224YIA6	9ACAR	3-dehydrosphinganine reductase OS=Rhipicephalus zambeziensis OX=60191 PE=3 SV=1
tr|L7M3M1|L7M3M1_9ACAR	L7M3M1	9ACAR	Putative ran-specific gtpase-activating protein OS=Rhipicephalus pulchellus OX=72859 PE=2 SV=1
tr|A0A131YLE9|A0A131YLE9_RHIAP	A0A131YLE9	RHIAP	3-hydroxyisobutyryl-CoA hydrolase, mitochondrial OS=Rhipicephalus appendiculatus OX=34631 PE=3 SV=1
tr|A0A224Z7S9|A0A224Z7S9_9ACAR	A0A224Z7S9	9ACAR	Rho GDP-dissociation inhibitor OS=Rhipicephalus zambeziensis OX=60191 PE=4 SV=1
tr|L7M6S3|L7M6S3_9ACAR	L7M6S3	9ACAR	Putative bifunctional atp sulfurylase/adenosine 5'-phosphosulfate kinase OS=Rhipicephalus pulchellus OX=72859 PE=2 SV=1
tr|A0A0K8RKI9|A0A0K8RKI9_IXORI	A0A0K8RKI9	IXORI	Aspartate aminotransferase OS=Ixodes ricinus OX=34613 PE=2 SV=1
tr|G3MK99|G3MK99_9ACAR	G3MK99	9ACAR	Uncharacterized protein OS=Amblyomma maculatum OX=34609 PE=2 SV=1
tr|A0A131Z192|A0A131Z192_RHIAP	A0A131Z192	RHIAP	Lysosomal alpha-glucosidase OS=Rhipicephalus appendiculatus OX=34631 PE=3 SV=1
tr|A0A1E1X7E2|A0A1E1X7E2_9ACAR	A0A1E1X7E2	9ACAR	Putative myosin class ii heavy chain OS=Amblyomma aureolatum OX=187763 PE=2 SV=1
tr|A0A1E1XLZ9|A0A1E1XLZ9_9ACAR	A0A1E1XLZ9	9ACAR	Putative vigilin OS=Amblyomma sculptum OX=1581419 PE=2 SV=1
tr|A0A131X8G7|A0A131X8G7_9ACAR	A0A131X8G7	9ACAR	Putative short chain acyl-coa dehydrogen OS=Hyalomma excavatum OX=257692 PE=2 SV=1
tr|L7M5A9|L7M5A9_9ACAR	L7M5A9	9ACAR	Putative alpha-2-macroglobulin receptor-associated protein OS=Rhipicephalus pulchellus OX=72859 PE=2 SV=1
tr|L7MGV6|L7MGV6_9ACAR	L7MGV6	9ACAR	Putative splicing factor 3b subunit 1 (Fragment) OS=Rhipicephalus pulchellus OX=72859 PE=2 SV=1
tr|A0A023GG20|A0A023GG20_9ACAR	A0A023GG20	9ACAR	Putative udp-glucose:glycoprotein glucosyltransferase OS=Amblyomma triste OX=251400 PE=2 SV=1
tr|L7M8X4|L7M8X4_9ACAR	L7M8X4	9ACAR	Putative myosin binding subunit OS=Rhipicephalus pulchellus OX=72859 PE=2 SV=1
tr|A0A224ZB22|A0A224ZB22_9ACAR	A0A224ZB22	9ACAR	Vacuole membrane protein OS=Rhipicephalus zambeziensis OX=60191 PE=4 SV=1
tr|A0A224Z241|A0A224Z241_9ACAR	A0A224Z241	9ACAR	Integral to membrane OS=Rhipicephalus zambeziensis OX=60191 PE=4 SV=1
tr|A0A224YMA6|A0A224YMA6_9ACAR	A0A224YMA6	9ACAR	Limulus factor C-related multidomain serine protease OS=Rhipicephalus zambeziensis OX=60191 PE=3 SV=1
tr|L7LXM0|L7LXM0_9ACAR	L7LXM0	9ACAR	Uncharacterized protein OS=Rhipicephalus pulchellus OX=72859 PE=2 SV=1
tr|A0A0C9S0R5|A0A0C9S0R5_AMBAM	A0A0C9S0R5	AMBAM	Putative coiled-coil domain-containing protein OS=Amblyomma americanum OX=6943 PE=2 SV=1
tr|G3MNS8|G3MNS8_9ACAR	G3MNS8	9ACAR	Uncharacterized protein OS=Amblyomma maculatum OX=34609 PE=2 SV=1
tr|A0A224YS99|A0A224YS99_9ACAR	A0A224YS99	9ACAR	Kynurenine-oxoglutarate transaminase OS=Rhipicephalus zambeziensis OX=60191 PE=4 SV=1
tr|L7MCN0|L7MCN0_9ACAR	L7MCN0	9ACAR	Putative thioredoxin/protein disulfide isomerase (Fragment) OS=Rhipicephalus pulchellus OX=72859 PE=2 SV=1
tr|A0A023NL46|A0A023NL46_DERVA	A0A023NL46	DERVA	Actin-related protein 2 OS=Dermacentor variabilis OX=34621 GN=Arp2 PE=2 SV=1
tr|L7M1X7|L7M1X7_9ACAR	L7M1X7	9ACAR	Putative ubiquitin-protein ligase OS=Rhipicephalus pulchellus OX=72859 PE=2 SV=1
tr|L7LY75|L7LY75_9ACAR	L7LY75	9ACAR	Actin-related protein 2/3 complex subunit 4 OS=Rhipicephalus pulchellus OX=72859 PE=2 SV=1
tr|L7M3T4|L7M3T4_9ACAR	L7M3T4	9ACAR	Putative cdc42 OS=Rhipicephalus pulchellus OX=72859 PE=2 SV=1
tr|A0A2I6EDJ0|A0A2I6EDJ0_RHIMP	A0A2I6EDJ0	RHIMP	Dual oxidase A OS=Rhipicephalus microplus OX=6941 GN=DuoxA PE=2 SV=1
tr|A0A224YPJ9|A0A224YPJ9_9ACAR	A0A224YPJ9	9ACAR	Histidyl-tRNA synthetase OS=Rhipicephalus zambeziensis OX=60191 PE=3 SV=1
tr|L7MBK8|L7MBK8_9ACAR	L7MBK8	9ACAR	Putative calcium-dependent cysteine protease (Fragment) OS=Rhipicephalus pulchellus OX=72859 PE=2 SV=1
tr|A0A224YNU2|A0A224YNU2_9ACAR	A0A224YNU2	9ACAR	Golgi apparatus protein 1 OS=Rhipicephalus zambeziensis OX=60191 PE=4 SV=1
tr|A0A1E1X9M5|A0A1E1X9M5_9ACAR	A0A1E1X9M5	9ACAR	Putative animal-type fatty acid synthase OS=Amblyomma aureolatum OX=187763 PE=2 SV=1
tr|A0A1E1XHK8|A0A1E1XHK8_9ACAR	A0A1E1XHK8	9ACAR	Putative chaperonin chaperonin OS=Amblyomma aureolatum OX=187763 PE=2 SV=1
tr|A0A224YMT2|A0A224YMT2_9ACAR	A0A224YMT2	9ACAR	F-type H+-transporting ATPase subunit f OS=Rhipicephalus zambeziensis OX=60191 PE=4 SV=1
tr|A0A131YXQ8|A0A131YXQ8_RHIAP	A0A131YXQ8	RHIAP	Peptidylprolyl isomerase OS=Rhipicephalus appendiculatus OX=34631 PE=4 SV=1
tr|A0A131YGK2|A0A131YGK2_RHIAP	A0A131YGK2	RHIAP	Dynein heavy chain 1, cytosolic OS=Rhipicephalus appendiculatus OX=34631 PE=4 SV=1
tr|L7M4I9|L7M4I9_9ACAR	L7M4I9	9ACAR	Putative syntaxin 12 OS=Rhipicephalus pulchellus OX=72859 PE=2 SV=1
tr|L7MAK0|L7MAK0_9ACAR	L7MAK0	9ACAR	Putative acetyl-coa hydrolase OS=Rhipicephalus pulchellus OX=72859 PE=2 SV=1
tr|A0A131YQG3|A0A131YQG3_RHIAP	A0A131YQG3	RHIAP	Malonyl-CoA/methylmalonyl-CoA synthetase OS=Rhipicephalus appendiculatus OX=34631 PE=4 SV=1
tr|L7M719|L7M719_9ACAR	L7M719	9ACAR	Phosphoacetylglucosamine mutase OS=Rhipicephalus pulchellus OX=72859 PE=2 SV=1
tr|L7MA39|L7MA39_9ACAR	L7MA39	9ACAR	Putative vesicle trafficking protein sly1 sec1 family OS=Rhipicephalus pulchellus OX=72859 PE=2 SV=1
tr|A0A1E1X7S7|A0A1E1X7S7_9ACAR	A0A1E1X7S7	9ACAR	Putative aldehyde dehydrogenase OS=Amblyomma aureolatum OX=187763 PE=2 SV=1
tr|A0A224YIY3|A0A224YIY3_9ACAR	A0A224YIY3	9ACAR	Calcium-transporting ATPase OS=Rhipicephalus zambeziensis OX=60191 PE=3 SV=1
tr|A0A023GM86|A0A023GM86_9ACAR	A0A023GM86	9ACAR	Putative lysine-ketoglutarate reductase/saccharopine dehydrogenase OS=Amblyomma triste OX=251400 PE=2 SV=1
tr|L7MJZ7|L7MJZ7_9ACAR	L7MJZ7	9ACAR	Putative polyc-binding alphacp-1 (Fragment) OS=Rhipicephalus pulchellus OX=72859 PE=2 SV=1
tr|L7M2X4|L7M2X4_9ACAR	L7M2X4	9ACAR	Putative ca2+ calmodulin dependent protein kinase ef-hand protein superfamily OS=Rhipicephalus pulchellus OX=72859 PE=2 SV=1
tr|A0A131XG08|A0A131XG08_9ACAR	A0A131XG08	9ACAR	Putative tripeptidyl-peptidase ii OS=Hyalomma excavatum OX=257692 PE=2 SV=1
tr|L7MKA2|L7MKA2_9ACAR	L7MKA2	9ACAR	Putative copine (Fragment) OS=Rhipicephalus pulchellus OX=72859 PE=2 SV=1
tr|L7M5V1|L7M5V1_9ACAR	L7M5V1	9ACAR	Protein transport protein Sec61 subunit beta OS=Rhipicephalus pulchellus OX=72859 PE=2 SV=1
tr|A0A224YZ57|A0A224YZ57_9ACAR	A0A224YZ57	9ACAR	Galectin OS=Rhipicephalus zambeziensis OX=60191 PE=4 SV=1
tr|L7M3F7|L7M3F7_9ACAR	L7M3F7	9ACAR	Putative arflike at 72a OS=Rhipicephalus pulchellus OX=72859 PE=2 SV=1
tr|L7MC99|L7MC99_9ACAR	L7MC99	9ACAR	Putative atp-dependent rna helicase (Fragment) OS=Rhipicephalus pulchellus OX=72859 PE=2 SV=1
tr|A0A224Z6W3|A0A224Z6W3_9ACAR	A0A224Z6W3	9ACAR	Protein nlrc3 OS=Rhipicephalus zambeziensis OX=60191 PE=4 SV=1
tr|L7M132|L7M132_9ACAR	L7M132	9ACAR	Uncharacterized protein OS=Rhipicephalus pulchellus OX=72859 PE=2 SV=1
tr|G3MP44|G3MP44_9ACAR	G3MP44	9ACAR	Uncharacterized protein OS=Amblyomma maculatum OX=34609 PE=2 SV=1
tr|A0A131XMK3|A0A131XMK3_9ACAR	A0A131XMK3	9ACAR	Putative vigilin (Fragment) OS=Hyalomma excavatum OX=257692 PE=2 SV=1
tr|A0A224YG94|A0A224YG94_9ACAR	A0A224YG94	9ACAR	Phosphoglycerate kinase OS=Rhipicephalus zambeziensis OX=60191 PE=3 SV=1
tr|A0A131YNV6|A0A131YNV6_RHIAP	A0A131YNV6	RHIAP	Zinc binding oxidoreductase OS=Rhipicephalus appendiculatus OX=34631 PE=4 SV=1
tr|L7M463|L7M463_9ACAR	L7M463	9ACAR	Uncharacterized protein OS=Rhipicephalus pulchellus OX=72859 PE=2 SV=1
tr|A0A1E1XC22|A0A1E1XC22_9ACAR	A0A1E1XC22	9ACAR	Putative conserved plasma membrane protein (Fragment) OS=Amblyomma aureolatum OX=187763 PE=2 SV=1
tr|L7LYX6|L7LYX6_9ACAR	L7LYX6	9ACAR	Uncharacterized protein OS=Rhipicephalus pulchellus OX=72859 PE=2 SV=1
tr|A0A224YSG5|A0A224YSG5_9ACAR	A0A224YSG5	9ACAR	Large subunit ribosomal protein L5e OS=Rhipicephalus zambeziensis OX=60191 PE=3 SV=1
tr|L7M4T9|L7M4T9_9ACAR	L7M4T9	9ACAR	Putative rab-protein 10 OS=Rhipicephalus pulchellus OX=72859 PE=2 SV=1
tr|L7M8Z5|L7M8Z5_9ACAR	L7M8Z5	9ACAR	Methionine aminopeptidase OS=Rhipicephalus pulchellus OX=72859 PE=2 SV=1
tr|L7M3E3|L7M3E3_9ACAR	L7M3E3	9ACAR	Putative tripeptidylpeptidase ii strongylocentrotus purpuratus: similar to tripeptidylpeptidase ii OS=Rhipicephalus pulchellus OX=72859 PE=2 SV=1
tr|A0A224YVW1|A0A224YVW1_9ACAR	A0A224YVW1	9ACAR	Phospholipid scramblase OS=Rhipicephalus zambeziensis OX=60191 PE=3 SV=1
tr|A0A224YH72|A0A224YH72_9ACAR	A0A224YH72	9ACAR	Alpha-1,2-mannosyltransferase OS=Rhipicephalus zambeziensis OX=60191 PE=4 SV=1
tr|L7MFR3|L7MFR3_9ACAR	L7MFR3	9ACAR	Putative carbonic anhydrase (Fragment) OS=Rhipicephalus pulchellus OX=72859 PE=2 SV=1
tr|L7M942|L7M942_9ACAR	L7M942	9ACAR	Putative beta-spectrin OS=Rhipicephalus pulchellus OX=72859 PE=2 SV=1
tr|L7MEA8|L7MEA8_9ACAR	L7MEA8	9ACAR	Putative cyclopropane fatty acid synthase and related methyltransferase cell envelope bioproteinsis (Fragment) OS=Rhipicephalus pulchellus OX=72859 PE=2 SV=1
tr|E5L877|E5L877_RHIMP	E5L877	RHIMP	Glutathione S-transferase OS=Rhipicephalus microplus OX=6941 PE=2 SV=1
tr|V5GZ45|V5GZ45_IXORI	V5GZ45	IXORI	Putative heparan sulfate proteoglycan 2 (Fragment) OS=Ixodes ricinus OX=34613 PE=2 SV=1
tr|A0A224YQD2|A0A224YQD2_9ACAR	A0A224YQD2	9ACAR	Coatomer subunit alpha OS=Rhipicephalus zambeziensis OX=60191 PE=4 SV=1
tr|L7MJN5|L7MJN5_9ACAR	L7MJN5	9ACAR	Putative phosphatidylinositol 4-kinase (Fragment) OS=Rhipicephalus pulchellus OX=72859 PE=2 SV=1
tr|A0A023G5R2|A0A023G5R2_9ACAR	A0A023G5R2	9ACAR	Putative peroxinectin ixodes scapularis peroxinectin (Fragment) OS=Amblyomma triste OX=251400 PE=2 SV=1
tr|L7MA36|L7MA36_9ACAR	L7MA36	9ACAR	Putative hexosaminidase d-like protein OS=Rhipicephalus pulchellus OX=72859 PE=2 SV=1
tr|A0A131XF26|A0A131XF26_9ACAR	A0A131XF26	9ACAR	Dihydrolipoamide acetyltransferase component of pyruvate dehydrogenase complex OS=Hyalomma excavatum OX=257692 PE=2 SV=1
tr|L7LX53|L7LX53_9ACAR	L7LX53	9ACAR	Putative low-density lipoprotein receptor domain class a OS=Rhipicephalus pulchellus OX=72859 PE=2 SV=1
tr|L7M3K2|L7M3K2_9ACAR	L7M3K2	9ACAR	60S ribosomal protein L13 OS=Rhipicephalus pulchellus OX=72859 PE=2 SV=1
tr|A0A224YQU7|A0A224YQU7_9ACAR	A0A224YQU7	9ACAR	Uncharacterized protein OS=Rhipicephalus zambeziensis OX=60191 PE=4 SV=1
tr|V5H4D6|V5H4D6_IXORI	V5H4D6	IXORI	Putative actin OS=Ixodes ricinus OX=34613 PE=2 SV=1
tr|A0A224YWG5|A0A224YWG5_9ACAR	A0A224YWG5	9ACAR	Deoxyribose-phosphate aldolase OS=Rhipicephalus zambeziensis OX=60191 PE=4 SV=1
tr|V5GLD0|V5GLD0_IXORI	V5GLD0	IXORI	Putative conserved plasma membrane protein OS=Ixodes ricinus OX=34613 PE=2 SV=1
tr|L7M7P7|L7M7P7_9ACAR	L7M7P7	9ACAR	Putative eif4aiii OS=Rhipicephalus pulchellus OX=72859 PE=2 SV=1
tr|V9MMC9|V9MMC9_RHIMP	V9MMC9	RHIMP	Cytochrome c oxidase subunit 2 OS=Rhipicephalus microplus OX=6941 GN=COX2 PE=3 SV=1
tr|V5HUJ3|V5HUJ3_IXORI	V5HUJ3	IXORI	Putative signal transduction protein (Fragment) OS=Ixodes ricinus OX=34613 PE=2 SV=1
tr|L7MAI2|L7MAI2_9ACAR	L7MAI2	9ACAR	Uncharacterized protein OS=Rhipicephalus pulchellus OX=72859 PE=2 SV=1
tr|L7M591|L7M591_9ACAR	L7M591	9ACAR	Putative endocytosis/signaling protein ehd1 OS=Rhipicephalus pulchellus OX=72859 PE=2 SV=1
tr|L7MA90|L7MA90_9ACAR	L7MA90	9ACAR	Uncharacterized protein OS=Rhipicephalus pulchellus OX=72859 PE=2 SV=1
tr|L7MJY4|L7MJY4_9ACAR	L7MJY4	9ACAR	Putative transcription factor (Fragment) OS=Rhipicephalus pulchellus OX=72859 PE=2 SV=1
tr|G3MPM2|G3MPM2_9ACAR	G3MPM2	9ACAR	1,2-dihydroxy-3-keto-5-methylthiopentene dioxygenase OS=Amblyomma maculatum OX=34609 PE=2 SV=1
tr|L7M9J6|L7M9J6_9ACAR	L7M9J6	9ACAR	Coatomer subunit beta' OS=Rhipicephalus pulchellus OX=72859 PE=2 SV=1
tr|L7MEV3|L7MEV3_9ACAR	L7MEV3	9ACAR	Putative oxysterol-binding protein (Fragment) OS=Rhipicephalus pulchellus OX=72859 PE=2 SV=1
tr|Q8WQW8|Q8WQW8_RHIAP	Q8WQW8	RHIAP	Serine proteinase inhibitor serpin-4 OS=Rhipicephalus appendiculatus OX=34631 PE=2 SV=1
tr|A0A224YY40|A0A224YY40_9ACAR	A0A224YY40	9ACAR	Glycogen debranching enzyme OS=Rhipicephalus zambeziensis OX=60191 PE=4 SV=1
tr|A0A224Z0X9|A0A224Z0X9_9ACAR	A0A224Z0X9	9ACAR	Lectin mannose-binding 1 OS=Rhipicephalus zambeziensis OX=60191 PE=4 SV=1
tr|L7LVX7|L7LVX7_9ACAR	L7LVX7	9ACAR	Putative cysteinyl-trna synthetase OS=Rhipicephalus pulchellus OX=72859 PE=2 SV=1
tr|L7MFS1|L7MFS1_9ACAR	L7MFS1	9ACAR	Putative dead-box protein abstrakt (Fragment) OS=Rhipicephalus pulchellus OX=72859 PE=2 SV=1
tr|V5HZ17|V5HZ17_IXORI	V5HZ17	IXORI	Putative bent (Fragment) OS=Ixodes ricinus OX=34613 PE=2 SV=1
tr|A0A224Z5F6|A0A224Z5F6_9ACAR	A0A224Z5F6	9ACAR	Vinculin OS=Rhipicephalus zambeziensis OX=60191 PE=4 SV=1
tr|A0A131Z5G4|A0A131Z5G4_RHIAP	A0A131Z5G4	RHIAP	Aldehyde dehydrogenase (NAD+) OS=Rhipicephalus appendiculatus OX=34631 PE=3 SV=1
tr|A0A131XLH7|A0A131XLH7_9ACAR	A0A131XLH7	9ACAR	Putative heterochromatin-associated protein hp1 OS=Hyalomma excavatum OX=257692 PE=2 SV=1
tr|A0A131YXC0|A0A131YXC0_RHIAP	A0A131YXC0	RHIAP	E3 SUMO-protein ligase RanBP2 OS=Rhipicephalus appendiculatus OX=34631 PE=4 SV=1
tr|A0A224Z4Z9|A0A224Z4Z9_9ACAR	A0A224Z4Z9	9ACAR	Spectrin beta chain OS=Rhipicephalus zambeziensis OX=60191 PE=3 SV=1
tr|L7LVG9|L7LVG9_9ACAR	L7LVG9	9ACAR	Putative aspartyl protease OS=Rhipicephalus pulchellus OX=72859 PE=2 SV=1
tr|A0A224Z2Z6|A0A224Z2Z6_9ACAR	A0A224Z2Z6	9ACAR	KSR 2 misexpression suppressor OS=Rhipicephalus zambeziensis OX=60191 PE=4 SV=1
tr|E1CAX9|E1CAX9_HAELO	E1CAX9	HAELO	Vitellogenin-1 OS=Haemaphysalis longicornis OX=44386 GN=HlVg-1 PE=2 SV=1
tr|A0A131XJU5|A0A131XJU5_9ACAR	A0A131XJU5	9ACAR	Putative leucine rich domain-containing protein OS=Hyalomma excavatum OX=257692 PE=2 SV=1
tr|A0A131Z2Q3|A0A131Z2Q3_RHIAP	A0A131Z2Q3	RHIAP	Endoribonuclease Dicer OS=Rhipicephalus appendiculatus OX=34631 PE=3 SV=1
tr|A0A034WZ24|A0A034WZ24_RHIMP	A0A034WZ24	RHIMP	Secreted protein 3 OS=Rhipicephalus microplus OX=6941 PE=4 SV=1
tr|A0A224Z0W3|A0A224Z0W3_9ACAR	A0A224Z0W3	9ACAR	Uncharacterized protein OS=Rhipicephalus zambeziensis OX=60191 PE=4 SV=1
tr|L7LR81|L7LR81_9ACAR	L7LR81	9ACAR	Putative alternative splicing factor srp55/b52/srp75 rrm superfamily OS=Rhipicephalus pulchellus OX=72859 PE=2 SV=1
tr|A0A224YSV7|A0A224YSV7_9ACAR	A0A224YSV7	9ACAR	Alpha-parvin OS=Rhipicephalus zambeziensis OX=60191 PE=4 SV=1
tr|A0A1E1X930|A0A1E1X930_9ACAR	A0A1E1X930	9ACAR	Putative chaperonin complex component tcp-1 theta subunit OS=Amblyomma aureolatum OX=187763 PE=2 SV=1
tr|L7LZT3|L7LZT3_9ACAR	L7LZT3	9ACAR	Putative xaa-pro dipeptidase OS=Rhipicephalus pulchellus OX=72859 PE=2 SV=1
tr|A0A131YW67|A0A131YW67_RHIAP	A0A131YW67	RHIAP	Protoporphyrinogen oxidase OS=Rhipicephalus appendiculatus OX=34631 PE=3 SV=1
tr|A0A131XKE2|A0A131XKE2_9ACAR	A0A131XKE2	9ACAR	Innexin OS=Hyalomma excavatum OX=257692 GN=inx PE=2 SV=1
tr|A0A131XKD7|A0A131XKD7_9ACAR	A0A131XKD7	9ACAR	MICOS complex subunit MIC60 OS=Hyalomma excavatum OX=257692 PE=2 SV=1
tr|L7MI57|L7MI57_9ACAR	L7MI57	9ACAR	Uncharacterized protein (Fragment) OS=Rhipicephalus pulchellus OX=72859 PE=2 SV=1
tr|A0A1E1XUR8|A0A1E1XUR8_9ACAR	A0A1E1XUR8	9ACAR	Putative short chain acyl-coa dehydrogen (Fragment) OS=Amblyomma sculptum OX=1581419 PE=2 SV=1
tr|L7M9L8|L7M9L8_9ACAR	L7M9L8	9ACAR	Putative secreted peptide OS=Rhipicephalus pulchellus OX=72859 PE=2 SV=1
tr|L7M0J5|L7M0J5_9ACAR	L7M0J5	9ACAR	Putative septin-2 OS=Rhipicephalus pulchellus OX=72859 PE=2 SV=1
tr|A0A131XD66|A0A131XD66_9ACAR	A0A131XD66	9ACAR	Putative cytoplasmic membrane-bounded vesicle (Fragment) OS=Hyalomma excavatum OX=257692 PE=2 SV=1
tr|L7M6P7|L7M6P7_9ACAR	L7M6P7	9ACAR	Uncharacterized protein OS=Rhipicephalus pulchellus OX=72859 PE=2 SV=1
tr|V5HUZ9|V5HUZ9_IXORI	V5HUZ9	IXORI	Putative splicing factor u2af large subunit (Fragment) OS=Ixodes ricinus OX=34613 PE=2 SV=1
tr|A0A023FN24|A0A023FN24_9ACAR	A0A023FN24	9ACAR	Putative thioredoxin/protein disulfide isomerase (Fragment) OS=Amblyomma cajennense OX=34607 PE=2 SV=1
tr|V5I5H2|V5I5H2_IXORI	V5I5H2	IXORI	Putative ca2+ sensor ef-hand superfamily OS=Ixodes ricinus OX=34613 PE=2 SV=1
tr|A0A131XEE2|A0A131XEE2_9ACAR	A0A131XEE2	9ACAR	Tetraspanin OS=Hyalomma excavatum OX=257692 PE=2 SV=1
tr|L7M225|L7M225_9ACAR	L7M225	9ACAR	Putative lysosomal pro-x carboxypeptidase-like protein OS=Rhipicephalus pulchellus OX=72859 PE=2 SV=1
tr|A0A034WWL8|A0A034WWL8_RHIMP	A0A034WWL8	RHIMP	Phospholipase A2 1 OS=Rhipicephalus microplus OX=6941 PE=4 SV=1
tr|A0A1E1XEV2|A0A1E1XEV2_9ACAR	A0A1E1XEV2	9ACAR	Putative legumain-like protease (Fragment) OS=Amblyomma aureolatum OX=187763 PE=2 SV=1
tr|L7MCG2|L7MCG2_9ACAR	L7MCG2	9ACAR	Putative adenosine monophosphate deaminase (Fragment) OS=Rhipicephalus pulchellus OX=72859 PE=2 SV=1
tr|A0A131YL94|A0A131YL94_RHIAP	A0A131YL94	RHIAP	Sodium/potassium-transporting ATPase subunit alpha OS=Rhipicephalus appendiculatus OX=34631 PE=3 SV=1
tr|L7M1K9|L7M1K9_9ACAR	L7M1K9	9ACAR	Putative mrna cleavage and polyadenylation factor i complex subunit rna14 OS=Rhipicephalus pulchellus OX=72859 PE=2 SV=1
tr|L7M5D0|L7M5D0_9ACAR	L7M5D0	9ACAR	Putative synaptic vesicle membrane protein vat-1 OS=Rhipicephalus pulchellus OX=72859 PE=2 SV=1
tr|A0A023G5Y4|A0A023G5Y4_9ACAR	A0A023G5Y4	9ACAR	Putative neural cell adhesion molecule l1 (Fragment) OS=Amblyomma triste OX=251400 PE=2 SV=1
tr|A0A224Z539|A0A224Z539_9ACAR	A0A224Z539	9ACAR	Neurexin iii alpha (Fragment) OS=Rhipicephalus zambeziensis OX=60191 PE=4 SV=1
tr|A0A224YX00|A0A224YX00_9ACAR	A0A224YX00	9ACAR	Ubiquinone biosynthesis O-methyltransferase, mitochondrial OS=Rhipicephalus zambeziensis OX=60191 PE=3 SV=1
tr|A0A224Y7G2|A0A224Y7G2_9ACAR	A0A224Y7G2	9ACAR	MICOS complex subunit OS=Rhipicephalus zambeziensis OX=60191 PE=4 SV=1
tr|C9W1H9|C9W1H9_RHISA	C9W1H9	RHISA	NADH dehydrogenase 1 alpha subcomplex OS=Rhipicephalus sanguineus OX=34632 PE=2 SV=1
tr|L7MCT7|L7MCT7_9ACAR	L7MCT7	9ACAR	Putative programmed cell death 6-interacting protein (Fragment) OS=Rhipicephalus pulchellus OX=72859 PE=2 SV=1
tr|L7M4J1|L7M4J1_9ACAR	L7M4J1	9ACAR	Putative adp-ribosylation factor-like 8b OS=Rhipicephalus pulchellus OX=72859 PE=2 SV=1
tr|L7MHB8|L7MHB8_9ACAR	L7MHB8	9ACAR	Putative conserved membrane protein (Fragment) OS=Rhipicephalus pulchellus OX=72859 PE=2 SV=1
tr|A0A224YHK4|A0A224YHK4_9ACAR	A0A224YHK4	9ACAR	Uncharacterized protein (Fragment) OS=Rhipicephalus zambeziensis OX=60191 PE=4 SV=1
tr|L7MIH1|L7MIH1_9ACAR	L7MIH1	9ACAR	Uncharacterized protein (Fragment) OS=Rhipicephalus pulchellus OX=72859 PE=2 SV=1
tr|Q8T7E4|Q8T7E4_RHIMP	Q8T7E4	RHIMP	Glutathione S-transferase OS=Rhipicephalus microplus OX=6941 GN=SG2 PE=2 SV=1
tr|A0A224Z4T4|A0A224Z4T4_9ACAR	A0A224Z4T4	9ACAR	Sodium/potassium-transporting ATPase subunit beta OS=Rhipicephalus zambeziensis OX=60191 PE=4 SV=1
tr|L7M6I0|L7M6I0_9ACAR	L7M6I0	9ACAR	Uncharacterized protein OS=Rhipicephalus pulchellus OX=72859 PE=2 SV=1
tr|A0A224Z8X5|A0A224Z8X5_9ACAR	A0A224Z8X5	9ACAR	T-complex protein 1 subunit delta OS=Rhipicephalus zambeziensis OX=60191 PE=3 SV=1
tr|A0A1E1XG69|A0A1E1XG69_9ACAR	A0A1E1XG69	9ACAR	Putative nidogen (Fragment) OS=Amblyomma aureolatum OX=187763 PE=2 SV=1
tr|L7M660|L7M660_9ACAR	L7M660	9ACAR	Uncharacterized protein OS=Rhipicephalus pulchellus OX=72859 PE=2 SV=1
tr|U3PUC2|U3PUC2_RHIMP	U3PUC2	RHIMP	Cystatin OS=Rhipicephalus microplus OX=6941 GN=cys2e PE=2 SV=1
tr|L7M8G8|L7M8G8_9ACAR	L7M8G8	9ACAR	Putative pyridoxal phosphate binding protein OS=Rhipicephalus pulchellus OX=72859 PE=2 SV=1
tr|A0A224YZJ5|A0A224YZJ5_9ACAR	A0A224YZJ5	9ACAR	Glutathione reductase OS=Rhipicephalus zambeziensis OX=60191 PE=3 SV=1
tr|A0A131XEH3|A0A131XEH3_9ACAR	A0A131XEH3	9ACAR	Putative ubiquitin-activating enzyme e1 OS=Hyalomma excavatum OX=257692 PE=2 SV=1
tr|A0A023GNN0|A0A023GNN0_9ACAR	A0A023GNN0	9ACAR	Amino acid transporter (Fragment) OS=Amblyomma triste OX=251400 PE=2 SV=1
tr|A0A224YUZ0|A0A224YUZ0_9ACAR	A0A224YUZ0	9ACAR	DNA helicase OS=Rhipicephalus zambeziensis OX=60191 PE=3 SV=1
tr|C9W1F5|C9W1F5_RHISA	C9W1F5	RHISA	Cytochrome c oxidase subunit VIa/COX13 OS=Rhipicephalus sanguineus OX=34632 PE=2 SV=1
tr|A0A224Z9W2|A0A224Z9W2_9ACAR	A0A224Z9W2	9ACAR	Translation initiation factor 2 subunit 1 OS=Rhipicephalus zambeziensis OX=60191 PE=4 SV=1
tr|L7LXK3|L7LXK3_9ACAR	L7LXK3	9ACAR	Putative cytochrome p450 family 20 subfamily protein a polypeptide 1 OS=Rhipicephalus pulchellus OX=72859 PE=2 SV=1
tr|L7M6X8|L7M6X8_9ACAR	L7M6X8	9ACAR	Uncharacterized protein OS=Rhipicephalus pulchellus OX=72859 PE=2 SV=1
tr|A0A224YTK8|A0A224YTK8_9ACAR	A0A224YTK8	9ACAR	Mitochondrial 2-oxoglutarate/malate carrier protein OS=Rhipicephalus zambeziensis OX=60191 PE=3 SV=1
tr|A0A131YH18|A0A131YH18_RHIAP	A0A131YH18	RHIAP	Uncharacterized protein OS=Rhipicephalus appendiculatus OX=34631 PE=4 SV=1
tr|V5II25|V5II25_IXORI	V5II25	IXORI	Putative g-protein alpha subunit (Fragment) OS=Ixodes ricinus OX=34613 PE=2 SV=1
tr|E0AD92|E0AD92_RHIMP	E0AD92	RHIMP	Angiotensin-converting enzyme (Fragment) OS=Rhipicephalus microplus OX=6941 PE=2 SV=1
tr|L7M5V4|L7M5V4_9ACAR	L7M5V4	9ACAR	Uncharacterized protein OS=Rhipicephalus pulchellus OX=72859 PE=2 SV=1
tr|B7QHU0|B7QHU0_IXOSC	B7QHU0	IXOSC	Traf2 and nck interacting kinase, tnik, putative (Fragment) OS=Ixodes scapularis OX=6945 GN=IscW_ISCW023156 PE=4 SV=1
tr|L7MHT1|L7MHT1_9ACAR	L7MHT1	9ACAR	Reticulon-like protein (Fragment) OS=Rhipicephalus pulchellus OX=72859 PE=2 SV=1
tr|L7MHZ7|L7MHZ7_9ACAR	L7MHZ7	9ACAR	Putative udp-n-acetylglucosamine pyrophosphorylase (Fragment) OS=Rhipicephalus pulchellus OX=72859 PE=2 SV=1
tr|A0A023GNW2|A0A023GNW2_9ACAR	A0A023GNW2	9ACAR	Sodium/potassium-transporting ATPase subunit alpha OS=Amblyomma triste OX=251400 PE=2 SV=1
tr|L7LX55|L7LX55_9ACAR	L7LX55	9ACAR	Elongation factor G, mitochondrial OS=Rhipicephalus pulchellus OX=72859 PE=2 SV=1
tr|L7M1W0|L7M1W0_9ACAR	L7M1W0	9ACAR	Putative small gtpase involved in nuclear protein import OS=Rhipicephalus pulchellus OX=72859 PE=2 SV=1
tr|A0A224YRV4|A0A224YRV4_9ACAR	A0A224YRV4	9ACAR	Integrin beta OS=Rhipicephalus zambeziensis OX=60191 PE=3 SV=1
tr|A0A224YXI4|A0A224YXI4_9ACAR	A0A224YXI4	9ACAR	Peroxidase OS=Rhipicephalus zambeziensis OX=60191 PE=4 SV=1
tr|A0A131YSM6|A0A131YSM6_RHIAP	A0A131YSM6	RHIAP	Uncharacterized protein OS=Rhipicephalus appendiculatus OX=34631 PE=4 SV=1
tr|L7M2W1|L7M2W1_9ACAR	L7M2W1	9ACAR	Putative der and-48 ribosomal protein l32 OS=Rhipicephalus pulchellus OX=72859 PE=2 SV=1
tr|A0A224YEG0|A0A224YEG0_9ACAR	A0A224YEG0	9ACAR	Aminopeptidase OS=Rhipicephalus zambeziensis OX=60191 PE=3 SV=1
tr|L7MG81|L7MG81_9ACAR	L7MG81	9ACAR	Putative amino acid permease (Fragment) OS=Rhipicephalus pulchellus OX=72859 PE=2 SV=1
tr|L7LZC5|L7LZC5_9ACAR	L7LZC5	9ACAR	GMP reductase OS=Rhipicephalus pulchellus OX=72859 PE=2 SV=1
tr|V5HKA2|V5HKA2_IXORI	V5HKA2	IXORI	Putative 26s proteasome regulatory complex subunit rpn1/psmd2 OS=Ixodes ricinus OX=34613 PE=2 SV=1
tr|L7MIE2|L7MIE2_9ACAR	L7MIE2	9ACAR	Putative nidogen (Fragment) OS=Rhipicephalus pulchellus OX=72859 PE=2 SV=1
tr|A0A224Z454|A0A224Z454_9ACAR	A0A224Z454	9ACAR	Nidogen OS=Rhipicephalus zambeziensis OX=60191 PE=4 SV=1
tr|A0A1E1X9I9|A0A1E1X9I9_9ACAR	A0A1E1X9I9	9ACAR	Transmembrane 9 superfamily member OS=Amblyomma aureolatum OX=187763 PE=2 SV=1
tr|A0A131XE52|A0A131XE52_9ACAR	A0A131XE52	9ACAR	Putative g-protein alpha subunit (Fragment) OS=Hyalomma excavatum OX=257692 PE=2 SV=1
tr|L7MKP1|L7MKP1_9ACAR	L7MKP1	9ACAR	Uncharacterized protein (Fragment) OS=Rhipicephalus pulchellus OX=72859 PE=2 SV=1
tr|A0A224YUL1|A0A224YUL1_9ACAR	A0A224YUL1	9ACAR	Lipoprotein amino terminal region OS=Rhipicephalus zambeziensis OX=60191 PE=4 SV=1
tr|L7M827|L7M827_9ACAR	L7M827	9ACAR	Putative h/aca ribonucleoprotein complex subunit 4 OS=Rhipicephalus pulchellus OX=72859 PE=2 SV=1
tr|L7M879|L7M879_9ACAR	L7M879	9ACAR	Putative mrna splicing factor OS=Rhipicephalus pulchellus OX=72859 PE=2 SV=1
tr|A0A023FS99|A0A023FS99_9ACAR	A0A023FS99	9ACAR	Putative mitochondrial solute carrier protein (Fragment) OS=Amblyomma parvum OX=251391 PE=2 SV=1
tr|A0A224YWG7|A0A224YWG7_9ACAR	A0A224YWG7	9ACAR	E3 ubiquitin-protein ligase HERC4 OS=Rhipicephalus zambeziensis OX=60191 PE=4 SV=1
tr|A0A023GGZ3|A0A023GGZ3_9ACAR	A0A023GGZ3	9ACAR	Integrin beta (Fragment) OS=Amblyomma triste OX=251400 PE=2 SV=1
tr|A0A224YVE7|A0A224YVE7_9ACAR	A0A224YVE7	9ACAR	Protein containing I-set domain OS=Rhipicephalus zambeziensis OX=60191 PE=4 SV=1
tr|L7M5F9|L7M5F9_9ACAR	L7M5F9	9ACAR	Putative cytochrome oxidase subunit viic OS=Rhipicephalus pulchellus OX=72859 PE=2 SV=1
tr|L7MJW4|L7MJW4_9ACAR	L7MJW4	9ACAR	DNA helicase (Fragment) OS=Rhipicephalus pulchellus OX=72859 PE=2 SV=1
tr|A0A023FKF7|A0A023FKF7_9ACAR	A0A023FKF7	9ACAR	Aconitate hydratase, mitochondrial OS=Amblyomma cajennense OX=34607 PE=2 SV=1
tr|L7M6R6|L7M6R6_9ACAR	L7M6R6	9ACAR	PRA1 family protein OS=Rhipicephalus pulchellus OX=72859 PE=2 SV=1
tr|L7MD89|L7MD89_9ACAR	L7MD89	9ACAR	Putative selenophosphate synthetase (Fragment) OS=Rhipicephalus pulchellus OX=72859 PE=2 SV=1
tr|L7M1Y8|L7M1Y8_9ACAR	L7M1Y8	9ACAR	alpha-1,2-Mannosidase OS=Rhipicephalus pulchellus OX=72859 PE=2 SV=1
tr|A0A224Z4G5|A0A224Z4G5_9ACAR	A0A224Z4G5	9ACAR	Zinc finger protein zpr1 OS=Rhipicephalus zambeziensis OX=60191 PE=4 SV=1
tr|L7MK65|L7MK65_9ACAR	L7MK65	9ACAR	Putative transmembrane transport (Fragment) OS=Rhipicephalus pulchellus OX=72859 PE=2 SV=1
tr|A0A131XFP1|A0A131XFP1_9ACAR	A0A131XFP1	9ACAR	Putative puromycin-sensitive aminopeptidase (Fragment) OS=Hyalomma excavatum OX=257692 PE=2 SV=1
tr|B7Q7Z2|B7Q7Z2_IXOSC	B7Q7Z2	IXOSC	Monocarboxylate transporter, putative OS=Ixodes scapularis OX=6945 GN=8037254 PE=4 SV=1
tr|G3MNA8|G3MNA8_9ACAR	G3MNA8	9ACAR	Protein kish OS=Amblyomma maculatum OX=34609 PE=2 SV=1
tr|B7PEV0|B7PEV0_IXOSC	B7PEV0	IXOSC	Chaperonin subunit, putative OS=Ixodes scapularis OX=6945 GN=8050439 PE=3 SV=1
tr|G3MNC7|G3MNC7_9ACAR	G3MNC7	9ACAR	Uncharacterized protein OS=Amblyomma maculatum OX=34609 PE=2 SV=1
tr|A0A224YR28|A0A224YR28_9ACAR	A0A224YR28	9ACAR	Tick adams OS=Rhipicephalus zambeziensis OX=60191 PE=4 SV=1
tr|A0A023FEK7|A0A023FEK7_9ACAR	A0A023FEK7	9ACAR	Putative terribly reduced optic lobes (Fragment) OS=Amblyomma cajennense OX=34607 PE=2 SV=1
tr|A0A224Z4W1|A0A224Z4W1_9ACAR	A0A224Z4W1	9ACAR	Solute carrier family 12 (Sodium/potassium/chloride transporter) member 2 OS=Rhipicephalus zambeziensis OX=60191 PE=4 SV=1
tr|A0A023G5B5|A0A023G5B5_9ACAR	A0A023G5B5	9ACAR	Putative secreted salivary gland peptide ixodes scapularis secreted salivary gland peptide OS=Amblyomma triste OX=251400 PE=2 SV=1
tr|A0A131YNV1|A0A131YNV1_RHIAP	A0A131YNV1	RHIAP	Succinate dehydrogenase [ubiquinone] flavoprotein subunit, mitochondrial OS=Rhipicephalus appendiculatus OX=34631 PE=3 SV=1
tr|A0A131XN23|A0A131XN23_9ACAR	A0A131XN23	9ACAR	Putative radixin moesin OS=Hyalomma excavatum OX=257692 PE=2 SV=1
tr|A0A224Z9V2|A0A224Z9V2_9ACAR	A0A224Z9V2	9ACAR	Transitional endoplasmic reticulum ATPase OS=Rhipicephalus zambeziensis OX=60191 PE=3 SV=1
tr|L7LUV6|L7LUV6_9ACAR	L7LUV6	9ACAR	Putative cdk5 activator-binding protein OS=Rhipicephalus pulchellus OX=72859 PE=2 SV=1
tr|L7M501|L7M501_9ACAR	L7M501	9ACAR	Putative 26s proteasome regulatory complex subunit rpn1/psmd2 OS=Rhipicephalus pulchellus OX=72859 PE=2 SV=1
tr|B7PVH2|B7PVH2_IXOSC	B7PVH2	IXOSC	Mitogen-activated protein kinase, putative OS=Ixodes scapularis OX=6945 GN=8031953 PE=3 SV=1
tr|L7M5C0|L7M5C0_9ACAR	L7M5C0	9ACAR	Putative ist1 OS=Rhipicephalus pulchellus OX=72859 PE=2 SV=1
tr|A0A224YYV6|A0A224YYV6_9ACAR	A0A224YYV6	9ACAR	Selenocysteine lyase OS=Rhipicephalus zambeziensis OX=60191 PE=4 SV=1
tr|A0A131YJK0|A0A131YJK0_RHIAP	A0A131YJK0	RHIAP	Thiamine pyrophosphate requiring enzyme OS=Rhipicephalus appendiculatus OX=34631 PE=3 SV=1
tr|L7M3G2|L7M3G2_9ACAR	L7M3G2	9ACAR	DNA helicase OS=Rhipicephalus pulchellus OX=72859 PE=2 SV=1
tr|A0A131XMP9|A0A131XMP9_9ACAR	A0A131XMP9	9ACAR	Putative nadh pyrophosphatase i of the nudix family of hydrolase (Fragment) OS=Hyalomma excavatum OX=257692 PE=2 SV=1
tr|A0A224Z2L8|A0A224Z2L8_9ACAR	A0A224Z2L8	9ACAR	Myosin regulatory light chain 12 OS=Rhipicephalus zambeziensis OX=60191 PE=4 SV=1
tr|G3MH64|G3MH64_9ACAR	G3MH64	9ACAR	Uncharacterized protein (Fragment) OS=Amblyomma maculatum OX=34609 PE=2 SV=1
tr|L7MBB2|L7MBB2_9ACAR	L7MBB2	9ACAR	Uncharacterized protein (Fragment) OS=Rhipicephalus pulchellus OX=72859 PE=2 SV=1
tr|A0A131YQE1|A0A131YQE1_RHIAP	A0A131YQE1	RHIAP	Agmatinase OS=Rhipicephalus appendiculatus OX=34631 PE=3 SV=1
tr|L7M2B2|L7M2B2_9ACAR	L7M2B2	9ACAR	Translocon-associated protein subunit beta OS=Rhipicephalus pulchellus OX=72859 PE=2 SV=1
tr|L7MIS0|L7MIS0_9ACAR	L7MIS0	9ACAR	Putative members of chemokine-like factor super family (Fragment) OS=Rhipicephalus pulchellus OX=72859 PE=2 SV=1
tr|A0A224YX26|A0A224YX26_9ACAR	A0A224YX26	9ACAR	Exosome complex component RRP4 OS=Rhipicephalus zambeziensis OX=60191 PE=4 SV=1
tr|A0A224YYK6|A0A224YYK6_9ACAR	A0A224YYK6	9ACAR	Protein containing CLPTM1 domain OS=Rhipicephalus zambeziensis OX=60191 PE=4 SV=1
tr|L7M6N9|L7M6N9_9ACAR	L7M6N9	9ACAR	Putative nuclear transport receptor ranbp16 importin beta superfamily OS=Rhipicephalus pulchellus OX=72859 PE=2 SV=1
tr|L7MAT5|L7MAT5_9ACAR	L7MAT5	9ACAR	Succinate--CoA ligase [GDP-forming] subunit beta, mitochondrial OS=Rhipicephalus pulchellus OX=72859 PE=2 SV=1
tr|G3MN93|G3MN93_9ACAR	G3MN93	9ACAR	Uncharacterized protein OS=Amblyomma maculatum OX=34609 PE=2 SV=1
tr|A0A131XCN1|A0A131XCN1_9ACAR	A0A131XCN1	9ACAR	Putative phenylalanyl-trna synthetase beta subunit OS=Hyalomma excavatum OX=257692 PE=2 SV=1
tr|L7M6D6|L7M6D6_9ACAR	L7M6D6	9ACAR	Putative tpa exp: ubiquitin-protein ligase OS=Rhipicephalus pulchellus OX=72859 PE=2 SV=1
tr|A0A131Z7Q2|A0A131Z7Q2_RHIAP	A0A131Z7Q2	RHIAP	Chaperone activity of bc1 complex like mitochondrial (Fragment) OS=Rhipicephalus appendiculatus OX=34631 PE=4 SV=1
tr|L7M6E0|L7M6E0_9ACAR	L7M6E0	9ACAR	Exocyst complex component OS=Rhipicephalus pulchellus OX=72859 PE=2 SV=1
tr|L7MG33|L7MG33_9ACAR	L7MG33	9ACAR	Uncharacterized protein (Fragment) OS=Rhipicephalus pulchellus OX=72859 PE=2 SV=1
tr|L7MI65|L7MI65_9ACAR	L7MI65	9ACAR	Uncharacterized protein (Fragment) OS=Rhipicephalus pulchellus OX=72859 PE=2 SV=1
tr|A0A034WWR7|A0A034WWR7_RHIMP	A0A034WWR7	RHIMP	Alpha-L-fucosidase (Fragment) OS=Rhipicephalus microplus OX=6941 PE=4 SV=1
tr|L7ML15|L7ML15_9ACAR	L7ML15	9ACAR	Putative lipid exporter abca1 (Fragment) OS=Rhipicephalus pulchellus OX=72859 PE=2 SV=1
tr|A0A131ZAT8|A0A131ZAT8_RHIAP	A0A131ZAT8	RHIAP	Laminin, gamma 1 (Fragment) OS=Rhipicephalus appendiculatus OX=34631 PE=4 SV=1
tr|A0A224YIW4|A0A224YIW4_9ACAR	A0A224YIW4	9ACAR	NIPSNAP1 protein OS=Rhipicephalus zambeziensis OX=60191 PE=4 SV=1
tr|A0A1E1XSF7|A0A1E1XSF7_9ACAR	A0A1E1XSF7	9ACAR	Putative translation initiation factor 3 subunit e (Fragment) OS=Amblyomma sculptum OX=1581419 PE=2 SV=1
tr|A0A224YYD6|A0A224YYD6_9ACAR	A0A224YYD6	9ACAR	Proline-glutamic acid-and leucine-rich protein 1 OS=Rhipicephalus zambeziensis OX=60191 PE=4 SV=1
tr|A0A224Z4B1|A0A224Z4B1_9ACAR	A0A224Z4B1	9ACAR	Nuclear pore complex protein Nup160 OS=Rhipicephalus zambeziensis OX=60191 PE=4 SV=1
tr|A0A131YZI8|A0A131YZI8_RHIAP	A0A131YZI8	RHIAP	Dihydropyrimidinase OS=Rhipicephalus appendiculatus OX=34631 PE=4 SV=1
tr|L7M4H2|L7M4H2_9ACAR	L7M4H2	9ACAR	Putative dystrophin-like protein OS=Rhipicephalus pulchellus OX=72859 PE=2 SV=1
tr|L7MGF0|L7MGF0_9ACAR	L7MGF0	9ACAR	Putative rap1 gtpase-gdp dissociation stimulator 1-b (Fragment) OS=Rhipicephalus pulchellus OX=72859 PE=2 SV=1
tr|G3MLW1|G3MLW1_9ACAR	G3MLW1	9ACAR	Uncharacterized protein OS=Amblyomma maculatum OX=34609 PE=2 SV=1
tr|A0A224YI87|A0A224YI87_9ACAR	A0A224YI87	9ACAR	ATP-dependent RNA helicase DDX4 OS=Rhipicephalus zambeziensis OX=60191 PE=4 SV=1
tr|A0A224YZV6|A0A224YZV6_9ACAR	A0A224YZV6	9ACAR	NADH dehydrogenase (Ubiquinone) 1 alpha subcomplex subunit 11 OS=Rhipicephalus zambeziensis OX=60191 PE=4 SV=1
tr|L7MLJ0|L7MLJ0_9ACAR	L7MLJ0	9ACAR	Uncharacterized protein (Fragment) OS=Rhipicephalus pulchellus OX=72859 PE=2 SV=1
tr|V5IDU4|V5IDU4_IXORI	V5IDU4	IXORI	Putative rab-protein 3 OS=Ixodes ricinus OX=34613 PE=2 SV=1
tr|A0A1E1XJX5|A0A1E1XJX5_9ACAR	A0A1E1XJX5	9ACAR	Putative translation initiation factor 2c eif-2c (Fragment) OS=Amblyomma sculptum OX=1581419 PE=2 SV=1
tr|A0A131XJY4|A0A131XJY4_9ACAR	A0A131XJY4	9ACAR	Putative ubiquinol-cytochrome c reductase hinge protein (Fragment) OS=Hyalomma excavatum OX=257692 PE=2 SV=1
tr|L7LUU7|L7LUU7_9ACAR	L7LUU7	9ACAR	Putative ftz transcription factor 1 OS=Rhipicephalus pulchellus OX=72859 PE=2 SV=1
tr|A0A131Z6U4|A0A131Z6U4_RHIAP	A0A131Z6U4	RHIAP	Myosin heavy chain 6/7 (Fragment) OS=Rhipicephalus appendiculatus OX=34631 PE=3 SV=1
tr|L7M7I1|L7M7I1_9ACAR	L7M7I1	9ACAR	Putative lipid kinase OS=Rhipicephalus pulchellus OX=72859 PE=2 SV=1
tr|A0A131Z9H5|A0A131Z9H5_RHIAP	A0A131Z9H5	RHIAP	Laminin, beta 1 (Fragment) OS=Rhipicephalus appendiculatus OX=34631 PE=4 SV=1
tr|L7M4Z0|L7M4Z0_9ACAR	L7M4Z0	9ACAR	Putative phosphoenolpyruvate carboxykinase OS=Rhipicephalus pulchellus OX=72859 PE=2 SV=1
tr|L7MBP4|L7MBP4_9ACAR	L7MBP4	9ACAR	Uncharacterized protein OS=Rhipicephalus pulchellus OX=72859 PE=2 SV=1
tr|A0A0C9SCJ0|A0A0C9SCJ0_AMBAM	A0A0C9SCJ0	AMBAM	Putative 60 kDa chaperonin (Fragment) OS=Amblyomma americanum OX=6943 PE=2 SV=1

## Sheet: HOST-Cement
Peak Name	Uniprot	Specie	Group	Present in SG	Extracted with SDS/UREA	Identification peptide sequences
sp|P00921|CAH2_BOVIN	P00921	BOVIN	Carbonic anhydrase 2 OS=Bos taurus OX=9913 GN=CA2 PE=1 SV=3	Feeding & oogenesis	SDS	AVVQDPALKPLALVYGEATSR
tr|F1MSZ6|F1MSZ6_BOVIN	F1MSZ6	BOVIN	Antithrombin-III OS=Bos taurus OX=9913 GN=SERPINC1 PE=3 SV=1	Feeding & oogenesis	SDS & UREA	ANSHFATAFYQHLADSK
sp|P34955|A1AT_BOVIN	P34955	BOVIN	Alpha-1-antiproteinase OS=Bos taurus OX=9913 GN=SERPINA1 PE=1 SV=1	Feeding & oogenesis	SDS & UREA	NLYHSEAFSINFR
sp|P63243|RACK1_BOVIN	P63243	BOVIN	Receptor of activated protein C kinase 1 OS=Bos taurus OX=9913 GN=RACK1 PE=2 SV=3	Secondary cement production II	SDS	HLYTLDGGDIINALCFSPNR
sp|Q1JPB0|ILEU_BOVIN	Q1JPB0	BOVIN	Leukocyte elastase inhibitor OS=Bos taurus OX=9913 GN=SERPINB1 PE=2 SV=2	Feeding	SDS & UREA	ALHFEGVEIHSGFQSLNADINK
sp|Q2KJF1|A1BG_BOVIN	Q2KJF1	BOVIN	Alpha-1B-glycoprotein OS=Bos taurus OX=9913 GN=A1BG PE=1 SV=1	Feeding & oogenesis	SDS & UREA	GAEEQLVPR
sp|Q8SPJ1|PLAK_BOVIN	Q8SPJ1	BOVIN	Junction plakoglobin OS=Bos taurus OX=9913 GN=JUP PE=2 SV=1	Secondary cement production I	SDS	AAMIVNQLSK
sp|Q9BGI3|PRDX2_BOVIN	Q9BGI3	BOVIN	Peroxiredoxin-2 OS=Bos taurus OX=9913 GN=PRDX2 PE=2 SV=1	Feeding & oogenesis	SDS	GLFVIDGK
tr|A0A0F6QNP7|A0A0F6QNP7_BOVIN	A0A0F6QNP7	BOVIN	Complement component 3 OS=Bos taurus OX=9913 GN=C3 PE=2 SV=1	Feeding & oogenesis	SDS	AAVYNHFISDGVK
tr|G5E604|G5E604_BOVIN	G5E604	BOVIN	Uncharacterized protein OS=Bos taurus OX=9913 PE=1 SV=1	Feeding & oogenesis	SDS & UREA	GNYVNWFQQIPGSAPR
tr|B0JYN6|B0JYN6_BOVIN	B0JYN6	BOVIN	Alpha-2-HS-glycoprotein OS=Bos taurus OX=9913 GN=AHSG PE=2 SV=1	Feeding & oogenesis	SDS	AQFVPLPVSVSVEFAVAATDCIAK
tr|B5T254|B5T254_BOBOX	B5T254	BOBOX	Peptidoglycan-recognition protein OS=Bos indicus x Bos taurus OX=30522 GN=PGLYRP1 PE=3 SV=1	Secondary cement production I	SDS & UREA	AAQSLLACGAAR
tr|D4QBB4|D4QBB4_BOVIN	D4QBB4	BOVIN	Globin A1 OS=Bos taurus OX=9913 GN=HBB PE=3 SV=1	Feeding & oogenesis	SDS & UREA	AAVTAFWGK
tr|E1B6Z6|E1B6Z6_BOVIN	E1B6Z6	BOVIN	Lipocalin 2 OS=Bos taurus OX=9913 GN=LCN2 PE=1 SV=2	Feeding & oogenesis	SDS & UREA	IPLQPNFQADQFQGK
tr|E1BKT9|E1BKT9_BOVIN	E1BKT9	BOVIN	Desmoplakin OS=Bos taurus OX=9913 GN=DSP PE=1 SV=1	Secondary cement production I	SDS	AELIVQPELK
tr|F1N076|F1N076_BOVIN	F1N076	BOVIN	Ceruloplasmin OS=Bos taurus OX=9913 GN=CP PE=1 SV=2	Feeding & oogenesis	SDS	GPEEEHLGILGPVISAEVGDTIR
tr|G3N0V2|G3N0V2_BOVIN	G3N0V2	BOVIN	Keratin 1 OS=Bos taurus OX=9913 GN=KRT1 PE=1 SV=1	Secondary cement production I	SDS	AEAEALYQTK
tr|G5E513|G5E513_BOVIN	G5E513	BOVIN	Uncharacterized protein OS=Bos taurus OX=9913 PE=1 SV=1	Feeding & oogenesis	SDS & UREA	DVAMKPPSVYLLPPTR
tr|G8JKW7|G8JKW7_BOVIN	G8JKW7	BOVIN	Uncharacterized protein OS=Bos taurus OX=9913 GN=SERPINA3 PE=3 SV=1	Feeding & oogenesis	SDS	FDRPFLIAIALK
tr|Q5EA67|Q5EA67_BOVIN	Q5EA67	BOVIN	Inter-alpha (Globulin) inhibitor H4 (Plasma Kallikrein-sensitive glycoprotein) OS=Bos taurus OX=9913 GN=ITIH4 PE=2 SV=1	Feeding & oogenesis	SDS	AAAQEQYSAAVAR
tr|Q5J801|Q5J801_BOVIN	Q5J801	BOVIN	Endopin 2B OS=Bos taurus OX=9913 PE=2 SV=1	Feeding & oogenesis	SDS	DAEAFYASEVLSTNFK
tr|V6F9A2|V6F9A2_BOVIN	V6F9A2	BOVIN	Apolipoprotein A-I preproprotein OS=Bos taurus OX=9913 GN=APOA1 PE=3 SV=1	Feeding & oogenesis	SDS	DYVAQFEASALGK
tr|B0JYN6|B0JYN6_BOVIN	B0JYN6	BOVIN	Alpha-2-HS-glycoprotein OS=Bos taurus OX=9913 GN=AHSG PE=2 SV=1	Feeding & oogenesis	SDS	AQFVPLPVSVSVEFAVAATDCIAK
tr|E1BKT9|E1BKT9_BOVIN	E1BKT9	BOVIN	Desmoplakin OS=Bos taurus OX=9913 GN=DSP PE=1 SV=1	Secondary cement production I	SDS	AELIVQPELK
tr|F1MN78|F1MN78_BOVIN	F1MN78	BOVIN	Serpin B4 OS=Bos taurus OX=9913 PE=2 SV=1	Secondary cement production I	UREA	CDHPFLFLIK/EVDLYLPR/FYLASVESADFK/LIAWTSPQNMR/MINSWVESQTNGK/STDAYELSVANR/TNSILFCGR/FLQEYLDNVQK/ENIFLSPF
tr|A0A1K0FUD3|A0A1K0FUD3_BOVIN	A0A1K0FUD3	BOVIN	Globin C1 OS=Bos taurus OX=9913 GN=GLNC1 PE=3 SV=1	Feeding & oogenesis	SDS & UREA	AVEHLDDLPGALSELSDLHAHK
tr|F1MC11|F1MC11_BOVIN	F1MC11	BOVIN	Keratin, type I cytoskeletal 14 OS=Bos taurus OX=9913 GN=KRT14 PE=1 SV=2	Secondary cement production I	SDS & UREA	ADLEMQIESLK
sp|Q7SIH1|A2MG_BOVIN	Q7SIH1	BOVIN	Alpha-2-macroglobulin OS=Bos taurus OX=9913 GN=A2M PE=1 SV=2	Feeding & oogenesis	SDS & UREA	AILYLNTGYQR
tr|M0QVY0|M0QVY0_BOVIN	M0QVY0	BOVIN	Uncharacterized protein OS=Bos taurus OX=9913 GN=KRT6A PE=3 SV=1	Secondary cement production I	SDS & UREA	AEAESWYQSK
tr|Q1RMN8|Q1RMN8_BOVIN	Q1RMN8	BOVIN	Immunoglobulin light chain, lambda gene cluster OS=Bos taurus OX=9913 GN=IGL@ PE=2 SV=1	Secondary cement production I	SDS & UREA	VSITCSGSSSNIGR
tr|G5E5H7|G5E5H7_BOVIN	G5E5H7	BOVIN	Uncharacterized protein OS=Bos taurus OX=9913 GN=PAEP PE=3 SV=1	Secondary cement production I	SDS & UREA	TPEVDDEALEKFDK
tr|A6QNZ7|A6QNZ7_BOVIN	A6QNZ7	BOVIN	Keratin 10 (Epidermolytic hyperkeratosis; keratosis palmaris et plantaris) OS=Bos taurus OX=9913 GN=KRT10 PE=2 SV=1	Secondary cement production I	SDS & UREA	AETECQNAEYQQLLDIK
sp|P02662|CASA1_BOVIN	P02662	BOVIN	Alpha-S1-casein OS=Bos taurus OX=9913 GN=CSN1S1 PE=1 SV=2	Secondary cement production I	SDS	FFVAPFPEVFGK
sp|P02663|CASA2_BOVIN	P02663	BOVIN	Alpha-S2-casein OS=Bos taurus OX=9913 GN=CSN1S2 PE=1 SV=2	Secondary cement production I	SDS & UREA	ALNEINQFYQK
sp|Q0P5J4|K1C25_BOVIN	Q0P5J4	BOVIN	Keratin, type I cytoskeletal 25 OS=Bos taurus OX=9913 GN=KRT25 PE=2 SV=1	Secondary cement production I	SDS	AEYEALAEQNR
sp|Q08D91|K2C75_BOVIN	Q08D91	BOVIN	Keratin, type II cytoskeletal 75 OS=Bos taurus OX=9913 GN=KRT75 PE=2 SV=1	Secondary cement production I	SDS & UREA	AQYEEIANR
sp|Q148H5|K2C71_BOVIN	Q148H5	BOVIN	Keratin, type II cytoskeletal 71 OS=Bos taurus OX=9913 GN=KRT71 PE=2 SV=1	Feeding	SDS	FLEQQNQVLETK
tr|A0A140T897|A0A140T897_BOVIN	A0A140T897	BOVIN	Serum albumin OS=Bos taurus OX=9913 GN=ALB PE=3 SV=1	Feeding & oogenesis	SDS & UREA	CCAADDKEACFAVEGPK
tr|A5PJE3|A5PJE3_BOVIN	A5PJE3	BOVIN	Fibrinogen alpha chain OS=Bos taurus OX=9913 GN=FGA PE=2 SV=1	Feeding & oogenesis	SDS & UREA	ALEHKVDLEDYK
tr|D4QBB3|D4QBB3_BOVIN	D4QBB3	BOVIN	Hemoglobin beta OS=Bos taurus OX=9913 GN=HBB PE=3 SV=1	Feeding & oogenesis	SDS	EFTPVLQADFQK
tr|F1MAV0|F1MAV0_BOVIN	F1MAV0	BOVIN	Fibrinogen beta chain OS=Bos taurus OX=9913 GN=FGB PE=4 SV=2	Feeding & oogenesis	SDS & UREA	EDGGGWWYNR
tr|G3MZ71|G3MZ71_BOVIN	G3MZ71	BOVIN	Keratin 2 OS=Bos taurus OX=9913 GN=KRT2 PE=1 SV=1	Secondary cement production I	SDS	AEAEAVYHSK
tr|Q3SZZ9|Q3SZZ9_BOVIN	Q3SZZ9	BOVIN	FGG protein OS=Bos taurus OX=9913 GN=FGG PE=2 SV=1	Feeding & oogenesis	SDS & UREA	AIQISYNPDQPSKPNNIESATK
sp|Q9TTE1|SPA31_BOVIN	Q9TTE1	BOVIN	Serpin A3-1 OS=Bos taurus OX=9913 GN=SERPINA3-1 PE=1 SV=3	Feeding & oogenesis	SDS & UREA	FIEDAQVLYSSEAFPTNFR
tr|G3N0V0|G3N0V0_BOVIN	G3N0V0	BOVIN	Uncharacterized protein OS=Bos taurus OX=9913 PE=1 SV=1	Feeding & oogenesis	SDS & UREA	EPQVYVLDPPKEELSK
sp|Q3SZV7|HEMO_BOVIN	Q3SZV7	BOVIN	Hemopexin OS=Bos taurus OX=9913 GN=HPX PE=2 SV=1	Secondary cement production I	SDS	FPGIPFPLDAAVECHR
tr|G5E5T5|G5E5T5_BOVIN	G5E5T5	BOVIN	Uncharacterized protein OS=Bos taurus OX=9913 PE=1 SV=1	Feeding	SDS & UREA	AEVLSPVVSVFVPPR
tr|G3X6N3|G3X6N3_BOVIN	G3X6N3	BOVIN	Serotransferrin OS=Bos taurus OX=9913 GN=TF PE=1 SV=1	Feeding & oogenesis	SDS & UREA	AAANFFSASCVPCADQSSFPK
tr|Q3SZZ9|Q3SZZ9_BOVIN	Q3SZZ9	BOVIN	FGG protein OS=Bos taurus OX=9913 GN=FGG PE=2 SV=1	Feeding & oogenesis	SDS & UREA	AIQISYNPDQPSKPNNIESATK
tr|F1MAV0|F1MAV0_BOVIN	F1MAV0	BOVIN	Fibrinogen beta chain OS=Bos taurus OX=9913 GN=FGB PE=4 SV=2	Feeding & oogenesis	SDS & UREA	EDGGGWWYNR
tr|A5PJE3|A5PJE3_BOVIN	A5PJE3	BOVIN	Fibrinogen alpha chain OS=Bos taurus OX=9913 GN=FGA PE=2 SV=1	Feeding & oogenesis	SDS & UREA	ALEHKVDLEDYK
tr|G3MXL3|G3MXL3_BOVIN	G3MXL3	BOVIN	Keratin 3 OS=Bos taurus OX=9913 GN=KRT3 PE=1 SV=1	Secondary cement production I	UREA	DYQELMNVK
sp|A4FUZ0|KRT83_BOVIN	A4FUZ0	BOVIN	Keratin, type II cuticular Hb3 OS=Bos taurus OX=9913 GN=KRT83 PE=2 SV=1	Feeding	UREA	CCITAAPYR/TKEEINELNR/LAGLEEALQK/
tr|Q148I8|Q148I8_BOVIN	Q148I8	BOVIN	Keratin 31 OS=Bos taurus OX=9913 GN=KRT31 PE=2 SV=1	Secondary cement production I	UREA	QNQEYQVLLDVR/LNVEVDAAPTVDLNR/TVNALEVELQAQHNLR/

## Sheet: TICK-Cement
Peak Name	Uniprot	Specie	Group	Extracted with SDS/UREA	Identification peptide sequences
tr|V5HZA1|V5HZA1_IXORI	V5HZA1	IXORI	Histone H2A OS=Ixodes ricinus OX=34613 PE=2 SV=1	SDS	GDEELDSLIK/AGLQFPVGR
tr|A0A224YFD1|A0A224YFD1_9ACAR	A0A224YFD1	9ACAR	TIL domain containing protein OS=Rhipicephalus zambeziensis OX=60191 PE=4 SV=1	SDS	CHGANQVYTTCK
tr|A0A224Z958|A0A224Z958_9ACAR	A0A224Z958	9ACAR	Soluble epoxide hydrolase OS=Rhipicephalus zambeziensis OX=60191 PE=4 SV=1	SDS	SWFIEPFK
tr|G3MKF8|G3MKF8_9ACAR	G3MKF8	9ACAR	Tubulin beta chain OS=Amblyomma maculatum OX=34609 PE=2 SV=1	SDS	YLTVAAIFR/LHFFMPGFAPLTAR/GHYTEGAELVDSVLDVVR/LAVNMVPFPR/SGPFGQLFRPDNFVFGQSGAGNNWAK
tr|G3MLM7|G3MLM7_9ACAR	G3MLM7	9ACAR	Uncharacterized protein OS=Amblyomma maculatum OX=34609 PE=2 SV=1	SDS	TTGIVLDSGDGVSHTVPIYEGYALPHAILR/AGFAGDDAPR/AVFPSIVGRPR/DLTDYLMK/DLYANTVLSGGTTMYPGIADR/DSYVGDEAQSKR/EITALAPSTMK/GYSFTTTAER/HQGVMVGMGQK/HTFYNELR/IWHHTFYNELR/KDLYANTVLSGGTTMYPGIADR/LCYVALDFEQEMATAASSSSLEKQEYDESGPSIVHRK/SYELPDGQVITIGNER/VAPEEHPVLLTEAPLNPK
tr|Q4PM40|Q4PM40_IXOSC	Q4PM40	IXOSC	Ubiquitin/ribosomal protein S27a fusion protein OS=Ixodes scapularis OX=6945 PE=2 SV=1	SDS	TITLEVEPSDTIENVK/ESTLHLVLR/TLSDYNIQK
tr|V5HJX3|V5HJX3_IXORI	V5HJX3	IXORI	Histone H2A OS=Ixodes ricinus OX=34613 PE=2 SV=1	UREA	AGLQFPVGR/VTIAQGGVLPNIQAVLLPK
tr|A0A0K8RP30|A0A0K8RP30_IXORI	A0A0K8RP30	IXORI	Putative ubiquitin/40s ribosomal protein s27a fusion (Fragment) OS=Ixodes ricinus OX=34613 PE=2 SV=1	UREA	TLSDYNIQK/TITLEVEPSDTIENVK/LIFAGKQLEDGR/
tr|L7M1K6|L7M1K6_9ACAR	L7M1K6	9ACAR	Putative glycine rich protein OS=Rhipicephalus pulchellus OX=72859 PE=2 SV=1	SDS	AAEAFLDR
tr|A0A131YLU7|A0A131YLU7_RHIAP	A0A131YLU7	RHIAP	Aminopeptidase N OS=Rhipicephalus appendiculatus OX=34631 PE=4 SV=1	SDS	AQLLDDILDLAR/HTDIHVINR/IFGAASGSIHSR/LTWNEEEGESILTTFLR/SLVPVHYDVELTPR/SSHPVSVPVYNPDEIIENFDK/TYSAGAFSLPR/VPFTYTDAR/
tr|A0A0K8RP33|A0A0K8RP33_IXORI	A0A0K8RP33	IXORI	Putative myosin regulatory light chain ef-hand protein superfamily (Fragment) OS=Ixodes ricinus OX=34613 PE=2 SV=1	SDS & UREA	FTDEEVDELYR/NAFACFDEEATGTIQEDYLR
tr|A0A224YJ17|A0A224YJ17_9ACAR	A0A224YJ17	9ACAR	Uncharacterized protein (Fragment) OS=Rhipicephalus zambeziensis OX=60191 PE=4 SV=1	SDS	GALLQQQQASQVK
tr|A0A034WXM6|A0A034WXM6_RHIMP	A0A034WXM6	RHIMP	Secreted protein 20 OS=Rhipicephalus microplus OX=6941 PE=4 SV=1	SDS	CGEEAIEFGEILVK/ELIGFVAEGSQELFK/HAPCLGQTLPDQK/
tr|A0A131XKB4|A0A131XKB4_9ACAR	A0A131XKB4	9ACAR	Putative puromycin-sensitive aminopeptidase (Fragment) OS=Hyalomma excavatum OX=257692 PE=2 SV=1	SDS & UREA	AGTVDYGLALDATQYLAK/TAVITDLPTSR/RQDGAAVIGAVASTVFGR/AQLLDDILDLAR/HTDIHVINR/SSHPVSVPVYNPDEIIENFDK/TYSAGAFSLPR/VPFTYTDAR
tr|A0A131YF72|A0A131YF72_RHIAP	A0A131YF72	RHIAP	Glycine rich superfamily member OS=Rhipicephalus appendiculatus OX=34631 PE=4 SV=1	SDS	ILFLQGFK/LGLDLGIK/QIFLAYGADPLTLPETTMPFNSILR/RTGPCFVTADQSGMR/TGPCFVTADQSGMR/VHFTVIVR/VFGLSHVR/LFLRPDQPSR/AIDTQIKTVLAYLNR/LPPELFAGVAEGIFIGGPSR/
tr|A0A224Z8F0|A0A224Z8F0_9ACAR	A0A224Z8F0	9ACAR	Transglutaminase/protease like protein OS=Rhipicephalus zambeziensis OX=60191 PE=4 SV=1	SDS & UREA	DVSDQATFK/FAEGSQDER/FEYVLAHSGIIWR/FGQCWVFAGVTTAVCR/FTASFQNPLPGK/IETVTYTGTTKR/NVGNLPLQACADPVLVAR/SAEALSSGTWSAVVRK/SEAWVEFALTPATTGPR/SQKPAPVLR/TVTTYHSAHDTQGSATVDQFYDENGKPVDK/WEREDITLEYK/YGHFEENVLDCCLYLLR/YTYPDPIYILFNPWCK/NVDMYVTYNAENHFTR/PYYLALR/CFFAIEGPGLSR/AYGPCSVGQR/
tr|L7M8X8|L7M8X8_9ACAR	L7M8X8	9ACAR	Putative secreted peptide OS=Rhipicephalus pulchellus OX=72859 PE=2 SV=1	SDS & UREA	GHAAIFESCAK
tr|A0A131ZAV6|A0A131ZAV6_RHIAP	A0A131ZAV6	RHIAP	Reprolysin (Fragment) OS=Rhipicephalus appendiculatus OX=34631 PE=4 SV=1	SDS	IDFLLVGVTR
tr|A0A224Y1I4|A0A224Y1I4_9ACAR	A0A224Y1I4	9ACAR	Antigen 5 family member OS=Rhipicephalus zambeziensis OX=60191 PE=3 SV=1	SDS & UREA	IFVVSNYKPR/TGHFTQVIWK/GRAPVDSWYSEIK/YAQAWAER/
tr|A0A224Y281|A0A224Y281_9ACAR	A0A224Y281	9ACAR	Pancreatic trypsin inhibitor OS=Rhipicephalus zambeziensis OX=60191 PE=4 SV=1	SDS	CILYLYR/QSLQNPLFCPLR/
tr|A0A224YB78|A0A224YB78_9ACAR	A0A224YB78	9ACAR	Lipocalin OS=Rhipicephalus zambeziensis OX=60191 PE=4 SV=1	SDS	FSWCQDGYGR/RADYCDFIFDLFCGNAPK/YALNGYGCIQWR/YQVYDDSCSR/
tr|A0A224YL63|A0A224YL63_9ACAR	A0A224YL63	9ACAR	TIL domain containing protein OS=Rhipicephalus zambeziensis OX=60191 PE=4 SV=1	SDS	TTCSQDCAFGCDCPPGR/YTSCLSNCAPK/CGCLEVPVNGPPR/
tr|A0A224YR78|A0A224YR78_9ACAR	A0A224YR78	9ACAR	TIL domain containing protein OS=Rhipicephalus zambeziensis OX=60191 PE=4 SV=1	SDS	ECESSNCGELK
tr|L7LTJ2|L7LTJ2_9ACAR	L7LTJ2	9ACAR	Putative bitil peptide OS=Rhipicephalus pulchellus OX=72859 PE=2 SV=1	SDS	CDCAPGYVLDR
tr|L7LVH9|L7LVH9_9ACAR	L7LVH9	9ACAR	Histone H3 OS=Rhipicephalus pulchellus OX=72859 PE=2 SV=1	SDS	FQSSAVMALQEASEAYLVGLFEDTNLCAIHAK/YRPGTVALR
tr|L7MA95|L7MA95_9ACAR	L7MA95	9ACAR	Putative secreted peptide OS=Rhipicephalus pulchellus OX=72859 PE=2 SV=1	SDS	ALCSPYEVIK/LLKEATVEADK/
tr|A0A023FHD0|A0A023FHD0_9ACAR	A0A023FHD0	9ACAR	Putative mitochondrial adp/atp carrier OS=Amblyomma cajennense OX=34607 PE=2 SV=1	SDS	EQGFLSFWR/YFPTQALNFAFK/DFIAGGIAAAISK
tr|A0A023GNX5|A0A023GNX5_9ACAR	A0A023GNX5	9ACAR	Uncharacterized protein OS=Amblyomma triste OX=251400 PE=2 SV=1	SDS	GFGGYGGYGR
tr|Q4PM69|Q4PM69_IXOSC	Q4PM69	IXOSC	Histone H4 OS=Ixodes scapularis OX=6945 GN=8030709 PE=2 SV=1	SDS & UREA	DAVTYTEHAK/DNIQGITKPAIR/ISGLIYEETR/TVTAMDVVYALKR/VFLENVIR/
tr|A0A224Z3R1|A0A224Z3R1_9ACAR	A0A224Z3R1	9ACAR	Paramyosin OS=Rhipicephalus zambeziensis OX=60191 PE=4 SV=1	SDS & UREA	AAEQSLEESQAR/ADSAESNLSLIR/ISEYEEQLEALLTR/LLQEDLESER/LSAENAEYLK/QAIQITELQAHYDEVHR
tr|A0A131ZB56|A0A131ZB56_RHIAP	A0A131ZB56	RHIAP	Troponin T, fast skeletal muscle (Fragment) OS=Rhipicephalus appendiculatus OX=34631 PE=4 SV=1	SDS	IKPLEIEGLTVEQLR
tr|A0A224YU86|A0A224YU86_9ACAR	A0A224YU86	9ACAR	Myosin heavy chain 6/7 OS=Rhipicephalus zambeziensis OX=60191 PE=3 SV=1	SDS & UREA	ATLAAEVSDLQSLLDHSNK/LAGADIETYLLEK/LDEAEAAALK/LEESGGATSAQVELNK/VAHLLGLNAADLYK/VISQQPAER/YTILAASAVPK/LEDEQALVAK/NITQVTASVGALSK/ELENELENEQR/VEDELKELEEK/CNGVLEGIR/
tr|A0A224YTI7|A0A224YTI7_9ACAR	A0A224YTI7	9ACAR	Angiotensin-converting enzyme OS=Rhipicephalus zambeziensis OX=60191 PE=3 SV=1	SDS	DYCELLHYWNEWR/VAFIPSAYAYDLWR/YHIAADVPYIR/GANAGFHEAIGDTISLSVATPK/
tr|B7PAR6|B7PAR6_IXOSC	B7PAR6	IXOSC	Heat shock protein, putative OS=Ixodes scapularis OX=6945 GN=8027107 PE=3 SV=1	SDS	ARFEELNADLFR/IINEPTAAAIAYGLDK/STAGDTHLGGEDFDNR/TTPSYVAFTDTER/TVTNAVVTVPAYFNDSQR/VEIIANDQGNR
tr|Q6B8A8|Q6B8A8_9ACAR	Q6B8A8	9ACAR	Ribosomal protein S14 OS=Ixodes pacificus OX=29930 PE=2 SV=1	SDS	IEDVTPIPSDSTR
tr|V5I482|V5I482_IXORI	V5I482	IXORI	Putative tropomyosin OS=Ixodes ricinus OX=34613 PE=2 SV=1	SDS	ALQAAEAEVAAHNR/LEEASQAADESER
tr|V5IK62|V5IK62_IXORI	V5IK62	IXORI	Putative adp-ribosylation factor 1 OS=Ixodes ricinus OX=34613 PE=2 SV=1	SDS	DAVLLIFANK/HYFQNTQGLIFVVDSNDR
tr|B7Q5M7|B7Q5M7_IXOSC	B7Q5M7	IXOSC	Cuticle protein, putative OS=Ixodes scapularis OX=6945 GN=8036264 PE=4 SV=1	UREA	GSYGYTDTNGIYR
tr|K7N8D7|K7N8D7_HAELO	K7N8D7	HAELO	Cuticular protein (Fragment) OS=Haemaphysalis longicornis OX=44386 PE=2 SV=1	UREA	TVSYTADENGYR/NPADVVIQSSALPGPEAAIANEPNR/AEVVTNEQGTESK/
tr|A0A131YR61|A0A131YR61_RHIAP	A0A131YR61	RHIAP	Glycine rich superfamily member OS=Rhipicephalus appendiculatus OX=34631 PE=4 SV=1	SDS	LITEPTSGLPVSEAVYVGLER/PAPVPVPH/
tr|A0A224Y271|A0A224Y271_9ACAR	A0A224Y271	9ACAR	Pancreatic trypsin inhibitor OS=Rhipicephalus zambeziensis OX=60191 PE=4 SV=1	SDS	SGECAEIVLR
tr|A0A034WWS7|A0A034WWS7_RHIMP	A0A034WWS7	RHIMP	Secreted cement protein 2 (Fragment) OS=Rhipicephalus microplus OX=6941 PE=4 SV=1	SDS & UREA	FGGVRPGSVSSVVR/GVRPGSVSSVVRPGGGVVSAGPVAGVR/LYGGYSGLGGVSGLLGGYSGLGGLYGGLGGVR/PALSGVAVTGAK/VLGGGLGYSGLLGGYSGLGGFSGLLGGYSGLGGFYGGLGGSR/VLGGSLGYPGLLGGYSGLSGLMGSYGGFPR
tr|L7MDN1|L7MDN1_9ACAR	L7MDN1	9ACAR	Putative glycine rich protein (Fragment) OS=Rhipicephalus pulchellus OX=72859 PE=2 SV=1	SDS & UREA	GLYGSYPGSFGGSLGGLYGSYPGSFGGYLGGLSGYYPGR/IRKGHPGSFGGYLGGLSGYYPGR/PGYFGGFGR/YGSYPGYFGGFGR/GSYPGYFGGFGR/FGGSLGGLYGSYPGSFGGYLGGLSGYYPGR
tr|L7LTS4|L7LTS4_9ACAR	L7LTS4	9ACAR	Putative monotil peptide OS=Rhipicephalus pulchellus OX=72859 PE=2 SV=1	SDS & UREA	SGCFCAWPFFK/ECVSSTCGEYK/
tr|A0A131ZB80|A0A131ZB80_RHIAP	A0A131ZB80	RHIAP	TIL domain containing protein (Fragment) OS=Rhipicephalus appendiculatus OX=34631 PE=4 SV=1	SDS & UREA	TGCFCAWPFFR/CVHFWQCYSYR/
tr|A0A224YDA4|A0A224YDA4_9ACAR	A0A224YDA4	9ACAR	Glycine rich superfamily member (Fragment) OS=Rhipicephalus zambeziensis OX=60191 PE=4 SV=1	UREA	LITEPTSGLPVSEAVYVGLER/
tr|A0A224YCE9|A0A224YCE9_9ACAR	A0A224YCE9	9ACAR	Cystatin OS=Rhipicephalus zambeziensis OX=60191 PE=4 SV=1	UREA	QPNAGGIPGVAVR/IHDPFSNPK/
tr|A0A224YMC8|A0A224YMC8_9ACAR	A0A224YMC8	9ACAR	Lipocalin OS=Rhipicephalus zambeziensis OX=60191 PE=4 SV=1	UREA	FNEYAAGLPVR/
tr|A0A0C9SFK4|A0A0C9SFK4_AMBAM	A0A0C9SFK4	AMBAM	Putative glycine-rich secreted cement protein (Fragment) OS=Amblyomma americanum OX=6943 PE=2 SV=1	UREA	YPGFSGLYGR
tr|L7LRL1|L7LRL1_9ACAR	L7LRL1	9ACAR	Putative bilaris OS=Rhipicephalus pulchellus OX=72859 PE=2 SV=1	UREA	KVDVGTCDAVK
tr|A0A034WXN6|A0A034WXN6_RHIMP	A0A034WXN6	RHIMP	Hemelipoprotein HeLp 2 (Fragment) OS=Rhipicephalus microplus OX=6941 PE=4 SV=1	SDS & UREA	EVATNPHTATSEVYYELK/FDEGKLEEFVIGK/GTAQQYVIDHAWAESEQLFKPHGEGK/KGLLSLFQLDLVK/VENPEQPLQSSGIAFK
tr|A0A034WZ42|A0A034WZ42_RHIMP	A0A034WZ42	RHIMP	Hemelipoprotein HeLp (Fragment) OS=Rhipicephalus microplus OX=6941 PE=4 SV=1	SDS & UREA	ASSHLLISSGYNPK/AVDSWDFDESIFEAVK/EVSPALLQEIADSCK/FLEPDDER/FYYLQVNPHWHPR/HIALEVLTDPSDQVVAFVVSAFR/HYFGEIFGVAMK/KEIEDALHIHER/LAQLEYTDEDIKEVDNK/LCGLCGDYNLDR/LEILPVTADSGLIVR/LHVVSQVPWWDLK/LPETDCYK/LSLSLFGK/LVAHFGLTPNKEDFVQGLQK/SHSNAIAEFTAK/SNELSADAADSFYHK/SYVVPSPECQAPAH/VEATPERPYSHTDHDVELFEVK/VFSSLGYSNMAEYAK/VYFEPAGDSPTK/YCDLQSLSLR/YDYGGLTLVEMIR/EMDIDIAYK/PLYRPDELLQFDR
tr|A0A224Y3Z8|A0A224Y3Z8_9ACAR	A0A224Y3Z8	9ACAR	Glycine rich superfamily member (Fragment) OS=Rhipicephalus zambeziensis OX=60191 PE=4 SV=1	SDS & UREA	FGGSLSGLYGSYPGSYGGYLGGLSGYYPGR/LYGSYPGSLGGVLGGLYGSYPGSFGGVLGR/PGSYGGYLGGLSGYYPGR/PGYLGGFGR/YPGSLGGVLGGLYGSYPGSFGGVLGRLSGSYPGSLGGVLGGLYGSYPGSFGGVLGR/SYPGSYGGYLGGLSGYYPGR/FGGALSGLYGSYPGSFGGY
tr|A0A224YB54|A0A224YB54_9ACAR	A0A224YB54	9ACAR	Basic tail secreted protein OS=Rhipicephalus zambeziensis OX=60191 PE=4 SV=1	SDS & UREA	GELYIPFKPCVR/VSWVLFVPK/YQEQQVADGTPCR
tr|A0A224YD77|A0A224YD77_9ACAR	A0A224YD77	9ACAR	Gluzincin OS=Rhipicephalus zambeziensis OX=60191 PE=4 SV=1	SDS & UREA	IWHFIAVNNGR/SSYGSFNSLNDK/
tr|L7LRS6|L7LRS6_9ACAR	L7LRS6	9ACAR	Putative bitil peptide OS=Rhipicephalus pulchellus OX=72859 PE=2 SV=1	SDS & UREA	HPYVPWVECVPVTSCAPR/NCVPGCACAPGFVR/TCGDLEVYVTDGR/
tr|A0A131YG55|A0A131YG55_RHIAP	A0A131YG55	RHIAP	Peptidoglycan-recognition protein OS=Rhipicephalus appendiculatus OX=34631 PE=3 SV=1	SDS	DANCTTCPGNLLYAIIK
tr|A0A131YNG2|A0A131YNG2_RHIAP	A0A131YNG2	RHIAP	Pancreatic trypsin inhibitor OS=Rhipicephalus appendiculatus OX=34631 PE=4 SV=1	SDS	AVDVCDAPRPAEICDSGQR/CVTGGNAFISR/NCFQFLYGGCNGGPNLFDSK/SQFCAEDNNNFHTK
tr|A0A224Y1X4|A0A224Y1X4_9ACAR	A0A224Y1X4	9ACAR	Pancreatic trypsin inhibitor (Fragment) OS=Rhipicephalus zambeziensis OX=60191 PE=4 SV=1	SDS	GNNFPTAEECSK/AVDVCDAPRPAEICDSGQR/CVTGGNAFISR/NCFQFLYGGCNGGPNLFDSK
tr|A0A224YCP1|A0A224YCP1_9ACAR	A0A224YCP1	9ACAR	Glycine rich superfamily member OS=Rhipicephalus zambeziensis OX=60191 PE=4 SV=1	SDS	FHHLFGRFPPPPGIGAAER/GPGAYPGFYGLNSVHLLGGR/RGTLSPYPLDINTVQDPVTGHPMVR/TDVVAATPGGPVLLESGVTGVKPGQPR/VVYGGVLR/GGGLGAIFGPGAYPGFYGLNSVHLLGGR/QVPYPVPSPYPVPIHSNTEVHKT
tr|A0A224YEN6|A0A224YEN6_9ACAR	A0A224YEN6	9ACAR	Glycine rich superfamily member (Fragment) OS=Rhipicephalus zambeziensis OX=60191 PE=4 SV=1	SDS	GGVLGGLYGSYPGSLGGVLGGLYGSYPGSFGGVLGR/FGGALSGLYGSYPGSFGGY/GRLSGSYPGSLGGVLGGLYGSYPGSFGGVLGR
tr|A0A224YEQ4|A0A224YEQ4_9ACAR	A0A224YEQ4	9ACAR	Glycine rich superfamily member (Fragment) OS=Rhipicephalus zambeziensis OX=60191 PE=4 SV=1	SDS & UREA	ERIVPVPVPIPTDVPYPVPIPVPQPYPVPR/FGGALSGLYGSYPGSFGGYLGGL/FGRGAYPGFYGATTLNLIGNR/FLPHPVDIR/GAYPGFYGATTLNLIGNRNFALLGRFPPPHGLGAVER/GRFGGALSGLYGSYPGSFGGVLGR/GSYPGSFGGYLGGLSGYYPGR/LGGLSGYYPGSYGGSLSGLYGSYPGSYGGLGGLFGGFPGYGDR
tr|B7Q181|B7Q181_IXOSC	B7Q181	IXOSC	Cytochrome P450, putative OS=Ixodes scapularis OX=6945 GN=8034380 PE=4 SV=1	SDS	IYGPVVRIR
tr|L7ME64|L7ME64_9ACAR	L7ME64	9ACAR	Putative bilaris (Fragment) OS=Rhipicephalus pulchellus OX=72859 PE=2 SV=1	SDS & UREA	FTYSGCGGTGNNFR/NHCFPFYYSGCGGNLNNFR/TEVEQGPCQSWSVR/YYFHWGVGQCYR
tr|Q45R50|Q45R50_RHIMP	Q45R50	RHIMP	Salivary gland metalloprotease OS=Rhipicephalus microplus OX=6941 GN=MP2 PE=2 SV=1	UREA	HLYGDPDAVYLATGR
tr|S5M6X0|S5M6X0_9ACAR	S5M6X0	9ACAR	Salivary protein Sal4 OS=Rhipicephalus annulatus OX=34611 PE=2 SV=1	UREA	CLTDIQAGLEK
tr|A0A0B4PMF7|A0A0B4PMF7_RHIMP	A0A0B4PMF7	RHIMP	Peptidoglycan recognition protein (Fragment) OS=Rhipicephalus microplus OX=6941 GN=PGRP-S PE=2 SV=1	UREA	WSDIGYNFLVGGDGR/AQYVFIHHTTGAQCK/
tr|A0A131ZCP1|A0A131ZCP1_RHIAP	A0A131ZCP1	RHIAP	Glycine rich superfamily member (Fragment) OS=Rhipicephalus appendiculatus OX=34631 PE=4 SV=1	UREA	LSGSYPGSLGGVLGGLYGSYPGSFGGYLGGLSGYYPGR/FGGALSGLYGSYPGSFGGYLGGLSGYYPGR
tr|A0A224Y1R0|A0A224Y1R0_9ACAR	A0A224Y1R0	9ACAR	Basic tail secreted protein OS=Rhipicephalus zambeziensis OX=60191 PE=4 SV=1	SDS	LLNNIPVQPAGSGIYGR/RGSTTLIDIIR/SGATYPYILLNLLR/SPVVNAIVK/
tr|A0A224YB96|A0A224YB96_9ACAR	A0A224YB96	9ACAR	Lipocalin OS=Rhipicephalus zambeziensis OX=60191 PE=4 SV=1	SDS	YQDALIDR/
tr|A0A224YCW9|A0A224YCW9_9ACAR	A0A224YCW9	9ACAR	Glycine rich superfamily member OS=Rhipicephalus zambeziensis OX=60191 PE=4 SV=1	SDS & UREA	GGPGYTATIGAGVGAR/
tr|A0A224YCL3|A0A224YCL3_9ACAR	A0A224YCL3	9ACAR	Basic tail secreted protein OS=Rhipicephalus zambeziensis OX=60191 PE=4 SV=1	SDS	AGECIEYDDLEVR
tr|L7LTA8|L7LTA8_9ACAR	L7LTA8	9ACAR	Putative group ii salivary lipocalin OS=Rhipicephalus pulchellus OX=72859 PE=2 SV=1	SDS & UREA	AGYQYITFPNIAIPLR/DLTDINEPIFIK/RLGCAVLVEQLR
tr|A0A224YEB4|A0A224YEB4_9ACAR	A0A224YEB4	9ACAR	Glycine rich superfamily member (Fragment) OS=Rhipicephalus zambeziensis OX=60191 PE=4 SV=1	SDS	SSFLTYLR
tr|A0A224YTB6|A0A224YTB6_9ACAR	A0A224YTB6	9ACAR	Alpha-N-acetylgalactosaminidase OS=Rhipicephalus zambeziensis OX=60191 PE=3 SV=1	SDS & UREA	AIAHSCNLWR/ALAAYIHDK/DAGYQFVNVDDCWMADER/FGIYQDSGLK/LDGCNLNPR/PLTPVTDEGFPSAAIVLFNR/QIIAVNQDPLGK/TCAGYPGALCHYVNDAR/TGRPIVFSCSWPAYQVDLGMKPNYR/TMADIMATQGYR/VTLQLNSIGLTNPHGYK/FLCNIDCNKDPQNCISEQLYK/VWDLYDPHATPVVFKPFEDIPSTVNPSGVVMLR/IVSVNGIEVWAR
tr|Q8MTY1|Q8MTY1_RHIAP	Q8MTY1	RHIAP	Putative cement protein RIM36 OS=Rhipicephalus appendiculatus OX=34631 GN=RIM36 PE=2 SV=1	SDS & UREA	LPVSDAVYIGVVR/SGFGSPLSGFGSPLSGFGSPLSGFGSPL/LISEPTSRLPVSDAVYIGVVRQRLVPAPYR/SPLSGFGSPLSGFGSPFGSYGPLSMGLGAPRR/SGFGSPLSGFGSPLSGFGSPFGSYGPLSMGLGAPR
tr|E2J6Q4|E2J6Q4_9ACAR	E2J6Q4	9ACAR	Gly-Tyr rich salivary protein OS=Hyalomma rufipes OX=72862 PE=2 SV=1	SDS	GGPGYTASVGAGLGAR
tr|L7LZE4|L7LZE4_9ACAR	L7LZE4	9ACAR	Putative glycine rich protein OS=Rhipicephalus pulchellus OX=72859 PE=2 SV=1	SDS	ILVLSEPDGTACK
tr|L7M046|L7M046_9ACAR	L7M046	9ACAR	Putative cuticular protein OS=Rhipicephalus pulchellus OX=72859 PE=2 SV=1	SDS	GQALYPGFGAR
tr|L7M9R2|L7M9R2_9ACAR	L7M9R2	9ACAR	Putative animal peptidoglycan recognition protein logous to bacteriophage t3 lysozyme OS=Rhipicephalus pulchellus OX=72859 PE=2 SV=1	SDS	GWEDIAYSFLIGGDGR/LACSGIEFVPR/LLQCGVALGK/YIQHYHQVTK/
tr|A0A034WZ79|A0A034WZ79_RHIMP	A0A034WZ79	RHIMP	Glycine-rich protein 3 (Fragment) OS=Rhipicephalus microplus OX=6941 PE=4 SV=1	SDS & UREA	FGSVGYPGSFR/GFGLSSLSGGYYGPLSSGYLGGSSGLFGLSSPSVY/GGLGGFGGLGGFGGLGGFGSFSPVSGTLR/GGLSGLGGSLGLLGR/GGLSGLGSLSGLGGLSGLSGLYGSSLALSGLSGGLR/GLGGLNGLGSLSGLGGYGGYR/GLGGLYGLGGYSGLSGLSGLYGGYSGLGGLSGLMGGYGGYSGLLNGGYLGGSSR/GLIGGYSGSYPGYSR/GLSGLYGGYPGLSGLSGLLGGYSGLSGMYGSYPGFSGISGVFGSYPR/GLSSPSVYSYGGSLGSLGSLGYPGSLGGLYGGLR/GLSTLYGGYPGVLGGLSGLGGSLGLLGR/GYGPFGGFGYPGVYGGR/LGGFGGYGFGGLSGFGGLGGFGGLGGFGG/NLGTTSSIGVLPGVV…
