# Supplementary material for: Tick and Host Derived Compounds Detected in the Cement Complex Substance
Source: Biomolecules. 2020 Apr 5;10(4):555. doi: 10.3390/biom10040555 (PMC7226240; doi:10.3390/biom10040555)
Supplement: Supplementary file 1 [file biomolecules-10-00555-s001.zip › Data S4.xlsx]

## Sheet: HOST-SG
Data S4. Protein profile of tick sialome and cementome throughout tick R. microplus parasitic stages
Uniprot accesion number	Specie	Protein name	t-value	Mean 1	Mean 2	Mean 3	Fold change SG2 / SG1	Log (Fold change)	p-value	Fold change SG3 / SG1	Log (Fold change)	p-value	Fold change SG3 / SG2	Log (Fold change)	p-value	CATEGORY	Description	No. proteins	GO: BP, MF, CC
P00921	BOVIN	Carbonic anhydrase 2 OS=Bos taurus OX=9913 GN=CA2 PE=1 SV=3	-2.6367	13010.9	217754	110549	16.7363	4.06491	0.02487	8.49665	3.08689	2.6875e-07	0.507679	-0.978012	0.1995	A	Feeding & oogenesis	29	F:carbonate dehydratase activity; F:zinc ion binding; P: angiotensin-activated signaling pathway; P:positive regulation of dipeptide transmembrane transport; P:regulation of anion transport; P:regulation of intracellular Ph; C: extracellullar region or secreted
P34955	BOVIN	Alpha-1-antiproteinase OS=Bos taurus OX=9913 GN=SERPINA1 PE=1 SV=1	-4.14216	12474.7	71260.8	60794.2	5.71243	2.51411	0.002	4.87341	2.28493	0.00119	0.853123	-0.229174	0.56604	A			F:serine-type endopeptidase inhibitor activity; C:extracellular space; P:negative regulation of endopeptidase activity
Q2KJF1	BOVIN	Alpha-1B-glycoprotein OS=Bos taurus OX=9913 GN=A1BG PE=1 SV=1	-2.6821	7374.1	28477.7	60645	3.86186	1.9493	0.02301	8.22405	3.03985	0.00464	2.12956	1.09055	0.08158	A
Q7SIH1	BOVIN	Alpha-2-macroglobulin OS=Bos taurus OX=9913 GN=A2M PE=1 SV=2	-2.73278	33025.8	364121	273442	11.0254	3.46275	0.02109	8.27964	3.04957	6.8772e-06	0.750964	-0.413185	0.48208	A			F:protease binding; F:serine-type endopeptidase inhibitor activity; C: extracellullar region or secreted
Q9BGI3	BOVIN	Peroxiredoxin-2 OS=Bos taurus OX=9913 GN=PRDX2 PE=2 SV=1	-2.85094	8129.43	134473	79128.1	16.5415	4.04802	0.01722	9.73353	3.28296	2.8515e-05	0.588431	-0.765055	0.25037	A			F:thioredoxin peroxidase activity; P:activation of MAPK activity; P: cell redox homeostasis; P:homeostasis of number of cells; P: hydrogen peroxide catabolic process; P: leukocyte activation; P:negative regulation of extrinsic apoptotic signaling pathway in absence of ligand; P:negative regulation of lipopolysaccharide-mediated signaling pathway; P:negative regulation of NF-kappaB transcription f…
Q9TTE1	BOVIN	Serpin A3-1 OS=Bos taurus OX=9913 GN=SERPINA3-1 PE=1 SV=3	-4.04588	13400.5	108120	139161	8.06837	3.01228	0.00234	10.3848	3.37641	0.00334	1.2871	0.364129	0.45792	A			F:serine-type endopeptidase inhibitor activity; F:cysteine-type endopeptidase inhibitor activity; C:extracellular space; P:negative regulation of endopeptidase activity; C:chromaffin granule
A0A0F6QNP7	BOVIN	Complement component 3 OS=Bos taurus OX=9913 GN=C3 PE=2 SV=1	-2.90972	24764.7	182860	139683	7.38389	2.88438	0.01557	5.64043	2.4958	0.00852	0.763883	-0.388577	0.51907	A			F:endopeptidase inhibitor activity; C:extracellular space; P:inflammatory response; P:complement activation; P:negative regulation of endopeptidase activity
A0A140T897	BOVIN	Serum albumin OS=Bos taurus OX=9913 GN=ALB PE=3 SV=1	-3.153	37896.4	350210	254951	9.24126	3.20809	0.01028	6.72758	2.75009	9.0295e-07	0.727994	-0.458001	0.36798	A			F:DNA binding; F:fatty acid binding; C:endoplasmic reticulum; C:Golgi apparatus; P:cellular response to starvation; F:toxic substance binding; F:oxygen binding; F:pyridoxal phosphate binding; P:negative regulation of protein oligomerization; C:protein-containing complex; F:identical protein binding; P:negative regulation of apoptotic process; F:metal ion binding; F:chaperone binding; P:maintenanc…
A0A1K0FUD3	BOVIN	Globin C1 OS=Bos taurus OX=9913 GN=GLNC1 PE=3 SV=1	-3.50411	418893	8.69388e+06	4.78978e+06	20.7544	4.37535	0.00569	11.4344	3.5153	8.6912e-09	0.550937	-0.860042	0.13105	A			F:oxygen carrier activity; F:iron ion binding; C:hemoglobin complex; P:oxygen transport; F:oxygen binding; F:heme binding
A5PJE3	BOVIN	Fibrinogen alpha chain OS=Bos taurus OX=9913 GN=FGA PE=2 SV=1	-2.72316	2861.51	23802.9	14375.7	8.31832	3.05629	0.02144	5.02383	2.32879	0.00029	0.603948	-0.727505	0.26388	A			F:signaling receptor binding; C:fibrinogen complex; P:platelet activation; P:protein polymerization
B0JYN6	BOVIN	Alpha-2-HS-glycoprotein OS=Bos taurus OX=9913 GN=AHSG PE=2 SV=1	-2.69214	840.316	6148.65	5644.15	7.31707	2.87127	0.02262	6.7167	2.74775	0.0012	0.917949	-0.123515	0.82593	A			F:cysteine-type endopeptidase inhibitor activity; C:Golgi apparatus; P:acute-phase response; P:negative regulation of endopeptidase activity; P:negative regulation of bone mineralization; P:regulation of inflammatory response; P:positive regulation of phagocytosis
B0JYQ0	BOVIN	ALB protein OS=Bos taurus OX=9913 GN=ALB PE=2 SV=1	-2.82715	50609.7	713350	430023	14.0951	3.81712	0.01794	8.49684	3.08693	1.3332e-05	0.602821	-0.730197	0.26366	A			C:extracellular space; F:metal ion binding
D4QBB3	BOVIN	Hemoglobin beta OS=Bos taurus OX=9913 GN=HBB PE=3 SV=1	-6.00369	138118	2.10376e+06	1.51036e+06	15.2316	3.929	0.00013	10.9353	3.45092	3.9016e-11	0.717932	-0.478081	0.10029	A			F:oxygen carrier activity; C:hemoglobin complex; P:oxygen transport; F:oxygen binding; F:heme binding; F:metal ion binding
D4QBB4	BOVIN	Globin A1 OS=Bos taurus OX=9913 GN=HBB PE=3 SV=1	-3.19167	138221	3.28239e+06	1.39616e+06	23.7474	4.56969	0.00963	10.1009	3.33641	3.5743e-10	0.425348	-1.23328	0.0849	A			F:oxygen carrier activity; C:hemoglobin complex; P:oxygen transport; F:oxygen binding; F:heme binding; F:metal ion binding
E1B6Z6	BOVIN	Lipocalin 2 OS=Bos taurus OX=9913 GN=LCN2 PE=1 SV=2	-2.81044	4107.39	18418.1	11139.4	4.48412	2.16483	0.01846	2.71203	1.43937	0.00042	0.604807	-0.725453	0.19527	A			F:iron ion binding; C:extracellular space; C:cell; P:response to virus; P:siderophore transport; F:small molecule binding; P:defense response to bacterium; P:innate immune response; P:extrinsic apoptotic signaling pathway in absence of ligand; P:sequestering of iron ion; P:positive regulation of cold-induced thermogenesis; F:enterobactin binding
F1MAV0	BOVIN	Fibrinogen beta chain OS=Bos taurus OX=9913 GN=FGB PE=4 SV=2	-2.9807	22065.6	235516	183317	10.6735	3.41596	0.01379	8.30782	3.05447	1.8462e-07	0.778363	-0.361486	0.48892	A			F:signaling receptor binding; C:fibrinogen complex; P:platelet activation; P:protein polymerization
F1MSZ6	BOVIN	Antithrombin-III OS=Bos taurus OX=9913 GN=SERPINC1 PE=3 SV=1	-2.24899	5657.27	26066.5	18263.3	4.60762	2.20402	0.04826	3.22829	1.69077	0.0003	0.700641	-0.513253	0.4216	A			F:serine-type endopeptidase inhibitor activity; C:extracellular space; F:heparin binding; P:negative regulation of endopeptidase activity; P:regulation of blood coagulation, intrinsic pathway
F1N076	BOVIN	Ceruloplasmin OS=Bos taurus OX=9913 GN=CP PE=1 SV=2	-2.43589	981.842	3215.4	4698.97	3.27486	1.71143	0.03509	4.78587	2.25878	0.00152	1.4614	0.547348	0.25101	A			F:ferroxidase activity; F:copper ion binding; C:extracellular space; C:plasma membrane; P:copper ion transport; P:iron ion transport; P:cellular iron ion homeostasis; F:chaperone binding; P:oxidation-reduction process
G3N0V0	BOVIN	Uncharacterized protein OS=Bos taurus OX=9913 PE=1 SV=1	-3.22306	50412.6	546328	277247	10.8371	3.43791	0.00913	5.49955	2.45931	3.16e-05	0.507474	-0.978595	0.11666	A			F:antigen binding; P:phagocytosis, recognition; P:phagocytosis, engulfment; P:complement activation, classical pathway; C:external side of plasma membrane; F:immunoglobulin receptor binding; C:immunoglobulin complex, circulating; P:defense response to bacterium; P:innate immune response; P:B cell receptor signaling pathway; P:positive regulation of B cell activation
G3X6N3	BOVIN	Serotransferrin OS=Bos taurus OX=9913 GN=TF PE=1 SV=1	-3.51243	45650.2	509738	284994	11.1662	3.48106	0.00561	6.243	2.64224	0.0012	0.5591	-0.838822	0.14513	A			C:extracellular space; C:early endosome; C:late endosome; C:clathrin-coated pit; P:cellular iron ion homeostasis; F:ferrous iron binding; F:ferric iron binding; C:basal plasma membrane; F:ferric iron transmembrane transporter activity; C:apical plasma membrane; C:endocytic vesicle; C:extrinsic component of external side of plasma membrane; P:iron ion transmembrane transport; P:regulation of iron …
G5E513	BOVIN	Uncharacterized protein OS=Bos taurus OX=9913 PE=1 SV=1	-2.87629	1711.32	20992.8	9886.37	12.267	3.61671	0.01649	5.77704	2.53033	0.00669	0.470941	-1.08638	0.14926	A			F:antigen binding; P:phagocytosis, recognition; P:phagocytosis, engulfment; P:complement activation, classical pathway; C:external side of plasma membrane; F:immunoglobulin receptor binding; C:immunoglobulin complex, circulating; P:defense response to bacterium; P:innate immune response; P:B cell receptor signaling pathway; P:positive regulation of B cell activation
G5E604	BOVIN	Uncharacterized protein OS=Bos taurus OX=9913 PE=1 SV=1	-3.05155	640.074	15650.2	10047.2	24.4506	4.6118	0.01222	15.6969	3.97241	8.3698e-05	0.641986	-0.639387	0.3004	A			P:immunoglobulin production; C:extracellular space; P:immune response
G8JKW7	BOVIN	Uncharacterized protein OS=Bos taurus OX=9913 GN=SERPINA3 PE=3 SV=1	-3.91888	2836.73	19249.4	11172.6	6.78576	2.76251	0.00287	3.93856	1.97767	0.03621	0.580415	-0.784844	0.16299	A			F:serine-type endopeptidase inhibitor activity; C:extracellular space; P:negative regulation of endopeptidase activity
Q0QEQ4	BOVIN	Isocitrate dehydrogenase 1 (Fragment) OS=Bos taurus OX=9913 GN=IDH1 PE=2 SV=1	-6.3308	45032.5	68373.3	87644.7	1.51831	0.602467	8.561e-05	1.94625	0.960699	0.03008	1.28185	0.358233	0.28934	A			F:magnesium ion binding; F:isocitrate dehydrogenase (NADP+) activity; P:isocitrate metabolic process; F:NAD binding; P:oxidation-reduction process
Q3SZZ9	BOVIN	FGG protein OS=Bos taurus OX=9913 GN=FGG PE=2 SV=1	-3.01761	17955.6	359714	196898	20.0335	4.32434	0.01295	10.9658	3.45494	1.0134e-05	0.547375	-0.869398	0.1885	A			F:signaling receptor binding; C:fibrinogen complex; P:platelet activation; P:protein polymerization
Q5EA67	BOVIN	Inter-alpha (Globulin) inhibitor H4 (Plasma Kallikrein-sensitive glycoprotein) OS=Bos taurus OX=9913 GN=ITIH4 PE=2 SV=1	-2.54319	3241.3	31562.8	46576.5	9.73768	3.28358	0.0292	14.3697	3.84496	0.13808	1.47568	0.561379	0.61704	A			F:serine-type endopeptidase inhibitor activity; P:negative regulation of endopeptidase activity; P:hyaluronan metabolic process
Q5J801	BOVIN	Endopin 2B OS=Bos taurus OX=9913 PE=2 SV=1	-3.68086	15661.6	102121	68252.2	6.52052	2.70499	0.00424	4.35795	2.12365	0.00277	0.668344	-0.581338	0.23476	A			C:extracellular space
Q9XSW5	BOVIN	Anion exchange protein OS=Bos taurus OX=9913 GN=BEB3 PE=2 SV=1	-3.08872	16482.3	88552.6	135102	5.37259	2.42562	0.01147	8.19679	3.03506	0.01411	1.52567	0.609442	0.33757	A			F:inorganic anion exchanger activity; C:integral component of plasma membrane; P:inorganic anion transport; P:bicarbonate transport; P:regulation of intracellular pH; P:anion transmembrane transport
V6F9A2	BOVIN	Apolipoprotein A-I preproprotein OS=Bos taurus OX=9913 GN=APOA1 PE=3 SV=1	-3.40986	9243.83	64738.7	97751.8	7.00345	2.80807	0.00666	10.5748	3.40256	0.11905	1.50994	0.594495	0.55745	A			F:amyloid-beta binding; P:regulation of protein phosphorylation; P:endothelial cell proliferation; P:negative regulation of cytokine secretion involved in immune response; F:phospholipid binding; P:phosphatidylcholine biosynthetic process; P:cholesterol biosynthetic process; P:G protein-coupled receptor signaling pathway; P:integrin-mediated signaling pathway; F:high-density lipoprotein particle …
A4FUZ0	BOVIN	Keratin, type II cuticular Hb3 OS=Bos taurus OX=9913 GN=KRT83 PE=2 SV=1	-2.41935	6025.45	7303.35	326123	1.21208	0.27749	0.44525	54.1242	5.7582	0.0361	44.6539	5.48071	0.03671	B	Feeding	5	F:structural molecule activity; C:keratin filament
Q148H5	BOVIN	Keratin, type II cytoskeletal 71 OS=Bos taurus OX=9913 GN=KRT71 PE=2 SV=1	-5.19189	15036.8	9190.29	62426.8	0.611185	-0.710318	0.17208	4.15159	2.05366	0.00041	6.79269	2.76398	8.0292e-05	B			F:structural molecule activity; P:hair follicle morphogenesis; P: intermediate filament organization; C:extracellullar region or secreted
Q1JPB0	BOVIN	Leukocyte elastase inhibitor OS=Bos taurus OX=9913 GN=SERPINB1 PE=2 SV=2	-3.31083	9590.61	82944.3	25706.4	8.6485	3.11245	3.9187e-12	2.68038	1.42244	0.00787	0.309924	-1.69001	3.007e-07	B			F: serine-type endopeptidase inhibitor activity; P:negative regulation of endopeptidase activity; C:extracellullar region or secreted
F1N362	BOVIN	Keratin 84 OS=Bos taurus OX=9913 GN=KRT84 PE=3 SV=2	-54.9651	148249	144078	1.91255e+06	0.971867	-0.0411697	0.8728	12.9009	3.6894	9.6306e-14	13.2744	3.73057	7.4533e-13	B			F:structural constituent of epidermis; C:keratin filament; P:regulation of keratinocyte differentiation
G5E5T5	BOVIN	Uncharacterized protein OS=Bos taurus OX=9913 PE=1 SV=1	-5.00519	9672.17	69637.2	149056	7.19975	2.84795	0.0067	15.4108	3.94587	0.00053	2.14046	1.09792	0.03657	B			C:integral component of membrane
P02662	BOVIN	Alpha-S1-casein OS=Bos taurus OX=9913 GN=CSN1S1 PE=1 SV=2	-3.05412	66502.6	76482.9	1.88601e+06	1.15007	0.201727	0.31802	28.3599	4.82578	0.01217	24.6592	4.62405	0.01252	D	Secondary cement production I	27	F:amyloid-beta binding; C:extracellular space; C:Golgi lumen; F:antioxidant activity; P:response to estradiol; P:response to progesterone; P:protein stabilization; P:response to growth hormone; P:cellular oxidant detoxification; P:negative regulation of supramolecular fiber organization; P:response to dehydroepiandrosterone; P:response to 11-deoxycorticosterone
P02663	BOVIN	Alpha-S2-casein OS=Bos taurus OX=9913 GN=CSN1S2 PE=1 SV=2	-2.96376	13636.4	17538.7	537248	1.28617	0.363082	0.24381	39.3982	5.30006	0.0142	30.6321	4.93697	0.01474	D			F:protein homodimerization activity; F:zymogen binding; P: defense response to bacterium; P:response to 11-deoxycorticosterone; P:response to dehydroepiandrosterone; P:response to estradiol; P:response to growth hormone; P: response to progesterone; C:extracellullar region or secreted
Q08D91	BOVIN	Keratin, type II cytoskeletal 75 OS=Bos taurus OX=9913 GN=KRT75 PE=2 SV=1	-14.6418	53638.6	48115	627038	0.897021	-0.156786	0.66041	11.6901	3.54721	4.4093e-08	13.0321	3.704	4.3649e-08	D			F: structural molecule activity; P:hematopoietic progenitor cell differentiation ; C:extracellullar region or secreted
Q0P5J4	BOVIN	Keratin, type I cytoskeletal 25 OS=Bos taurus OX=9913 GN=KRT25 PE=2 SV=1	-13.5185	1366.15	2926.02	43276.5	2.1418	1.09883	0.10002	31.6777	4.9854	9.4564e-08	14.7902	3.88657	1.9004e-07	D			F:protein heterodimerization activity; F:structural molecule activity; P:aging; P: cytoskeleton organization; P:hair follicle morphogenesis; P: intermediate filament organization; C: extracellullar region or secreted
Q3SZV7	BOVIN	Hemopexin OS=Bos taurus OX=9913 GN=HPX PE=2 SV=1	-8.28477	16338.8	159416	65014.5	9.7569	3.28642	0.00588	3.97916	1.99246	8.6566e-06	0.40783	-1.29396	0.04574	D			F:heme transporter activity; F:metal ion binding; P:cellular iron ion homeostasis; P:heme metabolic process; P:hemoglobin metabolic process; P:positive regulation of humoral immune response mediated by circulating immunoglobulin; P:positive regulation of immunoglobulin production; P: positive regulation of interferon-gamma-mediated signaling pathway; P: positive regulation of tyrosine phosphoryla…
Q8SPJ1	BOVIN	Junction plakoglobin OS=Bos taurus OX=9913 GN=JUP PE=2 SV=1	-2.77742	8359.06	9581.96	262366	1.1463	0.19698	0.59649	31.387	4.97209	0.01954	27.3812	4.77511	0.02	D			F:alpha-catenin binding; F:cadherin binding; F:nuclear hormone receptor binding; F:protein homodimerization activity; F:protein phosphatase binding; F:structural molecule activity; F:transcription coactivator activity; P:bundle of His cell-Purkinje myocyte adhesion involved in cell communication; P:cell migration
A0A140T867	BOVIN	Keratin, type I cytoskeletal 17 OS=Bos taurus OX=9913 GN=KRT17 PE=3 SV=1	-5.68099	37528.4	92993.6	636867	2.47795	1.30915	0.07196	16.9703	4.08494	0.0002	6.84851	2.77579	0.00054	D			F:structural molecule activity; C:cytoplasm; C:intermediate filament; P:positive regulation of cell growth; P:hair follicle morphogenesis; P:keratinization; P:intermediate filament organization; P:positive regulation of translation; P:positive regulation of hair follicle development; C:cell periphery
A6QNZ7	BOVIN	Keratin 10 (Epidermolytic hyperkeratosis; keratosis palmaris et plantaris) OS=Bos taurus OX=9913 GN=KRT10 PE=2 SV=1	-19.9705	972317	1.29828e+06	1.43738e+07	1.33525	0.417105	0.31667	14.783	3.88587	2.1773e-09	11.0714	3.46877	6.5207e-09	D			F:structural molecule activity; C:intermediate filament
B5T254	BOBOX	Peptidoglycan-recognition protein OS=Bos indicus x Bos taurus OX=30522 GN=PGLYRP1 PE=3 SV=1	-4.31342	23931.1	128825	63314.8	5.38316	2.42845	0.0005	2.64572	1.40366	0.00153	0.49148	-1.02479	0.01616	D			F:zinc ion binding; F:N-acetylmuramoyl-L-alanine amidase activity; P:peptidoglycan catabolic process; F:peptidoglycan binding; P:innate immune response
E1BKT9	BOVIN	Desmoplakin OS=Bos taurus OX=9913 GN=DSP PE=1 SV=1	-4.32052	4828.59	6528.68	63717.8	1.35209	0.435191	0.44596	13.1959	3.72202	0.00151	9.75967	3.28683	0.00185	D			C:cornified envelope; P:desmosome organization; P:ventricular compact myocardium morphogenesis; F:protein kinase C binding; F:structural molecule activity; C:cytoplasm; C:intermediate filament; C:intercalated disc; C:basolateral plasma membrane; P:peptide cross-linking; C:desmosome; P:keratinocyte differentiation; F:protein binding, bridging; P:adherens junction organization; P:wound healing; P:i…
F1MC11	BOVIN	Keratin, type I cytoskeletal 14 OS=Bos taurus OX=9913 GN=KRT14 PE=1 SV=2	-19.3022	106898	127369	1.65744e+06	1.19149	0.252772	0.43402	15.5048	3.95464	3.036e-09	13.0129	3.70187	4.4954e-09	D			F:structural molecule activity; C:nucleus; C:cytoplasm; P:aging; P:epithelial cell differentiation; P:hair cycle; C:keratin filament; P:intermediate filament bundle assembly; C:basal part of cell; C:cell periphery; F:keratin filament binding
F1MH40	BOVIN	Uncharacterized protein OS=Bos taurus OX=9913 PE=1 SV=2	-4.36684	5834.36	44231.8	188878	7.58125	2.92244	0.00596	32.3734	5.01674	0.00141	4.2702	2.0943	0.00751	D			P:immunoglobulin production; C:extracellular space; P:immune response
F1MLX6	BOVIN	Adenosine monophosphate deaminase 1 OS=Bos taurus OX=9913 GN=AMPD1 PE=4 SV=2	-2.59725	8896.03	11408	55333.1	1.28237	0.358816	0.41641	6.21997	2.63691	0.02662	4.85036	2.27809	0.03426	D			F:AMP deaminase activity; C:cytosol; P:IMP salvage; P:AMP metabolic process
F1MN78	BOVIN	Serpin B4 OS=Bos taurus OX=9913 PE=2 SV=1	-2.55427	28478.9	116656	46985.2	4.09622	2.03429	5.367e-10	1.64982	0.722311	0.02865	0.402767	-1.31198	1.4681e-06	D			C:extracellular space
F1N7V2	BOVIN	RAB17, member RAS oncogene family OS=Bos taurus OX=9913 GN=RAB17 PE=4 SV=2	-3.52035	16999	13058.2	97986	0.768173	-0.380497	0.50858	5.76422	2.52713	0.00554	7.50381	2.90762	0.00458	D			P:immunoglobulin transcytosis in epithelial cells mediated by polymeric immunoglobulin receptor; F:GTPase activity; F:GTP binding; C:early endosome; P:intracellular protein transport; C:basolateral plasma membrane; C:apical plasma membrane; F:GDP binding; P:regulation of endocytosis; C:endocytic vesicle; C:dendrite; P:melanosome transport; P:endocytic recycling; P:Rab protein signal transduction;…
G3MXL3	BOVIN	Keratin 3 OS=Bos taurus OX=9913 GN=KRT3 PE=1 SV=1	-6.12002	3449.75	4278.57	59968.8	1.24025	0.310635	0.66857	17.3835	4.11965	0.00011	14.0161	3.80901	0.00014	D			F:structural molecule activity; C:keratin filament
G3MZ71	BOVIN	Keratin 2 OS=Bos taurus OX=9913 GN=KRT2 PE=1 SV=1	-4.47581	347502	118911	1.49192e+07	0.342188	-1.54714	0.25988	42.9327	5.42401	0.00119	125.465	6.97114	0.00106	D			C:cornified envelope; P:keratinocyte development; F:cytoskeletal protein binding; P:peptide cross-linking; F:structural constituent of epidermis; P:keratinization; P:keratinocyte activation; P:keratinocyte proliferation; C:keratin filament; P:intermediate filament organization; P:positive regulation of epidermis development; P:keratinocyte migration
G3N0V2	BOVIN	Keratin 1 OS=Bos taurus OX=9913 GN=KRT1 PE=1 SV=1	-11.5147	988793	909016	1.17192e+07	0.919319	-0.121362	0.7542	11.852	3.56706	4.3031e-07	12.8921	3.68842	4.0494e-07	D			C:cornified envelope; P:complement activation, lectin pathway; P:peptide cross-linking; F:carbohydrate binding; F:structural constituent of epidermis; C:keratin filament; F:protein heterodimerization activity; P:negative regulation of inflammatory response; P:protein heterotetramerization; P:establishment of skin barrier
G5E5H7	BOVIN	Uncharacterized protein OS=Bos taurus OX=9913 GN=PAEP PE=3 SV=1	-2.76246	6412.09	6992.13	159725	1.09046	0.124937	0.54638	24.9099	4.63865	0.02004	22.8435	4.51371	0.0204	D			F:small molecule binding
I6YIV1	BOVIN	Annexin OS=Bos taurus OX=9913 PE=2 SV=1	-3.49104	20081.7	72059.8	223653	3.58833	1.84331	1.8703e-05	11.1371	3.47731	0.00581	3.10371	1.63399	0.02683	D			F:phospholipase inhibitor activity; F:calcium ion binding; F:calcium-dependent phospholipid binding; P:negative regulation of catalytic activity
M0QVY0	BOVIN	Uncharacterized protein OS=Bos taurus OX=9913 GN=KRT6A PE=3 SV=1	-11.1241	303638	300883	3.12044e+06	0.990927	-0.0131499	0.96781	10.2768	3.36132	5.9387e-07	10.3709	3.37447	7.0103e-07	D			F:structural molecule activity; C:keratin filament
M0QVZ6	BOVIN	Keratin, type II cytoskeletal 5 OS=Bos taurus OX=9913 GN=KRT5 PE=3 SV=1	-10.3609	167218	163584	2.02815e+06	0.978265	-0.0317027	0.93136	12.1287	3.60036	1.1475e-06	12.3982	3.63206	1.1558e-06	D			F:structural molecule activity; C:keratin filament
Q0VD04	BOVIN	Keratin 85 OS=Bos taurus OX=9913 GN=KRT85 PE=2 SV=1	-2.40435	9639.4	14278.7	317958	1.48128	0.566847	0.02489	32.9853	5.04375	0.03704	22.268	4.4769	0.03941	D			F:structural molecule activity; C:keratin filament
Q148I8	BOVIN	Keratin 31 OS=Bos taurus OX=9913 GN=KRT31 PE=2 SV=1	-2.45771	19506.1	35877.5	1.09499e+06	1.83929	0.879152	0.01499	56.1357	5.81085	0.03381	30.5202	4.93169	0.03605	D			F:structural molecule activity; C:intermediate filament
Q1RMN8	BOVIN	Immunoglobulin light chain, lambda gene cluster OS=Bos taurus OX=9913 GN=IGL@ PE=2 SV=1	-3.25617	582.781	15973.1	4585.93	27.4084	4.77655	0.00951	7.86905	2.97619	0.00863	0.287103	-1.80036	0.04469	D
Q3ZBG1	BOVIN	RAB14 protein OS=Bos taurus OX=9913 GN=RAB14 PE=1 SV=2	-3.41756	17929.1	14478.9	208400	0.807563	-0.308353	0.06018	11.6235	3.53898	0.00657	14.3933	3.84733	0.00592	D			F:GTPase activity; F:GTP binding; C:early endosome; C:trans-Golgi network; C:cytosol; P:intracellular protein transport; P:Golgi to endosome transport; P:fibroblast growth factor receptor signaling pathway; F:GDP binding; F:myosin V binding; P:endocytic recycling; P:Rab protein signal transduction; P:regulation of protein localization; P:defense response to bacterium; C:phagocytic vesicle; P:regu…
Q58D10	BOVIN	DnaJ subfamily A member 2 OS=Bos taurus OX=9913 GN=DNAJA2 PE=2 SV=1	-4.57614	20723.2	25640.9	50334.1	1.23731	0.307206	0.1665	2.42888	1.28029	0.00102	1.96303	0.973086	0.00639	D			P:protein folding; F:heat shock protein binding; F:metal ion binding; F:unfolded protein binding
P42028	BOVIN	NADH dehydrogenase [ubiquinone] iron-sulfur protein 8, mitochondrial OS=Bos taurus OX=9913 GN=NDUFS8 PE=1 SV=1	4.66956	70106.7	49555.5	11533.5	0.706858	-0.500507	0.00088	0.164514	-2.60372	1.0733e-07	0.232739	-2.10321	3.2826e-06	E	Molting	4	F:4 iron, 4 sulfur cluster binding; F:metal ion binding; F:NADH dehydrogenase (ubiquinone) activity; P:aerobic respiration; P:mitochondrial electron transport, NADH to ubiquinone; P:mitochondrial respiratory chain complex I assembly; P:response to oxidative stress
Q0VCZ3	BOVIN	YTH domain-containing family protein 2 OS=Bos taurus OX=9913 GN=YTHDF2 PE=2 SV=1	2.40685	3423.74	2195.82	399.676	0.641349	-0.640818	0.03688	0.116737	-3.09867	8.362e-05	0.182017	-2.45785	0.01282	E			F:N6-methyladenosine-containing RNA binding; P: embryonic morphogenesis; P: endothelial to hematopoietic transition; P:mRNA destabilization; P:negative regulation of Notch signaling pathway; P:oocyte maturation; P:positive regulation of cap-independent translational initiation; P: regulation of hematopoietic stem cell differentiation; P:regulation of meiotic cell cycle process involved in oocyte …
F1MI56	BOVIN	Ankyrin repeat domain 17 OS=Bos taurus OX=9913 GN=ANKRD17 PE=4 SV=2	2.85433	14251.6	7491.7	14319.2	0.525673	-0.927763	0.01712	1.00474	0.00682563	0.98965	1.91135	0.934589	0.24622	E			C:chromatin; P:blood vessel maturation; F:chromatin binding; F:RNA binding; C:cytoplasm; P:regulation of DNA replication; C:nuclear membrane; P:defense response to bacterium; P:positive regulation of I-kappaB kinase/NF-kappaB signaling; P:negative regulation of smooth muscle cell differentiation; P:positive regulation of G1/S transition of mitotic cell cycle; P:positive regulation of MDA-5 signal…
Q2KIH6	BOVIN	Small nuclear ribonucleoprotein-associated protein OS=Bos taurus OX=9913 GN=SNRPB PE=2 SV=1	4.05089	77910.1	58853.6	26804.9	0.755404	-0.40468	0.00232	0.344049	-1.53931	5.913e-06	0.455451	-1.13463	1.2756e-05	E			F:RNA binding; C:nucleus
P63243	BOVIN	Receptor of activated protein C kinase 1 OS=Bos taurus OX=9913 GN=RACK1 PE=2 SV=3	4.67253	404186	252699	147798	0.625205	-0.6776	0.00088	0.365668	-1.45139	2.1627e-06	0.584878	-0.773792	0.01789	G	Secondary cement production II	1

## Sheet: TICK-SG
Uniprot accesion number	Specie	Protein name	t-value	Mean SG1	Mean SG2	Mean SG3	Fold change SG2 / SG1	Log (Fold change)	p-value	Fold change SG3 / SG1	Log (Fold change)	p-value	Fold change SG3 / SG2	Log (Fold change)	p-value	CATEGORY	Description	No. proteins	GO: BP, MF, CC
A0A034WTW4	RHIMP	TIL domain-containing protein 2 OS=Rhipicephalus microplus OX=6941 PE=4 SV=1	-2.64652	638.615	21455.5	18285.4	33.597	5.07026	0.02446	28.6329	4.8396	5.5363e-05	0.852246	-0.230658	0.71039	A	Feeding & oogenesis	250
A0A224YT60	9ACAR	Fatty acid synthase OS=Rhipicephalus zambeziensis OX=60191 PE=4 SV=1	-4.85905	2254.1	51579.1	36157.9	22.8824	4.51616	0.00066	16.041	4.00369	0.0014	0.701019	-0.512475	0.25478	A			F:fatty acid synthase activity; P:biosynthetic process; F:oxidoreductase activity; F:hydrolase activity, acting on ester bonds; F:phosphopantetheine binding; P:oxidation-reduction process
A0A034WXM6	RHIMP	Secreted protein 20 OS=Rhipicephalus microplus OX=6941 PE=4 SV=1	-3.07717	367978	7.54558e+06	7.77163e+06	20.5055	4.35794	0.0117	21.1198	4.40053	9.1243e-05	1.02996	0.0425857	0.93274	A
A0A0M3TC17	HAEFA	AV422 OS=Haemaphysalis flava OX=181088 GN=AV422 PE=4 SV=1	-2.90233	112817	2.08261e+06	1.98591e+06	18.4601	4.20634	0.01577	17.6029	4.13774	0.00027	0.953568	-0.0685928	0.90124	A
A0A131XFQ4	9ACAR	Putative polyprenyl synthetase OS=Hyalomma excavatum OX=257692 PE=2 SV=1	-3.78563	4121.89	75105.3	70414.9	18.2211	4.18754	0.00357	17.0831	4.0945	0.00434	0.937548	-0.093035	0.86065	A			F:dimethylallyltranstransferase activity; F:geranyltranstransferase activity; P:geranyl diphosphate biosynthetic process; P:farnesyl diphosphate biosynthetic process
A0A023GMF0	9ACAR	Putative animal-type fatty acid synthase (Fragment) OS=Amblyomma triste OX=251400 PE=2 SV=1	-3.89975	14174.8	257150	137752	18.1414	4.18121	0.00296	9.71812	3.28068	0.00177	0.535687	-0.900538	0.11343	A			F:oxidoreductase activity; F:transferase activity; P:oxidation-reduction process
A0A1E1X5P2	9ACAR	Putative polyprenyl synthetase (Fragment) OS=Amblyomma aureolatum OX=187763 PE=2 SV=1	-3.55438	8240.66	120559	101956	14.6298	3.87084	0.00523	12.3723	3.62904	0.00906	0.845692	-0.241796	0.67384	A			F:dimethylallyltranstransferase activity; F:geranyltranstransferase activity; P:geranyl diphosphate biosynthetic process; P:farnesyl diphosphate biosynthetic process
Q9GYX7	RHIMP	Heme-binding aspartic proteinase (Fragment) OS=Rhipicephalus microplus OX=6941 PE=2 SV=1	-3.13945	19325	252415	215987	13.0616	3.70726	0.01052	11.1766	3.48241	0.00051	0.855684	-0.22485	0.673	A			F:aspartic-type endopeptidase activity; P:proteolysis
L7M1R0	9ACAR	Putative plasma membrane glycoprotein cd36 OS=Rhipicephalus pulchellus OX=72859 PE=2 SV=1	-5.47578	1147.18	14119.6	8128.25	12.308	3.62153	0.00027	7.0854	2.82485	0.01527	0.575673	-0.796677	0.10526	A			C:integral component of membrane
A0A034WU73	RHIMP	Glycine-rich protein 4 (Fragment) OS=Rhipicephalus microplus OX=6941 PE=4 SV=1	-2.91245	2734.15	28398.1	43774	10.3865	3.37663	0.0155	16.0101	4.00091	0.00176	1.54144	0.624278	0.26812	A
L7M1Y0	9ACAR	Putative neverland OS=Rhipicephalus pulchellus OX=72859 PE=2 SV=1	-3.03416	979.031	9027.37	7145.05	9.22072	3.20488	0.01259	7.29808	2.86752	0.01516	0.791487	-0.337363	0.59009	A			C:integral component of membrane; F:oxidoreductase activity; F:2 iron, 2 sulfur cluster binding; P:oxidation-reduction process
A0A131YUA2	RHIAP	Basic tail secreted protein OS=Rhipicephalus appendiculatus OX=34631 PE=4 SV=1	-2.29625	1098.15	10119.4	11530.8	9.21499	3.20398	0.04454	10.5002	3.39235	0.00333	1.13947	0.188366	0.77327	A			C:integral component of membrane
A0A034WZ15	RHIMP	Cystatin OS=Rhipicephalus microplus OX=6941 PE=3 SV=1	-2.82925	4129.88	37931.7	33554.8	9.18469	3.19923	0.01787	8.12488	3.02235	0.00011	0.884611	-0.176885	0.74081	A			F:cysteine-type endopeptidase inhibitor activity; P:negative regulation of endopeptidase activity
A0A023GFJ4	9ACAR	Putative acyl-coa synthetase (Fragment) OS=Amblyomma triste OX=251400 PE=2 SV=1	-3.46337	5246.21	47847.7	66345.1	9.12042	3.1891	0.00609	12.6463	3.66064	1.7561e-05	1.38659	0.471542	0.23577	A			F:catalytic activity
A0A034WTW9	RHIMP	Secreted protein 14 OS=Rhipicephalus microplus OX=6941 PE=4 SV=1	-2.76249	3228.31	26027.2	33241.1	8.06219	3.01117	0.02004	10.2967	3.36412	0.0013	1.27717	0.352945	0.51459	A
A1Y1T6	RHIMP	Neutrophil elastase inhibitor OS=Rhipicephalus microplus OX=6941 PE=2 SV=1	-79.6761	23214.9	179013	178822	7.71111	2.94694	2.3697e-15	7.70287	2.9454	8.0752e-10	0.998931	-0.00154301	0.97855	A
A0A131YKH1	RHIAP	Acyl coa synthetase OS=Rhipicephalus appendiculatus OX=34631 PE=4 SV=1	-3.4659	7980.75	60221.7	44578.8	7.54587	2.91569	0.00606	5.58579	2.48176	0.01459	0.740244	-0.433928	0.44142	A			F:catalytic activity
C9E2Y7	RHIMP	Serine proteinase inhibitor OS=Rhipicephalus microplus OX=6941 GN=SI-7 PE=2 SV=1	-3.02838	2451.46	18232	14081.9	7.43721	2.89476	0.01271	5.74429	2.52213	0.00081	0.772371	-0.372634	0.48596	A
A0A034WXB2	RHIMP	Cysteine-rich protein 2 OS=Rhipicephalus microplus OX=6941 PE=4 SV=1	-4.52959	13740.9	96568.9	63166.3	7.02784	2.81308	0.00109	4.59696	2.20068	7.7959e-05	0.654106	-0.612403	0.1186	A
B7Q6M7	IXOSC	Salivary sulfotransferase, putative OS=Ixodes scapularis OX=6945 GN=8036672 PE=4 SV=1	-3.15466	5459.81	37423	45819.8	6.85426	2.777	0.01025	8.39218	3.06905	0.0014	1.22438	0.292046	0.55346	A			F:alcohol sulfotransferase activity
I3VGB9	RHIMP	Vitellin-degrading cysteine endopeptidase OS=Rhipicephalus microplus OX=6941 GN=VTDCE PE=2 SV=1	-2.85435	20025	133785	162621	6.68092	2.74005	0.01712	8.12091	3.02164	7.0658e-07	1.21554	0.281594	0.50699	A
A0A131YY89	RHIAP	Stearoyl-CoA desaturase (Delta-9 desaturase) OS=Rhipicephalus appendiculatus OX=34631 PE=3 SV=1	-3.05169	2369.15	15735.4	8070.51	6.6418	2.73157	0.01222	3.40651	1.76829	0.04834	0.512889	-0.963282	0.16011	A			F:stearoyl-CoA 9-desaturase activity; P:unsaturated fatty acid biosynthetic process; C:integral component of membrane; P:oxidation-reduction process
V5HSI0	IXORI	Putative farnesoic acid o-methyltransferase (Fragment) OS=Ixodes ricinus OX=34613 PE=2 SV=1	-3.97729	1537.65	10103.6	5610.44	6.57082	2.71607	0.00261	3.64871	1.86739	0.00157	0.555289	-0.848689	0.07852	A			F:methyltransferase activity; P:methylation
A0A224YPX8	9ACAR	17beta-estradiol 17-dehydrogenase / 3alpha(17beta)-hydroxysteroid dehydrogenase OS=Rhipicephalus zambeziensis OX=60191 PE=4 SV=1	-2.69005	5159.7	33815.2	32261.3	6.55371	2.71231	0.0227	6.25255	2.64444	0.00306	0.954047	-0.0678678	0.90271	A			F:oxidoreductase activity; P:oxidation-reduction process
A0A131YJZ9	RHIAP	Sulfotransferase OS=Rhipicephalus appendiculatus OX=34631 PE=4 SV=1	-2.30299	2143.27	13706.3	14628.2	6.39504	2.67695	0.04403	6.82518	2.77087	0.01925	1.06726	0.0939137	0.89334	A			F:sulfotransferase activity
L7MF18	9ACAR	Putative f-actin capping protein beta subunit (Fragment) OS=Rhipicephalus pulchellus OX=72859 PE=2 SV=1	-4.46793	9376.62	59743.4	141798	6.37153	2.67164	0.0012	15.1225	3.91863	0.05242	2.37345	1.24699	0.20855	A			F:actin binding; C:cytoplasm; C:F-actin capping protein complex; P:barbed-end actin filament capping
L7LZQ1	9ACAR	Putative polyprenyl synthetase OS=Rhipicephalus pulchellus OX=72859 PE=2 SV=1	-4.73819	30690.5	194915	203416	6.35101	2.66699	0.00079	6.62797	2.72857	0.00026	1.04361	0.0615815	0.85917	A			F:dimethylallyltranstransferase activity; F:geranyltranstransferase activity; P:geranyl diphosphate biosynthetic process; P:farnesyl diphosphate biosynthetic process
A0A131YYV3	RHIAP	Phosphatidylinositol transfer protein sec14 OS=Rhipicephalus appendiculatus OX=34631 PE=4 SV=1	-3.14516	2577.94	15786.5	36092.3	6.12369	2.6144	0.01042	14.0005	3.8074	0.01264	2.28628	1.193	0.11632	A
A0A224Z0T8	9ACAR	3-hydroxy-3-methylglutaryl coenzyme A synthase OS=Rhipicephalus zambeziensis OX=60191 PE=3 SV=1	-3.64202	76454.8	456456	388998	5.97027	2.5778	0.00452	5.08795	2.34708	0.00286	0.852215	-0.230711	0.61836	A			F:hydroxymethylglutaryl-CoA synthase activity; P:isoprenoid biosynthetic process; P:sterol biosynthetic process
A0A131YJZ7	RHIAP	Farnesyl diphosphate synthase OS=Rhipicephalus appendiculatus OX=34631 PE=3 SV=1	-5.66469	14665.5	87092.8	71021.6	5.93861	2.57013	0.00021	4.84276	2.27583	0.02986	0.81547	-0.294296	0.5452	A			F:dimethylallyltranstransferase activity; F:geranyltranstransferase activity; P:geranyl diphosphate biosynthetic process; P:farnesyl diphosphate biosynthetic process
A0A023G1Y5	9ACAR	Putative secreted mucin (Fragment) OS=Amblyomma parvum OX=251391 PE=2 SV=1	-2.40196	18970.8	112448	79992.9	5.92741	2.5674	0.03719	4.21663	2.07609	0.00302	0.711378	-0.491312	0.45517	A
B7PG50	IXOSC	Dehydrogenase, putative OS=Ixodes scapularis OX=6945 GN=8052856 PE=4 SV=1	-2.25351	1173.5	6885.39	5933.43	5.8674	2.55272	0.04789	5.05618	2.33805	0.00069	0.861742	-0.214672	0.72725	A			F:retinol dehydrogenase activity; P:oxidation-reduction process
A0A023FZX4	9ACAR	ATP synthase subunit alpha (Fragment) OS=Amblyomma parvum OX=251391 PE=2 SV=1	-5.16163	30616.4	178314	208277	5.82413	2.54204	0.00042	6.80279	2.76613	1.4798e-05	1.16804	0.224085	0.42874	A			F:ATP binding; P:ATP synthesis coupled proton transport; C:proton-transporting ATP synthase complex, catalytic core F(1); F:proton-transporting ATP synthase activity, rotational mechanism; P:ATP hydrolysis coupled cation transmembrane transport
L7LXX4	9ACAR	Putative translocon-associated protein OS=Rhipicephalus pulchellus OX=72859 PE=2 SV=1	-2.86737	18581.5	106136	129946	5.71193	2.51398	0.01674	6.99329	2.80597	5.3568e-06	1.22433	0.291993	0.48419	A			C:cell; P:SRP-dependent cotranslational protein targeting to membrane; C:integral component of membrane
A0A224YJZ1	9ACAR	CMRF35-like molecule 9 OS=Rhipicephalus zambeziensis OX=60191 PE=4 SV=1	-2.84435	10853.6	59179.1	87398.2	5.45249	2.44691	0.01742	8.05246	3.00943	3.2401e-05	1.47684	0.562515	0.1901	A
A0A131YPZ7	RHIAP	Glutathione S-transferase OS=Rhipicephalus appendiculatus OX=34631 PE=4 SV=1	-3.10608	24606.6	132459	135433	5.38307	2.42843	0.01113	5.50392	2.46046	6.6385e-06	1.02245	0.0320295	0.93758	A			F:transferase activity
A0A131YIG4	RHIAP	All-trans-retinol dehydrogenase (NAD+) OS=Rhipicephalus appendiculatus OX=34631 PE=3 SV=1	-2.80947	50412	268117	284510	5.31851	2.41102	0.01849	5.64371	2.49664	0.00223	1.06114	0.0856207	0.86837	A			C:integral component of membrane; F:oxidoreductase activity; P:oxidation-reduction process
A0A224YW54	9ACAR	Polymerase delta interacting protein 3 OS=Rhipicephalus zambeziensis OX=60191 PE=4 SV=1	-2.41045	1274	6685.42	4432.24	5.24757	2.39165	0.03666	3.47899	1.79867	0.00398	0.662971	-0.592982	0.36662	A			F:RNA binding; C:cell; P:mRNA export from nucleus
Q17174	RHIMP	GP80 (Fragment) OS=Rhipicephalus microplus OX=6941 PE=2 SV=1	-3.34451	21674.3	109738	142206	5.06305	2.34001	0.00743	6.56104	2.71392	0.00012	1.29587	0.373917	0.33804	A			F:lipid transporter activity; P:lipid transport
V9VLN0	RHIMP	Serine protease inhibitor 12 RmS12 OS=Rhipicephalus microplus OX=6941 GN=RmS-12 PE=2 SV=1	-3.52792	67038.8	335421	452855	5.00338	2.3229	0.00547	6.75512	2.75598	1.758e-05	1.35011	0.433077	0.22668	A			C:extracellular space; P:proteolysis; F:peptidase activity
A0A1E1XEF2	9ACAR	Fatty acyl-CoA reductase (Fragment) OS=Amblyomma aureolatum OX=187763 PE=2 SV=1	-4.27994	24497.9	121691	151532	4.96741	2.31249	0.00161	6.18551	2.62889	0.01435	1.24522	0.316399	0.55228	A			P:lipid metabolic process; P:oxidation-reduction process; F:fatty-acyl-CoA reductase (alcohol-forming) activity; F:alcohol-forming fatty acyl-CoA reductase activity
L7M856	9ACAR	Putative eukaryotic translation initiation factor 4h OS=Rhipicephalus pulchellus OX=72859 PE=2 SV=1	-8.40054	3250.29	15688.2	11072.3	4.8267	2.27104	7.6564e-06	3.40656	1.76832	0.00144	0.705774	-0.502722	0.06937	A			F:translation initiation factor activity; P:translational initiation
Q7Z021	RHIMP	Serpin OS=Rhipicephalus microplus OX=6941 PE=2 SV=1	-3.66821	177363	847456	629602	4.7781	2.25644	0.00433	3.5498	1.82774	5.1361e-07	0.742932	-0.428698	0.26997	A			C:extracellular space
A0A131XL38	9ACAR	Putative na+/h+ exchange regulatory cofactor nhe-rf1 (Fragment) OS=Hyalomma excavatum OX=257692 PE=2 SV=1	-2.99282	23074.2	108718	350798	4.71166	2.23624	0.01351	15.203	3.92629	0.13051	3.22668	1.69005	0.25609	A			F:protein-containing complex scaffold activity
A0A131Z614	RHIAP	ATP synthase subunit alpha OS=Rhipicephalus appendiculatus OX=34631 PE=3 SV=1	-5.68436	56081.5	263995	299127	4.70734	2.23491	0.0002	5.33379	2.41516	0.00109	1.13308	0.18025	0.59958	A			F:ATP binding; P:ATP synthesis coupled proton transport; C:proton-transporting ATP synthase complex, catalytic core F(1); F:proton-transporting ATP synthase activity, rotational mechanism; P:ATP hydrolysis coupled cation transmembrane transport
L7MM27	9ACAR	Putative peroxisomal 3-ketoacyl-coa-thiolase (Fragment) OS=Rhipicephalus pulchellus OX=72859 PE=2 SV=1	-3.6805	19656.1	92211.6	47041.8	4.69124	2.22997	0.00424	2.39324	1.25896	0.10024	0.51015	-0.971006	0.09899	A			F:transferase activity, transferring acyl groups other than amino-acyl groups
L7MGR4	9ACAR	Putative nucleolar gtpase/atpase (Fragment) OS=Rhipicephalus pulchellus OX=72859 PE=2 SV=1	-2.76984	6810.53	31057.5	67135.9	4.56021	2.1891	0.01979	9.85766	3.30125	0.00592	2.16167	1.11214	0.08329	A
Q56CZ1	RHIMP	Yolk cathepsin (Fragment) OS=Rhipicephalus microplus OX=6941 GN=BYC PE=2 SV=1	-2.87934	123396	546456	683786	4.42848	2.14681	0.0164	5.5414	2.47025	6.038e-06	1.25131	0.323439	0.38586	A			F:aspartic-type endopeptidase activity; P:proteolysis
Q9U6M8	RHIMP	Carboxylic ester hydrolase OS=Rhipicephalus microplus OX=6941 GN=EST9 PE=2 SV=1	-8.26698	735868	3.24486e+06	3.13223e+06	4.40957	2.14064	8.8224e-06	4.25651	2.08967	0.00301	0.965289	-0.0509668	0.87283	A			F:cholinesterase activity
V9VMN6	RHIMP	Serine protease inhibitor 13 RmS13 OS=Rhipicephalus microplus OX=6941 GN=RmS-13 PE=2 SV=1	-2.98765	9787.22	42449.7	36837.1	4.33726	2.11678	0.01363	3.7638	1.91219	0.00016	0.867783	-0.204593	0.64544	A			C:extracellular space; P:proteolysis; F:peptidase activity
Q86LE5	RHIMP	Antimicrobial peptide microplusin OS=Rhipicephalus microplus OX=6941 PE=1 SV=1	-4.98037	10260.7	42752.2	66766.7	4.16659	2.05887	0.00055	6.50702	2.702	0.06121	1.56171	0.64313	0.40369	A			F:iron ion binding; C:extracellular region; F:copper chaperone activity; P:killing of cells of other organism; P:innate immune response; F:metal chelating activity; P:defense response to Gram-positive bacterium; P:defense response to fungus
A0A224Z190	9ACAR	Phosphatidylinositol transfer protein sec14 OS=Rhipicephalus zambeziensis OX=60191 PE=4 SV=1	-2.98442	6695.87	26944.4	28700.9	4.02403	2.00864	0.0137	4.28636	2.09975	8.0572e-08	1.06519	0.09111	0.80354	A
A0A224YQW1	9ACAR	Serine protease inhibitor OS=Rhipicephalus zambeziensis OX=60191 PE=3 SV=1	-5.53158	71262	283722	217882	3.98139	1.99327	0.00025	3.05747	1.61234	2.5019e-09	0.767939	-0.380936	0.12185	A			C:extracellular space; P:proteolysis; F:peptidase activity
L7M2U5	9ACAR	Putative cytochrome b5 OS=Rhipicephalus pulchellus OX=72859 PE=2 SV=1	-4.01089	133567	522342	542373	3.9107	1.96743	0.00247	4.06067	2.02172	5.8895e-05	1.03835	0.0542904	0.86495	A			C:integral component of membrane; F:heme binding; F:metal ion binding
A0A224YGH0	9ACAR	ABC transporter OS=Rhipicephalus zambeziensis OX=60191 PE=4 SV=1	-2.31656	4584.6	17632.5	9140.1	3.84603	1.94337	0.04302	1.99365	0.995415	0.2181	0.518366	-0.947957	0.22736	A			F:ATP binding; C:integral component of membrane; F:ATPase activity, coupled to transmembrane movement of substances; P:transmembrane transport
A0A224YYI6	9ACAR	RNA-binding protein 4 OS=Rhipicephalus zambeziensis OX=60191 PE=4 SV=1	-2.57353	51765.9	191008	199509	3.68984	1.88356	0.02772	3.85407	1.94638	0.00637	1.04451	0.0628271	0.90448	A			F:RNA binding; F:zinc ion binding
A0A224YUT3	9ACAR	Nocturnin OS=Rhipicephalus zambeziensis OX=60191 PE=4 SV=1	-3.12126	5583.34	20500.6	14975.5	3.67175	1.87647	0.01085	2.68217	1.4234	0.00011	0.730489	-0.453066	0.28675	A			F:poly(A)-specific ribonuclease activity; P:circadian rhythm; P:RNA phosphodiester bond hydrolysis, exonucleolytic
A0A1E1XRH1	9ACAR	Putative rna-binding protein OS=Amblyomma sculptum OX=1581419 PE=2 SV=1	-2.53408	5211.66	18124.9	18232.5	3.47775	1.79816	0.02966	3.49841	1.8067	0.00027	1.00594	0.00854236	0.98506	A			F:RNA binding
L7M374	9ACAR	Putative chromatin silencing at telomere OS=Rhipicephalus pulchellus OX=72859 PE=2 SV=1	-5.03727	4131.46	14263.3	406464	3.45237	1.78759	0.00051	98.3825	6.62033	0.13548	28.4971	4.83274	0.14453	A			C:chromosome, telomeric region; F:histone acetyltransferase activity; C:nucleus; P:chromatin silencing at telomere; P:histone acetylation; F:histone binding
L7MF74	9ACAR	Uncharacterized protein (Fragment) OS=Rhipicephalus pulchellus OX=72859 PE=2 SV=1	-3.09064	10147.3	34963.8	161359	3.44562	1.78476	0.01143	15.9016	3.9911	0.02844	4.61503	2.20634	0.06001	A			F:mRNA binding; F:translation initiation factor activity; P:translational initiation
L7MFC2	9ACAR	Putative alpha-d-galactosidase melibiase (Fragment) OS=Rhipicephalus pulchellus OX=72859 PE=2 SV=1	-4.69706	89072.5	303060	204587	3.4024	1.76655	0.00085	2.29686	1.19966	0.02418	0.675069	-0.566893	0.14796	A			F:hydrolase activity, hydrolyzing O-glycosyl compounds; P:carbohydrate metabolic process; C:integral component of membrane
A0A131XQF8	9ACAR	Putative antigen 5/scp domain-containing protein (Fragment) OS=Hyalomma excavatum OX=257692 PE=2 SV=1	-13.412	10563.1	35473.4	118141	3.35824	1.74771	1.0196e-07	11.1843	3.48341	0.04001	3.33041	1.7357	0.09996	A			C:extracellular region
A0A0B4PM35	RHIMP	UBX domain-containing protein 4 OS=Rhipicephalus microplus OX=6941 PE=2 SV=1	-3.14042	5375.2	18034.8	307425	3.3552	1.7464	0.0105	57.1933	5.83778	0.04527	17.0462	4.09138	0.05336	A
A0A224Z915	9ACAR	Solute carrier family 27 (Fatty acid transporter) member 1/4 OS=Rhipicephalus zambeziensis OX=60191 PE=4 SV=1	-3.76804	22391.3	73752.8	51118.5	3.29382	1.71976	0.00367	2.28297	1.19091	0.01799	0.693107	-0.52885	0.21248	A			F:catalytic activity; C:integral component of membrane
A0A1E1X8H1	9ACAR	Putative glutathione s-transferase (Fragment) OS=Amblyomma aureolatum OX=187763 PE=2 SV=1	-2.3158	15481.3	50795.4	34157.5	3.28107	1.71417	0.04308	2.20637	1.14167	0.00052	0.672453	-0.572495	0.31313	A			F:transferase activity
A0A034WTU8	RHIMP	Lipocalin 25 OS=Rhipicephalus microplus OX=6941 PE=4 SV=1	-4.59743	20142.7	65669.4	56160.5	3.2602	1.70496	0.00098	2.78812	1.47929	0.0001	0.8552	-0.225666	0.41067	A			P:evasion or tolerance of host defense response; F:amine binding
L7MM52	9ACAR	Putative emp24/gp25l/p24 family of membrane trafficking (Fragment) OS=Rhipicephalus pulchellus OX=72859 PE=2 SV=1	-2.48718	22428.6	72460.2	63566	3.2307	1.69185	0.03214	2.83415	1.50291	0.0364	0.877255	-0.188932	0.74253	A			C:integral component of membrane
A0A034WXI1	RHIMP	Alpha2 macroglobulin 1 (Fragment) OS=Rhipicephalus microplus OX=6941 PE=4 SV=1	-13.202	25141.3	79360.1	76009.1	3.15656	1.65835	1.1847e-07	3.02328	1.59611	0.00188	0.957775	-0.0622414	0.79374	A			F:endopeptidase inhibitor activity; C:extracellular space; P:negative regulation of endopeptidase activity
A0A131YZT7	RHIAP	Acyl coa esterase OS=Rhipicephalus appendiculatus OX=34631 PE=4 SV=1	-5.17414	28471.7	88510.8	78526.6	3.10872	1.63632	0.00042	2.75805	1.46365	0.00249	0.887198	-0.172672	0.57074	A
A0A224YXL7	9ACAR	Dolichyl-phosphate beta-glucosyltransferase OS=Rhipicephalus zambeziensis OX=60191 PE=4 SV=1	-2.61721	3256.52	10080.8	5331.17	3.09557	1.63021	0.02572	1.63707	0.711118	0.16609	0.528844	-0.919087	0.13434	A			C:integral component of membrane; F:transferase activity
A0A224YSS3	9ACAR	Acyl coa binding domain containing protein OS=Rhipicephalus zambeziensis OX=60191 PE=4 SV=1	-3.40703	27201	84195.1	84506.9	3.0953	1.63008	0.00669	3.10676	1.63541	0.00049	1.0037	0.00533206	0.98798	A			F:fatty-acyl-CoA binding; C:integral component of membrane
A0A131Z1F4	RHIAP	3-hydroxyacyl-CoA dehydrogenase / 3a,7a,12a-trihydroxy-5b-cholest-24-enoyl-CoA hydratase OS=Rhipicephalus appendiculatus OX=34631 PE=4 SV=1	-3.14141	115797	357600	238640	3.08817	1.62675	0.01048	2.06085	1.04324	0.02987	0.667338	-0.583511	0.2203	A			F:oxidoreductase activity; P:oxidation-reduction process
A0A034WZ12	RHIMP	Secreted cement protein 1 OS=Rhipicephalus microplus OX=6941 PE=4 SV=1	-2.7901	50358.3	153839	141703	3.05488	1.61112	0.01912	2.81389	1.49257	1.1802e-07	0.921113	-0.11855	0.753	A
A0A131XN79	9ACAR	Putative glutathione s-transferase OS=Hyalomma excavatum OX=257692 PE=2 SV=1	-3.05472	35064	104267	119891	2.97362	1.57222	0.01215	3.41921	1.77366	2.4349e-05	1.14985	0.201443	0.55146	A			F:glutathione transferase activity
A0A1E1XES9	9ACAR	Putative ca2+-binding protein regucalcin/smp30 OS=Amblyomma aureolatum OX=187763 PE=2 SV=1	-3.60832	57015.3	166197	104370	2.91495	1.54347	0.00478	1.83056	0.872287	0.02743	0.627991	-0.671183	0.11113	A
L7M4H7	9ACAR	Putative heat shock-related protein OS=Rhipicephalus pulchellus OX=72859 PE=2 SV=1	-2.52489	112266	325359	488420	2.89811	1.53511	0.03013	4.35056	2.1212	0.00075	1.50117	0.586088	0.18799	A			B:Stress response
Q6B8H5	9ACAR	Isopentenyl-diphosphate delta-isomerase (Fragment) OS=Ixodes pacificus OX=29930 PE=2 SV=1	-4.01539	8806.2	25188.1	17643.7	2.86027	1.51615	0.00246	2.00355	1.00256	0.08758	0.700477	-0.51359	0.21682	A			F:isopentenyl-diphosphate delta-isomerase activity; P:isoprenoid biosynthetic process; F:hydrolase activity
L7M0Q9	9ACAR	Putative 17 beta-hydroxysteroid dehydrogenase type 3 OS=Rhipicephalus pulchellus OX=72859 PE=2 SV=1	-6.59279	232772	665284	640637	2.85809	1.51505	6.1335e-05	2.75221	1.46059	0.00078	0.962953	-0.054462	0.82393	A			C:integral component of membrane; F:oxidoreductase activity; P:oxidation-reduction process
A0A131XQA4	9ACAR	Putative sulfotransferase OS=Hyalomma excavatum OX=257692 PE=2 SV=1	-9.36408	4375.15	12463.5	12630.1	2.84869	1.5103	2.893e-06	2.88677	1.52946	0.1196	1.01337	0.0191575	0.97321	A			F:sulfotransferase activity
A0A131YZ03	RHIAP	Acetyl-CoA C-acetyltransferase OS=Rhipicephalus appendiculatus OX=34631 PE=3 SV=1	-2.99375	122016	345279	354270	2.82979	1.5007	0.01349	2.90348	1.53778	0.00753	1.02604	0.0370855	0.93143	A			F:transferase activity, transferring acyl groups other than amino-acyl groups
L7M062	9ACAR	Putative acyl-coa-binding protein OS=Rhipicephalus pulchellus OX=72859 PE=2 SV=1	-2.8431	19242.4	53168.5	67617.4	2.76309	1.46628	0.01746	3.51398	1.81311	0.00215	1.27176	0.346824	0.40843	A			F:fatty-acyl-CoA binding
L7MH44	9ACAR	Acetyl-coenzyme A synthetase (Fragment) OS=Rhipicephalus pulchellus OX=72859 PE=2 SV=1	-4.13368	18946.4	51227.9	39511.7	2.70384	1.43501	0.00203	2.08545	1.06036	0.00706	0.771293	-0.374648	0.26174	A			F:acetate-CoA ligase activity; F:ATP binding; F:AMP binding; P:acetyl-CoA biosynthetic process from acetate
A0A224YWU1	9ACAR	Protein ERP2 OS=Rhipicephalus zambeziensis OX=60191 PE=3 SV=1	-2.9184	7248.16	19506.4	14834.2	2.69122	1.42826	0.01534	2.04661	1.03324	0.01761	0.760477	-0.395024	0.36252	A			C:integral component of membrane
A0A131YL50	RHIAP	Retinal binding protein OS=Rhipicephalus appendiculatus OX=34631 PE=4 SV=1	-2.58933	2990.56	8024.43	10311.5	2.68326	1.42398	0.02698	3.44803	1.78577	0.05087	1.28502	0.361789	0.54032	A
L7M5V3	9ACAR	Putative glycine rich protein OS=Rhipicephalus pulchellus OX=72859 PE=2 SV=1	-3.16709	8411.88	22551.9	18025.2	2.68095	1.42275	0.01004	2.14283	1.09952	0.04201	0.799279	-0.323229	0.46755	A
A0A034WXT5	RHIMP	Large GYY protein 1 OS=Rhipicephalus microplus OX=6941 PE=4 SV=1	-3.4831	6161.65	16166	87469.2	2.62365	1.39158	0.00589	14.1958	3.82739	0.06607	5.41068	2.43581	0.10132	A
A0A224Z4Z6	9ACAR	Na(+)/H(+) exchange regulatory cofactor NHE-RF1-like OS=Rhipicephalus zambeziensis OX=60191 PE=4 SV=1	-3.31569	30544.1	79013	98439.4	2.58685	1.37119	0.0078	3.22286	1.68834	0.00287	1.24586	0.317146	0.40953	A
A0A224Z9R0	9ACAR	Vitellogenin B OS=Rhipicephalus zambeziensis OX=60191 PE=4 SV=1	-2.27282	87446.4	226121	251370	2.58582	1.37062	0.04635	2.87456	1.52334	0.00557	1.11166	0.152719	0.74899	A			F:lipid transporter activity; P:lipid transport
A0A131YUR4	RHIAP	Carboxylic ester hydrolase OS=Rhipicephalus appendiculatus OX=34631 PE=3 SV=1	-2.30632	14653.6	37701.4	24860.8	2.57284	1.36336	0.04378	1.69656	0.762615	0.10193	0.659412	-0.600747	0.28695	A			F:cholinesterase activity
A0A023FZW3	9ACAR	Uncharacterized protein (Fragment) OS=Amblyomma parvum OX=251391 PE=2 SV=1	-9.70719	10039.2	25545.2	25728.8	2.54454	1.3474	2.0858e-06	2.56282	1.35773	0.00447	1.00718	0.0103276	0.9684	A			F:calcium ion binding; P:N-glycan processing
A0A224YPR9	9ACAR	Catalase OS=Rhipicephalus zambeziensis OX=60191 PE=3 SV=1	-6.41057	464103	1.16955e+06	905638	2.52002	1.33343	7.7272e-05	1.95137	0.96449	0.03211	0.774349	-0.368943	0.23348	A			F:catalase activity; P:response to oxidative stress; F:heme binding; P:hydrogen peroxide catabolic process; F:metal ion binding; P:oxidation-reduction process; P:cellular oxidant detoxification
A0A131YCY6	RHIAP	Sulfotransferase OS=Rhipicephalus appendiculatus OX=34631 PE=4 SV=1	-3.20761	6381.63	15965.7	7449.9	2.50183	1.32298	0.00937	1.1674	0.223296	0.7171	0.466618	-1.09969	0.0654	A			F:sulfotransferase activity
L7M3J7	9ACAR	H/ACA ribonucleoprotein complex subunit OS=Rhipicephalus pulchellus OX=72859 PE=2 SV=1	-2.68846	11069	27651.7	21798.1	2.49812	1.32085	0.02276	1.96929	0.977679	0.00976	0.788309	-0.343166	0.39304	A			P:pseudouridine synthesis; F:RNA binding; P:rRNA processing; C:box H/ACA snoRNP complex
L7ME84	9ACAR	Putative nucleoside diphosphate-sugar hydrolase of the mutt nudix family (Fragment) OS=Rhipicephalus pulchellus OX=72859 PE=2 SV=1	-2.42905	2424.27	6045.05	7710.09	2.49355	1.3182	0.03551	3.18037	1.6692	0.03805	1.27544	0.350994	0.51161	A			F:hydrolase activity
A0A224YD90	9ACAR	Niemann-Pick C2 protein OS=Rhipicephalus zambeziensis OX=60191 PE=4 SV=1	-12.1771	16214	39836.2	28458	2.45691	1.29684	2.5451e-07	1.75515	0.811597	0.04084	0.714374	-0.485248	0.05406	A
G3MPQ5	9ACAR	Isocitrate dehydrogenase [NADP] OS=Amblyomma maculatum OX=34609 PE=2 SV=1	-4.3631	60479.2	146756	148619	2.42656	1.27891	0.00141	2.45736	1.29711	0.02095	1.0127	0.0182013	0.96153	A			F:magnesium ion binding; F:isocitrate dehydrogenase (NADP+) activity; P:tricarboxylic acid cycle; P:isocitrate metabolic process; F:NAD binding
A0A131YL25	RHIAP	Methylenetetrahydrofolate dehydrogenase (NADP+) / methenyltetrahydrofolate cyclohydrolase OS=Rhipicephalus appendiculatus OX=34631 PE=3 SV=1	-2.56949	27930.6	67027.1	58806.6	2.39977	1.2629	0.02792	2.10546	1.07413	0.00252	0.877356	-0.188765	0.64006	A			F:formate-tetrahydrofolate ligase activity; F:ATP binding; F:hydrolase activity
L7M742	9ACAR	Putative steroid membrane receptor OS=Rhipicephalus pulchellus OX=72859 PE=2 SV=1	-3.79441	26203.8	62848.5	54803.3	2.39845	1.2621	0.00352	2.09142	1.06449	0.00046	0.87199	-0.197616	0.48118	A			C:integral component of membrane
A0A224YI54	9ACAR	ATP-dependent Clp protease ATP-binding subunit ClpX OS=Rhipicephalus zambeziensis OX=60191 PE=4 SV=1	-4.62608	3472.5	8243.74	23213.1	2.37401	1.24733	0.00094	6.68486	2.7409	0.02563	2.81585	1.49357	0.07349	A			F:ATP binding; P:protein folding; P:proteolysis; F:peptidase activity; F:unfolded protein binding
A0A224YN00	9ACAR	Deoxyribonuclease II OS=Rhipicephalus zambeziensis OX=60191 PE=4 SV=1	-2.35466	20437.1	47526.2	27160.2	2.32549	1.21753	0.04032	1.32897	0.410304	0.1284	0.571479	-0.807229	0.12369	A			F:deoxyribonuclease II activity; P:DNA metabolic process
A0A224Z0H9	9ACAR	RNA-binding protein LARK OS=Rhipicephalus zambeziensis OX=60191 PE=4 SV=1	-2.73817	127236	288414	574270	2.26676	1.18063	0.0209	4.51342	2.17422	0.00451	1.99113	0.993588	0.06165	A			F:RNA binding
L7M590	9ACAR	Uncharacterized protein OS=Rhipicephalus pulchellus OX=72859 PE=2 SV=1	-4.49442	4960.21	11194.6	11640.2	2.25687	1.17432	0.00115	2.34672	1.23065	0.00249	1.03981	0.056321	0.83369	A
A0A131X9R9	9ACAR	Putative secreted protein (Fragment) OS=Hyalomma excavatum OX=257692 PE=2 SV=1	-5.90045	8076.91	18007.4	20509.4	2.22949	1.15671	0.00015	2.53927	1.34441	0.01989	1.13895	0.187701	0.60529	A			C:integral component of membrane
A0A131X9N8	9ACAR	Putative gnl-cdd-187611 cd05353 hydroxyacyl-coa-like dh sdr c-like protein OS=Hyalomma excavatum OX=257692 PE=2 SV=1	-3.04732	21965.8	48946.8	30271.8	2.22832	1.15596	0.01231	1.37813	0.462715	0.18296	0.618462	-0.693243	0.10777	A			F:oxidoreductase activity; P:oxidation-reduction process
A0A131XKF2	9ACAR	Putative cystathionine beta-lyases/cystathionine gamma-synthase OS=Hyalomma excavatum OX=257692 PE=2 SV=1	-2.5719	35386.4	77287.1	87771.7	2.18409	1.12703	0.0278	2.48038	1.31056	0.00297	1.13566	0.183527	0.62605	A			F:lyase activity; F:pyridoxal phosphate binding
A0A131ZBK7	RHIAP	Twitchin like (Fragment) OS=Rhipicephalus appendiculatus OX=34631 PE=4 SV=1	-3.57749	12533.6	27179.4	36602.3	2.16852	1.11671	0.00503	2.92033	1.54613	0.01375	1.34669	0.429419	0.30684	A
A0A224YS34	9ACAR	17 beta hydroxysteroid dehydrogenase type 3 OS=Rhipicephalus zambeziensis OX=60191 PE=3 SV=1	-3.58473	80591.7	172255	175597	2.13738	1.09584	0.00497	2.17885	1.12357	0.00096	1.0194	0.0277256	0.92049	A
A0A023JCU7	RHIMP	Synaptobrevin OS=Rhipicephalus microplus OX=6941 PE=2 SV=1	-4.07453	29186.3	62173.5	74282.5	2.13023	1.09101	0.00223	2.54512	1.34773	8.1039e-05	1.19476	0.256721	0.28389	A			C:integral component of membrane; P:vesicle-mediated transport
L7M5R1	9ACAR	Proteasome subunit alpha type OS=Rhipicephalus pulchellus OX=72859 PE=2 SV=1	-3.01616	42963.1	91435.3	127368	2.12823	1.08965	0.01298	2.96459	1.56783	0.00144	1.39298	0.47818	0.17801	A			F:threonine-type endopeptidase activity; C:nucleus; C:cytoplasm; C:proteasome core complex, alpha-subunit complex; P:proteasome-mediated ubiquitin-dependent protein catabolic process
A0A131YK32	RHIAP	Peroxidase OS=Rhipicephalus appendiculatus OX=34631 PE=4 SV=1	-3.62942	8018.32	16900.3	31516.6	2.10771	1.07568	0.00462	3.93057	1.97474	0.08336	1.86485	0.899063	0.25702	A			F:peroxidase activity; P:response to oxidative stress; F:heme binding; P:oxidation-reduction process; P:cellular oxidant detoxification
G3MQ77	9ACAR	Fructose-bisphosphate aldolase OS=Amblyomma maculatum OX=34609 PE=2 SV=1	-3.73609	77760.4	161840	175336	2.08127	1.05747	0.00387	2.25483	1.17302	0.00776	1.08339	0.115551	0.71754	A			F:fructose-bisphosphate aldolase activity; P:glycolytic process
L7M0H3	9ACAR	Putative phosphatidylinositol transfer protein pdr16 OS=Rhipicephalus pulchellus OX=72859 PE=2 SV=1	-3.17954	8284.73	17239.9	11970.6	2.08093	1.05723	0.00983	1.4449	0.530973	0.397	0.694355	-0.526254	0.30602	A
A0A131XQJ3	9ACAR	Putative glutathione s-transferase (Fragment) OS=Hyalomma excavatum OX=257692 PE=2 SV=1	-3.60865	32623.5	67622.1	57798.2	2.07281	1.05159	0.00478	1.77168	0.825115	0.20289	0.854724	-0.22647	0.64519	A			F:transferase activity
L7M6D1	9ACAR	Putative er protein with keel retention signal OS=Rhipicephalus pulchellus OX=72859 PE=2 SV=1	-4.77672	15258.9	31570.1	40782.7	2.06896	1.04891	0.00075	2.67271	1.4183	0.00241	1.29181	0.369398	0.1939	A
G3MKF8	9ACAR	Tubulin beta chain OS=Amblyomma maculatum OX=34609 PE=2 SV=1	-4.09161	330235	681494	776472	2.06366	1.04521	0.00217	2.35127	1.23344	0.00015	1.13937	0.188233	0.42236	A			F:GTPase activity; F:structural constituent of cytoskeleton; F:GTP binding; C:cytoplasm; C:microtubule; P:cytoskeleton organization; P:microtubule-based process
L7M1V6	9ACAR	Uncharacterized protein OS=Rhipicephalus pulchellus OX=72859 PE=2 SV=1	-3.5968	52904.1	107109	129597	2.0246	1.01763	0.00487	2.44965	1.29258	0.0451	1.20995	0.274944	0.55384	A			F:hydrolase activity
A0A224YSQ2	9ACAR	Aldehyde dehydrogenase OS=Rhipicephalus zambeziensis OX=60191 PE=3 SV=1	-3.46934	216881	437279	416143	2.01622	1.01165	0.00603	1.91876	0.940178	0.00729	0.951664	-0.0714763	0.81249	A			P:cellular aldehyde metabolic process; C:integral component of membrane; F:oxidoreductase activity, acting on the aldehyde or oxo group of donors, NAD or NADP as acceptor; P:oxidation-reduction process
A0A034WTT6	RHIMP	Secreted protein 23 OS=Rhipicephalus microplus OX=6941 PE=4 SV=1	-3.50023	123748	248720	252105	2.00989	1.00712	0.00572	2.03724	1.02662	0.24722	1.01361	0.0195005	0.97599	A
V5HZ27	IXORI	Putative ras-related protein rab-5b OS=Ixodes ricinus OX=34613 PE=2 SV=1	-3.33091	5200.57	10383.6	7727.86	1.99662	0.997558	0.00761	1.48596	0.571399	0.27575	0.744241	-0.426159	0.32207	A			F:GTPase activity; F:GTP binding
V9VL13	RHIMP	Serine protease inhibitor 16 RmS16 OS=Rhipicephalus microplus OX=6941 GN=RmS-16 PE=2 SV=1	-6.81782	57624.7	114436	270532	1.98589	0.989788	4.6379e-05	4.69472	2.23104	0.10927	2.36403	1.24125	0.22747	A			C:extracellular space; P:proteolysis; F:peptidase activity
Q2VMW0	AMBAM	Histamine release factor OS=Amblyomma americanum OX=6943 PE=2 SV=1	-3.59141	12543.1	24683.3	19164.6	1.96788	0.976641	0.00492	1.5279	0.61155	0.17721	0.77642	-0.365091	0.28195	A
A0A224YRA6	9ACAR	Dehydrogenase OS=Rhipicephalus zambeziensis OX=60191 PE=3 SV=1	-3.72012	88446	173674	139805	1.96362	0.973512	0.00397	1.58068	0.66055	0.17587	0.804987	-0.312963	0.41777	A			F:oxidoreductase activity; P:oxidation-reduction process
L7M4E8	9ACAR	Putative ras-related protein rab-11a OS=Rhipicephalus pulchellus OX=72859 PE=2 SV=1	-2.68778	235387	461095	612294	1.95888	0.970027	0.02279	2.60122	1.37919	6.5239e-08	1.32791	0.409163	0.11661	A			F:GTPase activity; F:GTP binding
L7LTU7	9ACAR	Putative methylenetetrahydrofolate dehydrogenase/methylenetetrahydrofolate cyclohydrolase OS=Rhipicephalus pulchellus OX=72859 PE=2 SV=1	-2.47812	148293	289992	288725	1.95553	0.967558	0.03265	1.94698	0.96124	0.01629	0.99563	-0.00631822	0.98686	A			F:methylenetetrahydrofolate dehydrogenase (NADP+) activity; F:hydrolase activity; P:oxidation-reduction process
L7MHT9	9ACAR	Coronin (Fragment) OS=Rhipicephalus pulchellus OX=72859 PE=2 SV=1	-2.77157	5760.72	11027.6	7628.95	1.91428	0.936799	0.01973	1.32431	0.405236	0.07734	0.691805	-0.531563	0.13269	A			C:transcriptional repressor complex; F:actin filament binding
A0A224YY71	9ACAR	Fasciclin domain containing protein OS=Rhipicephalus zambeziensis OX=60191 PE=4 SV=1	-5.5636	71483.4	135356	174931	1.89353	0.921077	0.00024	2.44715	1.2911	0.00013	1.29238	0.370025	0.07432	A
L7MJT8	9ACAR	Uncharacterized protein (Fragment) OS=Rhipicephalus pulchellus OX=72859 PE=2 SV=1	-2.3992	65169	121152	97725.9	1.85904	0.894554	0.03737	1.49958	0.584555	0.05743	0.806642	-0.31	0.38741	A
A0A224YZ89	9ACAR	Hydroxysteroid dehydrogenase like protein 2 OS=Rhipicephalus zambeziensis OX=60191 PE=4 SV=1	-2.8275	36296.3	67337.9	41700.3	1.85523	0.891597	0.01793	1.14889	0.200235	0.65317	0.619269	-0.691363	0.13876	A
A0A131YCK2	RHIAP	Isocitrate dehydrogenase [NADP] OS=Rhipicephalus appendiculatus OX=34631 PE=3 SV=1	-4.64376	15269.9	28300.7	33287.8	1.85337	0.890152	0.00092	2.17997	1.12431	0.00591	1.17622	0.234154	0.41034	A			F:magnesium ion binding; F:isocitrate dehydrogenase (NADP+) activity; P:tricarboxylic acid cycle; P:isocitrate metabolic process; F:NAD binding
A0A131Z0M8	RHIAP	6-phosphogluconate dehydrogenase, decarboxylating OS=Rhipicephalus appendiculatus OX=34631 PE=3 SV=1	-6.63147	346579	641509	501776	1.85098	0.888287	5.8432e-05	1.4478	0.533861	0.16919	0.782181	-0.354425	0.24566	A			F:phosphogluconate dehydrogenase (decarboxylating) activity; P:pentose-phosphate shunt; P:D-gluconate metabolic process; F:NADP binding; P:oxidation-reduction process
V5HZA1	IXORI	Histone H2A OS=Ixodes ricinus OX=34613 PE=2 SV=1	-3.69093	27375.4	50431.6	63216.3	1.84222	0.881448	0.00417	2.30924	1.20742	0.00069	1.25351	0.325969	0.20371	A			C:nucleosome; F:DNA binding; C:nucleus; F:protein heterodimerization activity
L7M088	9ACAR	Flavin-containing monooxygenase OS=Rhipicephalus pulchellus OX=72859 PE=2 SV=1	-6.20605	8627.39	15874.2	16085.7	1.83998	0.879688	0.0001	1.8645	0.898786	0.10806	1.01333	0.0190984	0.96201	A			F:N,N-dimethylaniline monooxygenase activity; C:endoplasmic reticulum membrane; C:integral component of membrane; F:flavin adenine dinucleotide binding; F:NADP binding; P:oxidation-reduction process
A0A224YTD5	9ACAR	Amblyomma 40 33 family member OS=Rhipicephalus zambeziensis OX=60191 PE=4 SV=1	-3.21884	9371.24	17194.2	438071	1.83478	0.87561	0.00919	46.7463	5.54678	0.33785	25.4778	4.67117	0.34634	A
L7M743	9ACAR	D-3-phosphoglycerate dehydrogenase OS=Rhipicephalus pulchellus OX=72859 PE=2 SV=1	-2.47093	7215.98	13134.6	6384	1.82021	0.864103	0.03305	0.884702	-0.176736	0.69336	0.486045	-1.04084	0.05744	A			F:phosphoglycerate dehydrogenase activity; P:L-serine biosynthetic process; F:NAD binding; P:oxidation-reduction process
A0A034WU10	RHIMP	Secreted protein 10 OS=Rhipicephalus microplus OX=6941 PE=4 SV=1	-6.09378	15634.4	28188.4	22595.6	1.80297	0.850375	0.00012	1.44525	0.531316	0.11692	0.801593	-0.319059	0.19799	A
A0A224YPE0	9ACAR	Heat shock protein 90kDa beta OS=Rhipicephalus zambeziensis OX=60191 PE=3 SV=1	-3.99852	1.28825e+06	2.31178e+06	2.18249e+06	1.79451	0.843589	0.00252	1.69415	0.760558	0.00021	0.944072	-0.0830313	0.67483	A			F:ATP binding; P:protein folding; F:unfolded protein binding
A0A224Z0C7	9ACAR	Heat shock related protein (Fragment) OS=Rhipicephalus zambeziensis OX=60191 PE=3 SV=1	-4.00603	13588.7	24310.7	41125.7	1.78904	0.839184	0.00249	3.02646	1.59763	0.02326	1.69167	0.758448	0.14075	A			F:metal ion binding
L7M7X2	9ACAR	Uncharacterized protein OS=Rhipicephalus pulchellus OX=72859 PE=2 SV=1	-2.28504	277451	494467	520347	1.78218	0.833644	0.0454	1.87546	0.907243	0.00333	1.05234	0.0735984	0.82486	A			P:biosynthetic process; C:integral component of membrane; F:strictosidine synthase activity
L7M549	9ACAR	Putative fibrillarin OS=Rhipicephalus pulchellus OX=72859 PE=2 SV=1	-2.49651	88517.6	157426	124601	1.77847	0.830636	0.03164	1.40764	0.493276	0.16122	0.791488	-0.33736	0.38812	A			F:RNA binding; P:rRNA processing; F:methyltransferase activity; P:methylation
L7M653	9ACAR	Uncharacterized protein OS=Rhipicephalus pulchellus OX=72859 PE=2 SV=1	-5.21689	17954.4	31565.8	29696.1	1.75811	0.814024	0.00039	1.65397	0.725932	0.00229	0.940766	-0.0880923	0.62239	A			C:cell; P:cell redox homeostasis
G3MKG0	9ACAR	Tubulin beta chain OS=Amblyomma maculatum OX=34609 PE=2 SV=1	-4.45839	257581	451314	469364	1.75213	0.809106	0.00122	1.8222	0.865683	0.00501	1.04	0.0565772	0.80939	A			F:GTPase activity; F:structural constituent of cytoskeleton; F:GTP binding; C:cytoplasm; C:microtubule; P:cytoskeleton organization; P:microtubule-based process
L7M8N6	9ACAR	Putative possible pfkb family carbohydrate kinase OS=Rhipicephalus pulchellus OX=72859 PE=2 SV=1	-4.62133	43206.8	75303.9	68152.9	1.74287	0.801468	0.00095	1.57737	0.657519	0.04782	0.905038	-0.143949	0.59504	A			F:adenosine kinase activity; P:purine ribonucleoside salvage; P:AMP biosynthetic process; P:phosphorylation
A0A224Z634	9ACAR	Phosphoribosylpyrophosphate synthetase-associated protein OS=Rhipicephalus zambeziensis OX=60191 PE=4 SV=1	-4.92987	179138	312141	305815	1.74246	0.801127	0.0006	1.70715	0.771589	0.01001	0.979734	-0.0295376	0.89753	A			F:magnesium ion binding; F:ribose phosphate diphosphokinase activity; P:nucleoside metabolic process; P:nucleotide biosynthetic process
A0A131Z6S2	RHIAP	Myo-inositol-1-phosphate synthase OS=Rhipicephalus appendiculatus OX=34631 PE=4 SV=1	-3.02176	10409.6	18005.4	58313.8	1.72969	0.790514	0.01286	5.6019	2.48592	0.04338	3.23867	1.6954	0.08179	A			F:inositol-3-phosphate synthase activity; P:inositol biosynthetic process; P:phospholipid biosynthetic process
Q45R45	RHIMP	Glucose-6-phosphate 1-dehydrogenase OS=Rhipicephalus microplus OX=6941 PE=3 SV=2	-2.94452	199517	343583	419414	1.72207	0.784145	0.01467	2.10214	1.07186	7.4499e-05	1.22071	0.287715	0.23096	A			F:glucose-6-phosphate dehydrogenase activity; P:glucose metabolic process; P:pentose-phosphate shunt; F:NADP binding; P:oxidation-reduction process
L7MIP5	9ACAR	Putative dihydroorotase (Fragment) OS=Rhipicephalus pulchellus OX=72859 PE=2 SV=1	-5.2735	73759	126499	125212	1.71503	0.77823	0.00036	1.69758	0.763477	0.00131	0.989826	-0.0147527	0.93077	A			C:cytoplasm; F:hydrolase activity, acting on carbon-nitrogen (but not peptide) bonds
C9W1I2	RHISA	Putative beta thymosin OS=Rhipicephalus sanguineus OX=34632 PE=2 SV=1	-6.81696	4279.28	7318.38	8397.86	1.71019	0.774158	4.6428e-05	1.96245	0.972655	0.00823	1.1475	0.198497	0.39129	A			F:actin monomer binding; P:actin filament organization
A0A131YF69	RHIAP	S-adenosylmethionine synthase OS=Rhipicephalus appendiculatus OX=34631 PE=3 SV=1	-2.98359	115820	196566	170119	1.69716	0.763125	0.01372	1.46882	0.554662	0.0126	0.865459	-0.208463	0.42846	A			F:methionine adenosyltransferase activity; F:ATP binding; P:S-adenosylmethionine biosynthetic process; P:one-carbon metabolic process; F:metal ion binding
A0A224YQK1	9ACAR	Glycerol-3-phosphate dehydrogenase [NAD(+)] OS=Rhipicephalus zambeziensis OX=60191 PE=3 SV=1	-7.22691	5163.43	8747.15	6170.03	1.69406	0.760485	2.8346e-05	1.19495	0.256949	0.56194	0.705376	-0.503536	0.15678	A			F:glycerol-3-phosphate dehydrogenase [NAD+] activity; P:carbohydrate metabolic process; C:glycerol-3-phosphate dehydrogenase complex; F:protein homodimerization activity; P:glycerol-3-phosphate catabolic process; F:NAD binding; P:oxidation-reduction process
A0A034WU66	RHIMP	Peroxinectin 1 (Fragment) OS=Rhipicephalus microplus OX=6941 PE=4 SV=1	-3.59356	244389	413350	645480	1.69136	0.758183	0.0049	2.6412	1.40119	0.00628	1.56158	0.643008	0.09409	A			F:peroxidase activity; P:response to oxidative stress; F:heme binding; P:oxidation-reduction process; P:cellular oxidant detoxification
L7LVH9	9ACAR	Histone H3 OS=Rhipicephalus pulchellus OX=72859 PE=2 SV=1	-2.46247	80970.8	136082	149503	1.68064	0.749007	0.03353	1.84638	0.884696	0.00018	1.09862	0.135689	0.57597	A			C:nucleosome; F:DNA binding; C:nucleus; F:protein heterodimerization activity
L7MLK7	9ACAR	Putative alkaline phosphatase protein (Fragment) OS=Rhipicephalus pulchellus OX=72859 PE=2 SV=1	-16.6205	130014	217011	159686	1.66913	0.739095	1.2998e-08	1.22822	0.29657	0.29364	0.735846	-0.442525	0.06023	A			P:dephosphorylation; F:phosphatase activity
A0A023FXV3	9ACAR	Proteasome subunit alpha type OS=Amblyomma parvum OX=251391 PE=2 SV=1	-2.35084	90540.8	150059	135510	1.65736	0.728887	0.04058	1.49667	0.581758	0.00461	0.903046	-0.147129	0.6158	A			F:threonine-type endopeptidase activity; C:nucleus; C:cytoplasm; P:ubiquitin-dependent protein catabolic process; C:proteasome core complex, alpha-subunit complex
A0A224Z3Y0	9ACAR	RNA-binding protein Musashi OS=Rhipicephalus zambeziensis OX=60191 PE=4 SV=1	-2.6451	194952	321654	212975	1.64992	0.722392	0.02452	1.09245	0.127569	0.68738	0.662126	-0.594823	0.12039	A			F:RNA binding
L7M7Y5	9ACAR	Proliferating cell nuclear antigen OS=Rhipicephalus pulchellus OX=72859 PE=2 SV=1	-3.18647	21948.2	36083.8	36143.4	1.64405	0.717251	0.00971	1.64676	0.719631	0.00144	1.00165	0.00237981	0.99146	A			F:DNA binding; C:nucleus; P:regulation of DNA replication; F:DNA polymerase processivity factor activity
L7MB00	9ACAR	Putative cop9 signalosome subunit csn4 OS=Rhipicephalus pulchellus OX=72859 PE=2 SV=1	-2.70426	26203.1	43054.2	53221.1	1.64309	0.716413	0.02215	2.0311	1.02226	0.03778	1.23614	0.305845	0.44584	A			C:cytoplasm; C:COP9 signalosome
G3MHQ2	9ACAR	Uncharacterized protein (Fragment) OS=Amblyomma maculatum OX=34609 PE=2 SV=1	-2.84843	200926	329864	321595	1.64172	0.715211	0.0173	1.60056	0.678581	0.00036	0.97493	-0.0366294	0.86721	A			C:endoplasmic reticulum lumen; P:protein secretion; C:integral component of membrane
A0A131XIF4	9ACAR	Putative calpain-a OS=Hyalomma excavatum OX=257692 PE=2 SV=1	-4.79382	61394.6	99317.7	67440.5	1.61769	0.693938	0.00073	1.09848	0.135502	0.65043	0.679038	-0.558436	0.05932	A			F:calcium-dependent cysteine-type endopeptidase activity; F:calcium ion binding; P:proteolysis
L7LZ95	9ACAR	Uncharacterized protein OS=Rhipicephalus pulchellus OX=72859 PE=2 SV=1	-2.2977	5198.81	8313.25	9231.88	1.59907	0.67723	0.04443	1.77577	0.828443	0.23501	1.1105	0.151213	0.7822	A			F:RNA binding
G3MM98	9ACAR	Uncharacterized protein OS=Amblyomma maculatum OX=34609 PE=2 SV=1	-6.2909	144748	228071	229900	1.57565	0.655943	9.0139e-05	1.58828	0.667466	0.00093	1.00802	0.0115231	0.93692	A			F:ATP binding; C:cytoplasm; F:proteasome-activating ATPase activity; P:positive regulation of proteasomal protein catabolic process
L7M4S5	9ACAR	Proteasome subunit alpha type OS=Rhipicephalus pulchellus OX=72859 PE=2 SV=1	-6.11526	60912	95289.6	86339.2	1.56438	0.645593	0.00011	1.41744	0.50329	0.01733	0.906072	-0.142303	0.40484	A			F:threonine-type endopeptidase activity; C:nucleus; C:cytoplasm; P:ubiquitin-dependent protein catabolic process; C:proteasome core complex, alpha-subunit complex
A0A224YUJ9	9ACAR	Beta-mannosidase (Fragment) OS=Rhipicephalus zambeziensis OX=60191 PE=4 SV=1	-3.17429	23432.4	36382	24184.5	1.55264	0.634722	0.00992	1.0321	0.0455802	0.90261	0.664738	-0.589142	0.07808	A			F:hydrolase activity, hydrolyzing O-glycosyl compounds; P:carbohydrate metabolic process
A0A131Z3F1	RHIAP	Smoothelin OS=Rhipicephalus appendiculatus OX=34631 PE=4 SV=1	-5.48709	42007.3	64832	78223.5	1.54335	0.626066	0.00027	1.86214	0.896964	0.00039	1.20656	0.270898	0.11519	A
L7LYN0	9ACAR	Uncharacterized protein OS=Rhipicephalus pulchellus OX=72859 PE=2 SV=1	-2.26562	165001	252553	207225	1.53062	0.614113	0.04692	1.2559	0.328726	0.21721	0.820521	-0.285387	0.3875	A			F:catalytic activity
A0A224Z3M8	9ACAR	Lysosomal alpha-mannosidase (Fragment) OS=Rhipicephalus zambeziensis OX=60191 PE=4 SV=1	-4.46755	38969.8	59632.3	69236.5	1.53022	0.613738	0.0012	1.77667	0.829177	0.04378	1.16106	0.215439	0.49924	A			F:alpha-mannosidase activity; P:mannose metabolic process
A0A224Z005	9ACAR	Splicing factor arginine/serine-rich 4/5/6 OS=Rhipicephalus zambeziensis OX=60191 PE=4 SV=1	-10.2138	55539.5	84650.9	115447	1.52416	0.608012	1.3089e-06	2.07865	1.05565	0.15936	1.3638	0.447634	0.45254	A			F:RNA binding
A0A131Z0V1	RHIAP	Very long chain acyl-CoA dehydrogenase OS=Rhipicephalus appendiculatus OX=34631 PE=4 SV=1	-3.23073	28142.5	42682.9	38170.4	1.51667	0.60091	0.00901	1.35633	0.439705	0.25212	0.894278	-0.161204	0.63998	A			F:acyl-CoA dehydrogenase activity; F:flavin adenine dinucleotide binding; P:oxidation-reduction process
A0A131Z678	RHIAP	TIL domain containing protein (Fragment) OS=Rhipicephalus appendiculatus OX=34631 PE=4 SV=1	-9.12773	126724	191880	334706	1.51415	0.598508	3.6449e-06	2.64122	1.4012	0.03819	1.74436	0.802695	0.13203	A
A0A131YRB4	RHIAP	Tick serine protease OS=Rhipicephalus appendiculatus OX=34631 PE=3 SV=1	-4.8847	41287.8	62359.3	63113.7	1.51036	0.594891	0.00064	1.52863	0.61224	0.15403	1.0121	0.0173492	0.96014	A			F:serine-type endopeptidase activity; P:proteolysis
L7MHV9	9ACAR	Uncharacterized protein (Fragment) OS=Rhipicephalus pulchellus OX=72859 PE=2 SV=1	-5.19177	22292.4	33496.5	61811.7	1.5026	0.587461	0.00041	2.77277	1.47133	0.13204	1.84532	0.883868	0.26861	A			C:integral component of membrane
L7MLG3	9ACAR	Putative neural cell adhesion molecule l1 (Fragment) OS=Rhipicephalus pulchellus OX=72859 PE=2 SV=1	-4.94323	96086	143557	128629	1.49405	0.579226	0.00058	1.33869	0.42082	0.38811	0.896015	-0.158406	0.69281	A			F:cytokine receptor activity; C:integral component of membrane; P:cytokine-mediated signaling pathway
L7M7D6	9ACAR	Putative biosynthetic process OS=Rhipicephalus pulchellus OX=72859 PE=2 SV=1	-2.72571	223759	332230	136308	1.48477	0.570237	0.02135	0.609175	-0.715072	0.00119	0.410283	-1.28531	0.00093	A			F:catalytic activity; F:coenzyme binding
H6BG92	RHIMP	Inorganic pyrophosphatase OS=Rhipicephalus microplus OX=6941 PE=2 SV=1	-3.5403	185035	273720	278872	1.47929	0.564901	0.00535	1.50713	0.591801	0.04737	1.01882	0.0269001	0.91435	A			F:magnesium ion binding; F:inorganic diphosphatase activity; C:cytoplasm; P:phosphate-containing compound metabolic process
L7LXH5	9ACAR	Putative emp24/gp25l/p24 family of membrane trafficking OS=Rhipicephalus pulchellus OX=72859 PE=2 SV=1	-11.9398	103966	153760	384057	1.47895	0.564574	3.063e-07	3.69408	1.88521	0.02425	2.49777	1.32064	0.05426	A			C:integral component of membrane
A0A224YI77	9ACAR	ATP-dependent RNA helicase DBP2-like (Fragment) OS=Rhipicephalus zambeziensis OX=60191 PE=4 SV=1	-2.72667	60645.9	89616.9	60268.7	1.47771	0.56336	0.02131	0.99378	-0.00900166	0.97256	0.672515	-0.572362	0.07612	A			F:helicase activity
A0A224YIV9	9ACAR	C-3 sterol dehydrogenase/3-beta-hydroxysteroid dehydrogenase OS=Rhipicephalus zambeziensis OX=60191 PE=4 SV=1	-3.72481	57961.7	85517.5	120847	1.47541	0.56112	0.00394	2.08495	1.06002	0.08191	1.41313	0.498895	0.31135	A			F:catalytic activity; F:coenzyme binding
A0A023FWA3	9ACAR	Putative enolase OS=Amblyomma parvum OX=251391 PE=2 SV=1	-6.04457	505595	745086	711194	1.47368	0.559425	0.00012	1.40665	0.492262	0.03258	0.954513	-0.067163	0.69602	A			C:phosphopyruvate hydratase complex; F:magnesium ion binding; F:phosphopyruvate hydratase activity; P:glycolytic process
L7MFB1	9ACAR	Putative transcription factor l2 (Fragment) OS=Rhipicephalus pulchellus OX=72859 PE=2 SV=1	-4.47384	6665.53	9770.15	10947.4	1.46577	0.55166	0.00119	1.64239	0.715795	0.38657	1.12049	0.164135	0.80976	A			F:metal ion binding
L7M2D4	9ACAR	NAD-dependent protein deacylase OS=Rhipicephalus pulchellus OX=72859 PE=2 SV=1	-4.16983	23065.1	33736.6	265432	1.46267	0.548603	0.00192	11.5079	3.52456	0.10129	7.86777	2.97596	0.11525	A			C:mitochondrion; P:protein deacetylation; F:zinc ion binding; F:NAD-dependent protein deacetylase activity; P:peptidyl-lysine demalonylation; P:peptidyl-lysine desuccinylation; F:protein-malonyllysine demalonylase activity; F:protein-succinyllysine desuccinylase activity; F:NAD+ binding
L7LWI3	9ACAR	Putative lipoprotein amino terminal region OS=Rhipicephalus pulchellus OX=72859 PE=2 SV=1	-3.29288	79781.3	115236	97242.7	1.4444	0.53047	0.00811	1.21887	0.285539	0.28057	0.843857	-0.24493	0.35657	A			F:lipid transporter activity; P:lipid transport
A0A224YA99	9ACAR	Uncharacterized protein OS=Rhipicephalus zambeziensis OX=60191 PE=4 SV=1	-4.33229	7290.79	10492.7	9193.92	1.43917	0.525238	0.00148	1.26103	0.334605	0.17622	0.876221	-0.190634	0.34399	A			C:integral component of membrane
L7LXL4	9ACAR	Inosine-5'-monophosphate dehydrogenase OS=Rhipicephalus pulchellus OX=72859 PE=2 SV=1	-5.77257	551719	789456	693380	1.4309	0.516925	0.00018	1.25676	0.329712	0.01235	0.878301	-0.187213	0.14683	A			F:nucleotide binding; F:IMP dehydrogenase activity; C:cytoplasm; P:GMP biosynthetic process; F:metal ion binding; P:oxidation-reduction process
A0A034WXD5	RHIMP	Beat protein-like 1 OS=Rhipicephalus microplus OX=6941 PE=4 SV=1	-2.36195	7025.42	10050.3	40574.8	1.43056	0.516579	0.03982	5.77543	2.52993	0.05217	4.03718	2.01335	0.07359	A
A0A034WXE0	RHIMP	Heat shock protein 70 1 OS=Rhipicephalus microplus OX=6941 PE=3 SV=1	-2.65498	48434.7	69113.4	83331.8	1.42694	0.512923	0.02411	1.7205	0.782825	5.0489e-05	1.20573	0.269902	0.15054	A			F:ATP binding
L7MGB3	9ACAR	Putative transcriptional regulator of the pur family single-stranded-dna-binding protein (Fragment) OS=Rhipicephalus pulchellus OX=72859 PE=2 SV=1	-5.38928	76088	108088	96590.9	1.42056	0.506462	0.00031	1.26946	0.344219	0.00336	0.893634	-0.162244	0.164	A			F:DNA binding
V9VLM7	RHIMP	Serine protease inhibitor 7 RmS7 OS=Rhipicephalus microplus OX=6941 GN=RmS-7 PE=2 SV=1	-9.88493	76669.1	108777	117322	1.41878	0.504652	1.7673e-06	1.53024	0.613753	0.09873	1.07856	0.109101	0.70945	A			C:extracellular space; P:proteolysis; F:peptidase activity
A0A224YYS8	9ACAR	Scaffold attachment factor b OS=Rhipicephalus zambeziensis OX=60191 PE=4 SV=1	-18.7985	56977.6	80820.6	66359.9	1.41846	0.504328	3.9293e-09	1.16467	0.219917	0.45066	0.821076	-0.284412	0.25352	A			F:RNA binding
A0A034WWP0	RHIMP	ML domain-containing protein 1 (Fragment) OS=Rhipicephalus microplus OX=6941 PE=4 SV=1	-3.39485	64636.3	91473.4	67871	1.4152	0.501009	0.00683	1.05004	0.070451	0.83688	0.741975	-0.430558	0.19895	A
A0A224Z3G3	9ACAR	V-type H+-transporting ATPase subunit A OS=Rhipicephalus zambeziensis OX=60191 PE=3 SV=1	-4.43867	29373.2	41496.7	87332.7	1.41274	0.498494	0.00126	2.97321	1.57202	0.04855	2.10457	1.07353	0.10582	A			F:ATP binding; P:ATP hydrolysis coupled proton transport; C:proton-transporting V-type ATPase, V1 domain; P:ATP metabolic process; F:proton-transporting ATPase activity, rotational mechanism
A0A224YMB5	9ACAR	Enoyl-coa hydratase/isomerase OS=Rhipicephalus zambeziensis OX=60191 PE=4 SV=1	-5.22829	40973.2	57781.9	54905.2	1.41024	0.495936	0.00039	1.34003	0.422264	0.14226	0.950216	-0.0736727	0.76191	A			F:fatty-acyl-CoA binding; F:isomerase activity
G3MPE0	9ACAR	Catalase OS=Amblyomma maculatum OX=34609 PE=2 SV=1	-5.72815	190176	266982	190836	1.40387	0.489408	0.00019	1.00347	0.00499527	0.99066	0.714788	-0.484413	0.20644	A			F:catalase activity; P:response to oxidative stress; F:heme binding; P:hydrogen peroxide catabolic process; F:metal ion binding; P:oxidation-reduction process; P:cellular oxidant detoxification
L7M579	9ACAR	Dolichyl-diphosphooligosaccharide--protein glycosyltransferase 48 kDa subunit OS=Rhipicephalus pulchellus OX=72859 PE=2 SV=1	-3.42772	472418	663165	516949	1.40377	0.489303	0.00646	1.09426	0.129955	0.34223	0.779517	-0.359347	0.06469	A			C:endoplasmic reticulum membrane; C:integral component of membrane; P:protein N-linked glycosylation via asparagine
A0A224YSX2	9ACAR	Adaptor protein pacsin OS=Rhipicephalus zambeziensis OX=60191 PE=4 SV=1	-3.80979	17732.5	24694.3	37049.5	1.39261	0.477788	0.00343	2.08936	1.06306	0.32849	1.50032	0.585275	0.52685	A
A0A1E1XNI8	9ACAR	Putative ras-related small gtpase rho type (Fragment) OS=Amblyomma sculptum OX=1581419 PE=2 SV=1	-4.23869	19680.6	27387.5	23370.2	1.3916	0.476744	0.00172	1.18747	0.247894	0.42904	0.853315	-0.22885	0.37744	A			F:GTPase activity; F:GTP binding; P:small GTPase mediated signal transduction
A0A131XBZ3	9ACAR	Putative microtubule-actin cross-linking factor 1-like protein (Fragment) OS=Hyalomma excavatum OX=257692 PE=2 SV=1	-4.50846	9544.64	13268.1	19067.9	1.39011	0.475196	0.00113	1.99776	0.998382	0.25353	1.43713	0.523186	0.47928	A			C:cytoskeleton
L7MAM1	9ACAR	Putative secreted protein OS=Rhipicephalus pulchellus OX=72859 PE=2 SV=1	-3.83828	11641.4	16086.2	12543.3	1.38182	0.466566	0.00327	1.07747	0.107653	0.85017	0.779752	-0.358912	0.464	A			C:integral component of membrane
A0A131XDB2	9ACAR	Putative vacuolar h+-atpase v1 sector subunit a OS=Hyalomma excavatum OX=257692 PE=2 SV=1	-2.64684	23307.4	32014.7	26416.5	1.37359	0.45795	0.02445	1.1334	0.180653	0.64556	0.825135	-0.277298	0.41578	A			F:ATP binding; P:ATP hydrolysis coupled proton transport; C:proton-transporting V-type ATPase, V1 domain; P:ATP metabolic process; F:proton-transporting ATPase activity, rotational mechanism
A0A224YSU8	9ACAR	Peptidase M20 domain-containing protein 2 OS=Rhipicephalus zambeziensis OX=60191 PE=3 SV=1	-5.37612	48075.7	65902.7	57119.4	1.37081	0.455028	0.00031	1.18811	0.248673	0.40528	0.866724	-0.206355	0.4332	A			F:hydrolase activity
L7MB43	9ACAR	Glycerol-3-phosphate dehydrogenase [NAD(+)] OS=Rhipicephalus pulchellus OX=72859 PE=2 SV=1	-4.11961	90131.1	123362	98785.3	1.3687	0.452806	0.00208	1.09602	0.132272	0.55896	0.800773	-0.320534	0.1513	A			F:glycerol-3-phosphate dehydrogenase [NAD+] activity; P:carbohydrate metabolic process; C:glycerol-3-phosphate dehydrogenase complex; F:protein homodimerization activity; P:glycerol-3-phosphate catabolic process; F:NAD binding; P:oxidation-reduction process
L7MH86	9ACAR	Putative 4-hydroxyphenylpyruvate dioxygenase (Fragment) OS=Rhipicephalus pulchellus OX=72859 PE=2 SV=1	-2.29187	131924	178737	291022	1.35484	0.438126	0.04487	2.20598	1.14142	0.00706	1.62822	0.703292	0.05335	A			F:4-hydroxyphenylpyruvate dioxygenase activity; P:aromatic amino acid family metabolic process; F:metal ion binding; P:oxidation-reduction process
L7MI62	9ACAR	Putative carboxyl transferase domain protein (Fragment) OS=Rhipicephalus pulchellus OX=72859 PE=2 SV=1	-2.89893	45771.4	61815.2	78354.7	1.35052	0.433515	0.01586	1.71187	0.775574	0.45566	1.26756	0.342058	0.70418	A			F:acetyl-CoA carboxylase activity; F:ATP binding; P:fatty acid biosynthetic process; F:transferase activity; F:metal ion binding
L7LTQ8	9ACAR	Putative heteroproteinous nuclear ribonucleoprotein at 87f OS=Rhipicephalus pulchellus OX=72859 PE=2 SV=1	-5.13284	743252	999448	909987	1.34469	0.427279	0.00044	1.22433	0.291993	0.09638	0.91049	-0.135285	0.36418	A			F:RNA binding
L7M184	9ACAR	Putative polyc-binding hnrnp-k protein hrb57a/hnrnp OS=Rhipicephalus pulchellus OX=72859 PE=2 SV=1	-4.24142	123666	165661	139534	1.33958	0.421783	0.00171	1.12831	0.174164	0.42297	0.842285	-0.247619	0.2481	A			F:DNA binding; F:RNA binding; P:regulation of transcription by RNA polymerase II; P:RNA processing
A0A224YVM6	9ACAR	Phenylalanyl trna synthetase beta subunit OS=Rhipicephalus zambeziensis OX=60191 PE=4 SV=1	-3.31776	72275.3	96696.2	83678.5	1.33789	0.419956	0.00778	1.15777	0.211354	0.57127	0.865375	-0.208602	0.5291	A			F:RNA binding; F:phenylalanine-tRNA ligase activity
A0A131XL69	9ACAR	Putative electron transfer flavoprotein beta subunit OS=Hyalomma excavatum OX=257692 PE=2 SV=1	-4.16524	485268	647778	656221	1.33489	0.416717	0.00193	1.35228	0.435399	0.00387	1.01303	0.0186811	0.8859	A			F:electron transfer activity; P:electron transport chain
L7LYB7	9ACAR	Putative conserved secreted protein OS=Rhipicephalus pulchellus OX=72859 PE=2 SV=1	-2.25707	242603	322026	514510	1.32738	0.408582	0.0476	2.12079	1.0846	0.02492	1.59773	0.676022	0.10367	A			C:integral component of membrane
C9K2E7	HAELO	Lysine-ketoglutarate reductase/saccharopine dehydrogenase OS=Haemaphysalis longicornis OX=44386 GN=LKR/SDH PE=2 SV=1	-3.60894	30401.9	40222.4	90855.8	1.32302	0.403837	0.00478	2.98849	1.57942	0.02483	2.25883	1.17558	0.05252	A			F:oxidoreductase activity; P:oxidation-reduction process
L7M788	9ACAR	Putative rab18a member ras oncoprotein family OS=Rhipicephalus pulchellus OX=72859 PE=2 SV=1	-4.58512	41518.6	54743.5	62502.9	1.31853	0.398928	0.001	1.50542	0.590163	0.14489	1.14174	0.191236	0.57489	A			F:GTPase activity; F:GTP binding
A0A131YTZ1	RHIAP	FAS-associated factor 2 OS=Rhipicephalus appendiculatus OX=34631 PE=4 SV=1	-5.65802	21812.5	28723.3	40049.1	1.31683	0.397065	0.00021	1.83606	0.876613	0.09516	1.39431	0.479548	0.27915	A
L7LU09	9ACAR	Oxysterol-binding protein (Fragment) OS=Rhipicephalus pulchellus OX=72859 PE=2 SV=1	-2.46576	33062.5	43418	29387.8	1.31321	0.393099	0.03335	0.888856	-0.169978	0.67937	0.676857	-0.563077	0.17382	A			P:lipid transport
E2J6T5	9ACAR	40S ribosomal protein S8 OS=Hyalomma rufipes OX=72862 PE=2 SV=1	-2.44431	204466	267727	251732	1.30939	0.388899	0.03459	1.23117	0.300026	0.34517	0.940257	-0.0888729	0.76502	A			F:structural constituent of ribosome; C:ribosome; P:translation
Q0ZB31	RHIMP	Putative intracellular cystatin OS=Rhipicephalus microplus OX=6941 PE=2 SV=1	-3.42409	41160	53303.3	86621.7	1.29503	0.372982	0.0065	2.10451	1.07349	0.04621	1.62507	0.700503	0.12745	A			F:cysteine-type endopeptidase inhibitor activity; P:negative regulation of endopeptidase activity
A0A131YVC2	RHIAP	Uridine monophosphate synthetase OS=Rhipicephalus appendiculatus OX=34631 PE=3 SV=1	-2.81582	132934	171700	377644	1.29161	0.369175	0.01829	2.84083	1.50631	0.11028	2.19944	1.13714	0.17052	A			F:orotate phosphoribosyltransferase activity; F:orotidine-5'-phosphate decarboxylase activity; P:'de novo' pyrimidine nucleobase biosynthetic process; P:nucleoside metabolic process; P:'de novo' UMP biosynthetic process
L7LXA9	9ACAR	Putative splicing factor proline-and glutamine-rich OS=Rhipicephalus pulchellus OX=72859 PE=2 SV=1	-2.32225	172657	222932	185263	1.29118	0.368693	0.04261	1.07301	0.101665	0.39397	0.83103	-0.267028	0.17214	A			F:RNA binding
L7M595	9ACAR	Uncharacterized protein OS=Rhipicephalus pulchellus OX=72859 PE=2 SV=1	-4.85263	104351	133107	115523	1.27557	0.351146	0.00067	1.10706	0.146732	0.39799	0.867891	-0.204414	0.21893	A			F:oxidoreductase activity; P:oxidation-reduction process
L7M929	9ACAR	Putative septin-1 OS=Rhipicephalus pulchellus OX=72859 PE=2 SV=1	-7.9068	57250.1	72238.8	71681.1	1.26181	0.335495	1.3046e-05	1.25207	0.324314	0.14199	0.99228	-0.0111805	0.95259	A			F:GTP binding
A0A034WX72	RHIMP	Neural cell adhesion molecule 1 OS=Rhipicephalus microplus OX=6941 PE=4 SV=1	-6.91472	168312	211611	239117	1.25726	0.330278	4.1199e-05	1.42068	0.506582	0.37211	1.12999	0.176304	0.72475	A
A0A224YUJ4	9ACAR	Leucyl aminopeptidase OS=Rhipicephalus zambeziensis OX=60191 PE=4 SV=1	-3.07991	23971.5	30044.7	23458.8	1.25335	0.325789	0.01164	0.978612	-0.0311916	0.9299	0.780797	-0.356981	0.2754	A			F:aminopeptidase activity; C:cytoplasm; P:proteolysis; F:metalloexopeptidase activity; F:manganese ion binding
A0A023GME3	9ACAR	Putative vitellogenin-1 (Fragment) OS=Amblyomma triste OX=251400 PE=2 SV=1	-4.97285	134969	169164	206658	1.25335	0.325789	0.00056	1.53115	0.614612	0.52017	1.22164	0.288823	0.73428	A			F:lipid transporter activity; P:lipid transport
A0A131Z192	RHIAP	Lysosomal alpha-glucosidase OS=Rhipicephalus appendiculatus OX=34631 PE=3 SV=1	-3.64378	29973.2	37230.1	13080.3	1.24211	0.312797	0.00451	0.436401	-1.19628	2.6167e-06	0.351337	-1.50907	6.1782e-05	A			F:hydrolase activity, hydrolyzing O-glycosyl compounds; P:carbohydrate metabolic process; F:carbohydrate binding
L7M9X4	9ACAR	Putative transporter abc superfamily OS=Rhipicephalus pulchellus OX=72859 PE=2 SV=1	-2.66781	64958.2	80583.7	67116	1.24055	0.310976	0.02358	1.03322	0.0471458	0.84315	0.832874	-0.26383	0.28108	A			F:ATP binding; F:ATPase activity
A0A224YPA4	9ACAR	Heat shock 70kDa protein 1/8 (Fragment) OS=Rhipicephalus zambeziensis OX=60191 PE=3 SV=1	-2.32016	613605	759311	664771	1.23746	0.307382	0.04276	1.08339	0.115549	0.47407	0.875492	-0.191834	0.06212	A			F:ATP binding
L7MCC0	9ACAR	Putative heat shock protein (Fragment) OS=Rhipicephalus pulchellus OX=72859 PE=2 SV=1	-7.78762	206813	255587	251328	1.23584	0.305487	1.4893e-05	1.21524	0.281243	0.11792	0.983336	-0.024244	0.8704	A			B:Stress response
A0A131Z3Q8	RHIAP	26S proteasome regulatory subunit N7 OS=Rhipicephalus appendiculatus OX=34631 PE=4 SV=1	-7.3844	269330	332324	176400	1.23389	0.303213	2.3574e-05	0.654957	-0.610529	176400	0.530806	-0.913742	0.00148	A			C:proteasome complex; F:enzyme regulator activity; P:regulation of catalytic activity
L7MFD7	9ACAR	Putative ubiquilin-1 (Fragment) OS=Rhipicephalus pulchellus OX=72859 PE=2 SV=1	-3.44564	54283.1	66958.6	69014.8	1.23351	0.302765	0.00627	1.27139	0.346402	0.0415	1.03071	0.0436375	0.75452	A
V9VLM1	RHIMP	Serine protease inhibitor 2 RmS2 OS=Rhipicephalus microplus OX=6941 GN=RmS-2 PE=2 SV=1	-2.85544	124507	153536	306636	1.23315	0.302347	0.01709	2.4628	1.3003	0.10928	1.99717	0.997954	0.17124	A			C:extracellular space; P:proteolysis; F:peptidase activity
A0A224YWY6	9ACAR	Geranylgeranyl diphosphate synthase type III OS=Rhipicephalus zambeziensis OX=60191 PE=3 SV=1	-3.616	30317	37269	60730.2	1.22931	0.297851	0.00472	2.00317	1.00229	0.02625	1.62951	0.704436	0.07328	A			P:isoprenoid biosynthetic process; F:transferase activity
L7M551	9ACAR	Peptidyl-prolyl cis-trans isomerase OS=Rhipicephalus pulchellus OX=72859 PE=2 SV=1	-7.2788	116501	142841	140917	1.2261	0.294071	2.6667e-05	1.20958	0.274504	0.05945	0.986529	-0.0195673	0.87465	A			P:protein peptidyl-prolyl isomerization; F:peptidyl-prolyl cis-trans isomerase activity; P:protein folding; C:integral component of membrane
A0A224YJV7	9ACAR	Arginine-rich protein (Fragment) OS=Rhipicephalus zambeziensis OX=60191 PE=4 SV=1	-4.97164	195648	238327	215855	1.21814	0.284677	0.00056	1.10328	0.1418	0.30473	0.905711	-0.142877	0.2217	A
L7M457	9ACAR	Putative hsc70-interacting protein OS=Rhipicephalus pulchellus OX=72859 PE=2 SV=1	-2.47828	72443.2	88219.8	82675.6	1.21778	0.284252	0.03264	1.14125	0.190611	0.15893	0.937155	-0.0936409	0.53913	A			F:protein dimerization activity
A0A131YT82	RHIAP	Acylpyruvate hydrolase OS=Rhipicephalus appendiculatus OX=34631 PE=4 SV=1	-2.75421	13716.1	16401.2	21030.8	1.19577	0.257936	0.02033	1.53329	0.616633	0.46575	1.28227	0.358697	0.64255	A			F:hydrolase activity
A0A131XKS2	9ACAR	Putative 26s proteasome regulatory complex atpase rpt5 OS=Hyalomma excavatum OX=257692 PE=2 SV=1	-10.5705	191033	227575	353001	1.19129	0.252521	9.5375e-07	1.84785	0.88585	0.03884	1.55114	0.633329	0.09546	A			C:proteasome complex; F:ATP binding; C:cytoplasm; F:proteasome-activating ATPase activity; P:positive regulation of proteasomal protein catabolic process
A0A131YGM4	RHIAP	Alpha 1,3-glucosidase OS=Rhipicephalus appendiculatus OX=34631 PE=3 SV=1	-5.6228	300998	355949	306151	1.18256	0.241915	0.00022	1.01712	0.0244864	0.92566	0.860097	-0.217428	0.38269	A			F:hydrolase activity, hydrolyzing O-glycosyl compounds; P:carbohydrate metabolic process; C:integral component of membrane; F:carbohydrate binding
A0A131Z4E8	RHIAP	Ca(2+)/calmodulin-dependent protein kinase phosphatase OS=Rhipicephalus appendiculatus OX=34631 PE=3 SV=1	-2.46855	138534	163564	103025	1.18068	0.239617	0.03319	0.743686	-0.427235	0.00499	0.62988	-0.666852	0.00143	A			F:protein serine/threonine phosphatase activity; P:protein dephosphorylation; F:kinase activity; P:phosphorylation; F:metal ion binding
A0A224YS99	9ACAR	Kynurenine-oxoglutarate transaminase OS=Rhipicephalus zambeziensis OX=60191 PE=4 SV=1	-5.73869	47587.1	55632.6	20341	1.16907	0.225358	0.00019	0.427447	-1.22618	5.9605e-06	0.365631	-1.45154	7.9176e-07	A			F:catalytic activity; P:biosynthetic process; F:pyridoxal phosphate binding
B7PGQ2	IXOSC	Calnexin, putative OS=Ixodes scapularis OX=6945 GN=8028704 PE=3 SV=1	-3.02848	118745	138679	113793	1.16787	0.223878	0.01271	0.958294	-0.0614597	0.67228	0.820549	-0.285338	0.07278	A			F:calcium ion binding; C:endoplasmic reticulum; P:protein folding; C:integral component of membrane; F:unfolded protein binding
L7M5G9	9ACAR	Putative glutathione s-transferase OS=Rhipicephalus pulchellus OX=72859 PE=2 SV=1	-2.59478	13725.7	16008.6	12058.4	1.16632	0.221968	0.02673	0.878523	-0.186849	0.56483	0.753241	-0.408817	0.19627	A			F:glutathione transferase activity; C:cytoplasm; F:electron transfer activity; P:electron transport chain; P:cell redox homeostasis
A0A224YG64	9ACAR	26S proteasome regulatory subunit N10 OS=Rhipicephalus zambeziensis OX=60191 PE=4 SV=1	-2.85366	103801	120922	108414	1.16494	0.220251	0.01714	1.04444	0.0627361	0.67267	0.896568	-0.157515	0.31899	A			C:proteasome complex
A0A131Z280	RHIAP	Aconitate hydratase OS=Rhipicephalus appendiculatus OX=34631 PE=3 SV=1	-7.01925	143820	166109	174265	1.15498	0.207865	3.6304e-05	1.21169	0.277017	0.38927	1.0491	0.0691525	0.81494	A			F:aconitate hydratase activity; C:cytoplasm; P:cellular iron ion homeostasis; P:response to iron(II) ion; F:4 iron, 4 sulfur cluster binding
A0A131Z7W7	RHIAP	Short stop (Fragment) OS=Rhipicephalus appendiculatus OX=34631 PE=4 SV=1	-3.91855	170252	196436	137196	1.1538	0.206392	0.00287	0.805842	-0.31143	0.49749	0.698425	-0.517823	0.23953	A			F:actin binding; C:cytoskeleton; P:cytoskeleton organization
L7M7P1	9ACAR	Glutamine synthetase OS=Rhipicephalus pulchellus OX=72859 PE=2 SV=1	-2.40617	257812	296830	229498	1.15134	0.203319	0.03692	0.890178	-0.167834	0.51769	0.773164	-0.371153	0.16063	A			F:glutamate-ammonia ligase activity; F:ATP binding; P:glutamine biosynthetic process
B7SP63	DERVA	Putative cement protein RIM36 (Fragment) OS=Dermacentor variabilis OX=34621 PE=2 SV=1	-2.66407	131203	150575	225996	1.14765	0.198682	0.02373	1.72249	0.784493	0.02844	1.50088	0.585811	0.06809	A
L7M4W0	9ACAR	Uncharacterized protein OS=Rhipicephalus pulchellus OX=72859 PE=2 SV=1	-2.80505	467804	531804	452771	1.13681	0.18499	0.01863	0.967864	-0.0471234	0.77823	0.851387	-0.232113	0.149	A			F:GTPase activity; F:GTP binding
A0A131YYZ5	RHIAP	Adenylyl cyclase-associated protein OS=Rhipicephalus appendiculatus OX=34631 PE=3 SV=1	-2.55441	392357	444934	275095	1.134	0.181426	0.02865	0.701136	-0.512234	0.00226	0.618283	-0.69366	0.0005	A			P:cell morphogenesis; F:actin binding; P:cytoskeleton organization
A0A1E1XLH7	9ACAR	Putative pdz domain-containing protein OS=Amblyomma sculptum OX=1581419 PE=2 SV=1	-2.72804	111188	125550	126241	1.12917	0.175262	0.02126	1.13538	0.18318	0.0541	1.0055	0.00791855	0.91013	A
L7M1Z3	9ACAR	Uncharacterized protein OS=Rhipicephalus pulchellus OX=72859 PE=2 SV=1	-2.52439	675145	760477	679614	1.12639	0.171707	0.03016	1.00662	0.00951784	0.94701	0.893668	-0.162189	0.2565	A			F:oxidoreductase activity; P:oxidation-reduction process
A0A224YI66	9ACAR	Proteasome subunit beta OS=Rhipicephalus zambeziensis OX=60191 PE=3 SV=1	-2.84457	74670	83432.6	157746	1.11735	0.160083	0.01741	2.11257	1.079	0.216	1.8907	0.918917	0.26492	A			F:threonine-type endopeptidase activity; C:nucleus; C:cytoplasm; C:proteasome core complex; P:proteolysis involved in cellular protein catabolic process
L7M604	9ACAR	Putative cytosolic sorting protein gga2/tom1 OS=Rhipicephalus pulchellus OX=72859 PE=2 SV=1	-2.28686	64757.4	72152.9	109059	1.1142	0.156013	0.04525	1.68412	0.751994	0.15104	1.5115	0.595981	0.22526	A			C:cell; P:intracellular protein transport
A0A224Z6P2	9ACAR	Protein DJ-1 OS=Rhipicephalus zambeziensis OX=60191 PE=4 SV=1	-2.88889	93841.1	100732	100577	1.07343	0.102228	0.01614	1.07178	0.100015	0.49371	0.998468	-0.00221235	0.98736	A
A0A224Z2G3	9ACAR	Troponin T fast skeletal muscle OS=Rhipicephalus zambeziensis OX=60191 PE=4 SV=1	-2.24136	812269	1.02701e+06	1.00875e+06	1.26437	0.338414	0.10172	1.2419	0.312544	0.04889	0.982228	-0.0258704	0.87056	A			C:troponin complex; P:regulation of muscle contraction
A0A131YV00	RHIAP	Uncharacterized protein OS=Rhipicephalus appendiculatus OX=34631 PE=4 SV=1	-7.71939	9419.56	49266.3	18190.5	5.23021	2.38687	1.6076e-05	1.93114	0.949456	0.00091	0.369229	-1.43741	8.8678e-05	B	Feeding	30
A0A034WYT5	RHIMP	BmSEI-like 1 OS=Rhipicephalus microplus OX=6941 PE=4 SV=1	-4.92895	7700.38	37616.9	18447.1	4.88506	2.28838	0.0006	2.39561	1.26039	0.00909	0.490394	-1.02799	0.0186	B
L7M921	9ACAR	Putative lysosomal & prostatic acid phosphatase OS=Rhipicephalus pulchellus OX=72859 PE=2 SV=1	-10.8673	15374	58286.5	30488.5	3.79123	1.92267	7.379e-07	1.98312	0.987773	3.3212e-05	0.523081	-0.934894	8.2092e-05	B
L7MI42	9ACAR	Putative amblyomma 40-33 family member (Fragment) OS=Rhipicephalus pulchellus OX=72859 PE=2 SV=1	-2.97546	11543.2	32422.2	60470.4	2.80876	1.48994	0.01392	5.23861	2.38918	0.00057	1.86509	0.899248	0.04065	B			C:integral component of membrane
A0A034WTV5	RHIMP	Vitellogenin 1 OS=Rhipicephalus microplus OX=6941 PE=4 SV=1	-3.06881	434021	1.0237e+06	1.66663e+06	2.35864	1.23795	0.01186	3.83996	1.94109	0.00026	1.62804	0.70314	0.03006	B			F:lipid transporter activity; P:lipid transport
A0A224YRV9	9ACAR	DnaJ-like protein subfamily B member 11 OS=Rhipicephalus zambeziensis OX=60191 PE=4 SV=1	-2.94105	16361.2	37513.2	16897.9	2.29282	1.19712	0.01476	1.0328	0.0465639	0.89175	0.450451	-1.15056	0.02816	B			P:protein folding; F:unfolded protein binding
A0A131Y550	IXORI	Putative o-methyltransferase (Fragment) OS=Ixodes ricinus OX=34613 PE=2 SV=1	-3.1217	9526.64	18443.8	8081.19	1.93603	0.953099	0.01084	0.848273	-0.237399	0.5621	0.438152	-1.1905	0.00876	B			F:O-methyltransferase activity; P:methylation
L7M7R5	9ACAR	Putative cathepsin d isoform 1 protein OS=Rhipicephalus pulchellus OX=72859 PE=2 SV=1	-2.91925	25382.6	47909.6	27059.4	1.8875	0.916474	0.01532	1.06606	0.0922907	0.71363	0.564802	-0.824183	0.03843	B			F:aspartic-type endopeptidase activity; P:proteolysis
A0A224Z3P6	9ACAR	Methylglutaconyl-CoA hydratase OS=Rhipicephalus zambeziensis OX=60191 PE=3 SV=1	-3.99125	39644.1	65586.8	33906.8	1.65439	0.726298	0.00255	0.855279	-0.225533	0.35143	0.516976	-0.951832	0.00412	B			F:catalytic activity
A0A224ZAI3	9ACAR	Transforming growth factor-beta-induced protein OS=Rhipicephalus zambeziensis OX=60191 PE=4 SV=1	-5.05895	84760.6	136788	81144.2	1.61381	0.690474	0.00049	0.957334	-0.0629064	0.58717	0.593212	-0.753381	0.00023	B
L7M911	9ACAR	Putative zn2+-binding dehydrogenase nuclear receptor binding factor-1 OS=Rhipicephalus pulchellus OX=72859 PE=2 SV=1	-4.89891	21238.2	31601.8	543635	1.48797	0.573347	0.00062	25.5971	4.67791	0.00936	17.2026	4.10456	0.01043	B			F:oxidoreductase activity; P:oxidation-reduction process
A0A034WXG0	RHIMP	Secreted protein 9 OS=Rhipicephalus microplus OX=6941 PE=4 SV=1	-3.97946	75083.8	104526	71647.7	1.39212	0.477283	0.0026	0.954237	-0.0675809	0.65415	0.685456	-0.544864	0.00879	B
A0A224YKW8	9ACAR	Dehydrogenase OS=Rhipicephalus zambeziensis OX=60191 PE=3 SV=1	-3.16281	6154.5	8212.11	93875.5	1.33433	0.416113	0.01011	15.2531	3.93103	0.14247	11.4313	3.51492	0.15109	B
L7M5D9	9ACAR	Putative shwachman-bodian-diamond syndrome OS=Rhipicephalus pulchellus OX=72859 PE=2 SV=1	-5.46266	36525.7	46482.3	195596	1.27259	0.34777	0.00028	5.35501	2.42089	0.0006	4.20796	2.07312	0.00097	B			P:mature ribosome assembly
R4JQY0	RHIMP	Calreticulin (Fragment) OS=Rhipicephalus microplus OX=6941 PE=2 SV=1	-4.57833	2.43362e+06	2.9275e+06	3.05483e+06	1.20294	0.266565	0.00101	1.25526	0.327985	0.00098	1.04349	0.0614199	0.32693	B			F:calcium ion binding; C:endoplasmic reticulum; P:protein folding; F:unfolded protein binding
Q6JGX1	RHIMP	Lipocalin-like protein OS=Rhipicephalus microplus OX=6941 PE=2 SV=1	-3.45259	105415	1.36814e+06	1.68289e+06	12.9785	3.69806	0.0062	15.9644	3.99678	0.00072	1.23006	0.298726	0.53613	B			P:evasion or tolerance of host defense response; F:amine binding
A0A224Z095	9ACAR	Heat shock 70kDa protein 5 OS=Rhipicephalus zambeziensis OX=60191 PE=3 SV=1	-2.95099	1.40225e+06	1.90143e+06	2.06125e+06	1.35598	0.439339	0.01451	1.46996	0.555773	4.0718e-06	1.08405	0.116434	0.35479	B			F:ATP binding
A0A224Z295	9ACAR	Protein disulfide-isomerase OS=Rhipicephalus zambeziensis OX=60191 PE=3 SV=1	-4.31155	1.05551e+06	1.96263e+06	2.27122e+06	1.85942	0.894851	0.00153	2.15177	1.10552	2.4196e-05	1.15723	0.210674	0.273	B			F:protein disulfide isomerase activity; C:cell; P:cell redox homeostasis
A0A224Z7S1	9ACAR	Thioredoxin/protein disulfide isomerase OS=Rhipicephalus zambeziensis OX=60191 PE=3 SV=1	-4.02505	489303	970020	1.16564e+06	1.98245	0.987288	0.00242	2.38226	1.25233	5.1638e-06	1.20167	0.265041	0.19797	B			C:cell; F:isomerase activity; P:cell redox homeostasis
A0A034WWF8	RHIMP	Vitellogenin 3 OS=Rhipicephalus microplus OX=6941 PE=4 SV=1	-3.04399	386360	929366	1.31137e+06	2.40544	1.2663	0.01238	3.39416	1.76305	0.00029	1.41103	0.496754	0.12092	B			F:lipid transporter activity; P:lipid transport
G3MNQ4	9ACAR	Uncharacterized protein OS=Amblyomma maculatum OX=34609 PE=2 SV=1	-3.44907	210682	253176	297691	1.2017	0.265078	0.13616	1.41299	0.498753	0.00624	1.17583	0.233675	0.24555	B			F:structural constituent of ribosome; C:ribosome; P:translation
A0A131XQ28	9ACAR	Putative heat shock protein (Fragment) OS=Hyalomma excavatum OX=257692 PE=2 SV=1	-2.76361	1.21986e+06	1.49672e+06	1.70546e+06	1.22696	0.295091	0.11795	1.39808	0.483448	0.02001	1.13947	0.188357	0.02929	B			F:ATP binding
A0A0C9SDH1	AMBAM	Putative endoplasmic reticulum glucose-regulated protein grp94/endoplasmin hsp90 family (Fragment) OS=Amblyomma americanum OX=6943 PE=2 SV=1	-4.13912	236647	267243	298654	1.12929	0.175417	0.05021	1.26203	0.335741	0.00201	1.11754	0.160324	0.00812	B			F:ATP binding; P:protein folding; F:unfolded protein binding
A0A131Z968	RHIAP	Erythrocyte membrane protein 1 (Fragment) OS=Rhipicephalus appendiculatus OX=34631 PE=4 SV=1	-2.50173	540452	584988	676878	1.0824	0.11424	0.19732	1.25243	0.32473	0.03135	1.15708	0.21049	0.17355	B			F:nucleic acid binding
L7M0L6	9ACAR	Putative rna-binding protein elav/hu rrm superfamily OS=Rhipicephalus pulchellus OX=72859 PE=2 SV=1	-4.9455	233897	275880	289237	1.17949	0.238166	0.24815	1.2366	0.306377	0.00058	1.04842	0.0682111	0.71724	B			F:RNA binding
L7M6Y7	9ACAR	Peptidylprolyl isomerase OS=Rhipicephalus pulchellus OX=72859 PE=2 SV=1	-2.70194	212295	242804	250198	1.14371	0.193723	0.05786	1.17854	0.237004	0.02224	1.03045	0.0432807	0.70321	B			P:protein peptidyl-prolyl isomerization; F:peptidyl-prolyl cis-trans isomerase activity; F:calcium ion binding
A0A224Z1X0	9ACAR	Prolyl 4-hydroxylase OS=Rhipicephalus zambeziensis OX=60191 PE=4 SV=1	-3.64304	50136.2	277079	655666	5.52652	2.46637	0.00451	13.0777	3.70904	0.00106	2.36635	1.24267	0.02756	B			F:procollagen-proline 4-dioxygenase activity; F:iron ion binding; C:endoplasmic reticulum; F:oxidoreductase activity, acting on single donors with incorporation of molecular oxygen, incorporation of two atoms of oxygen; P:peptidyl-proline hydroxylation; F:L-ascorbic acid binding; P:oxidation-reduction process
A0A034WXG8	RHIMP	Lipocalin 5 OS=Rhipicephalus microplus OX=6941 PE=3 SV=1	-3.26554	163037	354296	606889	2.1731	1.11975	0.00849	3.72239	1.89623	2.5746e-08	1.71294	0.776479	0.00304	B			F:lipid binding
A0A224YVK0	9ACAR	Chaperonin GroES OS=Rhipicephalus zambeziensis OX=60191 PE=3 SV=1	-2.49139	443428	609885	1.08108e+06	1.37539	0.459836	0.03191	2.43801	1.2857	4.9185e-09	1.7726	0.825866	8.8457e-05	B			F:ATP binding; C:cytoplasm; P:protein folding
L7LYV5	9ACAR	Putative lectin vip36 involved in the transport of glyco carrying high mannose-type glycans OS=Rhipicephalus pulchellus OX=72859 PE=2 SV=1	-6.06501	234321	279650	518912	1.19345	0.255134	0.00012	2.21453	1.147	8.4626e-05	1.85558	0.891868	0.00032	B			C:integral component of membrane; F:carbohydrate binding
L7MMF9	9ACAR	Putative glycine-rich cell wall structural protein (Fragment) OS=Rhipicephalus pulchellus OX=72859 PE=2 SV=1	-5.99082	1726.09	3116.89	89076.6	1.80575	0.852599	0.47662	51.6059	5.68946	0.00013	28.5786	4.83687	0.00016	C	Detachment	120	C:extracellular region; P:chitin metabolic process; F:chitin binding
A0A1E1XHI7	9ACAR	Putative px domain-containing protein OS=Amblyomma aureolatum OX=187763 PE=2 SV=1	-2.71482	5528.59	5763.36	264939	1.04246	0.0599972	0.90722	47.9215	5.5826	0.02175	45.9695	5.5226	0.02186	C			F:actin binding; F:protein kinase activity; F:ATP binding; P:protein phosphorylation; F:phosphatidylinositol binding
L7M0F9	9ACAR	Eukaryotic translation initiation factor 3 subunit B OS=Rhipicephalus pulchellus OX=72859 PE=2 SV=1	-7.8198	6491.69	5989.4	203033	0.922626	-0.116182	0.63988	31.2758	4.96698	1.4367e-05	33.8987	5.08316	1.4041e-05	C			P:formation of cytoplasmic translation initiation complex; F:translation initiation factor activity; C:eukaryotic translation initiation factor 3 complex; C:eukaryotic 43S preinitiation complex; F:translation initiation factor binding; C:eukaryotic 48S preinitiation complex
A0A224YVT9	9ACAR	GrpE protein homolog OS=Rhipicephalus zambeziensis OX=60191 PE=3 SV=1	-2.85227	33792	21999.4	986356	0.651024	-0.619217	0.00933	29.189	4.86736	0.01718	44.8356	5.48657	0.01617	C			F:adenyl-nucleotide exchange factor activity; C:mitochondrial matrix; P:protein folding; F:protein homodimerization activity; P:regulation of catalytic activity; F:chaperone binding
L7M5W6	9ACAR	Putative contactin 5 OS=Rhipicephalus pulchellus OX=72859 PE=2 SV=1	-3.90131	31802.7	42883.9	868308	1.34844	0.431286	0.26098	27.303	4.77099	0.00295	20.2479	4.3397	0.00323	C
L7M704	9ACAR	Putative mitochondrial ribosomal protein l17 OS=Rhipicephalus pulchellus OX=72859 PE=2 SV=1	-5.09373	10801.5	8803.6	285985	0.815032	-0.295072	0.19848	26.4763	4.72663	0.00047	32.485	5.0217	0.00044	C			F:structural constituent of ribosome; C:ribosome; P:translation
V5HF76	IXORI	Putative serine/threonine protein (Fragment) OS=Ixodes ricinus OX=34613 PE=2 SV=1	-4.0355	10337.8	7072.95	267810	0.684184	-0.547545	0.04304	25.9059	4.69521	0.00238	37.864	5.24275	0.00219	C			F:protein kinase activity; F:ATP binding; P:protein phosphorylation
A0A224YSH5	9ACAR	Late golgi protein sorting complex subunit vps53 OS=Rhipicephalus zambeziensis OX=60191 PE=4 SV=1	-3.70605	21847.4	13599.5	428166	0.622479	-0.683904	2.0827e-05	19.598	4.29264	0.00407	31.4839	4.97654	0.0036	C			C:GARP complex; C:cytosol; P:retrograde transport, endosome to Golgi
A0A224YTL9	9ACAR	Microtubule-associated protein RP/EB family OS=Rhipicephalus zambeziensis OX=60191 PE=4 SV=1	-5.16552	150364	120582	2.79968e+06	0.801929	-0.318453	0.01064	18.6193	4.21873	0.00042	23.2182	4.53718	0.00039	C			C:microtubule; F:microtubule plus-end binding; P:regulation of microtubule cytoskeleton organization
L7MBP6	9ACAR	Putative pterin carbinolamine dehydratase pcbd/dimerization cofactor of hnf1 (Fragment) OS=Rhipicephalus pulchellus OX=72859 PE=2 SV=1	-5.78408	56840.2	59202.5	889842	1.04156	0.0587484	0.52167	15.6552	3.96857	0.00018	15.0305	3.90982	0.00018	C			P:tetrahydrobiopterin biosynthetic process; F:4-alpha-hydroxytetrahydrobiopterin dehydratase activity
L7LYB2	9ACAR	Putative atp binding protein OS=Rhipicephalus pulchellus OX=72859 PE=2 SV=1	-4.42577	17470.7	17263	264352	0.988107	-0.0172611	0.9578	15.1311	3.91945	0.00128	15.3132	3.93671	0.00128	C			F:ATP binding; C:integral component of membrane; F:ATPase activity, coupled to transmembrane movement of substances; P:transmembrane transport
A0A224YLC8	9ACAR	DNA topoisomerase 2 OS=Rhipicephalus zambeziensis OX=60191 PE=3 SV=1	-3.27859	84070.6	88069	1.22321e+06	1.04756	0.0670325	0.69737	14.5498	3.86293	0.00831	13.8892	3.79589	0.00847	C			F:DNA binding; F:DNA topoisomerase type II (ATP-hydrolyzing) activity; F:ATP binding; P:DNA topological change
V5H256	IXORI	Putative serine palmitoyltransferase OS=Ixodes ricinus OX=34613 PE=2 SV=1	-3.53865	49652.8	33346.2	615064	0.671587	-0.574354	0.00854	12.3873	3.63079	0.00537	18.4448	4.20514	0.00454	C			P:biosynthetic process; F:transferase activity; F:pyridoxal phosphate binding
L7M8Q4	9ACAR	Putative carbon-nitrogen hydrolase OS=Rhipicephalus pulchellus OX=72859 PE=2 SV=1	-2.47106	12980.4	13522.5	152096	1.04177	0.0590312	0.63968	11.7174	3.55058	0.03305	11.2476	3.49155	0.0336	C			P:nitrogen compound metabolic process; F:hydrolase activity
A0A1E1XGG0	9ACAR	Putative structural maintenance of chromosome protein 2 chromosome condensation complex condensin (Fragment) OS=Amblyomma aureolatum OX=187763 PE=2 SV=1	-5.41934	8061.86	4877.99	91167.7	0.60507	-0.724826	0.00011	11.3085	3.49934	0.00029	18.6896	4.22416	0.00022	C			F:ATP binding; C:chromosome; P:chromosome organization
L7M8T3	9ACAR	Putative malonyl-coa:acp transacylase OS=Rhipicephalus pulchellus OX=72859 PE=2 SV=1	-3.85059	23476.6	19073.6	235485	0.812449	-0.299651	0.17989	10.0306	3.32634	0.00321	12.3462	3.62599	0.00279	C			F:transferase activity
A0A131XDG2	9ACAR	Putative epidermal growth factor receptor kinase substrate OS=Hyalomma excavatum OX=257692 PE=2 SV=1	-4.27991	9426.75	6932.64	90876.4	0.735422	-0.443355	0.06163	9.64027	3.26907	0.00161	13.1085	3.71243	0.0013	C			F:kinase activity; P:phosphorylation
L7MEV5	9ACAR	Putative guanine nucleotide exchange factor (Fragment) OS=Rhipicephalus pulchellus OX=72859 PE=2 SV=1	-2.71196	39337.9	28661.5	375276	0.728598	-0.456806	0.00757	9.5398	3.25396	0.02186	13.0934	3.71076	0.01888	C			F:Rho guanyl-nucleotide exchange factor activity; C:cytoplasm; P:regulation of Rho protein signal transduction
A0A224YGX9	9ACAR	Adenylate kinase OS=Rhipicephalus zambeziensis OX=60191 PE=3 SV=1	-2.79104	36696.4	38436.3	345632	1.04741	0.0668301	0.56749	9.41869	3.23553	0.01909	8.99234	3.1687	0.0196	C			F:adenylate kinase activity; F:ATP binding; C:mitochondrial intermembrane space; C:cytosol; P:ADP biosynthetic process; P:phosphorylation; P:AMP metabolic process; P:ATP metabolic process; P:nucleoside monophosphate phosphorylation
L7M6Y1	9ACAR	Uncharacterized protein OS=Rhipicephalus pulchellus OX=72859 PE=2 SV=1	-2.25963	11379.6	10961.7	106582	0.963276	-0.053979	0.85	9.36608	3.22745	0.0474	9.72315	3.28142	0.04639	C			P:positive regulation of DNA repair; C:BRCA1-A complex; C:BRISC complex
L7M0Z1	9ACAR	Putative patatin-like phospholipase domain protein OS=Rhipicephalus pulchellus OX=72859 PE=2 SV=1	-4.20983	5652.1	4763.81	51051.3	0.842839	-0.246672	0.60992	9.03228	3.17509	0.0018	10.7165	3.42176	0.00162	C			F:lysophospholipase activity; C:integral component of membrane; P:lipid catabolic process; P:phosphatidylcholine metabolic process
V5HLN5	IXORI	Putative conserved plasma membrane protein (Fragment) OS=Ixodes ricinus OX=34613 PE=2 SV=1	-2.98956	9437.09	6859.84	81742.4	0.726902	-0.460168	0.10768	8.66182	3.11467	0.01358	11.9161	3.57484	0.01139	C			C:integral component of membrane
L7MIP7	9ACAR	Putative nuclear cap-binding complex subunit (Fragment) OS=Rhipicephalus pulchellus OX=72859 PE=2 SV=1	-3.86748	71021.3	52600.7	595209	0.740633	-0.43317	0.02644	8.38071	3.06707	0.00312	11.3156	3.50024	0.00251	C			F:RNA cap binding; C:nuclear cap binding complex; P:mRNA cis splicing, via spliceosome; P:mRNA transport
L7M8S7	9ACAR	Putative interferon-related developmental regulator OS=Rhipicephalus pulchellus OX=72859 PE=2 SV=1	-2.63858	15144.9	28335.7	120772	1.87098	0.903791	0.2366	7.97445	2.99538	0.02479	4.26219	2.09159	0.04943	C
A0A131ZBY5	RHIAP	Gluconolactonase (Fragment) OS=Rhipicephalus appendiculatus OX=34631 PE=4 SV=1	-6.08768	5768.48	12373.3	42234.3	2.14499	1.10097	0.08282	7.32157	2.87215	0.00012	3.41333	1.77118	0.00134	C
L7M2H6	9ACAR	Putative thiamine pyrophosphate-requiring enzyme OS=Rhipicephalus pulchellus OX=72859 PE=2 SV=1	-2.98617	18820.1	36515.7	136961	1.94025	0.956242	0.00202	7.27738	2.86342	0.01366	3.75075	1.90718	0.03007	C			F:magnesium ion binding; F:catalytic activity; C:integral component of membrane; F:thiamine pyrophosphate binding
V5I5J7	IXORI	Putative molecular chaperone dnaj superfamily OS=Ixodes ricinus OX=34613 PE=2 SV=1	-2.78069	18160.5	18730.4	128112	1.03138	0.0445745	0.82572	7.05439	2.81852	0.01943	6.83976	2.77395	0.02006	C			F:ATP binding; P:protein folding; P:response to heat; F:heat shock protein binding; F:metal ion binding; F:unfolded protein binding
A0A224Z4X3	9ACAR	Ubiquitin conjugation factor E4 B OS=Rhipicephalus zambeziensis OX=60191 PE=4 SV=1	-4.10385	22289.2	15996.2	155047	0.717667	-0.478613	0.01761	6.95618	2.7983	0.00213	9.69276	3.27691	0.00159	C			C:ubiquitin ligase complex; P:ubiquitin-dependent protein catabolic process; P:protein ubiquitination; F:ubiquitin-ubiquitin ligase activity
L7M4P4	9ACAR	Putative zinc-binding oxidoreductase OS=Rhipicephalus pulchellus OX=72859 PE=2 SV=1	-3.29691	21127.2	18652	146581	0.882846	-0.179767	0.35639	6.93802	2.79452	0.00806	7.8587	2.97429	0.00719	C			C:mitochondrion; F:zinc ion binding; F:oxidoreductase activity; P:oxidation-reduction process
A0A224YI54	9ACAR	ATP-dependent Clp protease ATP-binding subunit ClpX OS=Rhipicephalus zambeziensis OX=60191 PE=4 SV=1	-2.61935	3472.5	8243.74	23213.1	2.37401	1.24733	0.00094	6.68486	2.7409	0.02563	2.81585	1.49357	0.07349	C			F:ATP binding; F:peptidase activity; F:unfolded protein binding; P:protein folding
A0A131XH55	9ACAR	Putative deah-box rna helicase OS=Hyalomma excavatum OX=257692 PE=2 SV=1	-3.81223	15295	16181.1	96350	1.05793	0.0812495	0.55098	6.29944	2.65522	0.00342	5.95447	2.57397	0.00368	C			F:RNA binding; F:helicase activity; F:ATP binding
L7MAB5	9ACAR	NEDD8-activating enzyme E1 regulatory subunit OS=Rhipicephalus pulchellus OX=72859 PE=2 SV=1	-3.43638	37828.2	24391.7	227061	0.644804	-0.633068	0.00606	6.00243	2.58555	0.00637	9.30893	3.21862	0.0043	C			F:NEDD8 activating enzyme activity; P:protein neddylation
L7M9I8	9ACAR	Uncharacterized protein OS=Rhipicephalus pulchellus OX=72859 PE=2 SV=1	-6.05045	18597.7	21241.1	110243	1.14214	0.191735	0.49573	5.92775	2.56749	0.00012	5.19006	2.37575	0.00013	C			C:ER membrane protein complex
A0A131YMR2	RHIAP	Oxysterol binding protein OS=Rhipicephalus appendiculatus OX=34631 PE=4 SV=1	-4.63215	3670.36	4899.71	21712.7	1.33494	0.416777	0.26298	5.9157	2.56455	0.00093	4.43143	2.14777	0.0018	C
L7M2Z9	9ACAR	Putative mitochondrial ribosomal protein s18c OS=Rhipicephalus pulchellus OX=72859 PE=2 SV=1	-2.43275	20123.1	13562	117048	0.673949	-0.569288	6.8576e-07	5.81657	2.54017	0.03528	8.63058	3.10946	0.02661	C			F:structural constituent of ribosome; C:ribosome; P:translation
L7LZ47	9ACAR	Uncharacterized protein OS=Rhipicephalus pulchellus OX=72859 PE=2 SV=1	-2.74709	8624.14	7402.82	47481.9	0.858384	-0.220306	0.40028	5.5057	2.46093	0.02058	6.41403	2.68123	0.01806	C
L7LV66	9ACAR	Putative translation initiation factor 2b epsilon subunit eif-2bepsilon/gcd6 OS=Rhipicephalus pulchellus OX=72859 PE=2 SV=1	-6.00612	11627.5	8262.64	63402.8	0.710609	-0.492871	0.22717	5.45281	2.447	0.00013	7.67342	2.93987	0.00011	C			F:translation initiation factor activity; P:translational initiation
A0A023GC75	9ACAR	Putative cell-matrix adhesion (Fragment) OS=Amblyomma triste OX=251400 PE=2 SV=1	-3.05497	57694.9	74617.4	286601	1.29331	0.371067	0.23774	4.96752	2.31253	0.01215	3.84094	1.94146	0.01919	C			C:integral component of membrane
L7MK79	9ACAR	Putative aspartyl-trna synthetase (Fragment) OS=Rhipicephalus pulchellus OX=72859 PE=2 SV=1	-2.76881	31711.6	34452.9	157322	1.08645	0.119617	0.20701	4.96103	2.31064	0.01983	4.5663	2.19102	0.02207	C			F:nucleic acid binding; F:asparagine-tRNA ligase activity; F:ATP binding; P:asparaginyl-tRNA aminoacylation
L7M960	9ACAR	Putative proteasome prosome macropain activator subunit 4 strongylocentrotus purpuratus OS=Rhipicephalus pulchellus OX=72859 PE=2 SV=1	-3.75001	47716	50137.1	235592	1.05074	0.0714033	0.51589	4.93737	2.30374	0.00378	4.69895	2.23234	0.00408	C			C:proteasome complex; P:positive regulation of peptidase activity; F:peptidase activator activity; F:lysine-acetylated histone binding; F:proteasome binding
A0A131YUZ3	RHIAP	Adipocyte plasma membrane-associated protein OS=Rhipicephalus appendiculatus OX=34631 PE=4 SV=1	-6.26642	91854	225375	443859	2.45362	1.29491	0.05779	4.83222	2.27269	9.3046e-05	1.96942	0.977774	0.02625	C			P:biosynthetic process; C:integral component of membrane; F:strictosidine synthase activity
B7PL00	IXOSC	Antiviral helicase Slh1, putative OS=Ixodes scapularis OX=6945 GN=8053092 PE=4 SV=1	-2.30408	7188.14	5982.06	34486.9	0.832213	-0.264975	0.22819	4.79776	2.26236	0.04395	5.76505	2.52733	0.03696	C			P:spliceosome conformational change to release U4 (or U4atac) and U1 (or U11); F:nucleic acid binding; F:ATP-dependent RNA helicase activity; F:ATP binding; C:U5 snRNP; C:U4/U6 x U5 tri-snRNP complex; C:catalytic step 2 spliceosome; C:post-mRNA release spliceosomal complex
V5IEU7	IXORI	Replication protein A subunit OS=Ixodes ricinus OX=34613 PE=2 SV=1	-3.5539	5427	4733.04	25389.8	0.872129	-0.197387	0.09869	4.67843	2.22602	0.00523	5.36438	2.42341	0.00426	C			F:DNA binding; C:nucleus; P:DNA replication; P:DNA repair; P:DNA recombination; F:metal ion binding
L7MBF2	9ACAR	Putative snf4/amp-activated protein kinase gamma subunit (Fragment) OS=Rhipicephalus pulchellus OX=72859 PE=2 SV=1	-3.81449	7213.21	6103.54	33682.3	0.846161	-0.240995	0.30529	4.66953	2.22328	0.0034	5.51849	2.46427	0.00275	C			F:kinase activity; F:adenyl ribonucleotide binding; P:regulation of protein serine/threonine kinase activity
A0A034WU30	RHIMP	Toll-like receptor 5 (Fragment) OS=Rhipicephalus microplus OX=6941 PE=4 SV=1	-2.69951	70812.9	59433.9	327168	0.839308	-0.252727	0.07543	4.62017	2.20794	0.02233	5.50473	2.46067	0.01829	C
L7M357	9ACAR	Putative activated rna polymerase ii transcriptional coactivator p15-like protein OS=Rhipicephalus pulchellus OX=72859 PE=2 SV=1	-2.23828	2590.78	3811.22	11766.8	1.47107	0.556865	0.1236	4.54179	2.18326	0.04915	3.08741	1.6264	0.07991	C			F:DNA binding; P:regulation of transcription, DNA-templated
A0A131YLJ6	RHIAP	ERO1-like protein alpha OS=Rhipicephalus appendiculatus OX=34631 PE=4 SV=1	-2.41683	30703.8	25982.2	138507	0.846221	-0.240894	0.05959	4.51108	2.17347	0.03626	5.33085	2.41437	0.03029	C			F:protein disulfide isomerase activity; C:endoplasmic reticulum; F:oxidoreductase activity, acting on a sulfur group of donors, disulfide as acceptor; P:oxidation-reduction process
V5HAQ5	IXORI	Protein involved in cell differentiation/sexual development (Fragment) OS=Ixodes ricinus OX=34613 PE=2 SV=1	-2.60152	17629.3	13297.6	77905	0.754288	-0.406812	0.02101	4.41906	2.14374	0.02642	5.85859	2.55055	0.01937	C			P:mRNA catabolic process; C:CCR4-NOT complex
L7MHK1	9ACAR	Putative cullin-1 (Fragment) OS=Rhipicephalus pulchellus OX=72859 PE=2 SV=1	-5.26429	80610.9	62550.9	355531	0.77596	-0.365945	0.02441	4.41045	2.14093	0.00037	5.68386	2.50687	0.00024	C			P:ubiquitin-dependent protein catabolic process; C:cullin-RING ubiquitin ligase complex; F:ubiquitin protein ligase binding
L7M4K4	9ACAR	Uncharacterized protein OS=Rhipicephalus pulchellus OX=72859 PE=2 SV=1	-3.97423	45138.5	50945	198286	1.12864	0.174584	0.40761	4.39284	2.13515	0.00263	3.89215	1.96057	0.00363	C			F:GTPase activity; F:GTP binding; P:signal transduction; C:membrane
L7LYB0	9ACAR	Uncharacterized protein OS=Rhipicephalus pulchellus OX=72859 PE=2 SV=1	-3.00466	10927.4	12356.6	47514.8	1.13079	0.177328	0.30094	4.34823	2.12043	0.01324	3.84531	1.9431	0.01626	C			P:autophagosome assembly; C:phagophore assembly site; F:phosphatidylinositol-3-phosphate binding; F:phosphatidylinositol-3,5-bisphosphate binding
L7M3X3	9ACAR	Putative mitochondrial import inner membrane translocase subunit tim23 OS=Rhipicephalus pulchellus OX=72859 PE=2 SV=1	-2.31957	4231.66	2502.76	16858	0.591437	-0.757704	0.01413	3.98379	1.99414	0.0428	6.73578	2.75185	0.02446	C			C:integral component of membrane
A0A224YJ21	9ACAR	Adhesion regulating molecule OS=Rhipicephalus zambeziensis OX=60191 PE=4 SV=1	-4.12263	24667.3	25946	96245.7	1.05184	0.0729133	0.27073	3.90176	1.96412	0.00207	3.70947	1.89121	0.00233	C			C:nucleus; C:cytoplasm
L7M5E1	9ACAR	Putative arfaptin OS=Rhipicephalus pulchellus OX=72859 PE=2 SV=1	-2.42923	8732.16	6266	32969.6	0.717578	-0.478793	0.00166	3.77565	1.91672	0.0355	5.26166	2.39552	0.02326	C			F:protein domain specific binding
A0A224YSA4	9ACAR	E3 ubiquitin-protein ligase HECTD1 (Fragment) OS=Rhipicephalus zambeziensis OX=60191 PE=4 SV=1	-3.17945	15919.6	10605	59419.1	0.666161	-0.586056	0.00993	3.73244	1.90012	0.00983	5.60291	2.48618	0.00529	C			F:ubiquitin-protein transferase activity; P:protein ubiquitination; F:ligase activity; F:metal ion binding
A0A131Z545	RHIAP	Antigen 5 family member OS=Rhipicephalus appendiculatus OX=34631 PE=3 SV=1	-3.24115	1589.07	5837.55	5919.78	3.67356	1.87718	0.05888	3.72531	1.89736	0.00885	1.01409	0.0201815	0.97289	C			C:extracellular region
A0A131YN50	RHIAP	Tropomyosin 1 OS=Rhipicephalus appendiculatus OX=34631 PE=4 SV=1	-6.00507	33463.4	42196.4	118462	1.26097	0.334536	0.35884	3.54006	1.82377	0.00013	2.80741	1.48924	0.00055	C
A0A131XNG6	9ACAR	Glyceraldehyde-3-phosphate dehydrogenase OS=Hyalomma excavatum OX=257692 PE=2 SV=1	-7.38752	14478	10786.7	49715	0.745042	-0.424607	0.22799	3.43384	1.77982	2.3489e-05	4.60892	2.20443	7.512e-06	C			F:glyceraldehyde-3-phosphate dehydrogenase (NAD+) (phosphorylating) activity; P:glucose metabolic process; P:glycolytic process; F:NADP binding; F:NAD binding; P:oxidation-reduction process
L7MI53	9ACAR	Putative programmed cell death 8 apoptosis-inducing factor (Fragment) OS=Rhipicephalus pulchellus OX=72859 PE=2 SV=1	-5.37348	36919.8	40551.4	124042	1.09836	0.135357	0.15047	3.35977	1.74836	0.00031	3.05889	1.61301	0.00046	C			C:integral component of membrane; F:oxidoreductase activity; F:protein dimerization activity; F:flavin adenine dinucleotide binding; P:oxidation-reduction process
V9VL04	RHIMP	Serine protease inhibitor 6 RmS6 OS=Rhipicephalus microplus OX=6941 GN=RmS-6 PE=2 SV=1	-33.8402	317494	1.36483e+06	1.06588e+06	4.29876	2.10392	0.00276	3.35715	1.74724	1.2008e-11	0.780958	-0.356684	0.28758	C			F:peptidase activity
Q86G64	DERVA	40S ribosomal protein S5 OS=Dermacentor variabilis OX=34621 PE=2 SV=1	-2.67338	313976	338000	1.02976e+06	1.07652	0.106373	0.77514	3.27975	1.71359	0.02336	3.04663	1.60722	0.03191	C			F:RNA binding; F:structural constituent of ribosome; P:translation; C:small ribosomal subunit
L7M6G9	9ACAR	Putative signaling protein OS=Rhipicephalus pulchellus OX=72859 PE=2 SV=1	-3.65805	6212.13	4004.19	18886.6	0.644575	-0.633579	0.01847	3.04028	1.6042	0.0044	4.71671	2.23778	0.00184	C			F:guanyl-nucleotide exchange factor activity; F:GTPase activator activity; P:cytoskeleton organization; P:small GTPase mediated signal transduction; P:cell migration; P:positive regulation of GTPase activity
C9K2E7	HAELO	Lysine-ketoglutarate reductase/saccharopine dehydrogenase OS=Haemaphysalis longicornis OX=44386 GN=LKR/SDH PE=2 SV=1	-2.63763	30401.9	40222.4	90855.8	1.32302	0.403837	0.00478	2.98849	1.57942	0.02483	2.25883	1.17558	0.05252	C			F:oxidoreductase activity; P:oxidation-reduction process
L7M751	9ACAR	Putative clathrin interactor 1 OS=Rhipicephalus pulchellus OX=72859 PE=2 SV=1	-3.39001	135280	109025	394228	0.805924	-0.311285	0.01807	2.91417	1.54309	0.00689	3.61594	1.85437	0.00406	C
L7LZV6	9ACAR	Putative vesicle-fusing atpase 2 OS=Rhipicephalus pulchellus OX=72859 PE=2 SV=1	-3.22395	339894	286523	966995	0.842977	-0.246436	0.06686	2.84499	1.50842	0.00911	3.37493	1.75486	0.00603	C			F:ATP binding; F:ATPase activity; P:SNARE complex disassembly
A0A1E1WYG7	9ACAR	ATP synthase-coupling factor 6, mitochondrial OS=Amblyomma aureolatum OX=187763 PE=2 SV=1	-2.71788	3631.74	10721.8	10117	2.95225	1.56181	0.05348	2.78572	1.47805	0.02164	0.943594	-0.083762	0.8829	C			C:mitochondrial proton-transporting ATP synthase complex, coupling factor F(o); F:proton transmembrane transporter activity; P:ATP synthesis coupled proton transport
L7M214	9ACAR	Putative ras-related protein rab-21 OS=Rhipicephalus pulchellus OX=72859 PE=2 SV=1	-2.48561	72625.9	84856.3	200255	1.1684	0.224537	0.05091	2.75735	1.46328	0.03223	2.35993	1.23875	0.04812	C			F:GTPase activity; F:GTP binding
A0A131Z097	RHIAP	5'-3' exoribonuclease OS=Rhipicephalus appendiculatus OX=34631 PE=3 SV=1	-3.1773	49387.7	51036.9	133528	1.03339	0.047389	0.42426	2.70367	1.43492	0.00986	2.6163	1.38753	0.01096	C			F:nucleic acid binding; F:5'-3' exoribonuclease activity; C:nucleus; P:mRNA processing; F:zinc ion binding; P:RNA phosphodiester bond hydrolysis, exonucleolytic
A0A224Z1I5	9ACAR	Poly [ADP-ribose] polymerase OS=Rhipicephalus zambeziensis OX=60191 PE=4 SV=1	-2.43407	386138	317397	1.01473e+06	0.821978	-0.282828	0.05248	2.62789	1.3939	0.0352	3.19703	1.67673	0.02302	C			F:NAD+ ADP-ribosyltransferase activity; P:protein ADP-ribosylation
A0A131Z645	RHIAP	Cubilin (Fragment) OS=Rhipicephalus appendiculatus OX=34631 PE=4 SV=1	-2.62456	33393.1	34092.4	86687.5	1.02094	0.0299006	0.57856	2.59597	1.37627	0.0254	2.54272	1.34637	0.02697	C			F:calcium ion binding
A0A131XJ48	9ACAR	Putative sulfotransferase OS=Hyalomma excavatum OX=257692 PE=2 SV=1	-2.60421	29267.7	32209.8	74895.1	1.10052	0.138192	0.28518	2.55897	1.35556	0.0263	2.32523	1.21737	0.03486	C			F:sulfotransferase activity
A0A034WXJ2	RHIMP	Secreted protein 33 (Fragment) OS=Rhipicephalus microplus OX=6941 PE=4 SV=1	-2.56201	52339.4	45215.7	131013	0.863894	-0.211073	0.58992	2.50315	1.32374	0.02828	2.89751	1.53482	0.02729	C			C:integral component of membrane
L7MB13	9ACAR	mRNA cap guanine-N7 methyltransferase OS=Rhipicephalus pulchellus OX=72859 PE=2 SV=1	-2.74645	11426.2	7924.81	28546.2	0.693563	-0.527901	0.04376	2.49831	1.32095	0.0206	3.60213	1.84885	0.00909	C			F:RNA binding; F:mRNA (guanine-N7-)-methyltransferase activity; C:nucleus; P:7-methylguanosine mRNA capping; P:RNA 5'-cap (guanine-N7)-methylation
L7MKL4	9ACAR	Uncharacterized protein (Fragment) OS=Rhipicephalus pulchellus OX=72859 PE=2 SV=1	-2.58906	100061	87294.1	248059	0.872407	-0.196926	0.21699	2.47907	1.3098	0.02699	2.84165	1.50673	0.01838	C			F:GTP binding
A0A131XAY3	9ACAR	Putative acyl-coa synthetase OS=Hyalomma excavatum OX=257692 PE=2 SV=1	-2.46903	24200.8	24036.6	58403.2	0.993216	-0.00982	0.94457	2.41327	1.27099	0.03316	2.42976	1.28081	0.03358	C			F:catalytic activity
L7M2J2	9ACAR	Putative methylcrotonoyl-coenzyme a carboxylase 1 alpha OS=Rhipicephalus pulchellus OX=72859 PE=2 SV=1	-4.60649	15431	16942.3	34407.9	1.09794	0.134795	0.33691	2.22979	1.15691	0.00097	2.03089	1.02211	0.00152	C			F:ATP binding; F:ligase activity; F:metal ion binding
A0A224YRD0	9ACAR	Acetyltransferase OS=Rhipicephalus zambeziensis OX=60191 PE=4 SV=1	-5.73164	120456	72006	265539	0.59778	-0.742314	0.00012	2.20446	1.14042	0.00019	3.68774	1.88274	2.4736e-05	C			F:transferase activity
A0A224YY68	9ACAR	Glycyl-tRNA synthetase OS=Rhipicephalus zambeziensis OX=60191 PE=4 SV=1	-2.48453	396093	335205	864830	0.84628	-0.240793	0.03942	2.1834	1.12658	0.03229	2.58	1.36737	0.01915	C			F:glycine-tRNA ligase activity; F:ATP binding; C:cytoplasm; P:glycyl-tRNA aminoacylation
Q0ZB31	RHIMP	Putative intracellular cystatin OS=Rhipicephalus microplus OX=6941 PE=2 SV=1	-2.27461	41160	53303.3	86621.7	1.29503	0.372982	0.0065	2.10451	1.07349	0.04621	1.62507	0.700503	0.12745	C			F:cysteine-type endopeptidase inhibitor activity; P:negative regulation of endopeptidase activity
A0A224YUH8	9ACAR	Cytosolic nonspecific dipeptidase OS=Rhipicephalus zambeziensis OX=60191 PE=4 SV=1	-2.55118	227067	224790	475360	0.989971	-0.0145425	0.78681	2.09348	1.0659	0.02881	2.11469	1.08044	0.02802	C			P:proteolysis; F:metallopeptidase activity; F:dipeptidase activity; F:metal ion binding
L7M2N8	9ACAR	Uncharacterized protein OS=Rhipicephalus pulchellus OX=72859 PE=2 SV=1	-12.2718	27858.7	31303.5	58250.7	1.12365	0.168195	0.58936	2.09093	1.06415	2.3659e-07	1.86084	0.89595	0.00213	C			F:catalytic activity
L7M6Y4	9ACAR	Putative kinesin light chain OS=Rhipicephalus pulchellus OX=72859 PE=2 SV=1	-4.12266	95173.6	69839.5	197689	0.733812	-0.446518	0.00494	2.07714	1.0546	0.00207	2.83062	1.50112	0.00053	C			F:microtubule motor activity; C:kinesin complex
A0A224YRY8	9ACAR	Dolichyl-diphosphooligosaccharide-protein glycosyltransferase OS=Rhipicephalus zambeziensis OX=60191 PE=4 SV=1	-3.94402	210605	169789	435382	0.806196	-0.310798	0.01551	2.06729	1.04774	0.00276	2.56425	1.35854	0.00103	C			F:oligosaccharyl transferase activity; P:protein glycosylation; C:integral component of membrane
L7M5H6	9ACAR	Uncharacterized protein OS=Rhipicephalus pulchellus OX=72859 PE=2 SV=1	-2.48886	8358.01	10403.6	16993.1	1.24475	0.31585	0.48177	2.03315	1.02372	0.03205	1.63339	0.707866	0.15694	C			C:peroxisomal membrane; P:protein import into peroxisome matrix, docking
A0A131YN66	RHIAP	Uncharacterized protein OS=Rhipicephalus appendiculatus OX=34631 PE=4 SV=1	-4.59186	227931	279225	448296	1.22504	0.292834	0.49044	1.96681	0.975855	0.00099	1.6055	0.683021	0.07044	C			C:integral component of membrane
A0A224YKT3	9ACAR	D-3-phosphoglycerate dehydrogenase OS=Rhipicephalus zambeziensis OX=60191 PE=3 SV=1	-3.12183	30849	55585.7	60028.8	1.80186	0.84949	0.08413	1.94589	0.960431	0.01084	1.07993	0.110941	0.78505	C			F:phosphoglycerate dehydrogenase activity; P:L-serine biosynthetic process; F:NAD binding; P:oxidation-reduction process
A0A131YSV6	RHIAP	Ca2+ binding protein OS=Rhipicephalus appendiculatus OX=34631 PE=4 SV=1	-5.88869	49534.4	47049.4	95611.4	0.949832	-0.0742554	0.35708	1.9302	0.948752	0.00015	2.03215	1.02301	8.8519e-05	C			F:calcium ion binding
A0A224YKD3	9ACAR	Crystallin alpha B OS=Rhipicephalus zambeziensis OX=60191 PE=3 SV=1	-4.61986	222174	358257	421298	1.61251	0.689306	0.05838	1.89625	0.923151	0.00095	1.17597	0.233845	0.42925	C
A0A131XHF6	9ACAR	Putative dolichyl-diphosphooligosaccharide--protein glycosyltransferase subunit 2-like isoform x3 (Fragment) OS=Hyalomma excavatum OX=257692 PE=2 SV=1	-3.42046	33597.3	88331	63596.1	2.62911	1.39458	0.07474	1.89289	0.920594	0.00654	0.719975	-0.473982	0.40938	C			P:protein N-linked glycosylation; C:oligosaccharyltransferase complex; C:integral component of membrane; F:transferase activity
V5HHG8	IXORI	40S ribosomal protein S30 OS=Ixodes ricinus OX=34613 PE=2 SV=1	-4.74985	55788.1	59737.4	105289	1.07079	0.098676	0.59206	1.8873	0.916325	0.00078	1.76253	0.817649	0.00015	C			F:structural constituent of ribosome; C:ribosome; P:translation
L7M504	9ACAR	Putative rab-protein 6 OS=Rhipicephalus pulchellus OX=72859 PE=2 SV=1	-4.01191	48706.3	75284.7	90363.9	1.54569	0.628249	0.05636	1.85528	0.891639	0.00247	1.2003	0.26339	0.36309	C			F:GTPase activity; F:GTP binding
A0A224YGE4	9ACAR	60s ribosomal protein l7a OS=Rhipicephalus zambeziensis OX=60191 PE=4 SV=1	-3.26937	215473	340294	394785	1.57928	0.659271	0.07809	1.83218	0.873558	0.00844	1.16013	0.214287	0.5274	C			C:ribosome; P:ribosome biogenesis
L7M2N7	9ACAR	Putative brefeldin a-inhibited guanine nucleotide-exchange protein 1 OS=Rhipicephalus pulchellus OX=72859 PE=2 SV=1	-3.22444	32873.7	22526.6	59748.8	0.685249	-0.545301	0.01966	1.81753	0.861978	0.00911	2.65236	1.40728	0.0014	C			F:ARF guanyl-nucleotide exchange factor activity; P:regulation of ARF protein signal transduction
L7M3S2	9ACAR	Putative elongation factor 1 beta OS=Rhipicephalus pulchellus OX=72859 PE=2 SV=1	-7.30215	55542.6	66646.9	98305.1	1.19992	0.262944	0.12763	1.7699	0.823671	2.5947e-05	1.47501	0.560728	0.00435	C			F:translation elongation factor activity; C:eukaryotic translation elongation factor 1 complex; P:translational elongation
L7M4I8	9ACAR	Golgi apparatus membrane protein TVP23 homolog OS=Rhipicephalus pulchellus OX=72859 PE=2 SV=1	-2.26804	17175.9	14753.7	30088.7	0.858976	-0.21931	0.13787	1.7518	0.808836	0.04673	2.0394	1.02815	0.02116	C			C:integral component of membrane
L7M4P7	9ACAR	Putative vesicle coat complex copii gtpase subunit sar1 OS=Rhipicephalus pulchellus OX=72859 PE=2 SV=1	-5.03255	193147	296736	326982	1.53632	0.619481	0.05256	1.69292	0.759512	0.00051	1.10193	0.140031	0.58367	C			F:GTP binding; C:endoplasmic reticulum; C:Golgi apparatus; P:intracellular protein transport; P:vesicle-mediated transport
A0A224YYJ8	9ACAR	Membrane protein OS=Rhipicephalus zambeziensis OX=60191 PE=4 SV=1	-2.58508	36975	25726.6	62073.2	0.695783	-0.523291	1.4007e-06	1.67879	0.747422	0.02718	2.41281	1.27071	0.00372	C			C:integral component of membrane; F:oxidoreductase activity; P:oxidation-reduction process
L7MA65	9ACAR	Putative amino acid transporter OS=Rhipicephalus pulchellus OX=72859 PE=2 SV=1	-3.08926	19382.8	31069.7	32116.4	1.60296	0.680735	0.08155	1.65696	0.728536	0.01146	1.03369	0.0478013	0.88786	C			F:catalytic activity; P:carbohydrate metabolic process; C:integral component of membrane
L7M8U6	9ACAR	Putative actin OS=Rhipicephalus pulchellus OX=72859 PE=2 SV=1	-2.57275	197046	174039	311936	0.883242	-0.179119	0.30971	1.58306	0.662719	0.02776	1.79233	0.841838	0.01898	C			F:ATP binding; C:Arp2/3 protein complex; P:Arp2/3 complex-mediated actin nucleation
L7MKC6	9ACAR	Putative transcription elongation factor a sii 1 (Fragment) OS=Rhipicephalus pulchellus OX=72859 PE=2 SV=1	-4.14758	6488.26	9242.24	10191.1	1.42446	0.510412	0.16721	1.5707	0.651409	0.00199	1.10267	0.140996	0.61388	C			F:translation elongation factor activity; C:nucleus; P:regulation of transcription, DNA-templated; P:translational elongation; F:zinc ion binding
L7M5K4	9ACAR	Putative chloride intracellular channel 6-like protein OS=Rhipicephalus pulchellus OX=72859 PE=2 SV=1	-5.85608	324536	283971	503369	0.875005	-0.192637	0.37727	1.55104	0.633238	0.00016	1.77261	0.825875	0.00156	C
A0A1E1XQ69	9ACAR	Protein involved in maintenance of golgi structure and er-golgi transport (Fragment) OS=Amblyomma sculptum OX=1581419 PE=2 SV=1	-3.4419	3923.79	2802.18	5880.13	0.71415	-0.485701	0.00795	1.49858	0.583598	0.00631	2.09841	1.0693	0.00046	C			F:fatty-acyl-CoA binding
A0A224YYX5	9ACAR	Microtubule associated complex OS=Rhipicephalus zambeziensis OX=60191 PE=4 SV=1	-2.99371	51199.2	96390.1	76357.4	1.88265	0.912765	0.1321	1.49138	0.576649	0.01349	0.792171	-0.336116	0.50121	C			F:lipid transporter activity; P:lipid transport
A0A131Z6N1	RHIAP	Heterogeneous nuclear ribonucleoprotein U-like protein 1 (Fragment) OS=Rhipicephalus appendiculatus OX=34631 PE=4 SV=1	-2.65559	45766.1	61171.6	66566.2	1.33661	0.418583	0.05295	1.45449	0.540509	0.02408	1.08819	0.121926	0.61734	C			P:RNA processing; P:response to virus
L7M0L9	9ACAR	Putative small heat shock protein ii OS=Rhipicephalus pulchellus OX=72859 PE=2 SV=1	-8.66253	138000	219375	199469	1.58967	0.668731	0.11018	1.44543	0.531499	5.827e-06	0.909262	-0.137232	0.6783	C			F:metal ion binding
L7M4A5	9ACAR	Peptidyl-prolyl cis-trans isomerase OS=Rhipicephalus pulchellus OX=72859 PE=2 SV=1	-12.7507	262067	258482	367587	0.986322	-0.0198699	0.56726	1.40264	0.488149	1.6478e-07	1.4221	0.508019	2.3695e-07	C			P:protein peptidyl-prolyl isomerization; F:peptidyl-prolyl cis-trans isomerase activity; P:protein folding
L7LWX7	9ACAR	Peptidylprolyl isomerase OS=Rhipicephalus pulchellus OX=72859 PE=2 SV=1	-2.48207	19142.1	22157.2	25474.1	1.15751	0.21102	0.15818	1.33078	0.412277	0.03243	1.1497	0.201257	0.2939	C			P:protein peptidyl-prolyl isomerization; F:peptidyl-prolyl cis-trans isomerase activity
F0J9D5	AMBVA	Alternative splicing factor SRp20/9G8 (Fragment) OS=Amblyomma variegatum OX=34610 PE=2 SV=1	-2.81068	145169	175125	189533	1.20635	0.270645	0.05513	1.3056	0.384714	0.01845	1.08228	0.114069	0.5059	C			F:RNA binding; F:zinc ion binding
A0A224YWW0	9ACAR	Hypoxia up-regulated 1 OS=Rhipicephalus zambeziensis OX=60191 PE=3 SV=1	-2.69962	122810	147810	156290	1.20357	0.267316	0.09666	1.27261	0.347791	0.02233	1.05737	0.0804757	0.51514	C			F:ATP binding
A0A131YYS7	RHIAP	ATP synthase subunit beta OS=Rhipicephalus appendiculatus OX=34631 PE=3 SV=1	-5.54744	4.00255e+06	4.22697e+06	4.60883e+06	1.05607	0.0787026	0.60393	1.15147	0.20348	0.00024	1.09034	0.124777	0.38545	C			F:ATP binding; P:ATP synthesis coupled proton transport; C:proton-transporting ATP synthase complex, catalytic core F(1); F:proton-transporting ATP synthase activity, rotational mechanism; P:ATP hydrolysis coupled cation transmembrane transport
G3MKS0	9ACAR	Uncharacterized protein OS=Amblyomma maculatum OX=34609 PE=2 SV=1	-2.35919	344185	326721	375725	0.94926	-0.0751252	0.58885	1.09164	0.126491	0.04001	1.14999	0.201616	0.13964	C			C:nucleus; P:nucleosome assembly
A0A224YU44	9ACAR	Bifunctional glutamyl/prolyl-tRNA synthetase OS=Rhipicephalus zambeziensis OX=60191 PE=3 SV=1	6.31318	163897	132958	1.33496e+06	0.811228	-0.301821	8.7579e-05	8.14512	3.02594	0.19923	10.0405	3.32776	0.18857	C			F:glutamate-tRNA ligase activity; F:proline-tRNA ligase activity; F:ATP binding; C:cytoplasm; P:glutamyl-tRNA aminoacylation; P:prolyl-tRNA aminoacylation
L7M3M4	9ACAR	Serine/threonine protein phosphatase 2A regulatory subunit OS=Rhipicephalus pulchellus OX=72859 PE=2 SV=1	2.31283	159424	115664	723114	0.725513	-0.462927	0.0433	4.53578	2.18135	0.16423	6.25183	2.64428	0.13724	C			C:protein phosphatase type 2A complex; P:signal transduction; F:protein phosphatase regulator activity; P:regulation of phosphoprotein phosphatase activity
L7LSB9	9ACAR	Uncharacterized protein OS=Rhipicephalus pulchellus OX=72859 PE=2 SV=1	3.34458	416715	294626	707061	0.707021	-0.500176	0.00743	1.69675	0.762773	0.1441	2.39986	1.26295	0.05157	C			F:NAD(P)+ transhydrogenase activity; C:integral component of membrane; P:oxidation-reduction process; P:proton transmembrane transport
L7MGQ8	9ACAR	Putative multifunctional pyrimidine synthesis protein cad includes carbamoyl-phosphate synthet (Fragment) OS=Rhipicephalus pulchellus OX=72859 PE=2 SV=1	2.39433	198935	135734	570683	0.682303	-0.551516	0.03768	2.86868	1.52039	0.18781	4.20441	2.0719	0.13076	C			F:aspartate carbamoyltransferase activity; F:ATP binding; P:'de novo' pyrimidine nucleobase biosynthetic process; P:glutamine metabolic process; F:amino acid binding; F:hydrolase activity, acting on carbon-nitrogen (but not peptide) bonds, in cyclic amides; F:metal ion binding
A0A131YLK6	RHIAP	Basic tail secreted protein OS=Rhipicephalus appendiculatus OX=34631 PE=4 SV=1	-2.8605	6781.04	113042	254477	16.6702	4.0592	0.01694	37.5278	5.22989	2.1809e-06	2.25118	1.17068	0.01062	D	Secondary cement production I	150
A0A034WTW0	RHIMP	Kunitz domain-containing protein 1 OS=Rhipicephalus microplus OX=6941 PE=4 SV=1	-5.6682	29581.8	291915	408069	9.86807	3.30277	0.00021	13.7946	3.78603	3.3201e-11	1.3979	0.483263	0.03531	D			F:serine-type endopeptidase inhibitor activity; P:negative regulation of endopeptidase activity
A0A224YSW2	9ACAR	Lysosome membrane protein 2 OS=Rhipicephalus zambeziensis OX=60191 PE=3 SV=1	-4.54791	990.158	7854.13	15035	7.9322	2.98772	0.00106	15.1845	3.92452	0.0003	1.91428	0.936802	0.03696	D			C:integral component of membrane
L7M0B7	9ACAR	Putative corticosteroid 11-beta-dehydrogenase OS=Rhipicephalus pulchellus OX=72859 PE=2 SV=1	-5.76846	11296.9	70809.4	34682.6	6.26806	2.64802	0.00018	3.07011	1.61829	0.01869	0.489802	-1.02973	0.02105	D			C:integral component of membrane; F:oxidoreductase activity; P:oxidation-reduction process
A0A224YM52	9ACAR	Carboxylic ester hydrolase OS=Rhipicephalus zambeziensis OX=60191 PE=3 SV=1	-4.49029	2274.8	14081.7	5645.94	6.1903	2.63001	0.00116	2.48195	1.31148	0.08923	0.400942	-1.31853	0.02355	D			F:cholinesterase activity
A0A131YHK9	RHIAP	Glutathione S-transferase OS=Rhipicephalus appendiculatus OX=34631 PE=4 SV=1	-52.7146	18903.7	113701	60359.2	6.01474	2.5885	1.461e-13	3.19298	1.6749	0.00011	0.530859	-0.913598	9.7453e-06	D			F:glutathione transferase activity; C:cytoplasm
A0A224YHP8	9ACAR	Uncharacterized protein OS=Rhipicephalus zambeziensis OX=60191 PE=4 SV=1	-16.0919	3772.39	21575.9	5575.75	5.71943	2.51587	1.7765e-08	1.47804	0.563687	0.30118	0.258425	-1.95218	7.814e-06	D
A0A1E1X4Z4	9ACAR	Putative peroxisomal 3-ketoacyl-coa-thiolase (Fragment) OS=Amblyomma aureolatum OX=187763 PE=2 SV=1	-4.90911	3682.49	20598	11801.7	5.59348	2.48375	0.00061	3.20481	1.68024	0.00027	0.572954	-0.803509	0.04078	D			F:transferase activity, transferring acyl groups other than amino-acyl groups
A0A023GKX4	9ACAR	Putative cytochrome p450 cyp3/cyp5/cyp6/cyp9 subfamily (Fragment) OS=Amblyomma triste OX=251400 PE=2 SV=1	-4.4226	12283.1	50672.1	20658.3	4.12534	2.04451	0.00129	1.68184	0.750042	0.07209	0.407685	-1.29447	0.01063	D			F:monooxygenase activity; F:iron ion binding; F:oxidoreductase activity, acting on paired donors, with incorporation or reduction of molecular oxygen; F:heme binding; P:oxidation-reduction process
A0A224YBR4	9ACAR	Cathepsin L OS=Rhipicephalus zambeziensis OX=60191 PE=3 SV=1	-8.52214	78049.5	316118	140379	4.05023	2.018	6.7397e-06	1.79859	0.846863	0.0404	0.44407	-1.17114	0.00085	D			P:proteolysis; F:cysteine-type peptidase activity
L7M493	9ACAR	Putative complement component 1 q subcomponent binding protein/mrna splicing factor sf2 subunit p32 OS=Rhipicephalus pulchellus OX=72859 PE=2 SV=1	-15.4087	13071.6	50815.7	34288.8	3.88748	1.95884	2.6996e-08	2.62315	1.3913	3.0945e-05	0.674767	-0.567539	0.00011	D			C:mitochondrial matrix
A0A224YG28	9ACAR	Proteasome subunit beta type OS=Rhipicephalus zambeziensis OX=60191 PE=3 SV=1	-3.48803	61725.7	236418	433545	3.83014	1.9374	0.00584	7.02374	2.81224	5.6699e-05	1.83381	0.874842	0.02475	D			F:threonine-type endopeptidase activity; C:nucleus; C:cytoplasm; C:proteasome core complex; P:proteolysis involved in cellular protein catabolic process
A0A034WWP9	RHIMP	Secreted protein 36 (Fragment) OS=Rhipicephalus microplus OX=6941 PE=4 SV=1	-63.3907	58142.3	205329	145181	3.53149	1.82028	2.3222e-14	2.497	1.32019	4.0948e-07	0.707067	-0.500081	1.2996e-05	D
B7PBH4	IXOSC	Acyl-coenzyme A oxidase OS=Ixodes scapularis OX=6945 GN=8027406 PE=3 SV=1	-3.70369	10726.8	36436.7	16305.5	3.39678	1.76417	0.00408	1.52007	0.604141	0.1881	0.447504	-1.16003	0.02974	D			F:acyl-CoA oxidase activity; F:fatty acid binding; C:peroxisome; P:fatty acid beta-oxidation using acyl-CoA oxidase; P:lipid homeostasis; F:FAD binding
A0A034WXV3	RHIMP	Secreted protein 1 OS=Rhipicephalus microplus OX=6941 PE=4 SV=1	-21.9278	86269.1	286959	220738	3.32633	1.73393	8.713e-10	2.55872	1.35542	0.00013	0.769233	-0.378508	0.02051	D
L7M7C5	9ACAR	Putative alcohol dehydrogenase class iv OS=Rhipicephalus pulchellus OX=72859 PE=2 SV=1	-3.12581	7094.51	22277.4	36913.9	3.14009	1.65081	0.01077	5.20317	2.37939	4.1548e-05	1.65701	0.728585	0.04668	D			F:oxidoreductase activity; F:metal ion binding; P:oxidation-reduction process
A0A131YYG8	RHIAP	Peroxinectin OS=Rhipicephalus appendiculatus OX=34631 PE=4 SV=1	-6.37071	5989.03	18709.6	7910.79	3.12397	1.64338	8.1323e-05	1.32088	0.401498	0.21702	0.42282	-1.24188	0.00098	D			F:peroxidase activity; P:response to oxidative stress; F:heme binding; P:oxidation-reduction process; P:cellular oxidant detoxification
L7M7C3	9ACAR	Acyl-coenzyme A oxidase OS=Rhipicephalus pulchellus OX=72859 PE=2 SV=1	-2.85018	32397.2	100970	37339.8	3.11664	1.63999	0.01724	1.15256	0.204844	0.51488	0.369809	-1.43515	0.02963	D			F:acyl-CoA oxidase activity; C:peroxisome; P:fatty acid beta-oxidation; F:FAD binding
L7M8X0	9ACAR	Uncharacterized protein OS=Rhipicephalus pulchellus OX=72859 PE=2 SV=1	-15.821	8744.29	26994.2	15407.5	3.08707	1.62624	2.093e-08	1.76201	0.817221	0.00311	0.570771	-0.809017	3.5098e-05	D			F:aspartic-type endopeptidase activity; P:proteolysis; F:ubiquitin binding
L7MMT8	9ACAR	Putative tick thioester protein (Fragment) OS=Rhipicephalus pulchellus OX=72859 PE=2 SV=1	-16.45	19120.3	58884.3	32861.6	3.07968	1.62278	1.4361e-08	1.71868	0.781302	0.01852	0.558071	-0.84148	0.00031	D			F:endopeptidase inhibitor activity; C:extracellular space; P:negative regulation of endopeptidase activity
A0A034WXC6	RHIMP	Secreted protein 13 OS=Rhipicephalus microplus OX=6941 PE=4 SV=1	-11.8864	27046.8	81931.7	45965.8	3.02926	1.59896	3.1946e-07	1.69949	0.765103	0.00478	0.561026	-0.833861	0.00039	D
A0A023G6L5	9ACAR	Putative sulfotransferase ixodes scapularis sulfotransferase OS=Amblyomma triste OX=251400 PE=2 SV=1	-2.98258	4493.28	12468.8	5586.14	2.77498	1.47248	0.01375	1.24322	0.314082	0.33311	0.44801	-1.1584	0.03598	D			F:sulfotransferase activity
A0A034WZ86	RHIMP	Alpha2 macroglobulin 3 (Fragment) OS=Rhipicephalus microplus OX=6941 PE=4 SV=1	-10.5766	47086	125669	84190	2.66894	1.41626	9.4865e-07	1.78801	0.838352	0.00134	0.669932	-0.577913	0.00132	D			F:endopeptidase inhibitor activity; P:negative regulation of endopeptidase activity
A0A131YVG0	RHIAP	Acyl-coenzyme A oxidase OS=Rhipicephalus appendiculatus OX=34631 PE=3 SV=1	-3.55569	31169.3	80786.6	182085	2.59186	1.37399	0.00522	5.8418	2.54641	0.0002	2.2539	1.17242	0.00688	D			F:acyl-CoA oxidase activity; C:peroxisome; P:fatty acid beta-oxidation; F:FAD binding
A0A034WU18	RHIMP	Lipocalin 6 OS=Rhipicephalus microplus OX=6941 PE=4 SV=1	-6.14463	15293.9	38452.3	21668.7	2.51423	1.33011	0.00011	1.41683	0.502662	0.10048	0.563523	-0.827453	0.00073	D			P:evasion or tolerance of host defense response; F:amine binding
L7MI98	9ACAR	Putative transporter (Fragment) OS=Rhipicephalus pulchellus OX=72859 PE=2 SV=1	-9.99745	18904.2	43881.4	28619.5	2.32126	1.21491	1.5933e-06	1.51393	0.598295	0.09658	0.652201	-0.616611	0.02591	D
A0A034WX82	RHIMP	Chitinase_1 OS=Rhipicephalus microplus OX=6941 PE=4 SV=1	-3.60428	59316.5	136518	83748.1	2.30152	1.20258	0.00481	1.41189	0.497623	0.00184	0.613459	-0.704961	0.03338	D			P:carbohydrate metabolic process; F:chitin binding
A0A224YYL9	9ACAR	Heat shock 70 kDa protein OS=Rhipicephalus zambeziensis OX=60191 PE=3 SV=1	-9.94504	47044.8	107781	61885.1	2.29104	1.196	1.6719e-06	1.31545	0.395556	0.19617	0.574172	-0.800444	0.00099	D			F:ATP binding
L7LSM1	9ACAR	Putative gamma-interferon inducible lysosomal thiol reductase OS=Rhipicephalus pulchellus OX=72859 PE=2 SV=1	-8.24301	46896.7	104941	52851	2.23771	1.16203	9.0514e-06	1.12697	0.172446	0.39249	0.503624	-0.98958	0.00026	D
L7M094	9ACAR	Uncharacterized protein OS=Rhipicephalus pulchellus OX=72859 PE=2 SV=1	-15.5303	55719.8	123895	231448	2.22354	1.15286	2.5027e-08	4.15378	2.05443	0.00142	1.8681	0.901568	0.02397	D
Q6WNX4	RHIMP	Ferritin OS=Rhipicephalus microplus OX=6941 GN=Fer PE=2 SV=1	-6.68518	243281	523197	315785	2.15059	1.10473	5.4643e-05	1.29803	0.37632	0.01277	0.603568	-0.728412	0.00036	D			F:ferroxidase activity; C:cell; P:iron ion transport; P:cellular iron ion homeostasis; F:ferric iron binding; P:oxidation-reduction process
A0A224YHC3	9ACAR	Amblyomma 40 33 family member OS=Rhipicephalus zambeziensis OX=60191 PE=4 SV=1	-3.62107	50932.4	108977	24781.9	2.13964	1.09737	0.00468	0.486564	-1.0393	0.01378	0.227405	-2.13667	0.0002	D
L7MBU1	9ACAR	Putative amblyomma 40-33 family member OS=Rhipicephalus pulchellus OX=72859 PE=2 SV=1	-5.05926	93222.8	197282	140459	2.11624	1.0815	0.00049	1.5067	0.591393	0.0099	0.711971	-0.490109	0.00944	D
L7M9U7	9ACAR	Putative cytosolic ca2+-dependent cysteine prote OS=Rhipicephalus pulchellus OX=72859 PE=2 SV=1	-12.6695	200924	425063	180017	2.11554	1.08102	1.7505e-07	0.895944	-0.158519	0.44669	0.423507	-1.23954	1.2349e-05	D			F:calcium-dependent cysteine-type endopeptidase activity; F:calcium ion binding; P:proteolysis
A0A131Z6R1	RHIAP	Glutathione S-transferase OS=Rhipicephalus appendiculatus OX=34631 PE=3 SV=1	-17.6125	108055	224206	120515	2.07493	1.05306	7.4082e-09	1.11532	0.157451	0.50594	0.537519	-0.895612	0.00027	D			F:transferase activity
L7LZL3	9ACAR	Putative tho complex subunit 4 OS=Rhipicephalus pulchellus OX=72859 PE=2 SV=1	-2.25331	27540.6	56891.9	97697.4	2.06575	1.04666	0.04791	3.5474	1.82676	2.8847e-05	1.71725	0.780098	0.03005	D			F:RNA binding
A0A131Z205	RHIAP	Long-chain acyl-CoA synthetase OS=Rhipicephalus appendiculatus OX=34631 PE=4 SV=1	-6.18496	73305.8	150082	81532.2	2.04734	1.03375	0.0001	1.11222	0.153443	0.67527	0.543252	-0.880305	0.01266	D			F:catalytic activity
L7M562	9ACAR	Putative lamin OS=Rhipicephalus pulchellus OX=72859 PE=2 SV=1	-7.338	196025	395999	285408	2.02015	1.01446	2.4883e-05	1.45598	0.541993	0.00133	0.72073	-0.472469	0.0032	D			F:structural molecule activity; C:intermediate filament
A0A224YL20	9ACAR	Determination of adult lifespan OS=Rhipicephalus zambeziensis OX=60191 PE=4 SV=1	-2.44205	117391	237142	426822	2.0201	1.01443	0.03473	3.63589	1.86231	1.5889e-07	1.79986	0.847884	0.00579	D			F:calcium ion binding
A0A131ZDX3	RHIAP	TIL domain containing protein (Fragment) OS=Rhipicephalus appendiculatus OX=34631 PE=4 SV=1	-9.8123	150792	294133	130017	1.95059	0.963913	1.8905e-06	0.86223	-0.213856	0.20128	0.442035	-1.17777	2.9458e-06	D			C:extracellular region; P:chitin metabolic process; F:chitin binding
A0A224YQ52	9ACAR	Chitinase OS=Rhipicephalus zambeziensis OX=60191 PE=4 SV=1	-5.9042	21036.4	40916	21504.4	1.94501	0.959776	0.00015	1.02224	0.0317396	0.91071	0.525573	-0.928036	0.00403	D			P:carbohydrate metabolic process; F:chitin binding
L7M2H6	9ACAR	Putative thiamine pyrophosphate-requiring enzyme OS=Rhipicephalus pulchellus OX=72859 PE=2 SV=1	-4.13716	18820.1	36515.7	136961	1.94025	0.956242	0.00202	7.27738	2.86342	0.01366	3.75075	1.90718	0.03007	D			F:magnesium ion binding; F:catalytic activity; C:integral component of membrane; F:thiamine pyrophosphate binding
A0A224YJB7	9ACAR	Alpha-2-macroglobiln splicing variant 1 OS=Rhipicephalus zambeziensis OX=60191 PE=4 SV=1	-12.2008	26032.7	50141.5	24666.4	1.9261	0.945682	2.4988e-07	0.947517	-0.0777759	0.81647	0.491936	-1.02346	0.00125	D			F:endopeptidase inhibitor activity; C:extracellular space; P:negative regulation of endopeptidase activity
L7M1F8	9ACAR	Putative long-chain acyl-coa synthetase amp-forming OS=Rhipicephalus pulchellus OX=72859 PE=2 SV=1	-2.9002	46284.1	88891.4	50459.6	1.92056	0.941528	0.01583	1.09022	0.124613	0.66003	0.567655	-0.816915	0.04981	D			F:catalytic activity
A0A131YAN5	RHIAP	Uncharacterized protein OS=Rhipicephalus appendiculatus OX=34631 PE=4 SV=1	-5.04965	18675	35692.7	24533.1	1.91126	0.934521	0.0005	1.31369	0.393623	0.00245	0.687343	-0.540898	0.01028	D			C:integral component of membrane
A0A131Y4T1	IXORI	Putative flotillin OS=Ixodes ricinus OX=34613 PE=2 SV=1	-15.0848	106543	202170	102712	1.89754	0.924129	3.3118e-08	0.964037	-0.0528389	0.69502	0.508046	-0.976968	2.7942e-06	D
A0A224YLJ3	9ACAR	DnaJ-like protein subfamily C member 3 OS=Rhipicephalus zambeziensis OX=60191 PE=4 SV=1	-3.91705	32797.4	61865.1	41096.3	1.88628	0.915544	0.00288	1.25304	0.325428	0.01272	0.66429	-0.590116	0.02358	D
A0A034WWU3	RHIMP	Alpha2 macroglobulin 2 (Fragment) OS=Rhipicephalus microplus OX=6941 PE=4 SV=1	-3.41106	82853.3	152158	91466.7	1.83647	0.876936	0.00665	1.10396	0.142688	0.5005	0.601131	-0.734249	0.02798	D			F:endopeptidase inhibitor activity; C:extracellular space; P:negative regulation of endopeptidase activity
A0A224Z2U9	9ACAR	Threonyl trna synthetase OS=Rhipicephalus zambeziensis OX=60191 PE=3 SV=1	-3.40677	13040.8	23380.5	12512.2	1.79286	0.842266	0.00669	0.959466	-0.0596966	0.77954	0.535158	-0.901963	0.00914	D			F:threonine-tRNA ligase activity; F:ATP binding; C:cytoplasm; P:threonyl-tRNA aminoacylation
A0A224YSN0	9ACAR	Long-chain acyl-CoA synthetase OS=Rhipicephalus zambeziensis OX=60191 PE=4 SV=1	-11.6015	48866.2	86537.2	25982.7	1.7709	0.824484	4.0108e-07	0.531711	-0.911287	0.00156	0.300249	-1.73577	1.1176e-06	D			F:catalytic activity
L7LWV3	9ACAR	Putative atp-dependent rna helicase OS=Rhipicephalus pulchellus OX=72859 PE=2 SV=1	-4.71092	16336.7	28232.6	11513.7	1.72817	0.789247	0.00083	0.704779	-0.504758	0.08865	0.407817	-1.294	0.00064	D			F:nucleic acid binding; F:helicase activity; F:ATP binding
A0A224YYU9	9ACAR	Fructose-1,6-bisphosphatase I OS=Rhipicephalus zambeziensis OX=60191 PE=3 SV=1	-3.36704	19118.3	32312.1	19620.4	1.69011	0.757118	0.00716	1.02626	0.0373976	0.89373	0.607215	-0.71972	0.0322	D			P:carbohydrate metabolic process; P:dephosphorylation; F:fructose 1,6-bisphosphate 1-phosphatase activity
A0A224YZS7	9ACAR	Hemocyte protein-glutamine gamma-glutamyltransferase OS=Rhipicephalus zambeziensis OX=60191 PE=4 SV=1	-4.78528	13935.7	23157.2	265453	1.66173	0.732682	0.00074	19.0485	4.25161	0.00752	11.4631	3.51892	0.00926	D			F:protein-glutamine gamma-glutamyltransferase activity; P:peptide cross-linking; F:metal ion binding
L7M7Q3	9ACAR	Putative flotillin OS=Rhipicephalus pulchellus OX=72859 PE=2 SV=1	-20.1153	96579.3	159639	100540	1.65294	0.72503	2.0288e-09	1.04101	0.0579775	0.81548	0.629792	-0.667053	0.00513	D
A0A224Z2K0	9ACAR	Tropomyosin OS=Rhipicephalus zambeziensis OX=60191 PE=4 SV=1	-3.54733	149215	246597	466561	1.65262	0.724756	0.00529	3.12676	1.64467	2.6977e-06	1.892	0.919914	0.00038	D
A0A1E1X3J5	9ACAR	Putative cystein protease calpain-b (Fragment) OS=Amblyomma aureolatum OX=187763 PE=2 SV=1	-4.60059	80177	132044	63418.8	1.6469	0.719756	0.00098	0.790985	-0.338278	0.11233	0.480286	-1.05803	0.00091	D			F:calcium-dependent cysteine-type endopeptidase activity; F:calcium ion binding; P:proteolysis
A0A1E1X836	9ACAR	T-complex protein 1 subunit delta OS=Amblyomma aureolatum OX=187763 PE=2 SV=1	-5.42444	46725.6	76688.6	36523.9	1.64126	0.7148	0.00029	0.781668	-0.355372	0.23672	0.476262	-1.07017	0.00013	D			F:ATP binding; C:cytoplasm; P:protein folding; F:unfolded protein binding
A0A224YQ72	9ACAR	Gelsolin OS=Rhipicephalus zambeziensis OX=60191 PE=4 SV=1	-4.88935	198678	325247	150568	1.63706	0.711103	0.00063	0.757849	-0.400017	0.06487	0.462935	-1.11112	0.00046	D			F:actin filament binding
B7PGL3	IXOSC	26S protease regulatory subunit 6A, putative OS=Ixodes scapularis OX=6945 GN=8028659 PE=4 SV=1	-2.45042	49698.2	79871.6	31535.6	1.60713	0.68449	0.03423	0.634543	-0.65621	0.15704	0.394829	-1.3407	0.01714	D			P:RNA methylation; F:ATP binding; F:methyltransferase activity; F:peptidase activity; C:proteasome regulatory particle, base subcomplex; F:microtubule-severing ATPase activity; P:7-methylguanosine RNA capping; F:proteasome-activating ATPase activity; P:positive regulation of RNA polymerase II transcriptional preinitiation complex assembly; P:microtubule severing; P:positive regulation of proteaso…
L7MKR9	9ACAR	Putative mannose-p-dolichol utilization defect 1 protein (Fragment) OS=Rhipicephalus pulchellus OX=72859 PE=2 SV=1	-3.34001	40668.3	63677.3	39498	1.56577	0.646875	0.00749	0.971224	-0.0421247	0.84342	0.620284	-0.689	0.01862	D			C:integral component of membrane
A0A034WTS6	RHIMP	Vitellogenin 2 OS=Rhipicephalus microplus OX=6941 PE=4 SV=1	-2.82092	259771	406024	140776	1.56301	0.644328	0.01813	0.541923	-0.88384	8.92e-07	0.346717	-1.52817	0.00045	D
A0A224YPA8	9ACAR	Protein, containing DUF2181 domain OS=Rhipicephalus zambeziensis OX=60191 PE=4 SV=1	-9.9352	25676.2	39784	10381.2	1.54945	0.631756	1.6871e-06	0.404313	-1.30646	0.00042	0.260939	-1.93821	4.1201e-06	D
A0A224YP93	9ACAR	Endoplasmic reticulum protein 29 OS=Rhipicephalus zambeziensis OX=60191 PE=4 SV=1	-4.64419	211033	324119	507787	1.53587	0.619054	0.00092	2.4062	1.26675	3.2625e-08	1.56667	0.6477	1.3057e-05	D			C:endoplasmic reticulum lumen; P:protein secretion
V9VMP1	RHIMP	Serine protease inhibitor 18 RmS18 OS=Rhipicephalus microplus OX=6941 GN=RmS-18 PE=2 SV=1	-7.11121	52165.4	79962.5	54645.2	1.53286	0.61623	3.2516e-05	1.04754	0.0670013	0.6939	0.683386	-0.549228	0.00141	D			C:extracellular space; P:proteolysis; F:peptidase activity
A0A131YXM9	RHIAP	Sphingomyelin phosphodiesterase acid like 3b OS=Rhipicephalus appendiculatus OX=34631 PE=4 SV=1	-3.81091	21809.4	33171.2	21338.6	1.52096	0.604984	0.00342	0.978413	-0.031485	0.89115	0.643286	-0.636468	0.00269	D			C:integral component of membrane; F:hydrolase activity
V9VLN6	RHIMP	Serine protease inhibitor 17 RmS17 OS=Rhipicephalus microplus OX=6941 GN=RmS-17 PE=2 SV=1	-3.98011	465557	705284	459166	1.51492	0.599245	0.0026	0.986272	-0.019942	0.77616	0.651038	-0.619187	0.00244	D			C:extracellular space; P:proteolysis; F:peptidase activity
L7M7A3	9ACAR	NADPH--cytochrome P450 reductase OS=Rhipicephalus pulchellus OX=72859 PE=2 SV=1	-3.09509	86186.5	128324	509441	1.48891	0.574256	0.01135	5.91092	2.56338	0.0004	3.96996	1.98913	0.00094	D			F:NADPH-hemoprotein reductase activity; C:endoplasmic reticulum membrane; F:FMN binding; C:integral component of membrane; F:flavin adenine dinucleotide binding; F:NADP binding; P:oxidation-reduction process
L7M474	9ACAR	Putative hiv-1 vpr-binding protein OS=Rhipicephalus pulchellus OX=72859 PE=2 SV=1	-3.49854	16489.3	24537.9	13250.9	1.48812	0.573486	0.00574	0.803607	-0.315438	0.3839	0.540017	-0.888924	0.01901	D			F:RNA binding
A0A224Z729	9ACAR	Putative microtubule-actin cross-linking factor 1 isoform x9 OS=Rhipicephalus zambeziensis OX=60191 PE=4 SV=1	-3.18232	42536.5	63132.1	187825	1.48419	0.569672	0.00978	4.41563	2.14262	0.0116	2.97512	1.57295	0.02555	D			F:calcium ion binding; F:microtubule binding
A0A131XLF5	9ACAR	Putative steroid reductase required for elongation of the very long chain fatty acids OS=Hyalomma excavatum OX=257692 PE=2 SV=1	-10.8328	30076.4	44604.9	9787.07	1.48305	0.568572	7.6004e-07	0.325407	-1.61968	2.1165e-05	0.219417	-2.18825	1.6233e-07	D			P:lipid metabolic process; C:integral component of membrane; F:oxidoreductase activity, acting on the CH-CH group of donors; P:oxidation-reduction process
A0A023GCA9	9ACAR	Putative sulfatase-modifying factor (Fragment) OS=Amblyomma triste OX=251400 PE=2 SV=1	-6.87042	10276.1	15235.2	8827.99	1.48259	0.568116	4.3485e-05	0.859081	-0.219134	0.29624	0.579447	-0.78725	0.00048	D
L7M018	9ACAR	Putative lachesin OS=Rhipicephalus pulchellus OX=72859 PE=2 SV=1	-5.62527	35584.2	52609.5	31825.5	1.47845	0.564084	0.00022	0.894369	-0.161057	0.45435	0.604938	-0.725141	0.00363	D
A0A131YY68	RHIAP	Succinyl-CoA:3-ketoacid-coenzyme A transferase OS=Rhipicephalus appendiculatus OX=34631 PE=3 SV=1	-5.93704	55201.9	81544.3	47962.3	1.4772	0.562867	0.00014	0.868852	-0.202818	0.31435	0.588174	-0.765685	0.00117	D			C:mitochondrion; F:3-oxoacid CoA-transferase activity; P:ketone body catabolic process
A0A131Z012	RHIAP	Sepiapterin reductase OS=Rhipicephalus appendiculatus OX=34631 PE=4 SV=1	-5.61251	30415.1	44875.5	33957.2	1.47543	0.561139	0.00022	1.11646	0.158929	0.42491	0.756698	-0.40221	0.04411	D			F:sepiapterin reductase activity; P:tetrahydrobiopterin biosynthetic process; P:oxidation-reduction process
A0A224YSV1	9ACAR	Alpha-L-fucosidase OS=Rhipicephalus zambeziensis OX=60191 PE=4 SV=1	-2.88068	16713.1	24413	11646.8	1.46071	0.546667	0.01637	0.696866	-0.521047	0.00661	0.477074	-1.06771	0.00137	D			F:alpha-L-fucosidase activity; P:fucose metabolic process
A0A034WXJ6	RHIMP	Secreted protein 31 (Fragment) OS=Rhipicephalus microplus OX=6941 PE=4 SV=1	-3.08521	44817.1	64761.1	38272.9	1.44501	0.531078	0.01154	0.853979	-0.227727	0.43329	0.590986	-0.758805	0.02575	D
A0A224Z6Q7	9ACAR	Protein containing GDPD domain OS=Rhipicephalus zambeziensis OX=60191 PE=4 SV=1	-7.25826	46388.6	66367.2	17643.5	1.43068	0.516699	2.7319e-05	0.380341	-1.39464	0.00073	0.265846	-1.91134	1.583e-05	D			P:lipid metabolic process; F:glycerophosphodiester phosphodiesterase activity; C:integral component of membrane
P83516	RHIMP	Chymotrypsin-elastase inhibitor ixodidin OS=Rhipicephalus microplus OX=6941 PE=1 SV=2	-2.97947	18220.8	26009.5	9190.06	1.42746	0.513448	0.01382	0.504371	-0.987442	0.01166	0.353335	-1.50089	0.00108	D			F:serine-type endopeptidase inhibitor activity; P:defense response to bacterium
A0A224YRG6	9ACAR	Hexosaminidase (Fragment) OS=Rhipicephalus zambeziensis OX=60191 PE=4 SV=1	-4.21457	37934.2	54048.1	24517.4	1.42479	0.510745	0.00179	0.646316	-0.629689	0.00779	0.453623	-1.14043	0.00031	D			F:beta-N-acetylhexosaminidase activity; P:carbohydrate metabolic process
A0A131YN91	RHIAP	Advillin OS=Rhipicephalus appendiculatus OX=34631 PE=4 SV=1	-3.40636	36470.2	51762.7	23003.8	1.41931	0.505193	0.0067	0.630756	-0.664846	0.06256	0.444409	-1.17004	0.00397	D			P:actin filament organization; F:actin filament binding
A0A034WXH7	RHIMP	Vitellogenin 4 (Fragment) OS=Rhipicephalus microplus OX=6941 PE=4 SV=1	-2.37143	470871	666572	205845	1.41562	0.50143	0.03918	0.437157	-1.19378	8.5663e-07	0.308811	-1.69521	0.00021	D			F:lipid transporter activity; P:lipid transport
A0A1E1XA56	9ACAR	Putative beta-galactosidase (Fragment) OS=Amblyomma aureolatum OX=187763 PE=2 SV=1	-6.94918	22738.7	32092.1	10803.4	1.41134	0.497068	3.9511e-05	0.475112	-1.07366	0.00255	0.336638	-1.57073	3.3116e-05	D			F:hydrolase activity, hydrolyzing O-glycosyl compounds; P:carbohydrate metabolic process
L7MG19	9ACAR	Putative mitogen activated protein kinase kinase 1 (Fragment) OS=Rhipicephalus pulchellus OX=72859 PE=2 SV=1	-4.57714	9546.78	13462	42362.3	1.41011	0.495805	0.00102	4.43734	2.14969	0.01679	3.14681	1.65389	0.03033	D			F:protein serine/threonine kinase activity; F:ATP binding; P:protein phosphorylation
L7MGT9	9ACAR	Putative rpt3 (Fragment) OS=Rhipicephalus pulchellus OX=72859 PE=2 SV=1	-11.5929	285563	398380	310325	1.39507	0.480335	4.039e-07	1.08671	0.119973	0.14036	0.778969	-0.360363	0.00024	D			F:ATP binding; C:cytoplasm; F:proteasome-activating ATPase activity; P:positive regulation of proteasomal protein catabolic process
L7M805	9ACAR	Putative peroxisomal trans-2-enoyl-coa reductase OS=Rhipicephalus pulchellus OX=72859 PE=2 SV=1	-3.07299	8686.62	12041.9	8665.19	1.38626	0.471196	0.01178	0.997533	-0.00356295	0.97723	0.719587	-0.474759	0.01649	D
A0A1E1XFT9	9ACAR	Putative alpha-l-fucosidase (Fragment) OS=Amblyomma aureolatum OX=187763 PE=2 SV=1	-3.76594	33100.7	45765.3	26014.1	1.38261	0.467389	0.00369	0.785907	-0.347569	0.21496	0.568425	-0.814959	0.01051	D			F:alpha-L-fucosidase activity; P:fucose metabolic process
A0A131Z7U2	RHIAP	Ectonucleotide pyrophosphatase/phosphodiesterase (Fragment) OS=Rhipicephalus appendiculatus OX=34631 PE=4 SV=1	-3.15263	12461.5	17133.1	11321.8	1.37488	0.459309	0.01029	0.908539	-0.13838	0.57109	0.660812	-0.597689	0.0033	D			F:catalytic activity
A0A224YS92	9ACAR	26S proteasome regulatory subunit T6 OS=Rhipicephalus zambeziensis OX=60191 PE=3 SV=1	-7.65448	171268	234680	129709	1.37025	0.454442	1.7297e-05	0.757347	-0.400974	0.09133	0.552706	-0.855416	0.00109	D			C:proteasome complex; F:ATP binding; C:cytoplasm; F:proteasome-activating ATPase activity; P:positive regulation of proteasomal protein catabolic process
A0A131Z0L1	RHIAP	Uncharacterized protein OS=Rhipicephalus appendiculatus OX=34631 PE=4 SV=1	-6.69867	6876.27	9401.35	3061.11	1.36722	0.451242	5.3734e-05	0.44517	-1.16757	6.6943e-05	0.325603	-1.61881	2.0397e-06	D
A0A224Z275	9ACAR	Lysosomal alpha-mannosidase (Fragment) OS=Rhipicephalus zambeziensis OX=60191 PE=4 SV=1	-3.12327	18939	25607.8	9617.04	1.35212	0.435225	0.01081	0.50779	-0.977695	0.00489	0.375551	-1.41292	0.00049	D			F:alpha-mannosidase activity; P:mannose metabolic process
L7M1F0	9ACAR	Putative camp-dependent protein kinase r2 OS=Rhipicephalus pulchellus OX=72859 PE=2 SV=1	-6.21759	35586.5	47554.4	29193.7	1.3363	0.418246	9.915e-05	0.820358	-0.285674	0.3378	0.613902	-0.703921	0.01524	D			C:cAMP-dependent protein kinase complex; F:cAMP-dependent protein kinase regulator activity; F:kinase activity; F:cAMP binding; P:regulation of protein kinase activity
A0A224YLW2	9ACAR	Citronellyl-CoA dehydrogenase OS=Rhipicephalus zambeziensis OX=60191 PE=3 SV=1	-3.4555	19071.6	25411.3	14767.1	1.33241	0.414042	0.00617	0.774297	-0.369041	0.20869	0.581124	-0.783083	0.01533	D			F:acyl-CoA dehydrogenase activity; F:flavin adenine dinucleotide binding; P:oxidation-reduction process
A0A131XJU6	9ACAR	Putative the pb1 domain found in tfg protein (Fragment) OS=Hyalomma excavatum OX=257692 PE=2 SV=1	-6.23632	21730.4	28914.9	18811.5	1.33062	0.412103	9.6759e-05	0.865678	-0.208098	0.41146	0.65058	-0.620201	0.01218	D			C:Golgi membrane; F:identical protein binding; P:COPII vesicle coating
A0A224YRM7	9ACAR	Adenosylhomocysteinase OS=Rhipicephalus zambeziensis OX=60191 PE=3 SV=1	-5.3413	397218	519576	433823	1.30804	0.387405	0.00033	1.09215	0.127177	0.0053	0.834956	-0.260228	0.00512	D			F:adenosylhomocysteinase activity; P:one-carbon metabolic process; P:S-adenosylhomocysteine catabolic process; F:NAD binding
A0A224Z8R0	9ACAR	Sulfotransferase OS=Rhipicephalus zambeziensis OX=60191 PE=4 SV=1	-5.7011	50834.6	66363.3	38760.3	1.30548	0.384576	0.0002	0.76248	-0.391229	0.1913	0.584063	-0.775805	0.01123	D			F:sulfotransferase activity
A0A224Z4Y6	9ACAR	Protein disulfide-isomerase OS=Rhipicephalus zambeziensis OX=60191 PE=3 SV=1	-4.22821	1.41663e+06	1.82646e+06	1.63273e+06	1.2893	0.36659	0.00175	1.15255	0.204823	0.05743	0.89393	-0.161767	0.00111	D			F:protein disulfide isomerase activity; C:cell; P:cell redox homeostasis
G3MH95	9ACAR	Arp2/3 complex 34 kDa subunit (Fragment) OS=Amblyomma maculatum OX=34609 PE=2 SV=1	-7.43642	64410.3	82797.5	46933.6	1.28547	0.362296	2.2196e-05	0.728665	-0.456672	0.1056	0.566847	-0.818968	0.0044	D			F:actin binding; C:cytoplasm; C:Arp2/3 protein complex; P:Arp2/3 complex-mediated actin nucleation
A0A1E1XS03	9ACAR	Putative peroxisomal assembly protein pex3 (Fragment) OS=Amblyomma sculptum OX=1581419 PE=2 SV=1	-2.64108	10352.6	13251.7	5916.67	1.28004	0.356191	0.02469	0.571517	-0.807132	0.02576	0.446483	-1.16332	0.00192	D			C:integral component of peroxisomal membrane; P:peroxisome organization
A0A224YRF8	9ACAR	TIL domain containing protein OS=Rhipicephalus zambeziensis OX=60191 PE=4 SV=1	-2.557	11487.5	14699.6	6143.88	1.27962	0.355712	0.02852	0.534831	-0.902845	0.00834	0.417962	-1.25856	0.00014	D			P:nervous system development; P:cell differentiation
A0A224YTB6	9ACAR	Alpha-N-acetylgalactosaminidase OS=Rhipicephalus zambeziensis OX=60191 PE=3 SV=1	-4.67135	229829	292804	113933	1.274	0.349371	0.00088	0.495731	-1.01237	0.00018	0.389112	-1.36174	9.295e-06	D			F:hydrolase activity, hydrolyzing O-glycosyl compounds; P:carbohydrate metabolic process
A0A224YW59	9ACAR	Myosin heavy chain OS=Rhipicephalus zambeziensis OX=60191 PE=3 SV=1	-5.77859	389648	495798	232322	1.27242	0.34758	0.00018	0.596235	-0.746047	4.688e-05	0.468582	-1.09363	4.1135e-06	D			F:motor activity; F:ATP binding; C:myosin complex; F:actin filament binding
A0A034WXQ2	RHIMP	TIL domain-containing protein 3 OS=Rhipicephalus microplus OX=6941 PE=4 SV=1	-2.71488	37354.1	47513.5	27961	1.27197	0.347069	0.02175	0.748538	-0.417853	0.18354	0.588485	-0.764923	0.01737	D
A0A034WZ51	RHIMP	Secreted protein 32 (Fragment) OS=Rhipicephalus microplus OX=6941 PE=4 SV=1	-6.18817	412390	524480	458103	1.27181	0.346879	0.0001	1.11085	0.151662	0.01887	0.873441	-0.195217	0.01727	D
L7M6P6	9ACAR	Putative extracellular protein tem7 OS=Rhipicephalus pulchellus OX=72859 PE=2 SV=1	-3.8794	71390.5	90343.4	46160.5	1.26548	0.339686	0.00306	0.646592	-0.629073	0.00041	0.510945	-0.968759	2.7817e-09	D			C:integral component of membrane
A0A034WZ83	RHIMP	Secreted protein 28 (Fragment) OS=Rhipicephalus microplus OX=6941 PE=4 SV=1	-2.5332	387311	489014	234668	1.26259	0.336382	0.02971	0.605889	-0.722875	0.00113	0.479879	-1.05926	3.0373e-06	D
A0A224YDN7	9ACAR	Protein, containing DUF1620 domain OS=Rhipicephalus zambeziensis OX=60191 PE=4 SV=1	-4.13062	15307.5	19298.1	10080.1	1.2607	0.334219	0.00204	0.658505	-0.602734	0.01984	0.522335	-0.936953	0.00069	D			C:ER membrane protein complex
A0A224Z8V8	9ACAR	SND1 nuclease domain-containing protein 1 OS=Rhipicephalus zambeziensis OX=60191 PE=4 SV=1	-2.9837	430409	538423	254937	1.25096	0.323032	0.01372	0.592314	-0.755566	0.00192	0.473489	-1.0786	0.00044	D			F:endoribonuclease activity; C:cytoplasm; C:RISC complex; P:gene silencing by RNA; P:RNA phosphodiester bond hydrolysis, endonucleolytic
A0A224YS37	9ACAR	Abhydrolase domain-containing protein 16A OS=Rhipicephalus zambeziensis OX=60191 PE=4 SV=1	-3.60931	179785	221912	128887	1.23432	0.303719	0.00477	0.716894	-0.480168	0.01339	0.5808	-0.783886	0.0006	D			C:integral component of membrane; F:hydrolase activity
A0A131YRN2	RHIAP	Proteasome activator subunit 3 (PA28 gamma) OS=Rhipicephalus appendiculatus OX=34631 PE=4 SV=1	-2.86444	60001.7	73327.1	50005.6	1.22208	0.289343	0.01683	0.833404	-0.262913	0.03297	0.681953	-0.552256	0.00014	D			C:proteasome activator complex
A0A224Z7R2	9ACAR	Thimet oligopeptidase OS=Rhipicephalus zambeziensis OX=60191 PE=3 SV=1	-4.58859	270505	329417	154253	1.21779	0.284261	0.001	0.570242	-0.810354	0.00013	0.468261	-1.09462	1.7922e-05	D			F:metalloendopeptidase activity; P:proteolysis; F:metal ion binding
A0A224Z371	9ACAR	Reductase OS=Rhipicephalus zambeziensis OX=60191 PE=4 SV=1	-2.6693	52580.5	63861.3	43229.2	1.21454	0.280415	0.02352	0.822153	-0.282521	0.19095	0.676923	-0.562936	0.02316	D
A0A224Z1C2	9ACAR	Maleylacetoacetate isomerase OS=Rhipicephalus zambeziensis OX=60191 PE=4 SV=1	-3.8727	29011.5	35058.2	203558	1.20842	0.273127	0.0031	7.01645	2.81074	0.00067	5.80628	2.53762	0.00086	D			C:cytoplasm; P:aromatic amino acid family metabolic process; F:isomerase activity
A0A131XGS2	9ACAR	Putative mrna splicing factor OS=Hyalomma excavatum OX=257692 PE=2 SV=1	-2.47411	23714.2	28631.5	148629	1.20736	0.271852	0.03287	6.26749	2.64789	0.03917	5.19109	2.37604	0.04597	D			P:mRNA splicing, via spliceosome; C:Prp19 complex; P:DNA repair; P:protein ubiquitination; F:ubiquitin protein ligase activity
A0A224YMJ5	9ACAR	Ethylmalonyl coa decarboxylase OS=Rhipicephalus zambeziensis OX=60191 PE=3 SV=1	-2.44396	45926.3	55320.8	43033.3	1.20456	0.268502	0.03461	0.937009	-0.0938655	0.44837	0.777887	-0.362368	0.03734	D			F:catalytic activity
G3MR93	9ACAR	Glycerol-3-phosphate dehydrogenase [NAD(+)] OS=Amblyomma maculatum OX=34609 PE=2 SV=1	-3.62309	37219.4	44567.1	24999.2	1.19742	0.259926	0.00467	0.671672	-0.574172	0.09105	0.560934	-0.834098	0.01558	D			F:glycerol-3-phosphate dehydrogenase [NAD+] activity; P:carbohydrate metabolic process; C:glycerol-3-phosphate dehydrogenase complex; F:protein homodimerization activity; P:glycerol-3-phosphate catabolic process; F:NAD binding; P:oxidation-reduction process
A0A224Z7T1	9ACAR	Thymus specific serine protease OS=Rhipicephalus zambeziensis OX=60191 PE=4 SV=1	-2.46333	81718.8	97398.9	52689.4	1.19188	0.253237	0.03348	0.644765	-0.633155	0.01633	0.540965	-0.886393	0.00156	D			P:proteolysis; F:serine-type peptidase activity
V5HVW5	IXORI	Putative gdp-mannose pyrophosphorylase OS=Ixodes ricinus OX=34613 PE=2 SV=1	-2.91325	21191.4	25192.5	7984.6	1.18881	0.249513	0.01548	0.376784	-1.40819	3.849e-05	0.316943	-1.6577	1.8216e-06	D			P:biosynthetic process; F:nucleotidyltransferase activity
B3GV23	RHIMP	Succinate-semialdehyde dehydrogenase OS=Rhipicephalus microplus OX=6941 GN=ssadh PE=2 SV=1	-2.72691	12961.4	15339.9	7706.83	1.18351	0.243071	0.02131	0.594599	-0.750012	0.00233	0.502403	-0.993083	0.00021	D			F:succinate-semialdehyde dehydrogenase (NAD+) activity; F:succinate-semialdehyde dehydrogenase [NAD(P)+] activity; P:gamma-aminobutyric acid catabolic process; P:oxidation-reduction process
A0A131Y1Q8	IXORI	Putative 26s proteasome regulatory complex subunit rpn11 OS=Ixodes ricinus OX=34613 PE=2 SV=1	-8.03699	126782	150021	88959.8	1.1833	0.242813	1.1308e-05	0.701674	-0.511127	0.05626	0.592982	-0.75394	0.00592	D			C:proteasome complex; F:Lys63-specific deubiquitinase activity; P:protein K63-linked deubiquitination
L7M7P8	9ACAR	Proteasome subunit alpha type OS=Rhipicephalus pulchellus OX=72859 PE=2 SV=1	-13.1491	174075	204795	152351	1.17648	0.234472	1.2308e-07	0.875201	-0.192314	0.36818	0.743917	-0.426786	0.04559	D			F:threonine-type endopeptidase activity; C:nucleus; C:cytoplasm; P:ubiquitin-dependent protein catabolic process; C:proteasome core complex, alpha-subunit complex
A0A224YZA2	9ACAR	Putative microtubule-actin cross-linking factor 1 isoform x9 OS=Rhipicephalus zambeziensis OX=60191 PE=4 SV=1	-2.48156	15432.2	18108.3	10900.4	1.17341	0.230701	0.03246	0.706341	-0.501564	0.03117	0.601958	-0.732265	0.0034	D			F:actin binding; F:calcium ion binding; F:microtubule binding
A0A034WU77	RHIMP	Trypsin-like_1 (Fragment) OS=Rhipicephalus microplus OX=6941 PE=4 SV=1	-12.4829	724584	849360	474104	1.1722	0.229223	2.0141e-07	0.654311	-0.611951	0.01044	0.558189	-0.841174	0.00087	D			F:serine-type endopeptidase activity; P:proteolysis
A0A023FVP8	9ACAR	Putative b-cell receptor-associated protein OS=Amblyomma parvum OX=251391 PE=2 SV=1	-2.84631	33416.9	38654.8	15311.1	1.15674	0.21007	0.01736	0.458184	-1.126	0.00012	0.396098	-1.33607	3.4669e-06	D			C:endoplasmic reticulum; P:intracellular protein transport; C:integral component of membrane
L7MFQ0	9ACAR	Putative atlastin-2 (Fragment) OS=Rhipicephalus pulchellus OX=72859 PE=2 SV=1	-2.9435	100323	115452	65889.9	1.1508	0.202642	0.0147	0.656778	-0.606523	0.00011	0.570712	-0.809165	1.7411e-06	D			F:GTPase activity; F:GTP binding; C:integral component of membrane
L7M4M3	9ACAR	Putative enoyl-coa isomerase OS=Rhipicephalus pulchellus OX=72859 PE=2 SV=1	-2.37318	44961.5	51543.9	24427.8	1.1464	0.197112	0.03906	0.543305	-0.880165	0.00214	0.473923	-1.07728	0.00026	D			F:isomerase activity
G3MSG3	9ACAR	Uncharacterized protein OS=Amblyomma maculatum OX=34609 PE=2 SV=1	-2.39803	16344.3	18651.8	9451.98	1.14118	0.19053	0.03744	0.578304	-0.7901	0.01092	0.506758	-0.98063	0.0015	D			P:carbohydrate metabolic process; F:chitin binding
L7LYL7	9ACAR	Putative fructose-6-phosphate OS=Rhipicephalus pulchellus OX=72859 PE=2 SV=1	-4.23256	98103.2	111362	69169.3	1.13516	0.18289	0.00174	0.705066	-0.50417	0.01127	0.621118	-0.68706	0.00118	D			F:6-phosphofructo-2-kinase activity; F:ATP binding; P:fructose metabolic process; P:fructose 2,6-bisphosphate metabolic process; P:carbohydrate phosphorylation
L7M3Z8	9ACAR	Uncharacterized protein OS=Rhipicephalus pulchellus OX=72859 PE=2 SV=1	-3.15447	46500.9	52489.7	33598.6	1.12879	0.174778	0.01025	0.722536	-0.468858	0.01513	0.640098	-0.643635	0.0011	D
A0A131YXM1	RHIAP	ATP-citrate synthase OS=Rhipicephalus appendiculatus OX=34631 PE=3 SV=1	-9.66865	691022	779430	241696	1.12794	0.173688	2.1628e-06	0.349766	-1.51554	1.1443e-06	0.310093	-1.68923	1.9985e-07	D			F:ATP citrate synthase activity; F:ATP binding; C:cytoplasm; P:acetyl-CoA biosynthetic process; P:citrate metabolic process; P:lipid metabolic process; F:lyase activity; F:metal ion binding; F:cofactor binding
L7M6T7	9ACAR	Putative sorting nexin 3 OS=Rhipicephalus pulchellus OX=72859 PE=2 SV=1	-3.12806	103520	116627	84827.7	1.12662	0.172003	0.01073	0.819436	-0.287297	0.01134	0.727339	-0.4593	0.00022	D			F:phosphatidylinositol binding
L7LZV4	9ACAR	Putative quinone oxidoreductase OS=Rhipicephalus pulchellus OX=72859 PE=2 SV=1	-2.51905	101367	114157	82436.6	1.12617	0.171422	0.03044	0.813245	-0.298238	0.18027	0.722134	-0.469661	0.0328	D			F:zinc ion binding; F:oxidoreductase activity; P:oxidation-reduction process
W0FYM1	RHIMP	Cyclin-dependent kinase 10 OS=Rhipicephalus microplus OX=6941 PE=2 SV=1	-4.04714	33946.6	38169.1	16566.4	1.12439	0.169137	0.00233	0.488012	-1.03501	6.4094e-05	0.434026	-1.20415	1.434e-05	D			F:protein serine/threonine kinase activity; F:ATP binding; P:protein phosphorylation
A0A224Z3W5	9ACAR	Eukaryotic translation initiation factor 3 subunit I OS=Rhipicephalus zambeziensis OX=60191 PE=3 SV=1	-3.40098	251042	282081	132017	1.12364	0.168178	0.00676	0.525876	-0.927207	0.00022	0.468011	-1.09538	5.9043e-05	D			P:formation of cytoplasmic translation initiation complex; F:translation initiation factor activity; C:eukaryotic translation initiation factor 3 complex; C:eukaryotic 43S preinitiation complex; C:eukaryotic 48S preinitiation complex
L7M8F5	9ACAR	Putative copii vesicle protein OS=Rhipicephalus pulchellus OX=72859 PE=2 SV=1	-2.78564	166258	184922	101332	1.11226	0.153489	0.01926	0.609488	-0.714329	0.00133	0.547975	-0.867818	0.00027	D			C:integral component of membrane
A0A131YIZ5	RHIAP	Dolichyl-diphosphooligosaccharide--protein glycosyltransferase subunit 1 OS=Rhipicephalus appendiculatus OX=34631 PE=3 SV=1	-4.56732	1.47637e+06	1.63266e+06	1.01712e+06	1.10586	0.145166	0.00103	0.688929	-0.537573	0.0013	0.622982	-0.682739	0.00018	D			F:dolichyl-diphosphooligosaccharide-protein glycotransferase activity; C:endoplasmic reticulum membrane; P:protein glycosylation; C:integral component of membrane
A0A224Z4P0	9ACAR	Small subunit ribosomal protein S28e OS=Rhipicephalus zambeziensis OX=60191 PE=4 SV=1	-2.26686	100022	109758	157051	1.09734	0.134007	0.04682	1.57017	0.65092	0.00025	1.43089	0.516913	0.00125	D			F:structural constituent of ribosome; C:ribosome; P:translation
B7PXJ0	IXOSC	Eukaryotic peptide chain release factor subunit, putative OS=Ixodes scapularis OX=6945 GN=8032824 PE=4 SV=1	-2.96686	238740	259752	179091	1.08801	0.121692	0.01412	0.750152	-0.414746	0.00923	0.689471	-0.536438	0.00184	D			P:cytoplasmic translational termination; C:cytosol; F:translation release factor activity, codon specific; C:translation release factor complex; F:sequence-specific mRNA binding
A0A034WZ42	RHIMP	Hemelipoprotein HeLp (Fragment) OS=Rhipicephalus microplus OX=6941 PE=4 SV=1	-3.78284	6.0649e+06	6.55277e+06	3.14158e+06	1.08044	0.111622	0.00359	0.517994	-0.948993	6.033e-09	0.479428	-1.06061	4.6193e-11	D			F:lipid transporter activity; P:lipid transport
A0A034WZ51	RHIMP	Secreted protein 32 (Fragment) OS=Rhipicephalus microplus OX=6941 PE=4 SV=1	-2.79769	412390	524480	458103	1.27181	0.346879	0.0001	1.11085	0.151662	0.01887	0.873441	-0.195217	0.01727	D
A0A224YRM7	9ACAR	Adenosylhomocysteinase OS=Rhipicephalus zambeziensis OX=60191 PE=3 SV=1	-3.54608	397218	519576	433823	1.30804	0.387405	0.00033	1.09215	0.127177	0.0053	0.834956	-0.260228	0.00512	D			F:adenosylhomocysteinase activity; P:one-carbon metabolic process; P:S-adenosylhomocysteine catabolic process; F:NAD binding
L7M516	9ACAR	Putative ras log protein family member ac OS=Rhipicephalus pulchellus OX=72859 PE=2 SV=1	-4.27375	44825.4	50699.4	36959.8	1.13104	0.177654	0.00163	0.824529	-0.278358	0.21415	0.728999	-0.456012	0.04585	D			F:GTPase activity; F:GTP binding; P:small GTPase mediated signal transduction; P:wound healing, spreading of cells; P:skeletal muscle satellite cell migration
V9VL04	RHIMP	Serine protease inhibitor 6 RmS6 OS=Rhipicephalus microplus OX=6941 GN=RmS-6 PE=2 SV=1	-3.94286	317494	1.36483e+06	1.06588e+06	4.29876	2.10392	0.00276	3.35715	1.74724	1.2008e-11	0.780958	-0.356684	0.28758	D			C:extracellular space; P:proteolysis; F:peptidase activity
L7M2J5	9ACAR	Putative peroxisomal long-chain acyl-coa transporter abc superfamily OS=Rhipicephalus pulchellus OX=72859 PE=2 SV=1	-2.97999	83053	199693	97808.9	2.4044	1.26568	0.01381	1.17767	0.235933	0.4713	0.489797	-1.02974	0.03967	D			F:ATP binding; C:peroxisome; P:long-chain fatty acid import into peroxisome; C:integral component of membrane; F:ATPase activity, coupled to transmembrane movement of substances; F:protein homodimerization activity
L7M652	9ACAR	Putative thioredoxin-like protein OS=Rhipicephalus pulchellus OX=72859 PE=2 SV=1	-5.88994	84300	112362	68571.9	1.33288	0.414543	0.00015	0.813427	-0.297915	0.17977	0.610279	-0.712458	0.00202	D			C:cell; P:cell redox homeostasis
A0A131YNN4	RHIAP	Microsomal triglyceride transfer protein large subunit OS=Rhipicephalus appendiculatus OX=34631 PE=4 SV=1	-5.73292	322629	632788	333741	1.96135	0.971847	0.00019	1.03444	0.0488537	0.74053	0.527414	-0.922993	0.00071	D			F:phospholipid transporter activity; P:phospholipid transport
L7M235	9ACAR	Putative c-3 sterol dehydrogenase/3-beta-hydroxysteroid dehydrogenase OS=Rhipicephalus pulchellus OX=72859 PE=2 SV=1	-5.81273	150268	257199	126180	1.7116	0.775346	0.00017	0.839698	-0.252057	0.32106	0.490593	-1.0274	0.00119	D			F:3-beta-hydroxy-delta5-steroid dehydrogenase activity; P:steroid biosynthetic process; C:integral component of membrane; P:oxidation-reduction process
A0A224YMC0	9ACAR	Endoplasmic reticulum resident protein 44 OS=Rhipicephalus zambeziensis OX=60191 PE=4 SV=1	-2.42026	411101	444423	258311	1.08106	0.11244	0.03605	0.62834	-0.670383	0.00091	0.581228	-0.782823	0.00023	D			C:cell; P:cell redox homeostasis
L7M5T3	9ACAR	Proteasome subunit alpha type OS=Rhipicephalus pulchellus OX=72859 PE=2 SV=1	-4.52296	284946	312128	174952	1.09539	0.13145	0.0011	0.613983	-0.70373	0.00197	0.560513	-0.835179	174952	D			F:threonine-type endopeptidase activity; C:nucleus; C:cytoplasm; P:ubiquitin-dependent protein catabolic process; C:proteasome core complex, alpha-subunit complex
A0A224ZAF3	9ACAR	Transketolase OS=Rhipicephalus zambeziensis OX=60191 PE=4 SV=1	-3.02245	491918	892124	624016	1.81356	0.858827	0.01284	1.26854	0.343164	0.37841	0.699472	-0.515662	0.19885	D			F:catalytic activity
O16014	RHIAP	Immunoglobulin G binding protein C OS=Rhipicephalus appendiculatus OX=34631 GN=IGBPMC PE=2 SV=1	8.82152	412490	770685	121979	1.86837	0.901784	0.26761	0.295714	-1.75773	4.95e-06	0.158273	-2.65951	0.06033	D			P:ganglioside catabolic process; F:enzyme activator activity; P:positive regulation of catalytic activity
L7MB76	9ACAR	Putative tick adams OS=Rhipicephalus pulchellus OX=72859 PE=2 SV=1	2.31929	31786.4	29206.3	10431.6	0.918831	-0.122129	0.04282	0.328179	-1.60744	9.7538e-08	0.357171	-1.48531	1.3187e-07	E	Molting	872	F:carbohydrate binding
A0A224Z4N0	9ACAR	Ornithine-oxo-acid transaminase OS=Rhipicephalus zambeziensis OX=60191 PE=3 SV=1	3.42936	236651	216368	225504	0.914294	-0.129269	0.00645	0.952898	-0.0696065	0.77553	1.04222	0.0596628	0.81601	E			F:ornithine-oxo-acid transaminase activity; F:pyridoxal phosphate binding; P:L-proline biosynthetic process
B7SP19	DERVA	Quinoid dihydropteridine reductase OS=Dermacentor variabilis OX=34621 PE=2 SV=1	2.67531	222878	203108	138867	0.911296	-0.134008	0.02328	0.623064	-0.682547	0.00045	0.683712	-0.548539	0.00192	E			F:oxidoreductase activity; P:oxidation-reduction process
L7MFI1	9ACAR	Putative neural cell adhesion molecule (Fragment) OS=Rhipicephalus pulchellus OX=72859 PE=2 SV=1	2.68734	103673	94221.7	77776.9	0.908837	-0.137906	0.0228	0.750215	-0.414624	0.49165	0.825467	-0.276718	0.65867	E			P:cell adhesion; C:integral component of membrane
A0A0C9RSH1	AMBAM	Putative ribosomal protein s15aa (Fragment) OS=Amblyomma americanum OX=6943 PE=2 SV=1	3.22259	129297	117122	93817.4	0.905841	-0.14267	0.00913	0.725598	-0.462758	0.0308	0.801021	-0.320089	0.12937	E			F:structural constituent of ribosome; C:ribosome; P:translation
L7M7W1	9ACAR	Coatomer subunit delta OS=Rhipicephalus pulchellus OX=72859 PE=2 SV=1	3.92007	348732	315824	126245	0.905636	-0.142997	0.00287	0.362012	-1.46589	3.0861e-07	0.399732	-1.32289	1.4386e-06	E			C:Golgi membrane; P:retrograde vesicle-mediated transport, Golgi to endoplasmic reticulum; P:protein transport; C:COPI vesicle coat
A0A224Z0C3	9ACAR	Nuclear receptor coactivator 5 OS=Rhipicephalus zambeziensis OX=60191 PE=4 SV=1	3.11561	134922	121643	109530	0.901581	-0.149471	0.01096	0.811799	-0.300806	0.18641	0.900417	-0.151335	0.51308	E			F:RNA binding
A0A224ZBS7	9ACAR	Vacuolar protein-sorting-associated protein 4 OS=Rhipicephalus zambeziensis OX=60191 PE=3 SV=1	2.64543	115842	104437	49701	0.901549	-0.149522	0.0245	0.429042	-1.22081	4.7968e-07	0.475894	-1.07129	1.4941e-05	E			F:ATP binding
A0A224YCS2	9ACAR	Metallopeptidase OS=Rhipicephalus zambeziensis OX=60191 PE=4 SV=1	3.69162	624008	560885	295643	0.898843	-0.153859	0.00417	0.473782	-1.07771	1.1744e-05	0.527102	-0.923846	0.00013	E
L7MH59	9ACAR	Putative signal recognition particle receptor alpha subunit (Fragment) OS=Rhipicephalus pulchellus OX=72859 PE=2 SV=1	2.513	122736	110315	82480.1	0.898801	-0.153926	0.03075	0.672015	-0.573435	0.00075	0.747679	-0.419509	0.00446	E			F:GTPase activity; F:signal recognition particle binding; F:GTP binding; C:signal recognition particle receptor complex; P:SRP-dependent cotranslational protein targeting to membrane
A0A224YP55	9ACAR	Branched-chain amino acid aminotransferase OS=Rhipicephalus zambeziensis OX=60191 PE=4 SV=1	2.39885	107276	96180.6	198813	0.896576	-0.157503	0.03739	1.8533	0.890093	0.29345	2.06708	1.0476	0.24211	E			F:branched-chain-amino-acid transaminase activity; P:branched-chain amino acid metabolic process
G3MN31	9ACAR	Uncharacterized protein OS=Amblyomma maculatum OX=34609 PE=2 SV=1	4.0927	133614	119782	102545	0.896481	-0.157656	0.00217	0.767476	-0.381807	0.00016	0.856098	-0.224151	0.01285	E			F:structural constituent of ribosome; C:ribosome; P:translational elongation
B7Q8W6	IXOSC	Alkyl hydroperoxide reductase, thiol specific antioxidant, putative OS=Ixodes scapularis OX=6945 GN=8037639 PE=4 SV=1	2.77006	366001	325803	234449	0.890168	-0.16785	0.01979	0.640569	-0.642574	0.0003	0.719604	-0.474725	0.00675	E			C:cytosol; F:thioredoxin peroxidase activity; P:removal of superoxide radicals; P:hydrogen peroxide catabolic process; P:leukocyte activation; P:cell redox homeostasis; P:oxidation-reduction process
A0A224YEL3	9ACAR	Reticulon-like protein OS=Rhipicephalus zambeziensis OX=60191 PE=4 SV=1	3.02174	40602.5	35955.9	13642.4	0.88556	-0.175339	0.01286	0.336	-1.57347	2.0094e-06	0.379421	-1.39813	2.0649e-05	E			C:endoplasmic reticulum membrane; C:integral component of membrane
L7M4P0	9ACAR	Putative tumor suppressor candidate 3 OS=Rhipicephalus pulchellus OX=72859 PE=2 SV=1	3.81575	320844	284117	130578	0.885532	-0.175383	0.0034	0.406982	-1.29696	7.6274e-06	0.45959	-1.12158	5.2002e-05	E			C:integral component of membrane
L7M682	9ACAR	Putative u1 small nuclear ribonucleoprotein 70 kDa OS=Rhipicephalus pulchellus OX=72859 PE=2 SV=1	2.96005	17166.7	15192.8	7517.99	0.885015	-0.176226	0.01429	0.43794	-1.1912	7.183e-05	0.494839	-1.01497	0.00056	E			P:mRNA splicing, via spliceosome; C:U1 snRNP; F:U1 snRNA binding
L7MAX0	9ACAR	Putative rox8 OS=Rhipicephalus pulchellus OX=72859 PE=2 SV=1	4.8946	120813	106588	70600.3	0.882257	-0.180729	0.00063	0.584379	-0.775024	0.07568	0.662368	-0.594295	0.18551	E			F:RNA binding
V5HXC0	IXORI	Putative heteroproteinous nuclear ribonucleoprotein l (Fragment) OS=Ixodes ricinus OX=34613 PE=2 SV=1	2.79249	43099.7	37977	27409.6	0.881144	-0.182551	0.01904	0.635959	-0.652994	0.03471	0.721743	-0.470443	0.13721	E			F:RNA binding; C:nucleus; P:mRNA processing
A0A224YT49	9ACAR	Aldehyde dehydrogenase OS=Rhipicephalus zambeziensis OX=60191 PE=3 SV=1	2.39046	379454	333674	603727	0.879352	-0.185487	0.03793	1.59104	0.66997	0.21694	1.80933	0.855457	0.1449	E			F:oxidoreductase activity, acting on the aldehyde or oxo group of donors, NAD or NADP as acceptor; P:oxidation-reduction process
L7M1R8	9ACAR	Putative ribosome bioproteinsis protein OS=Rhipicephalus pulchellus OX=72859 PE=2 SV=1	2.85401	289349	254384	136979	0.879158	-0.185805	0.01713	0.473402	-1.07886	3.3464e-07	0.538472	-0.893057	2.7905e-05	E
A0A224Z257	9ACAR	Succinate dehydrogenase [ubiquinone] iron-sulfur subunit, mitochondrial OS=Rhipicephalus zambeziensis OX=60191 PE=3 SV=1	6.35769	187303	164623	90681.8	0.878916	-0.186203	8.2696e-05	0.484146	-1.04649	4.0762e-05	0.550845	-0.860283	0.00037	E			C:mitochondrial inner membrane; P:tricarboxylic acid cycle; F:succinate dehydrogenase (ubiquinone) activity; F:electron transfer activity; P:electron transport chain; F:metal ion binding; F:2 iron, 2 sulfur cluster binding; F:3 iron, 4 sulfur cluster binding; F:4 iron, 4 sulfur cluster binding
A0A224YX94	9ACAR	Protein tyrosine kinase 9/actin monomer binding protein OS=Rhipicephalus zambeziensis OX=60191 PE=4 SV=1	2.69922	66102.1	58041.4	20768.5	0.878058	-0.187612	0.02234	0.314189	-1.6703	6.527e-07	0.357823	-1.48268	1.8978e-05	E			F:actin binding; F:kinase activity; P:phosphorylation; P:negative regulation of actin filament polymerization
A0A131XDL0	9ACAR	Putative 26s proteasome regulatory complex subunit OS=Hyalomma excavatum OX=257692 PE=2 SV=1	2.70796	166834	146273	98042.8	0.87676	-0.189747	0.02201	0.587667	-0.766929	0.0003	0.670272	-0.577182	0.0028	E			C:proteasome complex
L7M5Q2	9ACAR	Putative vamp vesicle-associated membrane protein-associated protein a OS=Rhipicephalus pulchellus OX=72859 PE=2 SV=1	2.48152	53532	46914.5	50982	0.876382	-0.190369	0.03246	0.952364	-0.0704143	0.74448	1.0867	0.119955	0.5895	E			C:endoplasmic reticulum membrane; C:integral component of membrane; F:FFAT motif binding; P:protein localization to endoplasmic reticulum
L7MB37	9ACAR	Putative actin OS=Rhipicephalus pulchellus OX=72859 PE=2 SV=1	3.40934	103101	90299.6	58275.9	0.875838	-0.191264	0.00667	0.565232	-0.823085	6.6586e-05	0.645361	-0.631821	0.00154	E			F:ATP binding; C:dynactin complex
A0A131Z0W6	RHIAP	26S proteasome regulatory subunit N5 OS=Rhipicephalus appendiculatus OX=34631 PE=4 SV=1	2.55432	96046.1	84083.5	58844.5	0.875449	-0.191904	0.02865	0.61267	-0.706818	0.04877	0.699835	-0.514914	0.16853	E			C:proteasome complex
A0A224YJA9	9ACAR	Protein, containing DUF2359 domain OS=Rhipicephalus zambeziensis OX=60191 PE=4 SV=1	2.36978	420213	367844	238707	0.875373	-0.192029	0.03929	0.568061	-0.815883	1.1888e-05	0.648935	-0.623854	0.00045	E
L7ML13	9ACAR	Putative animal-type fatty acid synthase (Fragment) OS=Rhipicephalus pulchellus OX=72859 PE=2 SV=1	4.95558	166073	144733	70457.9	0.871505	-0.198419	0.00057	0.424258	-1.23698	0.00011	0.486811	-1.03857	0.00063	E			F:oxidoreductase activity; F:transferase activity; P:oxidation-reduction process
L7MHQ5	9ACAR	Putative ca2+-dependent phospholipid-binding protein synaptotagmin required for synaptic vesicle (Fragment) OS=Rhipicephalus pulchellus OX=72859 PE=2 SV=1	3.93394	133491	116183	96814.5	0.870342	-0.200346	0.0028	0.725249	-0.463453	0.00652	0.833291	-0.263107	0.09537	E			P:lipid transport; C:integral component of membrane; P:endoplasmic reticulum-plasma membrane tethering
C9W1P0	RHISA	Ribosomal protein L21 OS=Rhipicephalus sanguineus OX=34632 PE=2 SV=1	3.2378	99934.5	86932.3	55518	0.869894	-0.201089	0.0089	0.555544	-0.848026	0.00563	0.638635	-0.646937	0.03674	E			F:structural constituent of ribosome; C:ribosome; P:translation
A0A224Z482	9ACAR	Molecular chaperone DnaK OS=Rhipicephalus zambeziensis OX=60191 PE=3 SV=1	2.28229	643705	556037	380076	0.863807	-0.211219	0.04561	0.59045	-0.760113	5.5976e-06	0.683544	-0.548894	0.00038	E			F:ATP binding; P:protein folding; F:unfolded protein binding
A0A224Z666	9ACAR	Phosphoserine aminotransferase OS=Rhipicephalus zambeziensis OX=60191 PE=3 SV=1	2.41286	146972	126896	49699.7	0.863399	-0.2119	0.0365	0.338157	-1.56423	9.717e-08	0.391658	-1.35233	2.7191e-05	E			F:O-phospho-L-serine:2-oxoglutarate aminotransferase activity; P:L-serine biosynthetic process
V5I1L1	IXORI	Putative ribosomal protein l30 (Fragment) OS=Ixodes ricinus OX=34613 PE=2 SV=1	2.33874	464057	400258	273354	0.86252	-0.21337	0.04143	0.589052	-0.763533	0.00031	0.682943	-0.550162	0.01403	E			F:RNA binding; F:structural constituent of ribosome; C:ribosome; P:translation
V5HM05	IXORI	Casein kinase II subunit beta OS=Ixodes ricinus OX=34613 PE=2 SV=1	4.11607	23637.8	20356.7	18383.8	0.861194	-0.21559	0.00209	0.777728	-0.362662	0.3277	0.903082	-0.147071	0.70568	E			C:protein kinase CK2 complex; F:kinase activity; F:protein kinase regulator activity; P:regulation of protein kinase activity
L7LRH1	9ACAR	Putative glycine rich protein OS=Rhipicephalus pulchellus OX=72859 PE=2 SV=1	5.60954	2.4972e+06	2.15055e+06	1.84564e+06	0.861183	-0.215609	0.00022	0.739083	-0.436191	3.5247e-05	0.858219	-0.220582	0.00992	E			F:RNA binding
C9W1L7	RHISA	60S ribosomal protein L9 OS=Rhipicephalus sanguineus OX=34632 PE=2 SV=1	4.78613	514872	443135	256049	0.86067	-0.216467	0.00074	0.497307	-1.00779	5.0861e-05	0.577814	-0.791324	0.0004	E			F:structural constituent of ribosome; C:ribosome; P:translation; F:rRNA binding
L7LXM2	9ACAR	Uncharacterized protein OS=Rhipicephalus pulchellus OX=72859 PE=2 SV=1	4.41503	87868	75454.3	48103.8	0.858724	-0.219734	0.0013	0.547455	-0.869187	2.8065e-07	0.637522	-0.649454	2.4315e-05	E			F:oxidoreductase activity; P:oxidation-reduction process
L7LX77	9ACAR	Putative glycine/serine hydroxymethyltransferase OS=Rhipicephalus pulchellus OX=72859 PE=2 SV=1	5.01907	221788	190434	88249.3	0.85863	-0.219891	0.00052	0.3979	-1.32952	1.6533e-06	0.463412	-1.10963	9.3682e-06	E			F:glycine hydroxymethyltransferase activity; F:methyltransferase activity; P:glycine biosynthetic process from serine; F:pyridoxal phosphate binding; P:methylation; P:tetrahydrofolate interconversion
A0A131Z4W5	RHIAP	Cytosolic prostaglandin-E synthase OS=Rhipicephalus appendiculatus OX=34631 PE=4 SV=1	4.38751	473755	404801	398953	0.854452	-0.226929	0.00136	0.842108	-0.247922	0.02073	0.985554	-0.0209936	0.83062	E
L7M6L0	9ACAR	Nucleoside diphosphate kinase OS=Rhipicephalus pulchellus OX=72859 PE=2 SV=1	2.38398	52224.7	44620.5	32279.8	0.854395	-0.227024	0.03835	0.618094	-0.694101	0.00043	0.723429	-0.467077	0.00722	E			F:endonuclease activity; F:nucleoside diphosphate kinase activity; F:ATP binding; P:nucleoside diphosphate phosphorylation; P:GTP biosynthetic process; P:UTP biosynthetic process; P:CTP biosynthetic process; P:nucleic acid phosphodiester bond hydrolysis
L7MHW5	9ACAR	Putative mitochondrial import inner membrane translocase subunit tim44 (Fragment) OS=Rhipicephalus pulchellus OX=72859 PE=2 SV=1	3.56843	151410	129091	175237	0.852595	-0.230067	0.00511	1.15737	0.210854	0.7221	1.35747	0.440921	0.49489	E			C:cell; P:protein import into mitochondrial matrix; F:chaperone binding
A0A1E1X4R6	9ACAR	Putative f1-atp synthase assembly protein (Fragment) OS=Amblyomma aureolatum OX=187763 PE=2 SV=1	2.24842	18334.1	15597.4	31063.7	0.850734	-0.23322	0.04831	1.69431	0.7607	0.37909	1.99159	0.99392	0.28987	E			P:proton-transporting ATP synthase complex assembly
A0A131YWY3	RHIAP	Pyridoxal dependent decarboxylase OS=Rhipicephalus appendiculatus OX=34631 PE=4 SV=1	2.30826	28081.9	23883.4	19697.1	0.85049	-0.233633	0.04364	0.701417	-0.511656	0.001	0.824721	-0.278022	0.05428	E			F:carboxy-lyase activity; P:carboxylic acid metabolic process; F:pyridoxal phosphate binding
B7PTE3	IXOSC	Ribosomal protein, putative OS=Ixodes scapularis OX=6945 GN=8031084 PE=3 SV=1	2.40925	67467.7	57374	50000.4	0.850392	-0.2338	0.03673	0.741101	-0.432258	0.37142	0.871482	-0.198458	0.69462	E			F:RNA binding; F:structural constituent of ribosome; P:translation; F:zinc ion binding; C:cytosolic small ribosomal subunit
L7M602	9ACAR	Putative 26s proteasome regulatory complex subunit rpn2/psmd1 OS=Rhipicephalus pulchellus OX=72859 PE=2 SV=1	2.64039	587381	498591	265552	0.848837	-0.23644	0.02472	0.452094	-1.1453	1.5895e-06	0.532604	-0.908864	0.00038	E			C:proteasome regulatory particle, base subcomplex; F:enzyme regulator activity; P:regulation of protein catabolic process; P:regulation of catalytic activity
L7M7R7	9ACAR	Putative atp synthase subunit b OS=Rhipicephalus pulchellus OX=72859 PE=2 SV=1	4.11343	63085.7	53535.3	20829.8	0.848613	-0.236822	0.0021	0.330182	-1.59867	4.413e-06	0.389085	-1.36184	2.6134e-05	E			C:mitochondrial proton-transporting ATP synthase complex, coupling factor F(o); F:proton transmembrane transporter activity; P:ATP synthesis coupled proton transport
A0A131Z9A0	RHIAP	BIGH3 (Fragment) OS=Rhipicephalus appendiculatus OX=34631 PE=4 SV=1	2.62821	170208	144408	196744	0.848422	-0.237146	0.02524	1.1559	0.209021	0.12206	1.36242	0.446167	0.00985	E
A0A224YY68	9ACAR	Glycyl-tRNA synthetase OS=Rhipicephalus zambeziensis OX=60191 PE=4 SV=1	2.36783	396093	335205	864830	0.84628	-0.240793	0.03942	2.1834	1.12658	0.03229	2.58	1.36737	0.01915	E			F:glycine-tRNA ligase activity; F:ATP binding; C:cytoplasm; P:glycyl-tRNA aminoacylation
L7MGS3	9ACAR	Putative atp-dependent rna helicase (Fragment) OS=Rhipicephalus pulchellus OX=72859 PE=2 SV=1	2.97272	20326.8	17200.6	7158.73	0.846206	-0.24092	0.01398	0.352183	-1.5056	2.7957e-07	0.41619	-1.26468	2.3585e-05	E			F:nucleic acid binding; F:helicase activity; F:ATP binding
A0A224YZ88	9ACAR	Signal peptidase complex subunit 2 OS=Rhipicephalus zambeziensis OX=60191 PE=4 SV=1	2.5584	228448	193226	113999	0.845822	-0.241574	0.02845	0.499014	-1.00285	3.8423e-06	0.589975	-0.761274	2.4277e-05	E			C:signal peptidase complex; P:signal peptide processing; F:peptidase activity; C:integral component of membrane
A0A131XEV1	9ACAR	Uncharacterized protein OS=Hyalomma excavatum OX=257692 PE=2 SV=1	4.14728	188287	159166	143067	0.845341	-0.242395	0.00199	0.759839	-0.396235	0.21193	0.898855	-0.15384	0.64004	E
A0A224YEQ4	9ACAR	Glycine rich superfamily member (Fragment) OS=Rhipicephalus zambeziensis OX=60191 PE=4 SV=1	2.69799	331354	279967	275939	0.844918	-0.243116	0.02239	0.832762	-0.264025	0.33357	0.985612	-0.0209084	0.94437	E
A0A1E1XAN9	9ACAR	Proteasome subunit beta type OS=Amblyomma aureolatum OX=187763 PE=2 SV=1	2.58714	128461	108348	45226.6	0.84343	-0.24566	0.02708	0.352065	-1.50609	2.0749e-08	0.417421	-1.26043	9.527e-06	E			F:threonine-type endopeptidase activity; C:nucleus; C:cytoplasm; C:proteasome core complex; P:proteolysis involved in cellular protein catabolic process
A0A224Z770	9ACAR	RabGAP domain-containing protein OS=Rhipicephalus zambeziensis OX=60191 PE=4 SV=1	3.25065	20171.9	16976.6	5772.65	0.841596	-0.2488	0.00871	0.286173	-1.80504	3.2839e-08	0.340037	-1.55624	8.9312e-07	E
A0A034WZ65	RHIMP	Neural cell adhesion molecule 2 (Fragment) OS=Rhipicephalus microplus OX=6941 PE=4 SV=1	4.86158	27045.2	22735.8	78178.8	0.840658	-0.250408	0.00066	2.89067	1.5314	0.16897	3.43858	1.78181	0.13897	E
L7M9X0	9ACAR	Putative gamma-glutamylcysteine synthetase OS=Rhipicephalus pulchellus OX=72859 PE=2 SV=1	4.13896	94136	79087.9	35715	0.840145	-0.25129	0.00202	0.379398	-1.39822	4.6904e-07	0.451587	-1.14692	1.6238e-05	E			F:glutamate-cysteine ligase activity; P:glutathione biosynthetic process
L7M540	9ACAR	Putative dynein light intermediate chain OS=Rhipicephalus pulchellus OX=72859 PE=2 SV=1	4.90183	105318	88425.4	44703.7	0.839604	-0.252219	0.00062	0.424464	-1.23629	1.0878e-08	0.505552	-0.984067	9.4582e-08	E			F:microtubule motor activity; C:cytoplasmic dynein complex; P:microtubule-based movement
A0A131Z2D6	RHIAP	Antigen 5 family member OS=Rhipicephalus appendiculatus OX=34631 PE=4 SV=1	3.38976	58826.5	49390	53539.6	0.839588	-0.252246	0.00689	0.910128	-0.135859	0.47555	1.08402	0.116387	0.58047	E
A0A224Z2W7	9ACAR	Large subunit ribosomal protein LP1 OS=Rhipicephalus zambeziensis OX=60191 PE=3 SV=1	3.39818	242357	203227	131445	0.838542	-0.254045	0.00679	0.542362	-0.882671	3.0103e-05	0.646792	-0.628627	0.00024	E			F:structural constituent of ribosome; C:ribosome; P:translational elongation
L7LTQ3	9ACAR	Putative deah-box rna helicase OS=Rhipicephalus pulchellus OX=72859 PE=2 SV=1	2.27423	32613.1	27346.8	32259.1	0.838523	-0.254077	0.04624	0.989147	-0.0157438	0.96388	1.17963	0.238334	0.54435	E			F:RNA binding; F:helicase activity; F:ATP binding
L7M3E5	9ACAR	Putative cytochrome c oxidase subunit iv/cox5b OS=Rhipicephalus pulchellus OX=72859 PE=2 SV=1	11.5852	169518	142079	112227	0.838133	-0.254748	4.0641e-07	0.662035	-0.59502	0.02858	0.789893	-0.340272	0.21167	E			F:cytochrome-c oxidase activity; C:integral component of membrane; P:electron transport chain; P:proton transmembrane transport
V5IIV3	IXORI	Putative translation initiation factor 4f cap-binding subunit OS=Ixodes ricinus OX=34613 PE=2 SV=1	2.43215	111776	93316.4	97060.7	0.834855	-0.260402	0.03532	0.868354	-0.203644	0.64867	1.04013	0.0567578	0.90943	E			F:translation initiation factor activity; C:cytoplasm; P:translational initiation
L7M227	9ACAR	T-complex protein 1 subunit gamma OS=Rhipicephalus pulchellus OX=72859 PE=2 SV=1	2.97361	905095	755081	450128	0.834256	-0.261438	0.01396	0.497327	-1.00773	2.1967e-06	0.596132	-0.746297	0.001	E			F:ATP binding; C:cytoplasm; P:protein folding; F:unfolded protein binding
A0A224YMR0	9ACAR	F-type H+-transporting ATPase subunit gamma OS=Rhipicephalus zambeziensis OX=60191 PE=3 SV=1	5.80936	803080	669243	981585	0.833346	-0.263012	0.00017	1.22228	0.289569	0.26635	1.46671	0.552582	0.06448	E			P:ATP synthesis coupled proton transport; C:proton-transporting ATP synthase complex, catalytic core F(1); F:proton-transporting ATP synthase activity, rotational mechanism; P:ATP hydrolysis coupled cation transmembrane transport
L7M609	9ACAR	Lon protease homolog, mitochondrial OS=Rhipicephalus pulchellus OX=72859 PE=2 SV=1	3.76142	258856	215620	404967	0.832972	-0.263661	0.00371	1.56445	0.645654	0.12436	1.87815	0.909315	0.05549	E			F:ATP-dependent peptidase activity; F:serine-type endopeptidase activity; F:ATP binding; C:mitochondrial matrix; P:protein quality control for misfolded or incompletely synthesized proteins; P:cellular response to oxidative stress; F:sequence-specific DNA binding; P:chaperone-mediated protein complex assembly; P:oxidation-dependent protein catabolic process
L7M196	9ACAR	Putative hydroxysteroid 17-beta dehydrogenase 11 OS=Rhipicephalus pulchellus OX=72859 PE=2 SV=1	2.29257	15607	12949.3	5623.52	0.829714	-0.269314	0.04482	0.360321	-1.47265	2.9781e-07	0.434271	-1.20333	4.883e-05	E			C:integral component of membrane
A0A131YQK6	RHIAP	Titin OS=Rhipicephalus appendiculatus OX=34631 PE=4 SV=1	2.65338	324189	267878	142554	0.8263	-0.275263	0.02417	0.439724	-1.18533	0.00224	0.53216	-0.910067	0.0144	E
E2J6V8	9ACAR	60S ribosomal protein L23 (Fragment) OS=Hyalomma rufipes OX=72862 PE=2 SV=1	4.50149	529373	436751	327427	0.825034	-0.277474	0.00114	0.618519	-0.69311	0.00171	0.749689	-0.415637	0.02972	E			F:structural constituent of ribosome; C:ribosome; P:translation
L7LYL1	9ACAR	Eukaryotic translation initiation factor 3 subunit D OS=Rhipicephalus pulchellus OX=72859 PE=2 SV=1	4.3082	372880	307530	224459	0.824742	-0.277985	0.00154	0.60196	-0.732261	0.00089	0.729876	-0.454276	0.03806	E			P:formation of cytoplasmic translation initiation complex; P:cap-dependent translational initiation; F:translation initiation factor activity; C:eukaryotic translation initiation factor 3 complex; C:eukaryotic 43S preinitiation complex; C:eukaryotic 48S preinitiation complex; F:mRNA cap binding
A0A131XED6	9ACAR	Putative thioredoxin peroxidase (Fragment) OS=Hyalomma excavatum OX=257692 PE=2 SV=1	3.9652	475141	391845	278797	0.824691	-0.278074	0.00266	0.586767	-0.769141	0.00043	0.711499	-0.491067	0.0073	E			F:peroxidase activity; C:cell; P:cell redox homeostasis; F:peroxiredoxin activity; P:oxidation-reduction process; P:cellular oxidant detoxification
L7MGK4	9ACAR	Putative vacuolar sorting protein vps1 dynamin (Fragment) OS=Rhipicephalus pulchellus OX=72859 PE=2 SV=1	2.38353	46094.4	37990.5	78426.6	0.824189	-0.278953	0.03838	1.70144	0.766753	0.11621	2.06438	1.04571	0.0575	E			F:GTPase activity; F:GTP binding; P:clathrin-dependent endocytosis
A0A224Z4Q3	9ACAR	40S ribosomal protein SA OS=Rhipicephalus zambeziensis OX=60191 PE=3 SV=1	2.73099	1.2495e+06	1.02849e+06	902267	0.823116	-0.280833	0.02116	0.7221	-0.469729	0.00098	0.877276	-0.188897	0.26635	E			P:ribosomal small subunit assembly; F:structural constituent of ribosome; P:translation; C:cytosolic small ribosomal subunit
L7M5Y4	9ACAR	Uncharacterized protein OS=Rhipicephalus pulchellus OX=72859 PE=2 SV=1	3.28608	97253.5	79916.1	189023	0.82173	-0.283264	0.0082	1.94361	0.95874	0.39565	2.36527	1.242	0.31664	E			P:nuclear-transcribed mRNA catabolic process, nonsense-mediated decay; F:DNA binding; F:helicase activity; F:ATP binding; C:cytoplasm; F:zinc ion binding
A9P774	RHIMP	Phosphoenolpyruvate carboxykinase OS=Rhipicephalus microplus OX=6941 GN=bmPEPCK PE=2 SV=1	10.1155	71092.6	58329.2	30284.3	0.820468	-0.285481	1.4306e-06	0.425984	-1.23113	4.9382e-05	0.519196	-0.945649	0.00095	E			F:phosphoenolpyruvate carboxykinase (GTP) activity; F:GTP binding; P:gluconeogenesis; F:kinase activity; P:phosphorylation
L7M5J9	9ACAR	Putative electron transfer flavoprotein alpha subunit OS=Rhipicephalus pulchellus OX=72859 PE=2 SV=1	2.70906	762628	625137	549161	0.819714	-0.286808	0.02197	0.72009	-0.473751	0.00122	0.878465	-0.186943	0.13238	E			F:electron transfer activity; P:electron transport chain; F:flavin adenine dinucleotide binding
A0A224ZBZ2	9ACAR	Wd40 repeat stress protein/actin OS=Rhipicephalus zambeziensis OX=60191 PE=4 SV=1	4.92822	329770	270316	128816	0.819709	-0.286816	0.0006	0.390625	-1.35615	1.8368e-11	0.476541	-1.06933	8.4343e-07	E
A0A224YRU4	9ACAR	Alanyl-tRNA synthetase OS=Rhipicephalus zambeziensis OX=60191 PE=3 SV=1	2.57871	439749	360161	176461	0.819014	-0.28804	0.02748	0.401276	-1.31733	9.0757e-06	0.48995	-1.02929	0.00194	E			F:tRNA binding; F:alanine-tRNA ligase activity; F:ATP binding; C:cytoplasm; P:alanyl-tRNA aminoacylation; F:zinc ion binding
A0A023FKK2	9ACAR	Putative 2-oxoglutarate dehydrogenase e1 subunit (Fragment) OS=Amblyomma cajennense OX=34607 PE=2 SV=1	2.93732	22819.2	18667	26338.3	0.818037	-0.289761	0.01485	1.15422	0.206917	0.58181	1.41096	0.496678	0.24462	E			F:oxoglutarate dehydrogenase (succinyl-transferring) activity; P:tricarboxylic acid cycle; F:thiamine pyrophosphate binding
L7M2Z7	9ACAR	Putative rna-binding protein OS=Rhipicephalus pulchellus OX=72859 PE=2 SV=1	4.19149	77156.4	63068.4	45155.6	0.81741	-0.290868	0.00185	0.585247	-0.772882	5.4383e-06	0.715978	-0.482013	0.00089	E			F:RNA binding; C:cytoplasm
L7M5C1	9ACAR	Putative eukaryotic translation initiation factor 2 subunit 2 beta OS=Rhipicephalus pulchellus OX=72859 PE=2 SV=1	5.36526	212021	173203	108837	0.816915	-0.291743	0.00032	0.513329	-0.962043	0.00022	0.628376	-0.670301	0.00516	E			F:translation initiation factor activity; P:translational initiation
L7MK55	9ACAR	Putative transporter abc superfamily (Fragment) OS=Rhipicephalus pulchellus OX=72859 PE=2 SV=1	2.91708	10885.2	8888.26	7011.29	0.816546	-0.292394	0.01538	0.644113	-0.634615	0.19235	0.788826	-0.342221	0.51882	E			F:ATP binding; F:ATPase activity
C9W1R6	RHISA	Hematopoietic stem/progenitor cells protein-like protein OS=Rhipicephalus sanguineus OX=34632 PE=2 SV=1	2.38369	95238.1	77749.1	44077.7	0.816366	-0.292713	0.03837	0.462816	-1.11149	0.00121	0.566922	-0.818777	0.01841	E			C:integral component of membrane; C:intracellular membrane-bounded organelle; F:2 iron, 2 sulfur cluster binding
L7M8B5	9ACAR	Putative spliceosome rna helicase ddx39b OS=Rhipicephalus pulchellus OX=72859 PE=2 SV=1	3.90098	724898	591151	317109	0.815495	-0.294252	0.00296	0.437453	-1.1928	3.3227e-08	0.536427	-0.898547	7.523e-05	E			F:nucleic acid binding; F:helicase activity; F:ATP binding
W0G2Y3	RHIMP	Cyclin-dependent kinase 7 OS=Rhipicephalus microplus OX=6941 PE=2 SV=1	3.61306	10404.3	8480.43	11788.4	0.815092	-0.294965	0.00474	1.13303	0.180192	0.85378	1.39007	0.475157	0.6615	E			F:ATP binding; P:protein phosphorylation; F:RNA polymerase II CTD heptapeptide repeat kinase activity; C:transcription factor TFIIK complex
A0A131XKN3	9ACAR	Putative acyl-coa thioesterase (Fragment) OS=Hyalomma excavatum OX=257692 PE=2 SV=1	3.29997	31711.9	25838	15475.4	0.814773	-0.29553	0.00801	0.488	-1.03505	1.1583e-05	0.59894	-0.739518	0.00175	E
A0A224YG65	9ACAR	26S proteasome regulatory subunit N9 OS=Rhipicephalus zambeziensis OX=60191 PE=4 SV=1	2.86439	284945	232142	182906	0.81469	-0.295676	0.01683	0.641898	-0.639583	3.3434e-05	0.787905	-0.343907	0.05549	E			C:proteasome complex
A0A224YLL4	9ACAR	20-hydroxysteroid dehydrogenase OS=Rhipicephalus zambeziensis OX=60191 PE=3 SV=1	2.47171	28336.7	23070.8	9482.54	0.814166	-0.296605	0.03301	0.334638	-1.57932	3.8623e-06	0.41102	-1.28272	0.00019	E			F:oxidoreductase activity; P:oxidation-reduction process
L7M0D9	9ACAR	Putative vesicle coat complex copii subunit sfb3 OS=Rhipicephalus pulchellus OX=72859 PE=2 SV=1	5.54287	46303.6	37692.8	37786.8	0.814036	-0.296836	0.00025	0.816067	-0.293241	0.1107	1.0025	0.00359568	0.98431	E			P:intracellular protein transport; P:endoplasmic reticulum to Golgi vesicle-mediated transport; F:zinc ion binding; C:COPII vesicle coat
V5ICX2	IXORI	Putative nidogen OS=Ixodes ricinus OX=34613 PE=2 SV=1	5.15354	34333.5	27907.6	23327.9	0.812839	-0.298958	0.00043	0.67945	-0.55756	0.1125	0.835897	-0.258602	0.48486	E			F:calcium ion binding; P:cell-matrix adhesion; C:membrane
L7M623	9ACAR	Putative mitochondrial ribosomal protein OS=Rhipicephalus pulchellus OX=72859 PE=2 SV=1	3.24015	11686.1	9498.22	4038.06	0.81278	-0.299063	0.00887	0.345544	-1.53306	1.8623e-06	0.425139	-1.23399	0.0001	E			F:structural constituent of ribosome; C:mitochondrial small ribosomal subunit
L7M157	9ACAR	Putative translation initiation factor 2b alpha subunit eif-2balpha/gcn3 OS=Rhipicephalus pulchellus OX=72859 PE=2 SV=1	2.41195	64131.6	52066.7	27395.8	0.811873	-0.300674	0.03656	0.427182	-1.22708	6.4133e-08	0.526168	-0.926404	0.00096	E			F:translation initiation factor activity; P:translational initiation
A0A224Z817	9ACAR	Rna binding protein larp/sro9 OS=Rhipicephalus zambeziensis OX=60191 PE=4 SV=1	5.27644	56420.7	45800.7	42831.7	0.811772	-0.300853	0.00036	0.759149	-0.397545	0.04764	0.935175	-0.0966914	0.63034	E			F:RNA binding
A0A131Z3E9	RHIAP	40S ribosomal protein S6 OS=Rhipicephalus appendiculatus OX=34631 PE=3 SV=1	4.63008	536447	435408	302474	0.81165	-0.30107	0.00094	0.563846	-0.826626	0.00238	0.694691	-0.525556	0.04099	E			F:structural constituent of ribosome; C:ribosome; P:translation
A0A224Y2X6	9ACAR	Coiled-coil domain-containing protein 47 OS=Rhipicephalus zambeziensis OX=60191 PE=4 SV=1	2.85042	29686.3	24094.6	7363.45	0.81164	-0.301088	0.01724	0.248042	-2.01134	6.3014e-06	0.305606	-1.71025	0.00033	E
A0A131XPK7	9ACAR	Putative basement membrane-specific heparan sulfate proteoglycan core protein (Fragment) OS=Hyalomma excavatum OX=257692 PE=2 SV=1	2.58942	519779	421693	152039	0.811292	-0.301708	0.02698	0.292506	-1.77346	6.1662e-08	0.360544	-1.47175	2.4403e-05	E			F:calcium ion binding
A0A224Z4P2	9ACAR	Prolyl oligopeptidase OS=Rhipicephalus zambeziensis OX=60191 PE=4 SV=1	2.94405	257534	208881	96863	0.811082	-0.30208	0.01468	0.376118	-1.41074	2.2338e-07	0.463723	-1.10866	0.00031	E			F:serine-type endopeptidase activity; P:proteolysis; F:serine-type exopeptidase activity
A0A224Z1P8	9ACAR	Large subunit ribosomal protein L22e OS=Rhipicephalus zambeziensis OX=60191 PE=4 SV=1	3.36339	642555	520733	525684	0.810409	-0.303277	0.0072	0.818115	-0.289624	0.03443	1.00951	0.0136531	0.91896	E			F:structural constituent of ribosome; C:ribosome; P:translation
L7RA14	RHIMP	Non-specific serine/threonine protein kinase OS=Rhipicephalus microplus OX=6941 PE=2 SV=1	4.20638	23130.5	18738.9	12121.9	0.810137	-0.303762	0.00181	0.524062	-0.932189	0.0002	0.646881	-0.628428	0.00583	E			F:protein serine/threonine kinase activity; F:ATP binding; P:protein phosphorylation; P:protein kinase B signaling
A0A224Z2M8	9ACAR	Isocitrate dehydrogenase [NADP] OS=Rhipicephalus zambeziensis OX=60191 PE=3 SV=1	4.34928	889436	720117	966521	0.809633	-0.30466	0.00145	1.08667	0.11991	0.72562	1.34217	0.424569	0.27637	E			F:magnesium ion binding; F:isocitrate dehydrogenase (NADP+) activity; P:tricarboxylic acid cycle; P:isocitrate metabolic process; F:NAD binding
A0A224YLI3	9ACAR	DnaJ-like protein subfamily C member 10 OS=Rhipicephalus zambeziensis OX=60191 PE=4 SV=1	3.09052	82769.6	66994.2	93449	0.809406	-0.305064	0.01143	1.12903	0.175079	0.64375	1.39488	0.480142	0.27449	E			C:cell; P:cell redox homeostasis
A0A224YIN0	9ACAR	Bleomycin hydrolase OS=Rhipicephalus zambeziensis OX=60191 PE=4 SV=1	3.90706	444761	359921	260412	0.809246	-0.305349	0.00293	0.58551	-0.772234	4.3532e-05	0.723525	-0.466885	0.01304	E			F:cysteine-type endopeptidase activity; P:proteolysis
A0A224YPB5	9ACAR	Heat shock protein OS=Rhipicephalus zambeziensis OX=60191 PE=3 SV=1	2.2825	381842	308499	390686	0.807922	-0.307712	0.04559	1.02316	0.0330337	0.70335	1.26641	0.340745	0.05353	E			P: Stress response
A0A224YYD0	9ACAR	Obg-like ATPase 1 OS=Rhipicephalus zambeziensis OX=60191 PE=3 SV=1	13.1559	384479	310363	195379	0.80723	-0.308949	1.2247e-07	0.508166	-0.976629	2.1501e-07	0.629518	-0.66768	1.2896e-05	E			F:ATP binding; F:GTP binding; C:cytoplasm; F:ATPase activity; F:ribosome binding; F:ribosomal large subunit binding
A0A224YZ73	9ACAR	GMP synthase (Glutamine-hydrolysing) OS=Rhipicephalus zambeziensis OX=60191 PE=4 SV=1	4.61419	786266	634360	296342	0.806801	-0.309715	0.00096	0.376898	-1.40775	3.1051e-06	0.467151	-1.09804	0.00024	E			F:GMP synthase (glutamine-hydrolyzing) activity; F:ATP binding; P:GMP biosynthetic process; P:glutamine metabolic process; F:pyrophosphatase activity
L7MF58	9ACAR	Putative emp24/gp25l/p24 family of membrane trafficking (Fragment) OS=Rhipicephalus pulchellus OX=72859 PE=2 SV=1	4.46182	192439	155206	111949	0.806523	-0.310212	0.00121	0.581737	-0.781562	1.3191e-05	0.721289	-0.47135	0.00588	E			C:integral component of membrane
A0A131XF83	9ACAR	Putative glutamate decarboxylase/sphingosine phosphate lyase (Fragment) OS=Hyalomma excavatum OX=257692 PE=2 SV=1	3.21637	27857.6	22463.6	9906.7	0.806372	-0.310483	0.00923	0.35562	-1.49159	0.00026	0.441012	-1.18111	0.0025	E			F:carboxy-lyase activity; P:carboxylic acid metabolic process; F:pyridoxal phosphate binding
A0A224YRY8	9ACAR	Dolichyl-diphosphooligosaccharide-protein glycosyltransferase OS=Rhipicephalus zambeziensis OX=60191 PE=4 SV=1	2.91206	210605	169789	435382	0.806196	-0.310798	0.01551	2.06729	1.04774	0.00276	2.56425	1.35854	0.00103	E			F:oligosaccharyl transferase activity; P:protein glycosylation; C:integral component of membrane
L7LVK7	9ACAR	Putative trafficking protein particle complex 3 (Fragment) OS=Rhipicephalus pulchellus OX=72859 PE=2 SV=1	2.2496	79018.8	63697.3	37854.6	0.806104	-0.310962	0.04821	0.479058	-1.06173	0.00011	0.594288	-0.750765	0.00958	E			C:TRAPP complex; P:Golgi vesicle transport
A0A1E1XE96	9ACAR	Putative carboxypeptidase m (Fragment) OS=Amblyomma aureolatum OX=187763 PE=2 SV=1	2.81751	6705.28	5404.9	3385.72	0.806066	-0.31103	0.01824	0.504934	-0.985834	0.02634	0.626417	-0.674804	0.16044	E			F:metallocarboxypeptidase activity; P:proteolysis; F:zinc ion binding
L7M751	9ACAR	Putative clathrin interactor 1 OS=Rhipicephalus pulchellus OX=72859 PE=2 SV=1	2.82283	135280	109025	394228	0.805924	-0.311285	0.01807	2.91417	1.54309	0.00689	3.61594	1.85437	0.00406	E
A0A224YX31	9ACAR	Integral membrane protein OS=Rhipicephalus zambeziensis OX=60191 PE=4 SV=1	2.30046	177049	142668	79443.2	0.805813	-0.311482	0.04422	0.448708	-1.15615	8.8449e-05	0.556839	-0.844668	7.6027e-06	E			C:integral component of membrane
L7M3K3	9ACAR	Putative valine--trna ligase OS=Rhipicephalus pulchellus OX=72859 PE=2 SV=1	3.73976	62780.9	50494.8	17113.8	0.804302	-0.314191	0.00385	0.272596	-1.87517	1.3645e-08	0.338922	-1.56097	1.4195e-06	E			F:aminoacyl-tRNA editing activity; F:valine-tRNA ligase activity; F:ATP binding; C:cytoplasm; P:valyl-tRNA aminoacylation; P:aminoacyl-tRNA metabolism involved in translational fidelity
E2J6Y3	9ACAR	60S ribosomal protein L14 (Fragment) OS=Hyalomma rufipes OX=72862 PE=2 SV=1	3.18413	436759	351278	263293	0.804283	-0.314225	0.00975	0.602834	-0.730167	0.00532	0.74953	-0.415942	0.11785	E			F:RNA binding; F:structural constituent of ribosome; C:ribosome; P:translation
L7LXR6	9ACAR	Peptidylprolyl isomerase OS=Rhipicephalus pulchellus OX=72859 PE=2 SV=1	2.27231	69671.4	56015.8	36099.6	0.804	-0.314732	0.04639	0.518141	-0.948585	8.6753e-06	0.644453	-0.633853	0.00379	E			P:protein peptidyl-prolyl isomerization; F:peptidyl-prolyl cis-trans isomerase activity
A0A224YIA7	9ACAR	ATPase family AAA domain-containing protein 3A/B OS=Rhipicephalus zambeziensis OX=60191 PE=4 SV=1	4.43732	145188	116690	71822.9	0.803716	-0.315242	0.00126	0.494688	-1.01541	0.00015	0.6155	-0.700168	0.00886	E			F:ATP binding; C:mitochondrion; P:mitochondrion organization
L7M5J1	9ACAR	Putative tor signaling pathway regulator-like protein OS=Rhipicephalus pulchellus OX=72859 PE=2 SV=1	3.03346	14323.3	11509.6	4047.76	0.803561	-0.31552	0.0126	0.2826	-1.82316	4.6649e-08	0.351685	-1.50764	3.1253e-05	E
L7M8K9	9ACAR	Putative eukaryotic translation initiation factor 5-like isoform 1 OS=Rhipicephalus pulchellus OX=72859 PE=2 SV=1	2.89188	245964	197578	140897	0.803278	-0.316029	0.01606	0.572836	-0.803806	2.0893e-05	0.713123	-0.487777	0.02472	E			F:translation initiation factor activity; P:translational initiation
A0A224YTL9	9ACAR	Microtubule-associated protein RP/EB family OS=Rhipicephalus zambeziensis OX=60191 PE=4 SV=1	3.13289	150364	120582	2.79968e+06	0.801929	-0.318453	0.01064	18.6193	4.21873	0.00042	23.2182	4.53718	0.00039	E			C:microtubule; F:microtubule plus-end binding; P:regulation of microtubule cytoskeleton organization
L7LW62	9ACAR	Uncharacterized protein OS=Rhipicephalus pulchellus OX=72859 PE=2 SV=1	3.09151	35336.8	28286.2	13489.9	0.800473	-0.321075	0.01141	0.381752	-1.38929	2.9486e-05	0.476908	-1.06822	0.00019	E
A0A0A7DS56	RHIMP	Pyruvate kinase OS=Rhipicephalus microplus OX=6941 PE=2 SV=1	3.39677	1.28135e+06	1.02547e+06	1.11025e+06	0.800298	-0.321391	0.00681	0.866464	-0.206788	0.29117	1.08268	0.114603	0.62929	E			F:magnesium ion binding; F:pyruvate kinase activity; P:glycolytic process; F:kinase activity; F:potassium ion binding
A0A224YJ64	9ACAR	Calsyntenin OS=Rhipicephalus zambeziensis OX=60191 PE=4 SV=1	3.05363	14509.5	11590.6	9731.81	0.798828	-0.324043	0.01218	0.670719	-0.57622	0.10861	0.839628	-0.252177	0.50044	E			F:calcium ion binding; P:homophilic cell adhesion via plasma membrane adhesion molecules; C:integral component of membrane
A0A131XQM4	9ACAR	Putative elongation factor 1-gamma-like protein (Fragment) OS=Hyalomma excavatum OX=257692 PE=2 SV=1	4.42781	985448	786161	484964	0.79777	-0.325956	0.00128	0.492126	-1.0229	4.2635e-08	0.616877	-0.696945	0.00014	E			F:translation elongation factor activity; P:translational elongation
L7M282	9ACAR	Putative soluble epoxide hydrolase OS=Rhipicephalus pulchellus OX=72859 PE=2 SV=1	3.41353	22879.9	18237.4	16286.7	0.797094	-0.327178	0.00662	0.711833	-0.490388	0.14806	0.893036	-0.16321	0.64632	E			F:hydrolase activity
A0A224YYZ8	9ACAR	Fructose-bisphosphate aldolase OS=Rhipicephalus zambeziensis OX=60191 PE=3 SV=1	3.00088	504946	402437	260561	0.796991	-0.327365	0.01332	0.516018	-0.954507	0.00074	0.647458	-0.627143	0.03325	E			F:fructose-bisphosphate aldolase activity; P:glycolytic process
G3MM71	9ACAR	Uncharacterized protein OS=Amblyomma maculatum OX=34609 PE=2 SV=1	3.4921	752580	599506	261866	0.796601	-0.328071	0.0058	0.347958	-1.52302	1.766e-06	0.436803	-1.19495	2.0473e-06	E			P:protein transport; C:integral component of membrane
L7MEH0	9ACAR	Ribosomal protein L19 (Fragment) OS=Rhipicephalus pulchellus OX=72859 PE=2 SV=1	2.64532	101126	80556.6	55912.7	0.796599	-0.328074	0.02451	0.552904	-0.8549	0.02798	0.69408	-0.526826	0.20667	E			F:RNA binding; F:structural constituent of ribosome; P:translation; C:cytosolic large ribosomal subunit
A0A090X9T2	IXORI	Putative eukaryotic translation initiation factor 6-like protein (Fragment) OS=Ixodes ricinus OX=34613 PE=2 SV=1	2.49813	25259.4	20120.4	12792.3	0.796552	-0.32816	0.03155	0.506436	-0.981547	0.0204	0.635786	-0.653387	0.11336	E			F:translation initiation factor activity; P:translational initiation; P:mature ribosome assembly; F:ribosome binding
A0A131YZL0	RHIAP	Glutaminyl-tRNA synthetase OS=Rhipicephalus appendiculatus OX=34631 PE=3 SV=1	7.42164	138873	110573	102977	0.796221	-0.32876	2.2578e-05	0.741524	-0.431434	0.22616	0.931305	-0.102675	0.79098	E			F:glutamine-tRNA ligase activity; F:ATP binding; C:cytoplasm; P:glutaminyl-tRNA aminoacylation
L7M7K9	9ACAR	Putative amb caj-77 translation factor OS=Rhipicephalus pulchellus OX=72859 PE=2 SV=1	3.7317	441395	351368	216772	0.79604	-0.329087	0.0039	0.491106	-1.02589	1.003e-07	0.616937	-0.696806	0.00078	E
A0A224Z7R3	9ACAR	V-type proton ATPase subunit C OS=Rhipicephalus zambeziensis OX=60191 PE=3 SV=1	3.37282	192876	153257	88539.3	0.794585	-0.331726	0.00709	0.459047	-1.12329	2.8828e-06	0.577719	-0.79156	0.0023	E			F:proton transmembrane transporter activity; P:ATP hydrolysis coupled proton transport; C:proton-transporting V-type ATPase, V1 domain
L7MH36	9ACAR	RuvB-like helicase (Fragment) OS=Rhipicephalus pulchellus OX=72859 PE=2 SV=1	2.52446	48587.1	38603.7	35283.3	0.794526	-0.331834	0.03016	0.726186	-0.46159	0.0898	0.913986	-0.129756	0.68215	E			F:ATP binding; P:DNA repair; P:DNA recombination; P:chromatin organization; F:four-way junction helicase activity; C:Ino80 complex; P:DNA duplex unwinding; C:NuA4 histone acetyltransferase complex; F:ATP-dependent 5'-3' DNA helicase activity; C:R2TP complex
A0A224Z3R0	9ACAR	Lupus La protein OS=Rhipicephalus zambeziensis OX=60191 PE=4 SV=1	3.26144	130719	103842	88865.5	0.794388	-0.332084	0.00855	0.679819	-0.556778	0.00077	0.855777	-0.224693	0.16917	E			F:RNA binding; C:nucleus; P:RNA processing; C:ribonucleoprotein complex
A0A131Z3Y2	RHIAP	MICOS complex subunit MIC60 OS=Rhipicephalus appendiculatus OX=34631 PE=3 SV=1	6.24342	35242.8	27966.2	16674.4	0.79353	-0.333643	9.5869e-05	0.473128	-1.0797	1.6689e-07	0.596232	-0.746055	2.7975e-05	E			C:mitochondrial inner membrane; C:integral component of membrane
L7M2B5	9ACAR	Proteasome subunit alpha type OS=Rhipicephalus pulchellus OX=72859 PE=2 SV=1	2.7143	416329	330130	277779	0.792956	-0.334688	0.02177	0.667211	-0.583786	0.11659	0.841423	-0.249097	0.55629	E			F:threonine-type endopeptidase activity; C:nucleus; C:cytoplasm; P:ubiquitin-dependent protein catabolic process; C:proteasome core complex, alpha-subunit complex
L7MAG2	9ACAR	Fascin OS=Rhipicephalus pulchellus OX=72859 PE=2 SV=1	3.01121	10011.6	7933.4	2938.94	0.792418	-0.335666	0.01309	0.293552	-1.76831	0.00013	0.370451	-1.43264	0.00114	E			C:cytoplasm; C:cytoskeleton; P:actin filament organization; F:protein binding, bridging; F:actin filament binding
L7M522	9ACAR	Putative solute carrier family 25 carnitine/acylcarnitine translocase member 20 OS=Rhipicephalus pulchellus OX=72859 PE=2 SV=1	2.29346	7052.9	5585.91	3877.08	0.792002	-0.336423	0.04475	0.549715	-0.863244	0.00268	0.694083	-0.52682	0.0174	E			C:integral component of membrane; F:transmembrane transporter activity; P:transmembrane transport
A0A224ZBX2	9ACAR	Zinc finger CCCH domain-containing protein 11A OS=Rhipicephalus zambeziensis OX=60191 PE=4 SV=1	3.09333	52957.1	41883.2	31548.2	0.790889	-0.338453	0.01138	0.595732	-0.747266	0.01419	0.753243	-0.408813	0.19625	E			F:metal ion binding
A0A131YN02	RHIAP	Beta-glucuronidase OS=Rhipicephalus appendiculatus OX=34631 PE=4 SV=1	2.87909	7747.49	6123.48	30085.7	0.790382	-0.339377	0.01641	3.88328	1.95728	0.12292	4.91317	2.29665	0.10088	E			F:hydrolase activity, hydrolyzing O-glycosyl compounds; P:carbohydrate metabolic process
L7LRQ9	9ACAR	Putative translation initiation factor 2b gamma subunit eif-2bgamma/gcd1 OS=Rhipicephalus pulchellus OX=72859 PE=2 SV=1	3.11232	12749.1	10070.1	35939.2	0.789868	-0.340317	0.01102	2.81896	1.49516	0.11841	3.5689	1.83548	0.0857	E			F:translation initiation factor activity; P:translational initiation; F:nucleotidyltransferase activity
A0A131Z9J2	RHIAP	Heparan sulfate proteoglycan 2 (Fragment) OS=Rhipicephalus appendiculatus OX=34631 PE=4 SV=1	8.27079	1.08582e+06	856839	423684	0.789116	-0.341691	8.7866e-06	0.390197	-1.35773	1.2883e-09	0.494473	-1.01604	1.8151e-07	E			F:calcium ion binding
L7M5I3	9ACAR	Putative cop9 signalosome subunit csn7 OS=Rhipicephalus pulchellus OX=72859 PE=2 SV=1	2.25871	29992.8	23656	19365.2	0.788722	-0.34241	0.04747	0.645661	-0.631151	0.05812	0.818616	-0.288741	0.41832	E			C:COP9 signalosome; P:COP9 signalosome assembly
L7LZX8	9ACAR	Putative alanine aminotransferase OS=Rhipicephalus pulchellus OX=72859 PE=2 SV=1	2.62925	261265	205728	178203	0.787428	-0.344779	0.02519	0.682078	-0.551992	0.01372	0.866209	-0.207212	0.41888	E			F:transaminase activity; P:biosynthetic process; F:pyridoxal phosphate binding
A0A224Z9C1	9ACAR	Ubiquitin carboxyl-terminal hydrolase 7 OS=Rhipicephalus zambeziensis OX=60191 PE=3 SV=1	2.67382	185557	145866	105558	0.786097	-0.347222	0.02334	0.568869	-0.813831	0.00035	0.723663	-0.466609	0.08079	E			P:ubiquitin-dependent protein catabolic process; P:protein deubiquitination; F:thiol-dependent ubiquitinyl hydrolase activity
L7MED0	9ACAR	Transgelin (Fragment) OS=Rhipicephalus pulchellus OX=72859 PE=2 SV=1	3.35526	57700.3	45348.8	57101.3	0.785936	-0.347516	0.0073	0.989619	-0.0150551	0.95386	1.25916	0.33246	0.27633	E
A0A023GNQ8	9ACAR	Putative t-complex protein 1 (Fragment) OS=Amblyomma triste OX=251400 PE=2 SV=1	2.25274	260819	204922	163888	0.785688	-0.347971	0.04796	0.628359	-0.670339	0.00016	0.799756	-0.322367	0.10213	E			F:ATP binding; P:protein folding; F:unfolded protein binding
A0A034WXS6	RHIMP	Glutathione S-transferase 1 OS=Rhipicephalus microplus OX=6941 PE=4 SV=1	3.19282	183832	144366	123496	0.785317	-0.348652	0.00961	0.671789	-0.573919	0.03147	0.855437	-0.225267	0.41518	E			F:glutathione transferase activity
A0A131Z2G0	RHIAP	TraB domain-containing protein OS=Rhipicephalus appendiculatus OX=34631 PE=4 SV=1	3.15466	22694	17821.1	4596.83	0.785277	-0.348726	0.01025	0.202557	-2.3036	6.3224e-09	0.257944	-1.95487	6.8781e-06	E
A0A131XPA2	9ACAR	Polyadenylate-binding protein OS=Hyalomma excavatum OX=257692 PE=2 SV=1	5.15554	518871	407127	238323	0.78464	-0.349898	0.00043	0.45931	-1.12246	5.5053e-07	0.585377	-0.772561	0.00036	E			F:RNA binding; C:cytoplasm
L7M5A6	9ACAR	Uncharacterized protein OS=Rhipicephalus pulchellus OX=72859 PE=2 SV=1	2.54804	7507.37	5887.14	2452.54	0.784182	-0.350739	0.02896	0.326684	-1.61403	4.0777e-05	0.416592	-1.26329	0.00073	E			C:integral component of membrane
A0A224Z6S5	9ACAR	40S ribosomal protein S3a OS=Rhipicephalus zambeziensis OX=60191 PE=3 SV=1	7.26856	1.62592e+06	1.27403e+06	805805	0.783575	-0.351857	2.699e-05	0.4956	-1.01275	1.5499e-06	0.632485	-0.660896	0.00041	E			F:structural constituent of ribosome; P:translation; C:cytosolic small ribosomal subunit
A0A131XMR2	9ACAR	Putative eukaryotic translation initiation factor 3 subunit (Fragment) OS=Hyalomma excavatum OX=257692 PE=2 SV=1	5.77796	35492.9	27802.6	61483	0.783329	-0.352309	0.00018	1.73226	0.792656	0.1602	2.21141	1.14496	0.07818	E			F:translation initiation factor activity; C:cytoplasm; P:translational initiation; P:intracellular distribution of mitochondria
A0A224YME1	9ACAR	Er golgi vesicle tethering protein OS=Rhipicephalus zambeziensis OX=60191 PE=4 SV=1	2.93782	367595	287840	811857	0.783035	-0.352851	0.01484	2.20856	1.14311	0.0788	2.82051	1.49596	0.04469	E			C:Golgi membrane; P:intracellular protein transport; F:protein transporter activity; P:vesicle fusion with Golgi apparatus
A0A224YHE2	9ACAR	Amino acid transporter OS=Rhipicephalus zambeziensis OX=60191 PE=4 SV=1	2.57558	29712.8	23256.4	13449.7	0.782705	-0.353459	0.02762	0.452658	-1.14351	0.00109	0.578325	-0.790047	0.00595	E			C:integral component of membrane; F:transmembrane transporter activity; P:transmembrane transport
A0A131XC80	9ACAR	Putative threonyl-trna synthetase (Fragment) OS=Hyalomma excavatum OX=257692 PE=2 SV=1	2.63469	51156.2	39995.7	56578	0.781834	-0.355067	0.02496	1.10599	0.145332	0.62933	1.4146	0.500399	0.1838	E			F:threonine-tRNA ligase activity; F:ATP binding; C:cytoplasm; P:threonyl-tRNA aminoacylation
A0A131XAN9	9ACAR	Putative e3 ubiquitin-protein ligase huwe1 isoform x3 OS=Hyalomma excavatum OX=257692 PE=2 SV=1	3.1682	80920.6	63167.7	96734.6	0.780613	-0.35732	0.01002	1.19543	0.257524	0.57887	1.53139	0.614844	0.25952	E			F:ubiquitin-protein transferase activity; F:zinc ion binding; P:protein ubiquitination; F:ligase activity
L7M843	9ACAR	Putative cation-dependent mannose-6-phosphate receptor OS=Rhipicephalus pulchellus OX=72859 PE=2 SV=1	2.25462	32162.5	25059.8	60147.5	0.779163	-0.360004	0.0478	1.87011	0.903125	0.0633	2.40016	1.26313	0.02873	E			C:endosome; C:Golgi apparatus; P:protein targeting to lysosome; C:integral component of membrane; F:protein domain specific binding
A9P773	RHIMP	Glycogen synthase kinase OS=Rhipicephalus microplus OX=6941 GN=GSK-3 PE=2 SV=1	2.46031	86440.6	67334.9	47290	0.778973	-0.360354	0.03366	0.547081	-0.870173	1.8171e-05	0.70231	-0.509819	0.04989	E			F:protein serine/threonine kinase activity; F:ATP binding; P:protein phosphorylation
L7MA09	9ACAR	Uncharacterized protein OS=Rhipicephalus pulchellus OX=72859 PE=2 SV=1	2.86116	15951	12424.7	9166.46	0.778925	-0.360443	0.01692	0.574662	-0.799214	0.03301	0.737763	-0.438771	0.2732	E
L7M1W2	9ACAR	Putative thioredoxin peroxidase strongylocentrotus purpuratus: similar to thioredoxin peroxidase OS=Rhipicephalus pulchellus OX=72859 PE=2 SV=1	2.56205	318222	247769	80456.5	0.778604	-0.361038	0.02827	0.252831	-1.98375	2.2385e-08	0.324724	-1.62271	0.00013	E			F:peroxidase activity; C:cell; P:cell redox homeostasis; F:peroxiredoxin activity; P:oxidation-reduction process; P:cellular oxidant detoxification
L7MFY7	9ACAR	Putative isoform cra b (Fragment) OS=Rhipicephalus pulchellus OX=72859 PE=2 SV=1	3.05567	69458.9	54078.7	44669.3	0.778571	-0.361099	0.01213	0.643105	-0.636875	0.00083	0.826006	-0.275775	0.21742	E			P:ubiquitin-dependent protein catabolic process; C:cullin-RING ubiquitin ligase complex; F:ubiquitin protein ligase binding
A0A131Z2K0	RHIAP	Nucleoside diphosphate kinase OS=Rhipicephalus appendiculatus OX=34631 PE=3 SV=1	4.05379	1.30999e+06	1.01987e+06	937211	0.778534	-0.361169	0.00231	0.715434	-0.48311	0.00129	0.91895	-0.121942	0.31514	E			F:nucleoside diphosphate kinase activity; F:ATP binding; P:nucleoside diphosphate phosphorylation; P:GTP biosynthetic process; P:UTP biosynthetic process; P:CTP biosynthetic process
A0A131YQF5	RHIAP	LETM1 and EF-hand domain-containing protein 1, mitochondrial OS=Rhipicephalus appendiculatus OX=34631 PE=4 SV=1	6.18576	33679.9	26184.4	16668.3	0.77745	-0.363179	0.0001	0.494904	-1.01478	0.00037	0.636574	-0.651601	0.01167	E			F:calcium ion binding; C:mitochondrion; C:integral component of membrane; F:ribosome binding
A0A224YRH3	9ACAR	Acyl coa synthetase family member 2 OS=Rhipicephalus zambeziensis OX=60191 PE=4 SV=1	2.60493	19392.2	15067.5	21017.4	0.776989	-0.364035	0.02627	1.0838	0.116103	0.76238	1.39488	0.480138	0.28269	E			F:catalytic activity
A0A224YLK8	9ACAR	Insulysin OS=Rhipicephalus zambeziensis OX=60191 PE=3 SV=1	2.52199	267655	207893	99069.8	0.776717	-0.364539	0.03028	0.370139	-1.43386	6.8202e-07	0.476543	-1.06932	0.0025	E			F:metalloendopeptidase activity; P:proteolysis; F:metal ion binding
L7M6A6	9ACAR	Profilin OS=Rhipicephalus pulchellus OX=72859 PE=2 SV=1	2.85668	328756	255245	120900	0.776396	-0.365136	0.01705	0.36775	-1.4432	6.0072e-07	0.473663	-1.07807	0.00138	E			F:actin binding
G3MM37	9ACAR	Uncharacterized protein OS=Amblyomma maculatum OX=34609 PE=2 SV=1	8.57221	52922.4	41083.2	17276.1	0.776292	-0.365329	6.3975e-06	0.326442	-1.6151	3.4171e-08	0.420514	-1.24977	2.9565e-06	E
L7MHK1	9ACAR	Putative cullin-1 (Fragment) OS=Rhipicephalus pulchellus OX=72859 PE=2 SV=1	2.64763	80610.9	62550.9	355531	0.77596	-0.365945	0.02441	4.41045	2.14093	0.00037	5.68386	2.50687	0.00024	E			P:ubiquitin-dependent protein catabolic process; C:cullin-RING ubiquitin ligase complex; F:ubiquitin protein ligase binding
G3MQN0	9ACAR	Uncharacterized protein OS=Amblyomma maculatum OX=34609 PE=2 SV=1	3.34415	22458.1	17426.4	5314.58	0.775955	-0.365955	0.00744	0.236645	-2.07921	1.8389e-05	0.304972	-1.71325	0.00064	E			C:endoplasmic reticulum; C:Golgi apparatus; C:TRAPP complex; P:Golgi vesicle transport
B7PEN4	IXOSC	Heat shock protein, putative OS=Ixodes scapularis OX=6945 GN=8051659 PE=3 SV=1	4.69104	212540	164730	162117	0.775054	-0.367632	0.00085	0.762762	-0.390694	0.07025	0.984142	-0.0230623	0.91227	E			F:ATP binding; C:nucleus; C:endoplasmic reticulum lumen; C:membrane; P:ubiquitin-dependent ERAD pathway; P:endoplasmic reticulum unfolded protein response; F:heat shock protein binding; F:2-alkenal reductase [NAD(P)] activity; P:cellular response to heat; C:endoplasmic reticulum chaperone complex; P:protein refolding; F:ATPase activity, coupled; F:protein folding chaperone; F:unfolded protein bin…
L7M621	9ACAR	Putative translocon-associated protein OS=Rhipicephalus pulchellus OX=72859 PE=2 SV=1	3.40684	306789	237634	333936	0.774584	-0.368507	0.00669	1.08849	0.122323	0.05303	1.40525	0.49083	0.00122	E			C:endoplasmic reticulum membrane; C:integral component of membrane
G3MHA6	9ACAR	Uncharacterized protein (Fragment) OS=Amblyomma maculatum OX=34609 PE=2 SV=1	3.87425	79699.9	61687.1	36726.2	0.773992	-0.36961	0.00309	0.460806	-1.11777	9.0671e-07	0.595363	-0.748159	0.00011	E			C:signal peptidase complex; P:signal peptide processing; F:peptidase activity; C:integral component of membrane
L7MCV9	9ACAR	DNA replication licensing factor MCM7 (Fragment) OS=Rhipicephalus pulchellus OX=72859 GN=MCM7 PE=2 SV=1	4.39304	33558.5	25961.3	24567.1	0.773614	-0.370314	0.00135	0.732067	-0.449952	0.13596	0.946295	-0.0796384	0.8021	E			F:DNA binding; F:DNA helicase activity; F:ATP binding; C:nucleus; P:DNA replication initiation; P:cell cycle; P:DNA duplex unwinding; C:MCM complex
E7CF11	RHIMP	Mitochondrial volatge dependent anion-selective channel (Fragment) OS=Rhipicephalus microplus OX=6941 GN=VDAC PE=4 SV=1	7.75279	1.05281e+06	814010	488911	0.773176	-0.371131	1.5484e-05	0.464386	-1.1066	1.4291e-06	0.600621	-0.735474	0.00036	E			C:mitochondrial outer membrane; F:voltage-gated anion channel activity; P:inorganic anion transport; P:anion transmembrane transport
L7M650	9ACAR	Putative oxysterol-binding protein OS=Rhipicephalus pulchellus OX=72859 PE=2 SV=1	8.4331	66437	51336.9	17325.7	0.772716	-0.37199	7.3983e-06	0.260784	-1.93908	1.1339e-09	0.33749	-1.56708	8.0841e-08	E			C:integral component of membrane
L7M999	9ACAR	AP-3 complex subunit beta OS=Rhipicephalus pulchellus OX=72859 PE=2 SV=1	5.08591	32677.6	25236.4	6686.04	0.772283	-0.372799	0.00047	0.204606	-2.28908	3.9768e-09	0.264937	-1.91628	9.5976e-07	E			P:intracellular protein transport; P:vesicle-mediated transport; C:AP-3 adaptor complex; C:clathrin adaptor complex
L7MAM7	9ACAR	Putative programmed cell death 4 OS=Rhipicephalus pulchellus OX=72859 PE=2 SV=1	2.44681	46002.8	35513.8	15685.3	0.771992	-0.373341	0.03445	0.340964	-1.55231	1.0061e-06	0.441667	-1.17897	0.0024	E			P:negative regulation of transcription, DNA-templated
A0A224Y1G3	9ACAR	Aminopeptidase N OS=Rhipicephalus zambeziensis OX=60191 PE=4 SV=1	2.35721	24460.9	18877.8	18620.3	0.771756	-0.373784	0.04014	0.76123	-0.393595	0.61934	0.986362	-0.0198113	0.98265	E			F:aminopeptidase activity; P:proteolysis; F:metallopeptidase activity; F:zinc ion binding; C:integral component of membrane
L7M7T4	9ACAR	Uncharacterized protein OS=Rhipicephalus pulchellus OX=72859 PE=2 SV=1	2.23765	52518.4	40492.7	38651.2	0.771018	-0.375163	0.0492	0.735954	-0.442312	0.00183	0.954523	-0.0671488	0.77245	E
L7MDJ0	9ACAR	Uncharacterized protein (Fragment) OS=Rhipicephalus pulchellus OX=72859 PE=2 SV=1	3.09159	73175.3	56310.8	24191.8	0.769534	-0.377944	0.01141	0.330601	-1.59684	1.5005e-08	0.429612	-1.21889	0.00034	E
L7M253	9ACAR	Putative host cell transcription factor hcfc1 OS=Rhipicephalus pulchellus OX=72859 PE=2 SV=1	2.43254	18084.6	13899.7	12462.7	0.768596	-0.379703	0.0353	0.689132	-0.537147	0.03464	0.896612	-0.157444	0.59969	E			C:Set1C/COMPASS complex; C:MLL1 complex
L7M803	9ACAR	Putative 4-aminobutyrate aminotransferase OS=Rhipicephalus pulchellus OX=72859 PE=2 SV=1	5.79834	109891	84404.7	363178	0.76808	-0.380672	0.00017	3.30491	1.72461	0.20143	4.30282	2.10528	0.16331	E			F:4-aminobutyrate transaminase activity; P:gamma-aminobutyric acid metabolic process; F:pyridoxal phosphate binding
A0A1E1X8L3	9ACAR	Transmembrane 9 superfamily member OS=Amblyomma aureolatum OX=187763 PE=2 SV=1	3.04292	165901	127408	131367	0.767978	-0.380863	0.0124	0.791843	-0.336714	0.18318	1.03107	0.0441491	0.88592	E			C:integral component of membrane
C9W1S4	RHISA	Signal peptidase (Fragment) OS=Rhipicephalus sanguineus OX=34632 PE=2 SV=1	3.27762	47048.8	36072.4	13460.4	0.766701	-0.383263	0.00832	0.286095	-1.80543	4.6379e-05	0.373151	-1.42217	0.00074	E			C:signal peptidase complex; P:signal peptide processing; F:peptidase activity; C:integral component of membrane
A0A224Z4L3	9ACAR	U2 small nuclear ribonucleoprotein B OS=Rhipicephalus zambeziensis OX=60191 PE=4 SV=1	2.78952	39137.9	30005.5	17202.5	0.76666	-0.38334	0.01914	0.439536	-1.18595	0.00044	0.573312	-0.802606	0.03287	E			F:RNA binding
A0A1E1X5E0	9ACAR	Proteasome subunit beta type OS=Amblyomma aureolatum OX=187763 PE=2 SV=1	4.64752	276051	211559	107013	0.766375	-0.383878	0.00091	0.387655	-1.36715	5.9247e-06	0.50583	-0.983275	0.00099	E			F:threonine-type endopeptidase activity; C:nucleus; C:cytoplasm; C:proteasome core complex; P:proteolysis involved in cellular protein catabolic process
L7M5P4	9ACAR	Putative prohibitin-like protein OS=Rhipicephalus pulchellus OX=72859 PE=2 SV=1	5.40332	591048	452898	265057	0.766264	-0.384087	0.0003	0.448453	-1.15697	7.0109e-09	0.585247	-0.772883	7.6007e-05	E			C:membrane
L7M817	9ACAR	Putative peptid OS=Rhipicephalus pulchellus OX=72859 PE=2 SV=1	2.48587	446157	341785	371184	0.766065	-0.384462	0.03222	0.83196	-0.265415	0.71218	1.08602	0.119047	0.88667	E			F:metalloendopeptidase activity; P:protein processing involved in protein targeting to mitochondrion; C:mitochondrial processing peptidase complex; F:metal ion binding
V5HP67	IXORI	Putative splicing factor 3b subunit 2 OS=Ixodes ricinus OX=34613 PE=2 SV=1	5.25894	12681.6	9705.1	3504.84	0.76529	-0.385921	0.00037	0.276372	-1.85531	5.3899e-07	0.361134	-1.46939	6.8336e-05	E			C:nucleus
A0A224Z3P3	9ACAR	Myosin VI OS=Rhipicephalus zambeziensis OX=60191 PE=3 SV=1	2.35558	194541	148820	189709	0.764984	-0.386498	0.04026	0.975163	-0.0362847	0.91253	1.27475	0.350213	0.40122	E			F:motor activity; F:ATP binding; C:myosin complex; F:actin filament binding
Q4PM69	IXOSC	Histone H4 OS=Ixodes scapularis OX=6945 GN=8030709 PE=2 SV=1	2.33083	6.34355e+06	4.85266e+06	2.4002e+06	0.764976	-0.386514	0.04199	0.378369	-1.40213	1.0276e-07	0.494616	-1.01562	0.00209	E			C:nucleosome; F:DNA binding; C:nucleus; P:nucleosome assembly; P:DNA-templated transcription, initiation; F:protein heterodimerization activity
L7M846	9ACAR	RuvB-like helicase OS=Rhipicephalus pulchellus OX=72859 PE=2 SV=1	3.37631	254918	194958	93771.1	0.764788	-0.386869	0.00705	0.367849	-1.44282	6.3573e-09	0.480981	-1.05595	0.00033	E			F:ATP binding; P:DNA repair; P:chromatin organization; C:Ino80 complex; P:DNA duplex unwinding; C:NuA4 histone acetyltransferase complex; F:ATP-dependent 5'-3' DNA helicase activity; C:R2TP complex
L7LVG2	9ACAR	Uncharacterized protein OS=Rhipicephalus pulchellus OX=72859 PE=2 SV=1	2.23296	17302.3	13225.5	4404.32	0.764378	-0.387643	0.04959	0.254552	-1.97397	1.7311e-06	0.333018	-1.58633	0.00158	E			F:kinase activity; P:phosphatidylinositol phosphorylation; P:phosphatidylinositol-mediated signaling
A0A131YG71	RHIAP	Small subunit ribosomal protein S20e OS=Rhipicephalus appendiculatus OX=34631 PE=3 SV=1	7.34431	585185	446278	391121	0.762627	-0.39095	2.47e-05	0.668372	-0.581277	0.00015	0.876407	-0.190327	0.15955	E			F:structural constituent of ribosome; P:translation; C:small ribosomal subunit
L7M4G8	9ACAR	Uncharacterized protein OS=Rhipicephalus pulchellus OX=72859 PE=2 SV=1	3.52794	81922.4	62406.2	36560.3	0.761772	-0.392568	0.00547	0.44628	-1.16398	0.00026	0.585844	-0.771411	0.01723	E
L7MAX7	9ACAR	Putative eukaryotic translation initiation factor 4a2 OS=Rhipicephalus pulchellus OX=72859 PE=2 SV=1	3.55643	1.76736e+06	1.34575e+06	740232	0.761449	-0.393181	0.00521	0.418835	-1.25554	6.6997e-09	0.550051	-0.862364	0.00092	E			F:translation initiation factor activity; F:ATP-dependent RNA helicase activity; F:ATP binding; P:translational initiation
L7M9E3	9ACAR	AP complex subunit beta OS=Rhipicephalus pulchellus OX=72859 PE=2 SV=1	3.24847	566164	430826	352176	0.760957	-0.394113	0.00874	0.62204	-0.684922	0.05854	0.817444	-0.290808	0.48083	E			P:intracellular protein transport; P:vesicle-mediated transport; C:clathrin adaptor complex; F:clathrin binding
L7MB32	9ACAR	Putative pyruvate dehydrogenase e1 beta subunit OS=Rhipicephalus pulchellus OX=72859 PE=2 SV=1	6.2576	44524.9	33828.7	245436	0.75977	-0.396366	9.4118e-05	5.51234	2.46267	0.06706	7.25528	2.85903	0.05579	E			F:catalytic activity
L7M185	9ACAR	Putative fragile x mental retardation syndrome-related protein 1 OS=Rhipicephalus pulchellus OX=72859 PE=2 SV=1	4.65844	78766.8	59820.5	36078.6	0.759464	-0.396946	0.0009	0.458043	-1.12644	5.479e-08	0.603114	-0.729497	0.00042	E			F:mRNA binding; P:regulation of translation
A0A131YF84	RHIAP	Heat shock protein OS=Rhipicephalus appendiculatus OX=34631 PE=3 SV=1	6.17982	1.00171e+06	760654	572642	0.759354	-0.397155	0.0001	0.571663	-0.806764	9.473e-07	0.752828	-0.409609	0.00021	E			P:Stress response
L7MK57	9ACAR	Putative nuclear pore complex component sc seh1 (Fragment) OS=Rhipicephalus pulchellus OX=72859 PE=2 SV=1	3.09222	35330.6	26813	26876.9	0.758916	-0.397988	0.0114	0.760727	-0.39455	0.14803	1.00239	0.00343814	0.99112	E			F:structural molecule activity; P:protein transport; P:positive regulation of TORC1 signaling
A0A224YW23	9ACAR	Poly [ADP-ribose] polymerase OS=Rhipicephalus zambeziensis OX=60191 PE=4 SV=1	2.42271	73555.2	55819.5	93214.2	0.758879	-0.398058	0.03589	1.26727	0.341723	0.43809	1.66992	0.739781	0.17063	E			F:DNA binding; F:NAD+ ADP-ribosyltransferase activity; C:nucleus; P:protein ADP-ribosylation; F:zinc ion binding; F:NAD binding
L7LSG2	9ACAR	Putative golgi protein OS=Rhipicephalus pulchellus OX=72859 PE=2 SV=1	2.95105	26231.7	19903.2	6269.52	0.758747	-0.398309	0.01451	0.239006	-2.06488	7.5682e-10	0.315	-1.66657	8.6955e-05	E			F:phosphatidylinositol-4-phosphate binding
L7MKX9	9ACAR	DNA helicase (Fragment) OS=Rhipicephalus pulchellus OX=72859 PE=2 SV=1	2.4071	18314.1	13881	4612.27	0.757943	-0.399839	0.03687	0.251843	-1.9894	1.3462e-07	0.332272	-1.58956	0.00092	E			F:DNA binding; F:helicase activity; F:ATP binding; C:nucleus; P:DNA replication initiation; C:MCM complex
L7M8F7	9ACAR	Putative cytochrome OS=Rhipicephalus pulchellus OX=72859 PE=2 SV=1	2.28181	180368	136657	59011.3	0.757658	-0.400381	0.04564	0.327172	-1.61188	6.7959e-08	0.431821	-1.2115	0.00367	E			F:monooxygenase activity; F:iron ion binding; C:integral component of membrane; F:oxidoreductase activity, acting on paired donors, with incorporation or reduction of molecular oxygen; F:heme binding; P:oxidation-reduction process
L7M520	9ACAR	Malic enzyme OS=Rhipicephalus pulchellus OX=72859 PE=2 SV=1	6.24921	97488.6	73859.4	69881.4	0.757621	-0.400452	9.515e-05	0.716817	-0.480324	0.00881	0.946142	-0.0798721	0.64468	E			F:malate dehydrogenase (decarboxylating) (NAD+) activity; F:metal ion binding; F:NAD binding; P:oxidation-reduction process
A0A224Z0B5	9ACAR	Isoleucyl-tRNA synthetase OS=Rhipicephalus zambeziensis OX=60191 PE=3 SV=1	3.29917	308967	233406	342948	0.755443	-0.404606	0.00802	1.10998	0.150537	0.64412	1.46931	0.555143	0.174	E			F:tRNA binding; F:aminoacyl-tRNA editing activity; F:isoleucine-tRNA ligase activity; F:ATP binding; P:isoleucyl-tRNA aminoacylation; P:aminoacyl-tRNA metabolism involved in translational fidelity
F0JA20	AMBVA	40S ribosomal protein S7 (Fragment) OS=Amblyomma variegatum OX=34610 PE=2 SV=1	3.44251	1.33201e+06	1.00527e+06	667716	0.7547	-0.406024	0.0063	0.501285	-0.996298	0.00063	0.664217	-0.590273	0.01688	E			F:structural constituent of ribosome; C:ribosome; P:translation
V5HAQ5	IXORI	Protein involved in cell differentiation/sexual development (Fragment) OS=Ixodes ricinus OX=34613 PE=2 SV=1	2.73499	17629.3	13297.6	77905	0.754288	-0.406812	0.02101	4.41906	2.14374	0.02642	5.85859	2.55055	0.01937	E			P:mRNA catabolic process; C:CCR4-NOT complex
L7M861	9ACAR	Putative tropomodulin OS=Rhipicephalus pulchellus OX=72859 PE=2 SV=1	5.26551	79106.5	59668.4	66718.1	0.75428	-0.406828	0.00037	0.843397	-0.245717	0.24727	1.11815	0.161111	0.50871	E			F:tropomyosin binding; P:pointed-end actin filament capping
L7M7I7	9ACAR	Putative alkyl hydroperoxide reductase thiol specific antioxidant OS=Rhipicephalus pulchellus OX=72859 PE=2 SV=1	2.61517	227879	171584	115611	0.75296	-0.409355	0.02581	0.507333	-0.978994	0.00052	0.673785	-0.56964	0.07937	E			C:cell; P:cell redox homeostasis; F:peroxiredoxin activity; P:oxidation-reduction process; P:cellular oxidant detoxification
L7MAR1	9ACAR	Putative gilgamesh OS=Rhipicephalus pulchellus OX=72859 PE=2 SV=1	2.24562	32779.2	24673.5	38633.9	0.752716	-0.409822	0.04854	1.17861	0.237084	0.54381	1.56581	0.646906	0.1833	E			F:protein serine/threonine kinase activity; F:ATP binding; P:protein phosphorylation
A0A224Z1G8	9ACAR	Transcription factor OS=Rhipicephalus zambeziensis OX=60191 PE=4 SV=1	3.70376	283914	213585	140574	0.752288	-0.410643	0.00408	0.495131	-1.01412	4.7822e-09	0.658167	-0.603475	0.00373	E			C:nascent polypeptide-associated complex
A0A131XBW3	9ACAR	Putative eukaryotic translation initiation factor 3 subunit l isoform x1 (Fragment) OS=Hyalomma excavatum OX=257692 PE=2 SV=1	5.16077	372911	280157	367455	0.751271	-0.412594	0.00042	0.985369	-0.0212642	0.95627	1.3116	0.39133	0.39476	E			F:translation initiation factor activity; C:eukaryotic translation initiation factor 3 complex; P:translational initiation
V5HWG4	IXORI	Putative rbp1-like protein OS=Ixodes ricinus OX=34613 PE=2 SV=1	3.81256	68855.1	51724.5	43591.4	0.751208	-0.412716	0.00341	0.633089	-0.65952	0.02283	0.842762	-0.246804	0.35695	E			F:RNA binding
L7LZY0	9ACAR	Putative mitochondrial processing peptidase alpha subunit protein OS=Rhipicephalus pulchellus OX=72859 PE=2 SV=1	2.71562	29179.3	21884	16839.2	0.749984	-0.415069	0.02172	0.577095	-0.793119	0.00197	0.769477	-0.37805	0.09353	E			F:metalloendopeptidase activity; C:mitochondrion; P:protein processing involved in protein targeting to mitochondrion; F:metal ion binding
L7MAZ6	9ACAR	Isocitrate dehydrogenase [NAD] subunit, mitochondrial OS=Rhipicephalus pulchellus OX=72859 PE=2 SV=1	4.20979	58040.1	43520.6	17569.2	0.749837	-0.415351	0.0018	0.302708	-1.724	1.815e-06	0.403699	-1.30865	0.00055	E			F:magnesium ion binding; F:isocitrate dehydrogenase (NAD+) activity; C:mitochondrion; P:tricarboxylic acid cycle; F:NAD binding
Q4PM71	IXOSC	SCF ubiquitin ligase complex OS=Ixodes scapularis OX=6945 PE=2 SV=1	2.70103	15174.2	11377.9	30452.4	0.74982	-0.415384	0.02227	2.00685	1.00494	0.07114	2.67645	1.42032	0.03232	E			P:ubiquitin-dependent protein catabolic process; F:ligase activity
G0WRZ9	RHIMP	Papilin (Fragment) OS=Rhipicephalus microplus OX=6941 GN=Ppn PE=4 SV=1	2.24645	236361	177183	99116.2	0.749629	-0.415751	0.04847	0.419343	-1.2538	0.00012	0.5594	-0.838048	0.0221	E			F:serine-type endopeptidase inhibitor activity; C:extracellular region; F:peptidase activity; P:negative regulation of endopeptidase activity
A0A131YL88	RHIAP	Alpha-1,4 glucan phosphorylase OS=Rhipicephalus appendiculatus OX=34631 PE=3 SV=1	2.41499	502993	377052	148256	0.749617	-0.415774	0.03637	0.294747	-1.76245	1.4687e-10	0.393197	-1.34668	0.00154	E			P:carbohydrate metabolic process; F:glycogen phosphorylase activity; F:pyridoxal phosphate binding; F:linear malto-oligosaccharide phosphorylase activity; F:SHG alpha-glucan phosphorylase activity
A0A224ZBM3	9ACAR	Ubiquitin-conjugating enzyme E2 O OS=Rhipicephalus zambeziensis OX=60191 PE=3 SV=1	3.48747	10334.5	7742.12	5559.38	0.749152	-0.41667	0.00585	0.537943	-0.894474	0.00225	0.71807	-0.477805	0.11999	E
L7M4J7	9ACAR	Uncharacterized protein OS=Rhipicephalus pulchellus OX=72859 PE=2 SV=1	2.42052	6021.77	4508.75	3113.59	0.748742	-0.41746	0.03603	0.517056	-0.951609	0.03963	0.690566	-0.534149	0.32086	E
L7M9P7	9ACAR	Vacuolar protein sorting-associated protein 35 OS=Rhipicephalus pulchellus OX=72859 PE=2 SV=1	2.39827	318916	238601	126131	0.748162	-0.418578	0.03743	0.395498	-1.33826	1.5092e-09	0.528626	-0.919681	0.00694	E			C:cytosol; P:protein transport; C:retromer, cargo-selective complex; P:retrograde transport, endosome to Golgi
L7M2H8	9ACAR	Calcium-transporting ATPase OS=Rhipicephalus pulchellus OX=72859 PE=2 SV=1	3.96769	479873	358519	160740	0.747113	-0.420602	0.00265	0.334963	-1.57793	4.6606e-09	0.448343	-1.15732	2.7702e-05	E			F:calcium-transporting ATPase activity; F:ATP binding; C:integral component of membrane; C:sarcoplasmic reticulum membrane; P:calcium ion transmembrane transport; P:ATP hydrolysis coupled cation transmembrane transport
L7MJV6	9ACAR	Putative gamma-glutamyltransferase (Fragment) OS=Rhipicephalus pulchellus OX=72859 PE=2 SV=1	2.51705	28762.8	21468.2	18286.8	0.746387	-0.422004	0.03054	0.635778	-0.653405	0.00535	0.851808	-0.2314	0.4076	E			P:proteolysis; P:glutathione catabolic process; C:integral component of membrane; F:transferase activity; F:glutathione hydrolase activity
L7M2A1	9ACAR	Putative deoxyribonuclease tatdn1 OS=Rhipicephalus pulchellus OX=72859 PE=2 SV=1	3.59966	20230.9	15087.5	7620.94	0.745765	-0.423207	0.00485	0.376698	-1.40852	2.0092e-06	0.505116	-0.985314	0.00139	E			P:DNA metabolic process; F:endodeoxyribonuclease activity, producing 5'-phosphomonoesters
Q8T9S5	DERVA	Clathrin-adaptor protein OS=Dermacentor variabilis OX=34621 PE=2 SV=1	8.16038	255827	190733	118200	0.745555	-0.423613	9.8917e-06	0.462031	-1.11394	3.7937e-06	0.619714	-0.690325	0.00103	E			P:intracellular protein transport; F:lipid binding; P:vesicle-mediated transport; C:clathrin adaptor complex
L7M430	9ACAR	Tetraspanin OS=Rhipicephalus pulchellus OX=72859 PE=2 SV=1	3.2757	47885.5	35698.8	12599.6	0.745504	-0.423713	0.00835	0.263119	-1.92621	1.906e-08	0.352941	-1.5025	0.00023	E			C:integral component of membrane
L7M421	9ACAR	Putative pdsw OS=Rhipicephalus pulchellus OX=72859 PE=2 SV=1	6.03878	149085	111130	38089.8	0.745416	-0.423883	0.00013	0.25549	-1.96866	1.0853e-10	0.342748	-1.54478	8.8255e-07	E
A0A131XCB7	9ACAR	UMP-CMP kinase OS=Hyalomma excavatum OX=257692 PE=2 SV=1	4.28174	110298	82177.4	52208.9	0.745046	-0.424599	0.00161	0.473342	-1.07904	1.2066e-06	0.63532	-0.654445	0.00532	E			F:cytidylate kinase activity; F:ATP binding; C:nucleus; C:cytoplasm; P:'de novo' pyrimidine nucleobase biosynthetic process; P:pyrimidine nucleotide biosynthetic process; F:uridylate kinase activity; P:phosphorylation; P:nucleoside monophosphate phosphorylation
A0A131XLR2	9ACAR	Acyl carrier protein OS=Hyalomma excavatum OX=257692 PE=2 SV=1	3.43975	72514.9	53982.5	50335	0.744434	-0.425785	0.00633	0.694133	-0.526716	0.26764	0.932431	-0.100932	0.85508	E			P:fatty acid biosynthetic process
A0A224YY43	9ACAR	Lung seven transmembrane receptor OS=Rhipicephalus zambeziensis OX=60191 PE=4 SV=1	2.38981	24862.9	18503.3	117572	0.744212	-0.426214	0.03797	4.72881	2.24148	0.34508	6.35412	2.66769	0.31463	E			C:integral component of membrane
A0A1E1XSA1	9ACAR	Putative nidogen (Fragment) OS=Amblyomma sculptum OX=1581419 PE=2 SV=1	4.88858	129567	96402.2	26375.9	0.744031	-0.426565	0.00063	0.203569	-2.29641	2.5401e-09	0.273603	-1.86985	4.7459e-06	E			F:calcium ion binding; P:cell-matrix adhesion
A0A131XTW8	IXORI	Putative muscle m-line assembly protein unc-89 (Fragment) OS=Ixodes ricinus OX=34613 PE=2 SV=1	3.85825	179507	133512	65344.3	0.743772	-0.427067	0.00317	0.364021	-1.45791	2.3699e-08	0.489426	-1.03084	7.1451e-05	E			F:Rho guanyl-nucleotide exchange factor activity; P:regulation of Rho protein signal transduction
A0A224YUL4	9ACAR	Coatomer subunit beta OS=Rhipicephalus zambeziensis OX=60191 PE=4 SV=1	3.7018	729107	542033	265239	0.74342	-0.42775	0.0041	0.363786	-1.45884	1.0707e-08	0.489341	-1.03109	0.00065	E			C:Golgi membrane; F:structural molecule activity; P:intracellular protein transport; P:vesicle-mediated transport; C:COPI vesicle coat
A0A1E1X8X4	9ACAR	Putative heteroproteinous nuclear ribonucleoprotein r rrm superfamily OS=Amblyomma aureolatum OX=187763 PE=2 SV=1	2.56639	1.40015e+06	1.04035e+06	431741	0.743029	-0.428509	0.02806	0.308353	-1.69734	4.1758e-08	0.414995	-1.26884	0.00276	E			F:RNA binding
L7M973	9ACAR	Uncharacterized protein OS=Rhipicephalus pulchellus OX=72859 PE=2 SV=1	5.59485	78286.2	58154.5	52194.1	0.742844	-0.428869	0.00023	0.666708	-0.584873	0.00409	0.897508	-0.156004	0.46392	E			F:ATP binding; C:integral component of plasma membrane; F:organic anion transmembrane transporter activity; P:organic anion transport; F:ATPase activity, coupled to transmembrane movement of substances; P:transmembrane transport
L7LWA3	9ACAR	Putative gtpase xab1 interacts with dna repair protein xpa OS=Rhipicephalus pulchellus OX=72859 PE=2 SV=1	3.01834	26989	20040.5	14333.6	0.742544	-0.429452	0.01293	0.531091	-0.91297	1.4745e-05	0.715231	-0.483518	0.04202	E			F:GTPase activity; F:GTP binding; C:nucleus; C:cytoplasm
L7M6B1	9ACAR	Putative 39s ribosomal protein l23 OS=Rhipicephalus pulchellus OX=72859 PE=2 SV=1	3.10432	17938.3	13313.7	13259.3	0.742195	-0.430129	0.01117	0.739163	-0.436035	0.27169	0.995915	-0.00590587	0.98987	E			F:structural constituent of ribosome; C:ribosome; P:translation
A0A131XB86	9ACAR	Putative cytochrome c oxidase assembly protein OS=Hyalomma excavatum OX=257692 PE=2 SV=1	5.4249	67563.8	50142.6	26863.2	0.742152	-0.430213	0.00029	0.397597	-1.33062	6.9405e-07	0.535735	-0.900407	0.00054	E			F:copper ion binding; C:mitochondrial inner membrane; P:copper ion transport; P:cellular copper ion homeostasis; P:respiratory chain complex IV assembly; C:integral component of membrane; P:cell redox homeostasis
L7M7D1	9ACAR	Putative solute carrier family 39 zinc transporter member 7 OS=Rhipicephalus pulchellus OX=72859 PE=2 SV=1	4.09372	80416.8	59652.3	31965.6	0.741789	-0.43092	0.00217	0.397499	-1.33098	2.2197e-06	0.535865	-0.900059	0.00077	E			C:integral component of membrane; P:metal ion transport; F:metal ion transmembrane transporter activity; P:transmembrane transport
L7MIP7	9ACAR	Putative nuclear cap-binding complex subunit (Fragment) OS=Rhipicephalus pulchellus OX=72859 PE=2 SV=1	2.60119	71021.3	52600.7	595209	0.740633	-0.43317	0.02644	8.38071	3.06707	0.00312	11.3156	3.50024	0.00251	E			F:RNA cap binding; C:nuclear cap binding complex; P:mRNA cis splicing, via spliceosome; P:mRNA transport
Q4PMD3	IXOSC	40S ribosomal protein S10 OS=Ixodes scapularis OX=6945 GN=8043970 PE=2 SV=1	3.62641	568555	420770	299422	0.740068	-0.434269	0.00464	0.526637	-0.925121	1.4143e-05	0.711605	-0.490851	0.02999	E			P:ribosomal small subunit assembly; F:structural constituent of ribosome; C:cytosolic small ribosomal subunit
L7M4X5	9ACAR	Putative trna cytosine-5-methylase OS=Rhipicephalus pulchellus OX=72859 PE=2 SV=1	2.31305	12961.5	9588.7	7341.07	0.739781	-0.434829	0.04328	0.566373	-0.820175	0.03703	0.765595	-0.385346	0.42459	E			F:RNA binding; F:tRNA (cytosine-5-)-methyltransferase activity; P:tRNA methylation
Q86RN8	RHIMP	Paramyosin OS=Rhipicephalus microplus OX=6941 GN=PRM PE=1 SV=1	3.21195	9.41329e+06	6.95526e+06	3.20562e+06	0.738877	-0.436594	0.0093	0.340542	-1.55409	1.5966e-07	0.460892	-1.1175	0.00011	E			F:motor activity
L7M7Q5	9ACAR	Putative exocyst subunit OS=Rhipicephalus pulchellus OX=72859 PE=2 SV=1	2.43881	19779.3	14607.4	3364.44	0.738522	-0.437288	0.03492	0.170099	-2.55555	1.4259e-08	0.230324	-2.11826	0.00022	E			C:exocyst; P:exocytosis; P:vesicle docking
L7M6D4	9ACAR	Putative failed axon connections fax protein/glutathione s-transferase-like protein OS=Rhipicephalus pulchellus OX=72859 PE=2 SV=1	4.02959	227466	167864	117336	0.737974	-0.438357	0.0024	0.515842	-0.954998	0.0021	0.698997	-0.516641	0.12771	E			F:transferase activity
A0A224YMS4	9ACAR	FAD-dependent oxidoreductase domain-containing protein 1 OS=Rhipicephalus zambeziensis OX=60191 PE=4 SV=1	3.81945	22322.7	16472.4	8233.15	0.73792	-0.438465	0.00338	0.368823	-1.439	9.8673e-05	0.499815	-1.00053	0.0065	E			F:oxidoreductase activity; P:oxidation-reduction process
L7M7J9	9ACAR	Putative phosphoribosylamidoimidazole-succinocarboxamide synthase OS=Rhipicephalus pulchellus OX=72859 PE=2 SV=1	4.72666	667054	492101	409477	0.737723	-0.438849	0.00081	0.613858	-0.704022	5.8793e-05	0.832099	-0.265173	0.13576	E			F:phosphoribosylaminoimidazolesuccinocarboxamide synthase activity; P:'de novo' IMP biosynthetic process
L7M1G6	9ACAR	Putative ubiquitin-protein ligase OS=Rhipicephalus pulchellus OX=72859 PE=2 SV=1	4.05013	61630.4	45464.2	28935.3	0.737691	-0.438912	0.00232	0.469497	-1.09081	2.5668e-06	0.636441	-0.651901	0.00817	E			F:ATP binding; F:transferase activity; F:ligase activity
L7M4Y5	9ACAR	Putative clathrin assembly protein OS=Rhipicephalus pulchellus OX=72859 PE=2 SV=1	2.55595	80055.7	58990	111135	0.736862	-0.440535	0.02857	1.38822	0.473232	0.63138	1.88396	0.913766	0.42935	E			F:1-phosphatidylinositol binding; C:clathrin-coated vesicle; F:clathrin binding; P:clathrin coat assembly
L7M6Q0	9ACAR	Eukaryotic translation initiation factor 5A OS=Rhipicephalus pulchellus OX=72859 PE=2 SV=1	4.60206	684676	504423	334723	0.736732	-0.440789	0.00098	0.488878	-1.03245	1.959e-05	0.663577	-0.591665	0.01609	E			F:translation initiation factor activity; F:translation elongation factor activity; P:translational initiation; P:translational frameshifting; F:ribosome binding; P:positive regulation of translational elongation; P:positive regulation of translational termination
A0A131YJS1	RHIAP	TIL domain containing protein OS=Rhipicephalus appendiculatus OX=34631 PE=4 SV=1	7.83666	100683	74103.4	39212.3	0.736007	-0.442208	1.41e-05	0.389463	-1.36044	7.9537e-05	0.529157	-0.918233	0.00318	E
L7M6Y9	9ACAR	Putative u5 snrnp spliceosome subunit OS=Rhipicephalus pulchellus OX=72859 PE=2 SV=1	2.94116	185337	136166	157874	0.734697	-0.444778	0.01476	0.851825	-0.231371	0.11015	1.15942	0.213407	0.34464	E			P:mRNA splicing, via spliceosome; C:spliceosomal complex; F:U6 snRNA binding; F:U5 snRNA binding
A0A224YTB8	9ACAR	Methylmalonyl-CoA mutase OS=Rhipicephalus zambeziensis OX=60191 PE=4 SV=1	3.90568	270774	198800	69319.8	0.734189	-0.445776	0.00293	0.256006	-1.96575	9.1752e-10	0.348692	-1.51998	7.1092e-05	E			F:methylmalonyl-CoA mutase activity; F:cobalamin binding; F:metal ion binding
A0A224Z658	9ACAR	Proto-oncogene tyrosine-protein kinase Met OS=Rhipicephalus zambeziensis OX=60191 PE=3 SV=1	5.99665	11538.9	8469.27	2371.09	0.733978	-0.446191	0.00013	0.205487	-2.28288	4.2762e-06	0.279963	-1.83669	6.0792e-05	E			F:transmembrane receptor protein tyrosine kinase activity; F:ATP binding; C:integral component of membrane; P:peptidyl-tyrosine phosphorylation
L7M8M9	9ACAR	Putative glutamate/leucine/phenylalanine/valine dehydrogenase OS=Rhipicephalus pulchellus OX=72859 PE=2 SV=1	2.76971	4926.1	3615.27	378.31	0.733901	-0.446343	0.0198	0.076797	-3.70281	4.7283e-06	0.104642	-3.25646	6.8029e-05	E			P:cellular amino acid metabolic process; F:oxidoreductase activity, acting on the CH-NH2 group of donors, NAD or NADP as acceptor; P:oxidation-reduction process
L7M6Y4	9ACAR	Putative kinesin light chain OS=Rhipicephalus pulchellus OX=72859 PE=2 SV=1	3.58868	95173.6	69839.5	197689	0.733812	-0.446518	0.00494	2.07714	1.0546	0.00207	2.83062	1.50112	0.00053	E			F:microtubule motor activity; C:kinesin complex
L7M1C0	9ACAR	Uncharacterized protein OS=Rhipicephalus pulchellus OX=72859 PE=2 SV=1	3.50875	312402	229169	121370	0.733571	-0.446992	0.00564	0.388507	-1.36399	0.00011	0.529611	-0.916996	0.00045	E			C:cell; P:SRP-dependent cotranslational protein targeting to membrane, translocation; C:integral component of membrane
A0A1E1X921	9ACAR	Galectin OS=Amblyomma aureolatum OX=187763 PE=2 SV=1	2.36081	140545	103071	72726.9	0.733367	-0.447393	0.0399	0.517463	-0.950471	1.0287e-05	0.7056	-0.503078	0.07422	E			F:carbohydrate binding
A0A131XIP3	9ACAR	Putative very long chain acyl-coa dehydrogenase (Fragment) OS=Hyalomma excavatum OX=257692 PE=2 SV=1	2.45976	74226.3	54407.7	21377.7	0.732997	-0.44812	0.03369	0.288007	-1.79582	2.4805e-05	0.392917	-1.3477	0.00691	E			F:acyl-CoA dehydrogenase activity; F:flavin adenine dinucleotide binding; P:oxidation-reduction process
A0A131ZAF8	RHIAP	Rab3 GTPaseactivating protein, non-catalytic subunit family (Fragment) OS=Rhipicephalus appendiculatus OX=34631 PE=4 SV=1	3.34088	11256.2	8248.9	5692.39	0.732829	-0.448451	0.00748	0.50571	-0.983618	0.00839	0.690079	-0.535168	0.20434	E			P:regulation of GTPase activity
L7MGF8	9ACAR	Putative glycine rich protein (Fragment) OS=Rhipicephalus pulchellus OX=72859 PE=2 SV=1	2.74958	31853.1	23340.3	173487	0.732751	-0.448606	0.02049	5.44649	2.44533	0.08777	7.43294	2.89393	0.07287	E			F:calcium ion binding; P:cytoskeletal anchoring at plasma membrane; C:dystrophin-associated glycoprotein complex; C:integral component of membrane
A0A224YY81	9ACAR	Pre-mRNA-processing factor 39 OS=Rhipicephalus zambeziensis OX=60191 PE=4 SV=1	2.51434	63603.6	46600	13753.5	0.732664	-0.448776	0.03068	0.216239	-2.2093	1.3422e-09	0.29514	-1.76053	0.00071	E			P:RNA processing
A0A131XCJ0	9ACAR	Eukaryotic translation initiation factor 3 subunit B OS=Hyalomma excavatum OX=257692 PE=2 SV=1	4.69374	65334.1	47743.1	14526.1	0.730753	-0.452545	0.00085	0.222336	-2.16918	4.9371e-07	0.304257	-1.71664	6.2335e-07	E			P:formation of cytoplasmic translation initiation complex; F:translation initiation factor activity; C:eukaryotic translation initiation factor 3 complex; C:eukaryotic 43S preinitiation complex; F:translation initiation factor binding; C:eukaryotic 48S preinitiation complex
A0A023FXU0	9ACAR	Putative hexosaminid OS=Amblyomma parvum OX=251391 PE=2 SV=1	4.16657	16548.7	12091.9	12228	0.730688	-0.452674	0.00193	0.738913	-0.436524	0.41307	1.01126	0.0161499	0.97882	E			P:carbohydrate metabolic process; F:hexosaminidase activity
A0A224YV86	9ACAR	Methionyl-tRNA synthetase OS=Rhipicephalus zambeziensis OX=60191 PE=3 SV=1	7.21629	32675.8	23864.6	53706.7	0.730343	-0.453353	2.8703e-05	1.64362	0.716878	0.27295	2.25048	1.17023	0.13043	E			F:methionine-tRNA ligase activity; F:ATP binding; P:methionyl-tRNA aminoacylation
G3MNX9	9ACAR	Uncharacterized protein OS=Amblyomma maculatum OX=34609 PE=2 SV=1	2.32463	787015	574775	315939	0.730322	-0.453395	0.04244	0.40144	-1.31674	0.0002	0.549675	-0.863349	8.5055e-05	E			F:metal ion binding
L7LU34	9ACAR	Putative ribulose kinase OS=Rhipicephalus pulchellus OX=72859 PE=2 SV=1	5.18899	139830	102090	123036	0.7301	-0.453834	0.00041	0.879902	-0.184585	0.55854	1.20518	0.26925	0.47263	E			P:carbohydrate metabolic process; C:integral component of membrane; F:kinase activity; P:phosphorylation; F:phosphotransferase activity, alcohol group as acceptor
L7MCT2	9ACAR	Putative nuclear pore complex nup155 component d nup154 sc (Fragment) OS=Rhipicephalus pulchellus OX=72859 PE=2 SV=1	2.51283	110193	80451.5	42136.9	0.730096	-0.453842	0.03076	0.382391	-1.38688	1.403e-05	0.523755	-0.933036	0.02321	E			C:nuclear pore; P:nucleocytoplasmic transport; F:structural constituent of nuclear pore
A0A224Z7Y4	9ACAR	Ribosomal protein l37a OS=Rhipicephalus zambeziensis OX=60191 PE=3 SV=1	4.19224	143955	105073	44788.1	0.729906	-0.454217	0.00185	0.311127	-1.68443	5.4794e-07	0.426255	-1.23021	6.0971e-05	E			F:structural constituent of ribosome; C:ribosome; P:translation
A0A224YS42	9ACAR	2-oxoglutarate dehydrogenase E1 component OS=Rhipicephalus zambeziensis OX=60191 PE=4 SV=1	4.073	70503.8	51426.2	38640	0.729411	-0.455196	0.00224	0.548056	-0.867605	0.02986	0.751368	-0.412409	0.36156	E			F:oxoglutarate dehydrogenase (succinyl-transferring) activity; P:tricarboxylic acid cycle; F:thiamine pyrophosphate binding
L7M8W5	9ACAR	Sideroflexin OS=Rhipicephalus pulchellus OX=72859 PE=2 SV=1	7.78176	89695	65397.8	42516.3	0.729112	-0.455787	1.499e-05	0.474009	-1.07701	1.5339e-08	0.650118	-0.621226	0.0001	E			F:ion transmembrane transporter activity; C:integral component of membrane; C:mitochondrial membrane; P:ion transmembrane transport
L7MEV5	9ACAR	Putative guanine nucleotide exchange factor (Fragment) OS=Rhipicephalus pulchellus OX=72859 PE=2 SV=1	3.33358	39337.9	28661.5	375276	0.728598	-0.456806	0.00757	9.5398	3.25396	0.02186	13.0934	3.71076	0.01888	E			F:Rho guanyl-nucleotide exchange factor activity; C:cytoplasm; P:regulation of Rho protein signal transduction
L7M5R0	9ACAR	Putative dna/rna helicase mer3/slh1 dead-box superfamily OS=Rhipicephalus pulchellus OX=72859 PE=2 SV=1	2.65808	26274.5	19103.3	10377.1	0.727067	-0.45984	0.02398	0.394948	-1.34026	0.00618	0.543208	-0.880424	0.11704	E			F:nucleic acid binding; F:helicase activity; F:ATP binding
A0A131XL32	9ACAR	Putative aldehyde dehydrogenase (Fragment) OS=Hyalomma excavatum OX=257692 PE=2 SV=1	2.34216	207132	150297	60821.3	0.72561	-0.462733	0.04119	0.293635	-1.7679	4.3968e-05	0.404673	-1.30517	0.004	E			F:oxidoreductase activity, acting on the aldehyde or oxo group of donors, NAD or NADP as acceptor; P:oxidation-reduction process
L7M7D0	9ACAR	AP-2 complex subunit alpha OS=Rhipicephalus pulchellus OX=72859 PE=2 SV=1	3.93172	70005	50750.9	48107.5	0.724961	-0.464026	0.00281	0.6872	-0.541197	0.05405	0.947914	-0.0771718	0.81359	E			P:intracellular protein transport; C:AP-2 adaptor complex; F:clathrin adaptor activity; P:clathrin-dependent endocytosis
L7M6S0	9ACAR	Putative vesicle coat complex copii subunit sec13 OS=Rhipicephalus pulchellus OX=72859 PE=2 SV=1	3.9151	21269.5	15415.6	6572.27	0.724777	-0.46439	0.00289	0.309	-1.69432	3.8788e-06	0.426338	-1.22993	0.00114	E			C:Golgi membrane; F:structural molecule activity; P:protein transport; C:COPII vesicle coat; P:COPII-coated vesicle budding; P:positive regulation of TORC1 signaling
Q2XW18	RHIMP	Glutathione peroxidase OS=Rhipicephalus microplus OX=6941 GN=PHGPX PE=3 SV=2	3.21596	32605.3	23588.4	33223.1	0.723453	-0.467029	0.00924	1.01895	0.0270794	0.9265	1.40845	0.494108	0.17787	E			F:glutathione peroxidase activity; P:response to oxidative stress; P:oxidation-reduction process; P:cellular oxidant detoxification
F0J8L9	AMBVA	Putative vacuolar ATP synthase subunit D (Fragment) OS=Amblyomma variegatum OX=34610 PE=2 SV=1	2.66766	106839	77193	67605.1	0.722515	-0.4689	0.02359	0.632775	-0.660236	0.00874	0.875794	-0.191337	0.56638	E			F:ATPase activity, coupled to transmembrane movement of substances; P:transmembrane transport
L7LYI0	9ACAR	Putative amby-am-758 programmed cell death protein OS=Rhipicephalus pulchellus OX=72859 PE=2 SV=1	4.03443	27778.1	19989.4	10934.9	0.719609	-0.474714	0.00238	0.393653	-1.345	4.2356e-05	0.547037	-0.870291	0.00129	E			F:DNA binding
A0A131XCT7	9ACAR	Putative translation initiation factor 2 alpha subunit OS=Hyalomma excavatum OX=257692 PE=2 SV=1	4.27018	11621.5	8342.3	5036.13	0.717836	-0.478274	0.00164	0.433347	-1.2064	0.0001	0.603686	-0.728131	0.01006	E			F:translation initiation factor activity; P:translational initiation
A0A224Z4X3	9ACAR	Ubiquitin conjugation factor E4 B OS=Rhipicephalus zambeziensis OX=60191 PE=4 SV=1	2.83784	22289.2	15996.2	155047	0.717667	-0.478613	0.01761	6.95618	2.7983	0.00213	9.69276	3.27691	0.00159	E			C:ubiquitin ligase complex; P:ubiquitin-dependent protein catabolic process; P:protein ubiquitination; F:ubiquitin-ubiquitin ligase activity
L7LYP3	9ACAR	Putative dynein light chain tctex-type 1 OS=Rhipicephalus pulchellus OX=72859 PE=2 SV=1	2.43915	5510.67	3954.78	4519.27	0.717658	-0.478631	0.0349	0.820095	-0.286137	0.40174	1.14274	0.192494	0.61899	E
L7M5E1	9ACAR	Putative arfaptin OS=Rhipicephalus pulchellus OX=72859 PE=2 SV=1	4.26113	8732.16	6266	32969.6	0.717578	-0.478793	0.00166	3.77565	1.91672	0.0355	5.26166	2.39552	0.02326	E			F:protein domain specific binding
A0A224YDA6	9ACAR	Nuclear pore complex protein Nup133 OS=Rhipicephalus zambeziensis OX=60191 PE=4 SV=1	2.4362	62929.8	45154.9	17146.2	0.717544	-0.47886	0.03508	0.272465	-1.87586	1.0896e-08	0.379719	-1.397	0.00349	E			C:cell; P:nucleocytoplasmic transport; F:structural constituent of nuclear pore
L7M423	9ACAR	Putative ribosomal protein OS=Rhipicephalus pulchellus OX=72859 PE=2 SV=1	12.1391	96291.8	69089	44094.4	0.717496	-0.478958	2.6212e-07	0.457924	-1.12682	9.4704e-06	0.638226	-0.64786	0.00333	E			F:RNA binding; C:nucleolus; C:ribosome; P:ribosome biogenesis
V5HC92	IXORI	Putative vesicle coat complex copii subunit sec24/subunit sfb2 (Fragment) OS=Ixodes ricinus OX=34613 PE=2 SV=1	3.71661	49716.3	35632.8	22648.3	0.716723	-0.480511	0.004	0.455551	-1.13432	4.0623e-06	0.635602	-0.653805	0.01681	E			P:intracellular protein transport; P:endoplasmic reticulum to Golgi vesicle-mediated transport; F:zinc ion binding; C:COPII vesicle coat
L7M5Z6	9ACAR	Uncharacterized protein OS=Rhipicephalus pulchellus OX=72859 PE=2 SV=1	3.74838	26951.7	19314.6	61929.3	0.716639	-0.480681	0.00379	2.29779	1.20025	0.23863	3.20634	1.68093	0.15826	E			C:signal recognition particle, endoplasmic reticulum targeting; P:SRP-dependent cotranslational protein targeting to membrane; F:7S RNA binding; F:endoplasmic reticulum signal peptide binding
A0A224Z2G2	9ACAR	Tryptophan 2,3-dioxygenase OS=Rhipicephalus zambeziensis OX=60191 PE=3 SV=1	2.42167	110900	79473	57716.6	0.716617	-0.480726	0.03596	0.520437	-0.942205	0.00443	0.726241	-0.461479	0.06062	E			F:tryptophan 2,3-dioxygenase activity; P:tryptophan catabolic process to kynurenine; F:heme binding; F:metal ion binding; P:oxidation-reduction process
L7MAD1	9ACAR	Putative pppde peptidase domain protein OS=Rhipicephalus pulchellus OX=72859 PE=2 SV=1	2.95862	454177	325352	240856	0.716356	-0.481252	0.01432	0.530314	-0.915081	4.5978e-06	0.740294	-0.433829	0.08043	E
L7MJS1	9ACAR	Uncharacterized protein (Fragment) OS=Rhipicephalus pulchellus OX=72859 PE=2 SV=1	3.91676	27833	19912	124820	0.71541	-0.483159	0.00288	4.48462	2.16499	0.09974	6.26861	2.64814	0.07829	E			F:calcium channel regulator activity; C:integral component of membrane
A0A131YZ49	RHIAP	Chromodomain-helicase-DNA-binding protein 4 OS=Rhipicephalus appendiculatus OX=34631 PE=4 SV=1	4.77494	38418.9	27483.6	16425.6	0.715367	-0.483244	0.00075	0.42754	-1.22587	1.605e-05	0.597652	-0.742624	0.00939	E			F:DNA binding; F:helicase activity; F:ATP binding; C:nucleus; F:metal ion binding
L7M975	9ACAR	Serine/threonine-protein phosphatase OS=Rhipicephalus pulchellus OX=72859 PE=2 SV=1	2.38353	143303	102364	281989	0.714317	-0.485363	0.03838	1.96778	0.976568	0.23814	2.75477	1.46193	0.13928	E			F:phosphoprotein phosphatase activity; P:protein dephosphorylation
A0A1E1XF10	9ACAR	Putative bovine leukaemia virus receptor OS=Amblyomma aureolatum OX=187763 PE=2 SV=1	2.66144	5227.12	3733.57	12768.9	0.714268	-0.485462	0.02384	2.44281	1.28854	0.07567	3.42002	1.774	0.03906	E			P:intracellular protein transport; P:vesicle-mediated transport; C:AP-3 adaptor complex
V5HQG8	IXORI	Putative alpha-catenin (Fragment) OS=Ixodes ricinus OX=34613 PE=2 SV=1	2.64105	14731.9	10522	7075.24	0.714236	-0.485526	0.02469	0.480268	-1.05809	0.00326	0.672421	-0.572563	0.18616	E			P:cell adhesion; F:cadherin binding; F:actin filament binding
A0A1E1XQ69	9ACAR	Protein involved in maintenance of golgi structure and er-golgi transport (Fragment) OS=Amblyomma sculptum OX=1581419 PE=2 SV=1	3.30443	3923.79	2802.18	5880.13	0.71415	-0.485701	0.00795	1.49858	0.583598	0.00631	2.09841	1.0693	0.00046	E			F:fatty-acyl-CoA binding
A0A224YSX9	9ACAR	Caprin-1-like OS=Rhipicephalus zambeziensis OX=60191 PE=4 SV=1	14.1551	153588	109668	88844.6	0.714039	-0.485925	6.0953e-08	0.578462	-0.789706	1.3673e-06	0.810126	-0.303781	0.00476	E
A0A131Z3S7	RHIAP	Thioredoxin/protein disulfide isomerase OS=Rhipicephalus appendiculatus OX=34631 PE=4 SV=1	6.08051	85660.8	61159.8	45368.4	0.713976	-0.486052	0.00012	0.529628	-0.916948	0.00045	0.741801	-0.430897	0.07615	E			C:cell; C:integral component of membrane; F:isomerase activity; P:cell redox homeostasis
L7M9A1	9ACAR	Putative cell-cycle and apoptosis regulatory protein 1 strongylocentrotus purpuratus OS=Rhipicephalus pulchellus OX=72859 PE=2 SV=1	3.61161	28527.8	20345.7	5763.62	0.713188	-0.487647	0.00476	0.202035	-2.30732	1.1609e-06	0.283285	-1.81968	0.00025	E			P:regulation of transcription, DNA-templated
A0A147BQD7	IXORI	Putative inositol 145-trisphosphate receptor (Fragment) OS=Ixodes ricinus OX=34613 PE=4 SV=1	2.5993	7750.55	5523.34	1378.89	0.712638	-0.488759	0.02652	0.177909	-2.49079	4.1256e-06	0.249648	-2.00203	0.00265	E			F:inositol 1,4,5-trisphosphate-sensitive calcium-release channel activity; C:endoplasmic reticulum; C:integral component of membrane; P:inositol phosphate-mediated signaling; P:calcium ion transmembrane transport; F:inositol 1,4,5 trisphosphate binding
L7M297	9ACAR	Uridine kinase OS=Rhipicephalus pulchellus OX=72859 PE=2 SV=1	2.83784	22657.8	16144.2	10296.6	0.712522	-0.488993	0.01761	0.454438	-1.13784	3.7684e-05	0.637788	-0.648851	0.04966	E			F:uridine kinase activity; F:ATP binding; P:CMP salvage; P:phosphorylation; P:UMP salvage; P:CTP salvage
L7LWJ4	9ACAR	Putative 39s ribosomal protein l39 OS=Rhipicephalus pulchellus OX=72859 PE=2 SV=1	11.2438	26491.9	18863	23082.7	0.71203	-0.489991	5.3749e-07	0.87131	-0.198742	0.57384	1.2237	0.291249	0.48762	E			F:nucleotide binding; C:ribosome
A0A224YLK7	9ACAR	Dolichyl-diphosphooligosaccharide-protein glycosyltransferase OS=Rhipicephalus zambeziensis OX=60191 PE=4 SV=1	13.4083	501184	356828	117111	0.71197	-0.490111	1.0223e-07	0.233668	-2.09747	2.1189e-09	0.328199	-1.60736	1.3444e-07	E			F:oligosaccharyl transferase activity; P:protein glycosylation; C:integral component of membrane
A0A023G0K4	9ACAR	Putative transforming growth factor-beta-induced protein ig-h3 OS=Amblyomma parvum OX=251391 PE=2 SV=1	3.55075	131693	93734.9	198476	0.711769	-0.490518	0.00526	1.50712	0.59179	0.36856	2.11742	1.08231	0.16774	E
L7MB61	9ACAR	Serine/threonine-protein phosphatase OS=Rhipicephalus pulchellus OX=72859 PE=2 SV=1	2.37539	477484	339372	261704	0.710751	-0.492584	0.03892	0.54809	-0.867516	1.6762e-05	0.771142	-0.374932	0.24795	E			C:protein phosphatase type 1 complex; F:protein serine/threonine phosphatase activity; P:protein dephosphorylation; F:metal ion binding; C:PTW/PP1 phosphatase complex
L7MKK2	9ACAR	Lysine--tRNA ligase (Fragment) OS=Rhipicephalus pulchellus OX=72859 PE=2 SV=1	3.35553	419469	297834	122866	0.710025	-0.494059	0.0073	0.292908	-1.77148	4.8326e-11	0.412532	-1.27742	0.00073	E			F:nucleic acid binding; F:lysine-tRNA ligase activity; F:ATP binding; C:cytoplasm; P:lysyl-tRNA aminoacylation
L7M3M0	9ACAR	Uncharacterized protein OS=Rhipicephalus pulchellus OX=72859 PE=2 SV=1	3.08083	134858	95735.1	143663	0.709893	-0.494326	0.01162	1.06528	0.0912392	0.77777	1.50063	0.585565	0.16569	E			C:integral component of membrane; F:transmembrane transporter activity; P:transmembrane transport
A0A224YUW3	9ACAR	Nuclear pore protein OS=Rhipicephalus zambeziensis OX=60191 PE=3 SV=1	2.25481	88965.2	63125.8	23815	0.709556	-0.495012	0.04779	0.267689	-1.90137	5.3341e-10	0.377263	-1.40636	0.00701	E			C:nuclear pore; P:nucleocytoplasmic transport; P:protein transport; C:membrane; F:structural constituent of nuclear pore; P:mRNA transport
A0A224Z0R1	9ACAR	Tetraspanin OS=Rhipicephalus zambeziensis OX=60191 PE=3 SV=1	3.773	10462.8	7420.93	2132.11	0.709269	-0.495595	0.00364	0.203781	-2.29491	6.2129e-05	0.287311	-1.79932	0.0015	E			C:integral component of membrane
V5HNT6	IXORI	Mothers against decapentaplegic homolog OS=Ixodes ricinus OX=34613 PE=2 SV=1	2.70282	12831.7	9092.74	9856.24	0.708616	-0.496923	0.02221	0.768117	-0.380601	0.30668	1.08397	0.116322	0.7982	E			F:DNA binding; F:DNA-binding transcription factor activity; C:nucleus; C:transcription factor complex; C:cytoplasm; P:regulation of transcription, DNA-templated; P:transforming growth factor beta receptor signaling pathway
A0A1E1X6J1	9ACAR	Putative titin (Fragment) OS=Amblyomma aureolatum OX=187763 PE=2 SV=1	2.89749	62494.7	44277.5	60651	0.7085	-0.497161	0.0159	0.970499	-0.0432013	0.93815	1.36979	0.453959	0.48013	E
L7M963	9ACAR	Putative aquaporin major intrinsic protein family OS=Rhipicephalus pulchellus OX=72859 PE=2 SV=1	3.41248	88832.4	62920.9	22804.4	0.70831	-0.497547	0.00663	0.256712	-1.96178	4.3687e-05	0.362429	-1.46423	7.483e-05	E			F:channel activity; C:integral component of membrane; P:transmembrane transport
B7SP27	DERVA	Putative aldehyde dehydrogenase (Fragment) OS=Dermacentor variabilis OX=34621 GN=ALDH PE=2 SV=1	3.30993	36237.9	25654.4	18227.5	0.707944	-0.498293	0.00788	0.502994	-0.991387	0.00189	0.7105	-0.493094	0.18943	E			F:oxidoreductase activity, acting on the aldehyde or oxo group of donors, NAD or NADP as acceptor; P:oxidation-reduction process
L7MFK9	9ACAR	Mitogen-activated protein kinase (Fragment) OS=Rhipicephalus pulchellus OX=72859 PE=2 SV=1	3.91955	69303.4	49032.2	40068.8	0.7075	-0.499199	0.00287	0.578165	-0.790446	4.4168e-05	0.817195	-0.291248	0.16561	E			P:MAPK cascade; F:MAP kinase activity; F:ATP binding
A0A224Z9H5	9ACAR	Ubiquitin-protein ligase E3 C OS=Rhipicephalus zambeziensis OX=60191 PE=4 SV=1	3.22052	5703.8	4033.56	1653.77	0.707171	-0.49987	0.00917	0.289941	-1.78617	0.00026	0.410002	-1.2863	0.01048	E			F:ubiquitin-protein transferase activity; P:protein ubiquitination; F:ligase activity
A0A131Z5W2	RHIAP	NADH dehydrogenase (Ubiquinone) 1 alpha subcomplex subunit 9 OS=Rhipicephalus appendiculatus OX=34631 PE=4 SV=1	4.15226	449651	317826	149342	0.706828	-0.500569	0.00197	0.332129	-1.59019	2.6728e-07	0.469886	-1.08962	0.00042	E			F:catalytic activity; F:coenzyme binding
A0A224YY37	9ACAR	Ribose-phosphate pyrophosphokinase OS=Rhipicephalus zambeziensis OX=60191 PE=3 SV=1	3.7001	275879	194924	73582.1	0.706556	-0.501123	0.00411	0.266718	-1.90661	2.7863e-09	0.37749	-1.40549	0.0004	E			F:magnesium ion binding; F:ribose phosphate diphosphokinase activity; P:nucleoside metabolic process; P:ribonucleoside monophosphate biosynthetic process; P:nucleotide biosynthetic process; F:kinase activity; P:phosphorylation
L7MES4	9ACAR	Putative nifu-like domain-containing-containing protein (Fragment) OS=Rhipicephalus pulchellus OX=72859 PE=2 SV=1	4.61726	28051	19806	64198.2	0.706072	-0.502113	0.00095	2.28862	1.19448	0.12614	3.24135	1.69659	0.06815	E			F:iron ion binding; P:iron-sulfur cluster assembly; F:iron-sulfur cluster binding
A0A1E1XPN2	9ACAR	Putative basement membrane-specific heparan sulfate proteoglycan core protein (Fragment) OS=Amblyomma sculptum OX=1581419 PE=2 SV=1	3.00378	313851	221558	53207.3	0.705933	-0.502398	0.01326	0.16953	-2.56038	1.5075e-10	0.240151	-2.05799	0.00031	E
L7M5F8	9ACAR	Putative alkyl hydroperoxide reductase thiol specific antioxidant OS=Rhipicephalus pulchellus OX=72859 PE=2 SV=1	3.27705	159361	112391	46036.5	0.705258	-0.503777	0.00833	0.288881	-1.79145	1.715e-07	0.409611	-1.28767	0.00237	E			C:cell; P:cell redox homeostasis; F:peroxiredoxin activity; P:oxidation-reduction process; P:cellular oxidant detoxification
L7M1M5	9ACAR	Putative tfiif-interacting ctd phosphat OS=Rhipicephalus pulchellus OX=72859 PE=2 SV=1	5.6548	90203.3	63596	28614	0.70503	-0.504244	0.00021	0.317217	-1.65646	7.333e-07	0.449935	-1.15221	2.8202e-06	E			C:TIM23 mitochondrial import inner membrane translocase complex; P:protein transport; C:integral component of membrane
L7M131	9ACAR	Putative pumilio log 1 OS=Rhipicephalus pulchellus OX=72859 PE=2 SV=1	4.09176	34671.2	24427.6	9138.64	0.704552	-0.505223	0.00217	0.26358	-1.92369	2.2612e-07	0.37411	-1.41846	0.00057	E			F:RNA binding
A0A224Y7S0	9ACAR	Pancreatic trypsin inhibitor OS=Rhipicephalus zambeziensis OX=60191 PE=4 SV=1	5.32343	44129.1	31080.1	18686.2	0.704299	-0.50574	0.00034	0.423443	-1.23976	0.00028	0.601227	-0.734019	0.03297	E			F:serine-type endopeptidase inhibitor activity; P:negative regulation of endopeptidase activity
G3MK97	9ACAR	Uncharacterized protein OS=Amblyomma maculatum OX=34609 PE=2 SV=1	2.56141	26765.8	18848.3	11722	0.704191	-0.505961	0.0283	0.437945	-1.19118	0.00179	0.621913	-0.685216	0.14738	E
A0A224Z4D0	9ACAR	Zinc finger RNA-binding protein OS=Rhipicephalus zambeziensis OX=60191 PE=4 SV=1	4.3423	458498	322646	176279	0.703702	-0.506963	0.00146	0.38447	-1.37906	3.0654e-11	0.546354	-0.872092	0.00088	E			F:nucleic acid binding; F:zinc ion binding
A0A224YWD9	9ACAR	Programmed cell death 6-interacting protein OS=Rhipicephalus zambeziensis OX=60191 PE=4 SV=1	2.28247	36078.1	25378.1	7313.08	0.70342	-0.507541	0.04559	0.202701	-2.30257	2.8874e-08	0.288165	-1.79503	0.00357	E
A0A131YWE7	RHIAP	NADH dehydrogenase (Ubiquinone) Fe-S protein 1 OS=Rhipicephalus appendiculatus OX=34631 PE=3 SV=1	2.35899	25600	18004.3	3799.45	0.703295	-0.507798	0.04002	0.148416	-2.75228	5.2152e-06	0.21103	-2.24448	0.00031	E			F:NADH dehydrogenase (ubiquinone) activity; F:electron transfer activity; C:membrane; P:ATP synthesis coupled electron transport; F:iron-sulfur cluster binding
L7MH84	9ACAR	Putative mitochondrial inheritance and actin cytoskeleton organization protein (Fragment) OS=Rhipicephalus pulchellus OX=72859 PE=2 SV=1	2.76698	75275.1	52830.4	47036.3	0.701832	-0.510803	0.01989	0.624859	-0.678398	0.06404	0.890326	-0.167594	0.71451	E
L7M4T3	9ACAR	Derlin OS=Rhipicephalus pulchellus OX=72859 PE=2 SV=1	7.02388	218006	152979	47997.5	0.701718	-0.511037	3.6102e-05	0.220166	-2.18334	4.4377e-07	0.313753	-1.6723	4.9149e-06	E			C:endoplasmic reticulum membrane; C:integral component of membrane
A0A131YIG3	RHIAP	Heat shock protein 14 OS=Rhipicephalus appendiculatus OX=34631 PE=3 SV=1	6.76816	35055.2	24581.2	30356.4	0.701216	-0.51207	4.9303e-05	0.865962	-0.207625	0.33996	1.23494	0.304446	0.25284	E			F:ATP binding
A0A034WXB7	RHIMP	Thyropin 3 OS=Rhipicephalus microplus OX=6941 PE=4 SV=1	2.53819	12428.2	8709.18	3598.32	0.700758	-0.513013	0.02945	0.289528	-1.78823	2.1449e-06	0.413164	-1.27521	0.008	E
B7SP26	DERVA	Superoxide dismutase [Cu-Zn] OS=Dermacentor variabilis OX=34621 GN=SOD PE=2 SV=1	3.82585	95759.3	66958.4	64665.6	0.699237	-0.516147	0.00334	0.675294	-0.566412	0.03604	0.965759	-0.0502654	0.83464	E			F:superoxide dismutase activity; P:removal of superoxide radicals; F:metal ion binding; P:oxidation-reduction process
L7LZC8	9ACAR	Putative trna and rrna cytosine-c5-methylase nucleolar protein nol1/nop2 OS=Rhipicephalus pulchellus OX=72859 PE=2 SV=1	2.97988	38613.3	26977	11892.1	0.698644	-0.51737	0.01381	0.307979	-1.6991	6.0648e-08	0.440823	-1.18173	0.00345	E			F:RNA binding; P:rRNA processing; F:S-adenosylmethionine-dependent methyltransferase activity; P:methylation
A0A224Z5E7	9ACAR	Pyruvate dehydrogenase E1 component subunit alpha OS=Rhipicephalus zambeziensis OX=60191 PE=4 SV=1	3.89988	159700	111487	61844.3	0.698103	-0.518489	0.00296	0.387253	-1.36865	3.3857e-05	0.554722	-0.850163	0.02214	E			F:pyruvate dehydrogenase (acetyl-transferring) activity; P:acetyl-CoA biosynthetic process from pyruvate; C:intracellular membrane-bounded organelle; P:oxidation-reduction process
Q9GUA9	AMBAM	Macrophage migration inhibitory factor OS=Amblyomma americanum OX=6943 GN=MIF PE=2 SV=1	2.58454	124237	86469.2	72731.6	0.696003	-0.522835	0.0272	0.585427	-0.77244	0.00651	0.841127	-0.249605	0.46238	E
A0A224YYJ8	9ACAR	Membrane protein OS=Rhipicephalus zambeziensis OX=60191 PE=4 SV=1	10.1388	36975	25726.6	62073.2	0.695783	-0.523291	1.4007e-06	1.67879	0.747422	0.02718	2.41281	1.27071	0.00372	E			C:integral component of membrane; F:oxidoreductase activity; P:oxidation-reduction process
L7LVD6	9ACAR	MICOS complex subunit MIC10 OS=Rhipicephalus pulchellus OX=72859 PE=2 SV=1	2.7153	52187	36265.2	12915.7	0.694909	-0.525104	0.02174	0.24749	-2.01456	1.1171e-06	0.356147	-1.48946	0.00608	E			C:MICOS complex
A0A224YSL5	9ACAR	Leucyl-tRNA synthetase OS=Rhipicephalus zambeziensis OX=60191 PE=4 SV=1	4.42061	68957.7	47885	215880	0.69441	-0.52614	0.00129	3.13061	1.64645	0.11434	4.5083	2.17259	0.07645	E			F:aminoacyl-tRNA editing activity; F:leucine-tRNA ligase activity; F:ATP binding; P:leucyl-tRNA aminoacylation; P:aminoacyl-tRNA metabolism involved in translational fidelity
A0A034WWG5	RHIMP	Secreted protein 25 OS=Rhipicephalus microplus OX=6941 PE=4 SV=1	2.2692	56653.3	39324.5	21781.8	0.694125	-0.526732	0.04663	0.384475	-1.37904	5.8459e-06	0.553898	-0.852308	0.04007	E
L7MB13	9ACAR	mRNA cap guanine-N7 methyltransferase OS=Rhipicephalus pulchellus OX=72859 PE=2 SV=1	2.3066	11426.2	7924.81	28546.2	0.693563	-0.527901	0.04376	2.49831	1.32095	0.0206	3.60213	1.84885	0.00909	E			F:RNA binding; F:mRNA (guanine-N7-)-methyltransferase activity; C:nucleus; P:7-methylguanosine mRNA capping; P:RNA 5'-cap (guanine-N7)-methylation
L7MAQ9	9ACAR	Eukaryotic translation initiation factor 3 subunit E OS=Rhipicephalus pulchellus OX=72859 PE=2 SV=1	2.8367	99838.9	69223	41235.4	0.693347	-0.52835	0.01765	0.41302	-1.27572	0.00018	0.59569	-0.747367	0.08631	E			P:formation of cytoplasmic translation initiation complex; F:translation initiation factor activity; C:eukaryotic 43S preinitiation complex; C:eukaryotic 48S preinitiation complex; C:eukaryotic translation initiation factor 3 complex, eIF3e
L7MAU7	9ACAR	Uncharacterized protein (Fragment) OS=Rhipicephalus pulchellus OX=72859 PE=2 SV=1	4.89469	75152.8	52091.3	50002.7	0.693138	-0.528786	0.00063	0.665347	-0.587821	0.07138	0.959906	-0.0590344	0.87711	E			F:ATP binding; F:ligase activity; F:metal ion binding
A0A131YV23	RHIAP	Filamin OS=Rhipicephalus appendiculatus OX=34631 PE=4 SV=1	7.06485	989490	685585	317462	0.692868	-0.529348	3.4369e-05	0.320834	-1.6401	1.636e-10	0.463052	-1.11075	4.1621e-06	E			F:actin binding
V5I001	IXORI	Putative myosin class i heavy chain OS=Ixodes ricinus OX=34613 PE=2 SV=1	3.15201	1.64403e+06	1.13884e+06	605636	0.692712	-0.529672	0.0103	0.368384	-1.44072	2.774e-05	0.5318	-0.911044	2.6612e-05	E			F:motor activity; F:ATP binding; C:myosin complex; F:actin filament binding
L7MCK3	9ACAR	Putative proteasome non-atpase 26s subunit (Fragment) OS=Rhipicephalus pulchellus OX=72859 PE=2 SV=1	2.61907	50150.4	34728.1	63213.1	0.692478	-0.530161	0.02564	1.26047	0.33396	0.35125	1.82023	0.864121	0.07276	E			C:proteasome complex; P:proteasome assembly
L7M574	9ACAR	Putative 60s ribosomal protein l13a OS=Rhipicephalus pulchellus OX=72859 PE=2 SV=1	8.72551	398618	275919	133300	0.692187	-0.530766	5.4622e-06	0.334405	-1.58033	5.6983e-07	0.483114	-1.04956	3.6179e-05	E			F:structural constituent of ribosome; P:translation; C:large ribosomal subunit
A0A224Z172	9ACAR	Lysophospholipase II OS=Rhipicephalus zambeziensis OX=60191 PE=4 SV=1	4.55358	91519.1	63337.9	18664.3	0.692073	-0.531004	0.00105	0.203939	-2.29379	3.3607e-07	0.294678	-1.76279	1.8475e-05	E			F:hydrolase activity
A0A131XAU7	9ACAR	Putative mitochondrial carrier protein OS=Hyalomma excavatum OX=257692 PE=2 SV=1	4.10875	17901.2	12388.8	3407.94	0.692067	-0.531016	0.00211	0.190375	-2.39309	7.4209e-08	0.275081	-1.86207	6.0757e-05	E			C:integral component of membrane; F:transmembrane transporter activity; P:transmembrane transport
L7MEU9	9ACAR	Uncharacterized protein (Fragment) OS=Rhipicephalus pulchellus OX=72859 PE=2 SV=1	2.68434	18566.3	12846	7318.03	0.691898	-0.531369	0.02292	0.394157	-1.34316	0.0002	0.569676	-0.811787	0.08028	E			F:RNA binding
A0A224Z318	9ACAR	Mitochondrial import receptor subunit TOM70 (Fragment) OS=Rhipicephalus zambeziensis OX=60191 PE=4 SV=1	3.41327	28058.7	19408	8014.89	0.691691	-0.531801	0.00662	0.285647	-1.8077	5.7747e-06	0.412969	-1.27589	0.00053	E			F:Receptor
V5IJ97	IXORI	Putative downstream of receptor kinase OS=Ixodes ricinus OX=34613 PE=2 SV=1	2.87282	22049.5	15245.6	2939.34	0.691428	-0.532349	0.01659	0.133307	-2.90718	7.5323e-07	0.192799	-2.37483	0.00028	E			P:Ras protein signal transduction; F:kinase activity; P:phosphorylation
A0A131Z9Y9	RHIAP	Nicastrin (Fragment) OS=Rhipicephalus appendiculatus OX=34631 PE=4 SV=1	2.22953	4410.22	3047.04	7926.2	0.690905	-0.53344	0.04988	1.79724	0.845781	0.12042	2.60128	1.37922	0.04441	E			C:integral component of membrane; P:protein processing
A0A224YXS2	9ACAR	Regulator of the ubiquitin pathway OS=Rhipicephalus zambeziensis OX=60191 PE=4 SV=1	4.22709	39953.2	27602.2	10004	0.690863	-0.533528	0.00175	0.250393	-1.99773	5.8785e-07	0.362435	-1.46421	0.00115	E
A0A131XII2	9ACAR	Putative amino acid transporter OS=Hyalomma excavatum OX=257692 PE=2 SV=1	6.4491	207803	143555	97803.8	0.690822	-0.533613	7.3563e-05	0.470656	-1.08725	7.9844e-08	0.681298	-0.553641	0.0022	E			F:catalytic activity; P:carbohydrate metabolic process; C:integral component of membrane
L7MI05	9ACAR	Putative vitronectin receptor alpha subunit (Fragment) OS=Rhipicephalus pulchellus OX=72859 PE=2 SV=1	3.37628	321817	222043	245861	0.689967	-0.535401	0.00705	0.763977	-0.388399	0.00101	1.10727	0.147002	0.4506	E			P:cell adhesion; P:integrin-mediated signaling pathway; C:integrin complex
L7M310	9ACAR	Putative ran gtpase activating protein 1 OS=Rhipicephalus pulchellus OX=72859 PE=2 SV=1	2.85538	31679.3	21849.4	11573.2	0.689706	-0.535946	0.01709	0.365324	-1.45275	4.7014e-05	0.529681	-0.916804	0.03399	E			F:GTPase activator activity; P:signal transduction; P:positive regulation of GTPase activity
L7M1D2	9ACAR	Eukaryotic translation initiation factor 3 subunit A OS=Rhipicephalus pulchellus OX=72859 PE=2 SV=1	4.09775	624491	430713	148764	0.689703	-0.535954	0.00215	0.238216	-2.06966	8.3391e-11	0.345389	-1.5337	0.00017	E			P:formation of cytoplasmic translation initiation complex; F:translation initiation factor activity; C:eukaryotic translation initiation factor 3 complex; C:eukaryotic 43S preinitiation complex; C:eukaryotic 48S preinitiation complex
A0A1E1XQT9	9ACAR	Putative pyridoxal phosphate phosphatase phospho2 (Fragment) OS=Amblyomma sculptum OX=1581419 PE=2 SV=1	2.93112	9900.71	6816.08	2387.63	0.688444	-0.53859	0.01501	0.241158	-2.05195	1.3543e-05	0.350294	-1.51336	0.00611	E			P:dephosphorylation; F:phosphatase activity
A0A224YYF6	9ACAR	Guanine nucleotide-binding protein OS=Rhipicephalus zambeziensis OX=60191 PE=4 SV=1	5.53696	1.98004e+06	1.36305e+06	611331	0.688394	-0.538694	0.00025	0.308747	-1.6955	9.2351e-08	0.448503	-1.15681	0.00032	E
Q9XYR2	RHIMP	Aldehyde dehydrogenase (Fragment) OS=Rhipicephalus microplus OX=6941 GN=ALDH PE=2 SV=1	2.78359	25008.3	17212.2	13701.3	0.688259	-0.538976	0.01933	0.547871	-0.868091	0.00053	0.796025	-0.329115	0.30599	E			F:oxidoreductase activity, acting on the aldehyde or oxo group of donors, NAD or NADP as acceptor; P:oxidation-reduction process
A0A224ZAW4	9ACAR	Translation initiation factor 5B OS=Rhipicephalus zambeziensis OX=60191 PE=4 SV=1	4.07951	180744	124357	85741	0.688027	-0.539462	0.00222	0.474379	-1.07589	0.00547	0.689476	-0.536427	0.21988	E			F:translation initiation factor activity; F:GTPase activity; F:GTP binding; P:translational initiation
A0A224Z8S9	9ACAR	Small subunit ribosomal protein S25e OS=Rhipicephalus zambeziensis OX=60191 PE=4 SV=1	5.39803	908415	624931	546489	0.687936	-0.539654	0.0003	0.601585	-0.733159	4.9187e-05	0.874478	-0.193505	0.14664	E			C:ribosome
L7M851	9ACAR	Putative trna nucleotidyltransferase/polya polymerase OS=Rhipicephalus pulchellus OX=72859 PE=2 SV=1	4.54803	41483.5	28530.6	53384.7	0.687759	-0.540024	0.00106	1.28689	0.36389	0.24916	1.87114	0.903914	0.02723	E			F:RNA binding; P:RNA processing; F:nucleotidyltransferase activity
L7M3V6	9ACAR	Putative 40s ribosomal protein s15 OS=Rhipicephalus pulchellus OX=72859 PE=2 SV=1	3.79201	227766	156517	71159.8	0.687182	-0.541236	0.00353	0.312425	-1.67842	6.6969e-08	0.454646	-1.13718	0.00229	E			F:RNA binding; F:structural constituent of ribosome; P:translation; C:small ribosomal subunit
A0A224YUV1	9ACAR	Nuclear pore complex protein Nup210 OS=Rhipicephalus zambeziensis OX=60191 PE=4 SV=1	3.15702	29147.8	20000.8	46701.4	0.686187	-0.543327	0.01021	1.60223	0.680079	0.29436	2.33497	1.22341	0.123	E			C:integral component of membrane
A0A131YHA4	RHIAP	Clathrin heavy chain OS=Rhipicephalus appendiculatus OX=34631 PE=3 SV=1	3.46427	1.52054e+06	1.04284e+06	258567	0.685839	-0.544057	0.00608	0.17005	-2.55597	2.2829e-12	0.247944	-2.01191	0.00024	E			F:structural molecule activity; P:intracellular protein transport; P:vesicle-mediated transport; C:clathrin coat of trans-Golgi network vesicle; C:clathrin coat of coated pit; F:clathrin light chain binding; P:clathrin coat assembly; C:clathrin complex
L7M2N7	9ACAR	Putative brefeldin a-inhibited guanine nucleotide-exchange protein 1 OS=Rhipicephalus pulchellus OX=72859 PE=2 SV=1	2.7737	32873.7	22526.6	59748.8	0.685249	-0.545301	0.01966	1.81753	0.861978	0.00911	2.65236	1.40728	0.0014	E			F:ARF guanyl-nucleotide exchange factor activity; P:regulation of ARF protein signal transduction
A0A224YVX6	9ACAR	Trifunctional purine biosynthetic protein adenosine-3 OS=Rhipicephalus zambeziensis OX=60191 PE=3 SV=1	11.0944	611449	418656	181552	0.684695	-0.546467	6.0886e-07	0.296921	-1.75185	5.2538e-10	0.433655	-1.20538	7.5898e-07	E			F:phosphoribosylamine-glycine ligase activity; F:phosphoribosylformylglycinamidine cyclo-ligase activity; F:phosphoribosylglycinamide formyltransferase activity; F:ATP binding; P:'de novo' IMP biosynthetic process; P:purine nucleobase biosynthetic process; F:metal ion binding
V5HF76	IXORI	Putative serine/threonine protein (Fragment) OS=Ixodes ricinus OX=34613 PE=2 SV=1	2.31632	10337.8	7072.95	267810	0.684184	-0.547545	0.04304	25.9059	4.69521	0.00238	37.864	5.24275	0.00219	E			F:protein kinase activity; F:ATP binding; P:protein phosphorylation
A0A131YKG0	RHIAP	2-oxoglutarate dehydrogenase E2 component (Dihydrolipoamide succinyltransferase) OS=Rhipicephalus appendiculatus OX=34631 PE=4 SV=1	7.36178	185488	126899	84864.6	0.684134	-0.547649	2.4203e-05	0.457521	-1.12809	4.3355e-06	0.668759	-0.580442	0.00373	E			F:dihydrolipoyllysine-residue succinyltransferase activity; P:tricarboxylic acid cycle; C:oxoglutarate dehydrogenase complex
A0A0C5PNS0	RHISA	60S acidic ribosomal protein P0 (Fragment) OS=Rhipicephalus sanguineus OX=34632 PE=2 SV=1	11.8232	1.91567e+06	1.3092e+06	1.18129e+06	0.683417	-0.549161	3.3586e-07	0.616647	-0.697482	2.5113e-07	0.9023	-0.148321	0.06145	E			C:ribosome; P:ribosome biogenesis
A0A023GDD0	9ACAR	Putative dehydrogenase with different specificities related to short-chain alcohol dehydrogenase OS=Amblyomma triste OX=251400 PE=2 SV=1	3.36877	14853.8	10146.3	9928.84	0.683075	-0.549883	0.00714	0.668436	-0.581138	0.15169	0.978568	-0.0312554	0.941	E
A0A131YJM8	RHIAP	116 kDa U5 small nuclear ribonucleoprotein component OS=Rhipicephalus appendiculatus OX=34631 PE=4 SV=1	3.93365	110008	75120.8	60392.8	0.682866	-0.550327	0.0028	0.548984	-0.865164	0.0023	0.803942	-0.314837	0.33108	E			F:GTPase activity; F:GTP binding
L7LXB8	9ACAR	MICOS complex subunit MIC13 OS=Rhipicephalus pulchellus OX=72859 PE=2 SV=1	3.0255	46036.1	31403.7	13283.4	0.682154	-0.551831	0.01277	0.288543	-1.79314	3.3227e-07	0.422987	-1.24131	0.00734	E			C:MICOS complex
L7M4M0	9ACAR	Importin subunit alpha OS=Rhipicephalus pulchellus OX=72859 PE=2 SV=1	3.83328	106031	72251.6	210700	0.681417	-0.55339	0.0033	1.98715	0.990702	0.24295	2.9162	1.54409	0.13333	E			C:nucleus; C:cytoplasm; P:protein import into nucleus; F:protein transporter activity; F:nuclear import signal receptor activity
L7M3F2	9ACAR	Putative ribosomal protein l18 OS=Rhipicephalus pulchellus OX=72859 PE=2 SV=1	4.13044	251721	171498	132730	0.681304	-0.553629	0.00204	0.52729	-0.923332	0.05555	0.773942	-0.369703	0.48129	E			F:structural constituent of ribosome; C:ribosome; P:translation
A0A131Z509	RHIAP	NADH dehydrogenase (Ubiquinone) 1 subunit C2 OS=Rhipicephalus appendiculatus OX=34631 PE=4 SV=1	6.85588	84107.4	57292.2	27030.8	0.681178	-0.553895	4.4265e-05	0.321384	-1.63763	6.6578e-08	0.471806	-1.08374	3.1347e-07	E			C:mitochondrial inner membrane; P:mitochondrial electron transport, NADH to ubiquinone; F:NADH dehydrogenase (ubiquinone) activity; C:integral component of membrane
L7MA12	9ACAR	Putative golgi transport complex subunit OS=Rhipicephalus pulchellus OX=72859 PE=2 SV=1	2.93473	36984.1	25158.9	26521	0.680263	-0.555836	0.01492	0.717091	-0.479771	0.16787	1.05414	0.0760641	0.8686	E			C:Golgi transport complex
A0A131XB91	9ACAR	Putative tubulin folding cofactor e (Fragment) OS=Hyalomma excavatum OX=257692 PE=2 SV=1	2.3001	17210.9	11705.1	8589.32	0.680095	-0.556191	0.04425	0.499063	-1.00271	0.00471	0.733813	-0.446516	0.29243	E
L7MKE2	9ACAR	RNA helicase (Fragment) OS=Rhipicephalus pulchellus OX=72859 PE=2 SV=1	4.97039	23440.9	15915.2	17722	0.678948	-0.558627	0.00056	0.756028	-0.403489	0.31443	1.11353	0.155138	0.74646	E			F:RNA binding; F:helicase activity; F:ATP binding
A0A224Z583	9ACAR	Vacuolar protein OS=Rhipicephalus zambeziensis OX=60191 PE=4 SV=1	3.14266	78188.8	53078.1	98589.6	0.678845	-0.558846	0.01046	1.26092	0.334473	0.56934	1.85744	0.893319	0.22876	E
L7M0X0	9ACAR	Uncharacterized protein OS=Rhipicephalus pulchellus OX=72859 PE=2 SV=1	4.07203	9707.07	6588.96	5659	0.67878	-0.558985	0.00224	0.582977	-0.77849	0.0553	0.85886	-0.219505	0.64085	E
G3MML2	9ACAR	Ribosomal protein L15 OS=Amblyomma maculatum OX=34609 PE=2 SV=1	4.22371	46288.1	31406.4	8699.83	0.678498	-0.559583	0.00176	0.187949	-2.41158	1.0507e-05	0.277008	-1.852	7.3062e-05	E			F:structural constituent of ribosome; C:ribosome; P:translation
L7MB86	9ACAR	Putative soluble epoxide hydrolase OS=Rhipicephalus pulchellus OX=72859 PE=2 SV=1	4.83315	23070.6	15644.1	6327.09	0.678098	-0.560434	0.00069	0.27425	-1.86644	2.6495e-08	0.404439	-1.306	0.00026	E			F:hydrolase activity
F0J9L0	AMBVA	Peptidyl-prolyl cis-trans isomerase (Fragment) OS=Amblyomma variegatum OX=34610 PE=2 SV=1	2.34451	8370.23	5670.65	4102.66	0.677479	-0.561752	0.04102	0.490149	-1.02871	0.00014	0.72349	-0.466956	0.14972	E			P:protein peptidyl-prolyl isomerization; F:peptidyl-prolyl cis-trans isomerase activity
L7M764	9ACAR	Putative member of chemokine-like factor super family OS=Rhipicephalus pulchellus OX=72859 PE=2 SV=1	3.30656	104385	70706	71880	0.67736	-0.562005	0.00793	0.688607	-0.538246	0.10132	1.0166	0.0237583	0.9476	E			C:integral component of membrane
L7LYR1	9ACAR	Putative alpha-16-fucosyltransferase protein OS=Rhipicephalus pulchellus OX=72859 PE=2 SV=1	4.68071	17552.1	11874.6	10751.5	0.676538	-0.563758	0.00087	0.612549	-0.707104	0.01645	0.905417	-0.143346	0.63109	E			F:glycoprotein 6-alpha-L-fucosyltransferase activity; C:integral component of membrane; C:Golgi cisterna membrane; P:protein glycosylation in Golgi; P:N-glycan fucosylation
L7M6R5	9ACAR	Putative rna polymerase ii large subunit OS=Rhipicephalus pulchellus OX=72859 PE=2 SV=1	2.94378	5541.13	3748.4	5629.36	0.676468	-0.563906	0.01469	1.01592	0.0227881	0.94751	1.5018	0.586694	0.20315	E
L7M5K9	9ACAR	Uncharacterized protein OS=Rhipicephalus pulchellus OX=72859 PE=2 SV=1	3.16003	7153.71	4839.01	10382.9	0.676435	-0.563977	0.01016	1.4514	0.537444	0.48105	2.14566	1.10142	0.24111	E			C:integral component of membrane
A0A131XFD9	9ACAR	Eukaryotic translation initiation factor 3 subunit C OS=Hyalomma excavatum OX=257692 PE=2 SV=1	4.64442	848291	573398	228177	0.675945	-0.565023	0.00092	0.268984	-1.89441	1.5037e-11	0.397938	-1.32939	0.00017	E			P:formation of cytoplasmic translation initiation complex; F:translation initiation factor activity; C:eukaryotic translation initiation factor 3 complex; C:eukaryotic 43S preinitiation complex; F:translation initiation factor binding; C:eukaryotic 48S preinitiation complex
L7MAC6	9ACAR	Putative glutamate/leucine/phenylalanine/valine dehydrogenase OS=Rhipicephalus pulchellus OX=72859 PE=2 SV=1	5.37215	1.45244e+06	980938	570695	0.675373	-0.566244	0.00031	0.392922	-1.34769	7.1558e-07	0.581785	-0.781442	0.00567	E			P:cellular amino acid metabolic process; F:oxidoreductase activity, acting on the CH-NH2 group of donors, NAD or NADP as acceptor; P:oxidation-reduction process
A0A224YC57	9ACAR	Cathepsin C OS=Rhipicephalus zambeziensis OX=60191 PE=3 SV=1	5.31826	59263.4	40009.8	29103	0.675119	-0.566787	0.00034	0.491078	-1.02597	0.00053	0.727396	-0.459188	0.09164	E			P:proteolysis; F:cysteine-type peptidase activity
A0A1E1XGD9	9ACAR	Putative nucleoporin 98 OS=Amblyomma aureolatum OX=187763 PE=2 SV=1	4.16469	22303.1	15051.3	12573.6	0.674851	-0.56736	0.00193	0.563762	-0.826842	0.00315	0.835388	-0.259483	0.42637	E			C:nuclear pore; P:nucleocytoplasmic transport; F:structural constituent of nuclear pore
A0A131YWU7	RHIAP	TNF receptor-associated protein 1 OS=Rhipicephalus appendiculatus OX=34631 PE=3 SV=1	6.96197	247315	166857	223589	0.674674	-0.567739	3.8903e-05	0.904064	-0.145504	0.35583	1.34	0.422235	0.05689	E			F:ATP binding; P:protein folding; F:unfolded protein binding
B7SP52	DERVA	Ribosomal protein S17 OS=Dermacentor variabilis OX=34621 PE=2 SV=1	10.3656	218352	147249	73942.4	0.674369	-0.568391	1.1426e-06	0.338639	-1.56218	2.1734e-09	0.502157	-0.993789	1.2077e-05	E			F:structural constituent of ribosome; C:ribosome; P:translation
A0A224Z1Z0	9ACAR	Mif4Gd protein OS=Rhipicephalus zambeziensis OX=60191 PE=4 SV=1	6.82426	8416.94	5674.99	3515.08	0.674235	-0.568677	4.6014e-05	0.41762	-1.25974	0.00789	0.619398	-0.69106	0.17593	E
L7M2Z9	9ACAR	Putative mitochondrial ribosomal protein s18c OS=Rhipicephalus pulchellus OX=72859 PE=2 SV=1	10.9534	20123.1	13562	117048	0.673949	-0.569288	6.8576e-07	5.81657	2.54017	0.03528	8.63058	3.10946	0.02661	E			F:structural constituent of ribosome; C:ribosome; P:translation
A0A1E1X772	9ACAR	Putative alpha crystallin (Fragment) OS=Amblyomma aureolatum OX=187763 PE=2 SV=1	2.77681	6125.53	4125.32	4485.09	0.673464	-0.570328	0.01956	0.732196	-0.449699	0.15802	1.08721	0.120629	0.76524	E
L7M7I0	9ACAR	Hypoxanthine phosphoribosyltransferase OS=Rhipicephalus pulchellus OX=72859 PE=2 SV=1	3.44635	22386.1	15065.9	24248	0.673003	-0.571316	0.00626	1.08317	0.115265	0.87036	1.60946	0.686581	0.43544	E			F:nucleotide binding; F:hypoxanthine phosphoribosyltransferase activity; C:cytoplasm; P:purine ribonucleoside salvage; P:IMP salvage; F:metal ion binding; F:guanine phosphoribosyltransferase activity
A0A023FXM9	9ACAR	Putative 60s ribosomal protein l10 OS=Amblyomma parvum OX=251391 PE=2 SV=1	6.00199	247902	166756	106437	0.672668	-0.572034	0.00013	0.429351	-1.21977	0.00015	0.63828	-0.647738	0.01744	E			F:structural constituent of ribosome; C:ribosome; P:translation
A0A131YRG7	RHIAP	Uncharacterized protein OS=Rhipicephalus appendiculatus OX=34631 PE=4 SV=1	4.76344	52471.1	35294.5	29652.5	0.672647	-0.572079	0.00076	0.565122	-0.823366	0.00146	0.840146	-0.251287	0.38668	E
A0A023FS99	9ACAR	Putative mitochondrial solute carrier protein (Fragment) OS=Amblyomma parvum OX=251391 PE=2 SV=1	4.41858	12518.1	8418.82	2205.62	0.672533	-0.572323	0.0013	0.176195	-2.50475	1.5913e-05	0.261987	-1.93243	0.00044	E			C:integral component of membrane; F:transmembrane transporter activity; P:transmembrane transport
A0A224YUW0	9ACAR	Nuclear pore complex protein Nup107 OS=Rhipicephalus zambeziensis OX=60191 PE=4 SV=1	2.54821	9182.11	6168.24	4970.31	0.671767	-0.573967	0.02895	0.541304	-0.885489	0.00053	0.805791	-0.311522	0.39671	E			P:posttranscriptional tethering of RNA polymerase II gene DNA at nuclear periphery; P:mRNA export from nucleus; P:protein import into nucleus; F:structural constituent of nuclear pore; C:nuclear pore outer ring; C:nuclear membrane
V5H256	IXORI	Putative serine palmitoyltransferase OS=Ixodes ricinus OX=34613 PE=2 SV=1	3.26253	49652.8	33346.2	615064	0.671587	-0.574354	0.00854	12.3873	3.63079	0.00537	18.4448	4.20514	0.00454	E			P:biosynthetic process; F:transferase activity; F:pyridoxal phosphate binding
L7M7C2	9ACAR	AP-2 complex subunit alpha OS=Rhipicephalus pulchellus OX=72859 PE=2 SV=1	3.76374	414650	278405	114650	0.671423	-0.574707	0.0037	0.276499	-1.85465	1.9001e-11	0.411811	-1.27994	0.00113	E			P:intracellular protein transport; C:AP-2 adaptor complex; F:clathrin adaptor activity; P:clathrin-dependent endocytosis
L7MB05	9ACAR	Putative synapse-associated protein OS=Rhipicephalus pulchellus OX=72859 PE=2 SV=1	2.84579	15989.2	10731	9005.72	0.671142	-0.57531	0.01738	0.563238	-0.828183	0.00519	0.839224	-0.252872	0.51118	E
L7M2W2	9ACAR	Ribosomal protein S6 kinase OS=Rhipicephalus pulchellus OX=72859 PE=2 SV=1	5.77461	37833.1	25387.9	46897	0.671049	-0.575511	0.00018	1.23957	0.309845	0.53234	1.84722	0.885356	0.15784	E			F:magnesium ion binding; F:protein serine/threonine kinase activity; F:ATP binding; P:protein phosphorylation; P:intracellular signal transduction
A0A1E1XQI2	9ACAR	Putative heat shock protein (Fragment) OS=Amblyomma sculptum OX=1581419 PE=2 SV=1	4.27991	42535.5	28531.6	12444.9	0.670771	-0.576107	0.00161	0.292576	-1.77312	7.6851e-10	0.436178	-1.19701	0.0009	E			F:ATP binding; P:protein folding; F:unfolded protein binding
L7M2S0	9ACAR	Putative importin 9 OS=Rhipicephalus pulchellus OX=72859 PE=2 SV=1	3.92691	5670.07	3801.01	4457.9	0.670364	-0.576984	0.00283	0.786216	-0.347003	0.2237	1.17282	0.229981	0.49579	E			C:nucleus; P:intracellular protein transport; F:Ran GTPase binding
L7MF53	9ACAR	Proline dehydrogenase (Fragment) OS=Rhipicephalus pulchellus OX=72859 PE=2 SV=1	3.09622	7766.25	5202.36	8610.74	0.669868	-0.578052	0.01132	1.10874	0.148919	0.77866	1.65516	0.726971	0.26423	E			F:proline dehydrogenase activity; P:proline catabolic process; P:oxidation-reduction process
L7MMF6	9ACAR	Putative rna polymerase ii elongator complex subunit elp3/histone acetyltransferase (Fragment) OS=Rhipicephalus pulchellus OX=72859 PE=2 SV=1	3.0083	19843.9	13292	8487.37	0.66983	-0.578133	0.01316	0.427707	-1.2253	2.0047e-05	0.638531	-0.647172	0.079	E			F:transferase activity; F:iron-sulfur cluster binding
A0A224YTA6	9ACAR	Alpha-aminoadipic semialdehyde synthase OS=Rhipicephalus zambeziensis OX=60191 PE=4 SV=1	4.01185	56133	37598.6	52707	0.669812	-0.578171	0.00247	0.938965	-0.090857	0.7936	1.40183	0.487314	0.29013	E			F:oxidoreductase activity; P:oxidation-reduction process
L7M877	9ACAR	Putative malectin OS=Rhipicephalus pulchellus OX=72859 PE=2 SV=1	4.43735	149054	99830.5	88894.3	0.669762	-0.57828	0.00126	0.596391	-0.745669	0.04252	0.890453	-0.167389	0.70453	E			C:integral component of membrane; F:carbohydrate binding
A0A224Z1V5	9ACAR	Microsomal prostaglandin-E synthase 2 OS=Rhipicephalus zambeziensis OX=60191 PE=4 SV=1	3.31399	54200.8	36297.3	11297.7	0.669682	-0.578453	0.00783	0.208442	-2.26229	1.3217e-08	0.311255	-1.68383	0.00058	E			C:cell; F:electron transfer activity; F:protein disulfide oxidoreductase activity; P:electron transport chain; P:cell redox homeostasis; F:prostaglandin-E synthase activity
V5IIP9	IXORI	Mothers against decapentaplegic homolog OS=Ixodes ricinus OX=34613 PE=2 SV=1	3.29028	9897.37	6626.54	2627.93	0.669526	-0.578789	0.00815	0.265518	-1.91312	0.00042	0.396576	-1.33433	0.0359	E			F:DNA binding; F:DNA-binding transcription factor activity; C:nucleus; C:transcription factor complex; C:cytoplasm; P:regulation of transcription, DNA-templated; P:transforming growth factor beta receptor signaling pathway
L7LSW9	9ACAR	Putative oligopeptidase OS=Rhipicephalus pulchellus OX=72859 PE=2 SV=1	3.85635	7384.88	4939.73	3677.67	0.668898	-0.580141	0.00318	0.498	-1.00578	0.00246	0.744507	-0.425642	0.15178	E			F:metalloendopeptidase activity; P:proteolysis; F:metal ion binding
A0A224YTJ8	9ACAR	Ankyrin OS=Rhipicephalus zambeziensis OX=60191 PE=4 SV=1	3.65809	669870	447766	135166	0.668438	-0.581134	0.0044	0.20178	-2.30915	1.7989e-10	0.301868	-1.72801	0.00037	E			P:signal transduction
L7M7V7	9ACAR	Importin subunit alpha OS=Rhipicephalus pulchellus OX=72859 PE=2 SV=1	3.7171	343150	229144	191852	0.667766	-0.582585	0.00399	0.559091	-0.838844	6.413e-06	0.837256	-0.256259	0.2873	E			C:nucleus; C:cytoplasm; P:protein import into nucleus; F:protein transporter activity; F:nuclear import signal receptor activity
A0A224YMX8	9ACAR	Amidase OS=Rhipicephalus zambeziensis OX=60191 PE=4 SV=1	2.45523	55972.3	37344.8	20376	0.667202	-0.583805	0.03395	0.364038	-1.45784	1.3293e-05	0.545618	-0.874036	0.07821	E			C:integral component of membrane
A0A224YKB2	9ACAR	Crystallin alpha B OS=Rhipicephalus zambeziensis OX=60191 PE=3 SV=1	3.5269	178458	119060	85629.3	0.66716	-0.583895	0.00548	0.479828	-1.05941	1.9272e-05	0.719209	-0.475517	0.02707	E
L7MIM0	9ACAR	Putative vacuolar assembly/sorting protein vps9 (Fragment) OS=Rhipicephalus pulchellus OX=72859 PE=2 SV=1	2.39437	8059.35	5372.88	8007.99	0.666664	-0.584969	0.03768	0.993627	-0.00922402	0.98683	1.49045	0.575745	0.41892	E
A0A224YSA4	9ACAR	E3 ubiquitin-protein ligase HECTD1 (Fragment) OS=Rhipicephalus zambeziensis OX=60191 PE=4 SV=1	3.17349	15919.6	10605	59419.1	0.666161	-0.586056	0.00993	3.73244	1.90012	0.00983	5.60291	2.48618	0.00529	E			F:ubiquitin-protein transferase activity; P:protein ubiquitination; F:ligase activity; F:metal ion binding
L7M525	9ACAR	Putative testis OS=Rhipicephalus pulchellus OX=72859 PE=2 SV=1	2.76474	36801.5	24513.3	29664.4	0.666095	-0.5862	0.01997	0.806066	-0.311031	0.33347	1.21014	0.27517	0.48013	E			C:integral component of membrane
A0A224YUY3	9ACAR	Cullin 4 OS=Rhipicephalus zambeziensis OX=60191 PE=3 SV=1	3.37022	96962.1	64579.6	96192.5	0.66603	-0.586341	0.00712	0.992063	-0.0114963	0.95288	1.48952	0.574845	0.06679	E			P:ubiquitin-dependent protein catabolic process; C:cullin-RING ubiquitin ligase complex; F:ubiquitin protein ligase binding
A0A131Z369	RHIAP	FACT complex subunit SSRP1 OS=Rhipicephalus appendiculatus OX=34631 PE=3 SV=1	12.0617	103366	68826.4	126223	0.665855	-0.58672	2.7837e-07	1.22113	0.288222	0.417	1.83393	0.874942	0.05919	E			F:DNA binding; C:nucleus; C:chromosome; P:DNA replication; P:DNA repair
L7M1M7	9ACAR	Putative puf family rna-binding protein OS=Rhipicephalus pulchellus OX=72859 PE=2 SV=1	3.3148	72297	48135.8	13817	0.665806	-0.586826	0.00782	0.191115	-2.38749	7.772e-08	0.287043	-1.80066	0.00044	E			F:RNA binding
L7M2R3	9ACAR	Uncharacterized protein OS=Rhipicephalus pulchellus OX=72859 PE=2 SV=1	3.0364	70213.4	46685.5	26518.5	0.664908	-0.588772	0.01254	0.377685	-1.40475	0.00134	0.568025	-0.815974	0.12896	E			C:integral component of membrane
A0A023FWF1	9ACAR	Putative ubiquinol cytochrome c reductase subunit qcr2 OS=Amblyomma parvum OX=251391 PE=2 SV=1	4.4209	108568	72171.9	27579.4	0.664764	-0.589085	0.00129	0.254029	-1.97693	2.6356e-08	0.382135	-1.38785	0.00075	E			F:catalytic activity; F:metal ion binding
A0A131XLV8	9ACAR	Putative microtubule-associated protein dynactin dctn1/glued OS=Hyalomma excavatum OX=257692 PE=2 SV=1	2.34472	25929.6	17224.9	5805.42	0.664294	-0.590106	0.04101	0.223892	-2.15913	9.0346e-07	0.337037	-1.56902	0.01096	E			C:dynactin complex; P:transport along microtubule; F:dynein complex binding
L7M5Z0	9ACAR	Putative nuclear transport receptor crm1/msn5 importin beta superfamily OS=Rhipicephalus pulchellus OX=72859 PE=2 SV=1	3.60787	348482	231438	162989	0.664133	-0.590457	0.00478	0.467712	-1.09631	0.00017	0.704245	-0.505851	0.15861	E			F:nuclear export signal receptor activity; C:nucleus; P:intracellular protein transport; F:Ran GTPase binding; P:nuclear export
A0A131XD30	9ACAR	Putative apoptosis inhibitor 5/fibroblast growth factor 2-interacting factor 2 OS=Hyalomma excavatum OX=257692 PE=2 SV=1	3.04108	33019.4	21924	27313	0.663974	-0.5908	0.01244	0.827182	-0.273724	0.28654	1.2458	0.317077	0.39704	E
A0A224Z4A2	9ACAR	Phosphoribosylformylglycinamidine synthase OS=Rhipicephalus zambeziensis OX=60191 PE=3 SV=1	6.32821	233574	155017	210323	0.663675	-0.591451	8.5896e-05	0.900452	-0.151279	0.60074	1.35677	0.440173	0.24199	E			F:phosphoribosylformylglycinamidine synthase activity; P:'de novo' IMP biosynthetic process; P:glutamine metabolic process
L7M1C9	9ACAR	Putative endocytosis protein rme-8 OS=Rhipicephalus pulchellus OX=72859 PE=2 SV=1	3.19289	62404.7	41397.4	61846	0.663371	-0.592113	0.00961	0.991047	-0.0129741	0.96137	1.49396	0.579139	0.13439	E
V5HJU8	IXORI	Putative calcium-transporting atpase sarcoplasmic/endoplasmic reticulum type (Fragment) OS=Ixodes ricinus OX=34613 PE=2 SV=1	4.48134	66203.7	43873.5	57793.4	0.662704	-0.593563	0.00118	0.872962	-0.196009	0.59433	1.31727	0.397555	0.38577	E			F:calcium-transporting ATPase activity; F:ATP binding; C:integral component of membrane; C:sarcoplasmic reticulum membrane; P:calcium ion transmembrane transport; P:ATP hydrolysis coupled cation transmembrane transport
A0A224YEZ2	9ACAR	Heat domain-containing protein OS=Rhipicephalus zambeziensis OX=60191 PE=4 SV=1	3.01779	213923	141727	49962.7	0.662515	-0.593975	0.01294	0.233555	-2.09817	1.822e-09	0.352527	-1.50419	0.00357	E
A0A224YYC9	9ACAR	Eukaryotic translation initiation factor 3 subunit K OS=Rhipicephalus zambeziensis OX=60191 PE=3 SV=1	4.9694	120144	79533.2	61332	0.661983	-0.595134	0.00056	0.510488	-0.970052	0.00037	0.771149	-0.374918	0.21462	E			P:formation of cytoplasmic translation initiation complex; F:translation initiation factor activity; C:eukaryotic translation initiation factor 3 complex; P:regulation of translational initiation; C:eukaryotic 43S preinitiation complex; C:eukaryotic 48S preinitiation complex; F:ribosome binding
A0A224Z5E8	9ACAR	Procollagen-lysine,2-oxoglutarate 5-dioxygenase invertebrate OS=Rhipicephalus zambeziensis OX=60191 PE=4 SV=1	2.52723	232615	153964	48410.8	0.661883	-0.595352	0.03001	0.208115	-2.26454	3.6504e-08	0.314429	-1.66919	0.00535	E			F:iron ion binding; F:oxidoreductase activity, acting on paired donors, with incorporation or reduction of molecular oxygen; F:L-ascorbic acid binding; F:dioxygenase activity; P:oxidation-reduction process
A0A131YNG4	RHIAP	Phosphatidate phosphatase OS=Rhipicephalus appendiculatus OX=34631 PE=4 SV=1	3.4975	42320.1	28008.8	29505.5	0.661832	-0.595464	0.00575	0.697197	-0.520362	0.06822	1.05344	0.0751021	0.84337	E			C:integral component of membrane
A0A224YLL0	9ACAR	2-oxoglutarate dehydrogenase E1 component OS=Rhipicephalus zambeziensis OX=60191 PE=4 SV=1	2.52454	287521	190286	82721.7	0.661817	-0.595496	0.03015	0.287706	-1.79733	4.9185e-07	0.434722	-1.20184	0.01697	E			F:oxoglutarate dehydrogenase (succinyl-transferring) activity; P:tricarboxylic acid cycle; F:thiamine pyrophosphate binding
L7MBE6	9ACAR	Uncharacterized protein OS=Rhipicephalus pulchellus OX=72859 PE=2 SV=1	2.27922	79088.4	52305.8	19631.8	0.661359	-0.596496	0.04585	0.248225	-2.01028	1.9154e-09	0.375327	-1.41378	0.02073	E			C:integral component of membrane
L7M706	9ACAR	Putative oligomycin sensitivity-conferring protein OS=Rhipicephalus pulchellus OX=72859 PE=2 SV=1	6.71442	640029	423153	279054	0.661147	-0.596958	5.2694e-05	0.436001	-1.1976	4.1146e-08	0.659462	-0.600638	0.00411	E			P:ATP synthesis coupled proton transport; F:proton-transporting ATP synthase activity, rotational mechanism; P:ATP hydrolysis coupled cation transmembrane transport
L7M780	9ACAR	Uncharacterized protein OS=Rhipicephalus pulchellus OX=72859 PE=2 SV=1	5.85791	93395.5	61720.8	14583.6	0.660854	-0.597596	0.00016	0.156149	-2.67901	1.0144e-11	0.236283	-2.08141	7.4715e-06	E			P:mitochondrion organization; C:integral component of mitochondrial inner membrane
L7LZM3	9ACAR	Putative cytochrome c OS=Rhipicephalus pulchellus OX=72859 PE=2 SV=1	4.2509	254139	167824	121683	0.660361	-0.598673	0.00169	0.478804	-1.06249	1.5696e-05	0.725064	-0.46382	0.05739	E			C:mitochondrion; F:electron transfer activity; F:heme binding; P:electron transport chain; F:metal ion binding; C:respirasome
L7ML39	9ACAR	Putative dna polymerase iii subunit gamma and tau (Fragment) OS=Rhipicephalus pulchellus OX=72859 PE=2 SV=1	4.21069	100555	66381	37469.9	0.660149	-0.599135	0.0018	0.372633	-1.42417	6.2984e-06	0.564467	-0.825038	0.00426	E
A0A131Z1S0	RHIAP	Creatine kinase OS=Rhipicephalus appendiculatus OX=34631 PE=3 SV=1	3.2009	50678.1	33382.7	12989.1	0.65872	-0.602263	0.00948	0.256307	-1.96406	5.8623e-09	0.389098	-1.36179	0.00267	E			F:ATP binding; F:kinase activity; P:phosphorylation
A0A131XES1	9ACAR	Putative amphiphysin OS=Hyalomma excavatum OX=257692 PE=2 SV=1	3.6671	49865.6	32845.9	48334.1	0.65869	-0.602329	0.00434	0.969288	-0.0450027	0.88772	1.47154	0.557326	0.20225	E			C:cytoplasm
L7M755	9ACAR	Putative nadh-ubiquinone oxidoreductase ndufs1/75 kDa subunit OS=Rhipicephalus pulchellus OX=72859 PE=2 SV=1	11.1872	60990	40170.7	19860.5	0.658643	-0.602431	5.6338e-07	0.325635	-1.61867	1.7208e-07	0.494402	-1.01624	0.0002	E			F:NADH dehydrogenase (ubiquinone) activity; F:electron transfer activity; C:membrane; P:ATP synthesis coupled electron transport; F:iron-sulfur cluster binding
A0A131XQL4	9ACAR	Putative 60s ribosomal protein l5 OS=Hyalomma excavatum OX=257692 PE=2 SV=1	6.90166	163518	107587	37045.1	0.657952	-0.603947	4.1859e-05	0.226551	-2.14209	7.7067e-07	0.344328	-1.53815	0.00042	E			F:structural constituent of ribosome; C:ribosome; P:translation; F:5S rRNA binding
L7MF07	9ACAR	Putative glutaryl-coa dehydrogenase (Fragment) OS=Rhipicephalus pulchellus OX=72859 PE=2 SV=1	2.76304	56592.7	37234.9	9082.47	0.657945	-0.603961	0.02003	0.160488	-2.63946	1.4956e-08	0.243924	-2.0355	0.00316	E			F:acyl-CoA dehydrogenase activity; F:flavin adenine dinucleotide binding; P:oxidation-reduction process
L7M6T1	9ACAR	Uncharacterized protein OS=Rhipicephalus pulchellus OX=72859 PE=2 SV=1	2.81045	16157.5	10628.2	28475.6	0.657785	-0.604312	0.01846	1.76238	0.817523	0.26778	2.67926	1.42183	0.12489	E			C:integral component of membrane
G3MN41	9ACAR	Uncharacterized protein OS=Amblyomma maculatum OX=34609 PE=2 SV=1	4.04424	415061	272490	240509	0.656507	-0.607118	0.00235	0.579455	-0.787232	0.00117	0.882633	-0.180114	0.24286	E			F:structural constituent of ribosome; C:ribosome; P:translation
A0A224YU22	9ACAR	Glycogen [starch] synthase OS=Rhipicephalus zambeziensis OX=60191 PE=3 SV=1	3.20536	78984.1	51848.6	60378.4	0.656444	-0.607257	0.00941	0.764437	-0.387531	0.06825	1.16451	0.219726	0.50246	E			F:glycogen (starch) synthase activity; P:glycogen biosynthetic process
A0A224Z4G7	9ACAR	Nuclear transport receptor kap120 importin beta superfamily OS=Rhipicephalus zambeziensis OX=60191 PE=4 SV=1	2.60482	56406.3	37018.8	20062.4	0.656288	-0.607599	0.02627	0.355676	-1.49136	7.8121e-06	0.541952	-0.883764	0.0701	E			C:nucleus; P:intracellular protein transport; F:Ran GTPase binding
L7MB25	9ACAR	Isocitrate dehydrogenase [NAD] subunit, mitochondrial OS=Rhipicephalus pulchellus OX=72859 PE=2 SV=1	4.00265	435972	285920	203950	0.655822	-0.608624	0.00251	0.467806	-1.09602	3.6765e-09	0.713313	-0.487394	0.06178	E			F:magnesium ion binding; F:isocitrate dehydrogenase (NAD+) activity; C:mitochondrion; P:tricarboxylic acid cycle; F:NAD binding
L7MGY1	9ACAR	Putative 26s proteasome regulatory complex subunit rpn7/psmd6 (Fragment) OS=Rhipicephalus pulchellus OX=72859 PE=2 SV=1	3.21976	61006	40001.7	47887.3	0.655702	-0.608888	0.00918	0.78496	-0.349308	0.00582	1.19713	0.25958	0.27697	E			P:protein deneddylation; C:proteasome complex; C:COP9 signalosome
A0A224ZBV7	9ACAR	YidC/Oxa1 family membrane protein insertase OS=Rhipicephalus zambeziensis OX=60191 PE=3 SV=1	9.1572	69780.4	45751.1	23417.4	0.655645	-0.609014	3.5405e-06	0.335587	-1.57524	2.6439e-05	0.511843	-0.966226	0.00656	E			P:protein transport; C:integral component of membrane; F:membrane insertase activity
L7M2K9	9ACAR	Putative g protein-coupled seven transmembrane receptor OS=Rhipicephalus pulchellus OX=72859 PE=2 SV=1	4.92002	10499.6	6883.9	3218.11	0.655636	-0.609034	0.0006	0.306499	-1.70605	0.00146	0.467483	-1.09701	0.07267	E			C:integral component of membrane
L7M0B0	9ACAR	Putative hydroxymethylglutaryl-coa lyase OS=Rhipicephalus pulchellus OX=72859 PE=2 SV=1	2.91357	232517	152298	134193	0.655	-0.610434	0.01547	0.577132	-0.793026	0.00158	0.881118	-0.182592	0.49887	E			F:hydroxymethylglutaryl-CoA lyase activity
L7MDV3	9ACAR	2-oxoisovalerate dehydrogenase subunit alpha (Fragment) OS=Rhipicephalus pulchellus OX=72859 PE=2 SV=1	2.26935	41571.5	27223.5	7353.94	0.654859	-0.610743	0.04662	0.176899	-2.49901	9.9892e-05	0.270132	-1.88826	0.00068	E			F:alpha-ketoacid dehydrogenase activity; F:3-methyl-2-oxobutanoate dehydrogenase (2-methylpropanoyl-transferring) activity; P:branched-chain amino acid catabolic process; P:oxidation-reduction process
L7MBG2	9ACAR	Putative phospholipase a2-activating protein (Fragment) OS=Rhipicephalus pulchellus OX=72859 PE=2 SV=1	6.80099	25861.3	16931.7	30609	0.654712	-0.611068	4.7349e-05	1.18358	0.24316	0.59465	1.80779	0.854229	0.14518	E			F:ubiquitin binding; P:proteasome-mediated ubiquitin-dependent protein catabolic process
A0A131XQZ4	9ACAR	Putative ribosomal protein l35a OS=Hyalomma excavatum OX=257692 PE=2 SV=1	4.95153	740350	484679	358665	0.654661	-0.611179	0.00058	0.484453	-1.04557	0.00048	0.740006	-0.434392	0.0463	E			F:structural constituent of ribosome; C:ribosome; P:translation
L7MAQ8	9ACAR	Putative exosomal 3'-5' exoribonuclease complex subunit (Fragment) OS=Rhipicephalus pulchellus OX=72859 PE=2 SV=1	3.03182	15501.7	10147.2	10095.4	0.654586	-0.611346	0.01264	0.651241	-0.618737	0.05266	0.99489	-0.00739085	0.9855	E			F:RNA binding; F:ribonuclease activity; P:RNA phosphodiester bond hydrolysis
B7PRM5	IXOSC	DEAD-box protein, putative OS=Ixodes scapularis OX=6945 GN=8030344 PE=4 SV=1	3.23887	51572.3	33749	18840.9	0.654402	-0.611752	0.00889	0.365329	-1.45273	5.1755e-06	0.558264	-0.84098	0.04017	E			F:nucleic acid binding; F:ATP binding
L7MHS5	9ACAR	Putative dystrophin (Fragment) OS=Rhipicephalus pulchellus OX=72859 PE=2 SV=1	2.33283	42574.3	27843	26065.1	0.653986	-0.612668	0.04185	0.612225	-0.707866	0.0096	0.936144	-0.0951984	0.82935	E			F:actin binding; F:zinc ion binding
A0A131Z124	RHIAP	Ubiquitin carboxyl-terminal hydrolase 9/24 OS=Rhipicephalus appendiculatus OX=34631 PE=3 SV=1	4.68387	97005.9	63160.1	53056.8	0.651095	-0.61906	0.00086	0.546944	-0.870535	0.00031	0.840037	-0.251475	0.35453	E			P:ubiquitin-dependent protein catabolic process; P:protein deubiquitination; F:thiol-dependent ubiquitinyl hydrolase activity
A0A224YVT9	9ACAR	GrpE protein homolog OS=Rhipicephalus zambeziensis OX=60191 PE=3 SV=1	3.20987	33792	21999.4	986356	0.651024	-0.619217	0.00933	29.189	4.86736	0.01718	44.8356	5.48657	0.01617	E			F:adenyl-nucleotide exchange factor activity; C:mitochondrial matrix; P:protein folding; F:protein homodimerization activity; P:regulation of catalytic activity; F:chaperone binding
A0A131YYR4	RHIAP	Heat shock 70kDa protein 1/8 OS=Rhipicephalus appendiculatus OX=34631 PE=3 SV=1	4.75675	385965	251192	144653	0.650814	-0.619683	0.00077	0.374782	-1.41588	2.3487e-06	0.575866	-0.796194	0.00446	E			F:ATP binding
A0A131YFQ8	RHIAP	Neurexin iii alpha OS=Rhipicephalus appendiculatus OX=34631 PE=4 SV=1	4.06056	175321	114066	43128.7	0.650609	-0.620137	0.00228	0.245998	-2.02328	4.1022e-10	0.378104	-1.40314	0.00062	E			F:signaling receptor binding; P:regulation of cell adhesion; P:regulation of cell migration; P:regulation of embryonic development
A0A131YIN1	RHIAP	Vacuole morphology and inheritance protein 14 OS=Rhipicephalus appendiculatus OX=34631 PE=4 SV=1	3.06914	40958.8	26632.3	41150.2	0.650222	-0.620996	0.01186	1.00467	0.00672512	0.98876	1.54512	0.627721	0.31101	E			P:phosphatidylinositol biosynthetic process; C:PAS complex
A0A224YSH6	9ACAR	Adenosylhomocysteinase OS=Rhipicephalus zambeziensis OX=60191 PE=3 SV=1	2.49542	1.03212e+06	670763	239078	0.649886	-0.621742	0.03169	0.231637	-2.11007	9.0123e-08	0.356427	-1.48832	0.01958	E			F:adenosylhomocysteinase activity; P:one-carbon metabolic process
A0A224YJN2	9ACAR	cGMP-dependent protein kinase OS=Rhipicephalus zambeziensis OX=60191 PE=3 SV=1	2.78907	150268	97595.6	36736.5	0.649475	-0.622653	0.01915	0.244473	-2.03225	1.6412e-09	0.376416	-1.4096	0.0098	E			F:cGMP-dependent protein kinase activity; F:ATP binding; P:protein phosphorylation; F:cGMP binding
A0A224YM66	9ACAR	Lipase maturation factor OS=Rhipicephalus zambeziensis OX=60191 PE=3 SV=1	3.32133	32038	20785.4	4419.53	0.648774	-0.624211	0.00773	0.137946	-2.85782	8.7404e-07	0.212626	-2.23361	7.7019e-05	E			C:endoplasmic reticulum membrane; C:integral component of membrane
L7M5K0	9ACAR	Putative mitochondrial import inner membrane translocase subunit tim9 OS=Rhipicephalus pulchellus OX=72859 PE=2 SV=1	4.01838	17406.1	11284.8	33458	0.648326	-0.62521	0.00244	1.9222	0.942756	0.09	2.96486	1.56797	0.02796	E			C:mitochondrion; P:protein transport; F:metal ion binding
A0A131YKG1	RHIAP	Pitrilysin metalloprotein OS=Rhipicephalus appendiculatus OX=34631 PE=4 SV=1	6.3508	108655	70420.6	29717.1	0.64811	-0.62569	8.3432e-05	0.273499	-1.87039	8.8371e-09	0.421994	-1.2447	5.6247e-05	E			F:RNA binding; F:catalytic activity; P:proteolysis; F:metal ion binding
A0A224YTD0	9ACAR	Fumarate hydratase class II OS=Rhipicephalus zambeziensis OX=60191 PE=3 SV=1	4.53179	370980	240404	224732	0.648024	-0.62588	0.00109	0.605778	-0.723139	0.00058	0.934808	-0.0972587	0.70561	E			F:fumarate hydratase activity; P:tricarboxylic acid cycle; P:fumarate metabolic process; C:tricarboxylic acid cycle enzyme complex
V5HL42	IXORI	Putative bent (Fragment) OS=Ixodes ricinus OX=34613 PE=2 SV=1	9.2345	85489.8	55391.3	20130.2	0.647928	-0.626094	3.2817e-06	0.235469	-2.08639	6.7749e-08	0.363418	-1.4603	6.8245e-05	E
A0A224YNF8	9ACAR	Protein ELYS-like OS=Rhipicephalus zambeziensis OX=60191 PE=4 SV=1	2.62769	23320.9	15107.5	7889.06	0.647809	-0.626359	0.02526	0.338283	-1.5637	1.0295e-06	0.522196	-0.937338	0.06028	E
G3MH59	9ACAR	40S ribosomal protein S26 (Fragment) OS=Amblyomma maculatum OX=34609 PE=2 SV=1	8.12887	521808	337909	176659	0.647574	-0.626883	1.0234e-05	0.338552	-1.56255	4.6419e-08	0.522801	-0.935667	0.00044	E			F:structural constituent of ribosome; C:ribosome; P:translation
A0A224Z0P9	9ACAR	Protein containing TUDOR domain OS=Rhipicephalus zambeziensis OX=60191 PE=4 SV=1	2.34321	4564.36	2953.69	1131.49	0.64712	-0.627896	0.04111	0.247896	-2.01219	0.00018	0.383076	-1.3843	0.05237	E
A0A131XMW4	9ACAR	Putative karyopherin importin beta 3 OS=Hyalomma excavatum OX=257692 PE=2 SV=1	3.08165	89742.9	58039.1	18709	0.646726	-0.628773	0.01161	0.208473	-2.26206	2.1087e-08	0.322352	-1.63329	0.00565	E			C:cell; P:protein import into nucleus
A0A131XQI2	9ACAR	Putative bovine leukaemia virus receptor OS=Hyalomma excavatum OX=257692 PE=2 SV=1	3.81804	48464.2	31314.2	13351.9	0.64613	-0.630105	0.00338	0.275501	-1.85987	6.277e-05	0.426386	-1.22977	0.02408	E			P:intracellular protein transport; P:vesicle-mediated transport; C:AP-3 adaptor complex
B7PKY4	IXOSC	Thrombospondin, putative (Fragment) OS=Ixodes scapularis OX=6945 GN=8053275 PE=4 SV=1	4.64324	13096.7	8458.99	10651.8	0.645886	-0.630649	0.00092	0.81332	-0.298104	0.54987	1.25923	0.332545	0.59724	E			F:calcium ion binding; P:cell adhesion; C:collagen-containing extracellular matrix
L7M756	9ACAR	Putative dna damage-binding protein 1 OS=Rhipicephalus pulchellus OX=72859 PE=2 SV=1	5.55799	242976	156810	134256	0.645372	-0.631797	0.00024	0.552545	-0.855835	0.00086	0.856166	-0.224038	0.43333	E			F:nucleic acid binding; C:nucleus; P:DNA repair
A0A224YW38	9ACAR	Conserved protein mo25 OS=Rhipicephalus zambeziensis OX=60191 PE=4 SV=1	3.19067	469044	302654	133376	0.645256	-0.632057	0.00964	0.284357	-1.81422	1.7199e-10	0.440689	-1.18217	0.00956	E
L7MAB5	9ACAR	NEDD8-activating enzyme E1 regulatory subunit OS=Rhipicephalus pulchellus OX=72859 PE=2 SV=1	3.46597	37828.2	24391.7	227061	0.644804	-0.633068	0.00606	6.00243	2.58555	0.00637	9.30893	3.21862	0.0043	E			F:NEDD8 activating enzyme activity; P:protein neddylation
L7M2A3	9ACAR	40S ribosomal protein S27 OS=Rhipicephalus pulchellus OX=72859 PE=2 SV=1	3.58943	360426	232394	112145	0.644777	-0.633129	0.00493	0.311147	-1.68433	7.4764e-05	0.482566	-1.0512	0.00031	E			F:structural constituent of ribosome; C:ribosome; P:translation; F:metal ion binding
A0A131YIX3	RHIAP	Elongation factor Ts, mitochondrial OS=Rhipicephalus appendiculatus OX=34631 PE=3 SV=1	2.78137	72694	46858	76333.6	0.644592	-0.633541	0.0194	1.05007	0.0704815	0.8723	1.62904	0.704023	0.24345	E			F:translation elongation factor activity; C:mitochondrion; P:translational elongation
L7MF47	9ACAR	Mannosyltransferase (Fragment) OS=Rhipicephalus pulchellus OX=72859 PE=2 SV=1	5.87124	12864.7	8292.39	21606.7	0.644584	-0.633559	0.00016	1.67953	0.748057	0.32676	2.6056	1.38162	0.14848	E			C:endoplasmic reticulum lumen; C:endoplasmic reticulum membrane; P:dolichol-linked oligosaccharide biosynthetic process; C:integral component of membrane; F:dolichyl-pyrophosphate Man7GlcNAc2 alpha-1,6-mannosyltransferase activity; P:mannosylation
L7M6G9	9ACAR	Putative signaling protein OS=Rhipicephalus pulchellus OX=72859 PE=2 SV=1	2.8101	6212.13	4004.19	18886.6	0.644575	-0.633579	0.01847	3.04028	1.6042	0.0044	4.71671	2.23778	0.00184	E			F:guanyl-nucleotide exchange factor activity; F:GTPase activator activity; P:cytoskeleton organization; P:small GTPase mediated signal transduction; P:cell migration; P:positive regulation of GTPase activity
Q86FP6	DERVA	40S ribosomal protein S12 OS=Dermacentor variabilis OX=34621 PE=2 SV=1	5.90738	307855	198425	110705	0.64454	-0.633659	0.00015	0.359602	-1.47553	6.5564e-10	0.557921	-0.841867	0.00139	E			F:structural constituent of ribosome; C:ribosome; P:translation
L7M588	9ACAR	Uncharacterized protein OS=Rhipicephalus pulchellus OX=72859 PE=2 SV=1	2.35116	127528	82183	41293	0.644432	-0.6339	0.04056	0.323796	-1.62684	5.1594e-05	0.502452	-0.992942	0.10121	E
L7M828	9ACAR	Putative dihydrolipoamide dehydrogenase OS=Rhipicephalus pulchellus OX=72859 PE=2 SV=1	4.51978	161169	103803	72679.4	0.644061	-0.63473	0.00111	0.45095	-1.14896	8.1982e-05	0.700166	-0.51423	0.11176	E			F:thioredoxin-disulfide reductase activity; C:cell; F:electron transfer activity; F:protein disulfide oxidoreductase activity; P:electron transport chain; P:cell redox homeostasis; F:flavin adenine dinucleotide binding; P:cellular oxidant detoxification
L7M6A8	9ACAR	Putative ribosomal protein s23 OS=Rhipicephalus pulchellus OX=72859 PE=2 SV=1	6.14525	358623	230842	148745	0.64369	-0.635561	0.00011	0.414767	-1.26963	0.00027	0.644358	-0.634065	0.04579	E			F:structural constituent of ribosome; P:translation; C:small ribosomal subunit
A0A224YMU5	9ACAR	Cytosolic sulfotransferase OS=Rhipicephalus zambeziensis OX=60191 PE=4 SV=1	2.43889	161858	104112	124757	0.64323	-0.636593	0.03492	0.770779	-0.375612	0.28213	1.19829	0.260982	0.61908	E			F:sulfotransferase activity
L7M852	9ACAR	Protein BCCIP homolog OS=Rhipicephalus pulchellus OX=72859 PE=2 SV=1	2.80504	206982	133106	50349.8	0.64308	-0.636929	0.01863	0.243257	-2.03945	6.702e-10	0.378269	-1.40252	0.01146	E
L7M8U7	9ACAR	Uncharacterized protein OS=Rhipicephalus pulchellus OX=72859 PE=2 SV=1	5.40212	85162.4	54737.1	22788.3	0.642737	-0.637699	0.0003	0.267586	-1.90192	1.3644e-08	0.416323	-1.26422	0.00038	E
A0A224Z2I5	9ACAR	Integrin alpha 8 OS=Rhipicephalus zambeziensis OX=60191 PE=3 SV=1	7.5307	40840.3	26239.8	12245	0.642497	-0.638239	1.9914e-05	0.299826	-1.7378	3.2072e-08	0.466657	-1.09957	3.2125e-05	E			P:cell adhesion; P:integrin-mediated signaling pathway; C:integrin complex
L7LYH4	9ACAR	Putative mitochondrial ribosomal protein l44 OS=Rhipicephalus pulchellus OX=72859 PE=2 SV=1	3.47694	18828.9	12077	10102.6	0.64141	-0.640681	0.00595	0.536551	-0.898212	0.00204	0.836518	-0.257531	0.48342	E			F:ribonuclease III activity; C:ribosome; P:RNA processing; P:RNA phosphodiester bond hydrolysis, endonucleolytic
L7MEX1	9ACAR	Putative o-linked n-acetylglucosamine transferase ogt (Fragment) OS=Rhipicephalus pulchellus OX=72859 PE=2 SV=1	3.62303	15784.5	10123.2	2169.23	0.64134	-0.640839	0.00467	0.137428	-2.86325	1.7696e-07	0.214282	-2.22241	0.00015	E			P:protein O-linked glycosylation; F:transferase activity, transferring glycosyl groups
L7M2A4	9ACAR	Putative alpha actinin OS=Rhipicephalus pulchellus OX=72859 PE=2 SV=1	3.28928	4.68221e+06	3.00154e+06	1.18195e+06	0.641052	-0.641487	0.00816	0.252434	-1.98602	5.9379e-12	0.39378	-1.34454	0.00489	E			F:actin binding; F:calcium ion binding
A0A224YUI0	9ACAR	NADH dehydrogenase [ubiquinone] flavoprotein 1, mitochondrial OS=Rhipicephalus zambeziensis OX=60191 PE=3 SV=1	9.22454	217281	139212	132694	0.6407	-0.642279	3.3139e-06	0.610704	-0.711456	0.00018	0.953182	-0.0691771	0.70027	E			C:mitochondrial inner membrane; F:NADH dehydrogenase (ubiquinone) activity; F:FMN binding; F:metal ion binding; F:NAD binding; F:4 iron, 4 sulfur cluster binding; P:oxidation-reduction process; C:respirasome
A0A0C9R0K8	AMBAM	Putative 40s ribosomal protein s2 (Fragment) OS=Amblyomma americanum OX=6943 PE=2 SV=1	7.98338	264756	169606	139535	0.640611	-0.64248	1.1991e-05	0.527031	-0.924039	6.7515e-07	0.822702	-0.281559	0.0643	E			F:structural constituent of ribosome; C:ribosome; P:translation
L7MB21	9ACAR	Putative gtp-binding protein drg2 odn superfamily OS=Rhipicephalus pulchellus OX=72859 PE=2 SV=1	5.02424	152525	97702.4	312305	0.640567	-0.642579	0.00052	2.04756	1.03391	0.11415	3.19649	1.67649	0.04322	E			F:GTP binding
A0A131Z267	RHIAP	Chitin-binding protein OS=Rhipicephalus appendiculatus OX=34631 PE=4 SV=1	3.26363	230825	147559	41754.9	0.639268	-0.645508	0.00852	0.180894	-2.46678	2.0415e-07	0.282971	-1.82127	0.00302	E
L7MM75	9ACAR	Putative csat (Fragment) OS=Rhipicephalus pulchellus OX=72859 PE=2 SV=1	3.12099	40889.2	26121.5	16664.6	0.638837	-0.64648	0.01086	0.407554	-1.29494	0.00028	0.637963	-0.648456	0.04034	E			C:Golgi membrane; F:pyrimidine nucleotide-sugar transmembrane transporter activity; C:integral component of membrane; P:pyrimidine nucleotide-sugar transmembrane transport
A0A131YMB0	RHIAP	PDZ and LIM domain protein Zasp OS=Rhipicephalus appendiculatus OX=34631 PE=4 SV=1	10.526	296167	189196	138015	0.638815	-0.64653	9.9165e-07	0.466004	-1.10159	7.6708e-07	0.729481	-0.455057	0.00123	E			F:metal ion binding
G3MHT1	9ACAR	Uncharacterized protein (Fragment) OS=Amblyomma maculatum OX=34609 PE=2 SV=1	2.78569	42145	26910.5	11124.2	0.638522	-0.647192	0.01926	0.263951	-1.92166	2.9079e-06	0.413378	-1.27447	0.01747	E			F:RNA binding; P:tRNA modification
A0A224YZD3	9ACAR	Small subunit ribosomal protein S19e OS=Rhipicephalus zambeziensis OX=60191 PE=4 SV=1	18.4418	760385	485496	332005	0.638487	-0.647272	4.7356e-09	0.436628	-1.19552	1.2222e-07	0.683848	-0.548253	0.00058	E			F:structural constituent of ribosome; C:ribosome; P:translation
A0A224YWY3	9ACAR	Nuclear transport receptor ranbp7/ranbp8 importin beta superfamily OS=Rhipicephalus zambeziensis OX=60191 PE=4 SV=1	3.08824	53238.2	33966.4	17898.5	0.638007	-0.648355	0.01148	0.336196	-1.57263	5.808e-08	0.526947	-0.924271	0.03434	E			C:nucleus; P:intracellular protein transport; F:Ran GTPase binding
A0A131Z7R0	RHIAP	E3 ubiquitin-protein ligase HUWE1 (Fragment) OS=Rhipicephalus appendiculatus OX=34631 PE=4 SV=1	3.50606	12331.7	7862.49	4019.26	0.637583	-0.649315	0.00567	0.325929	-1.61737	1.3705e-05	0.511194	-0.968057	0.01161	E			F:zinc ion binding; F:ligase activity
L7MDL8	9ACAR	Uncharacterized protein (Fragment) OS=Rhipicephalus pulchellus OX=72859 PE=2 SV=1	11.2379	104363	66507.3	24738.4	0.637268	-0.650028	5.4012e-07	0.237041	-2.07679	5.0141e-10	0.371965	-1.42676	8.7415e-08	E
A0A224Z5U8	9ACAR	Ribosomal protein L38 OS=Rhipicephalus zambeziensis OX=60191 PE=4 SV=1	6.07946	31305.3	19926.9	5557.94	0.636535	-0.651689	0.00012	0.17754	-2.49378	1.2854e-06	0.278916	-1.8421	0.00012	E			C:ribosome
A0A224YXN9	9ACAR	Elongation factor Ts, mitochondrial OS=Rhipicephalus zambeziensis OX=60191 PE=3 SV=1	3.05539	70637.3	44910	18327.6	0.635783	-0.653393	0.01214	0.25946	-1.94641	4.4498e-08	0.408096	-1.29302	0.01314	E			F:translation elongation factor activity; C:mitochondrion; P:translational elongation
L7M4E1	9ACAR	ER lumen protein-retaining receptor OS=Rhipicephalus pulchellus OX=72859 PE=2 SV=1	2.8774	61741.9	39227.6	60185.1	0.635348	-0.654381	0.01646	0.974785	-0.0368442	0.95099	1.53425	0.617536	0.41694	E			C:endoplasmic reticulum membrane; P:protein retention in ER lumen; P:protein transport; C:integral component of membrane; F:ER retention sequence binding
L7M059	9ACAR	Putative sodium:neurotransmitter symporter family OS=Rhipicephalus pulchellus OX=72859 PE=2 SV=1	2.94152	12170	7730.38	3303.85	0.635199	-0.654719	0.01475	0.271475	-1.88111	2.1234e-05	0.427386	-1.22639	0.01375	E			F:neurotransmitter:sodium symporter activity; P:neurotransmitter transport; C:integral component of membrane; P:transmembrane transport
L7M3X1	9ACAR	Putative nadh:ubiquinone oxidoreductase OS=Rhipicephalus pulchellus OX=72859 PE=2 SV=1	3.57869	41187.4	26144.1	14316.3	0.634759	-0.65572	0.00502	0.347589	-1.52455	7.0582e-05	0.547592	-0.868827	0.0434	E
A0A224YV42	9ACAR	Nucleoside diphosphate sugar epimerase OS=Rhipicephalus zambeziensis OX=60191 PE=4 SV=1	9.76392	20184.5	12806	5793.12	0.634445	-0.656433	1.9778e-06	0.287008	-1.80084	3.7067e-09	0.452376	-1.14441	9.2425e-06	E			F:catalytic activity; F:coenzyme binding
L7M9W4	9ACAR	Putative low density lipoprotein receptor OS=Rhipicephalus pulchellus OX=72859 PE=2 SV=1	4.20369	28454.7	18044.6	88439.4	0.63415	-0.657103	0.00182	3.10808	1.63602	0.05291	4.90117	2.29313	0.02771	E			P:Golgi organization; P:protein transport; C:membrane
L7ME40	9ACAR	Putative karyopherin importin beta 3 (Fragment) OS=Rhipicephalus pulchellus OX=72859 PE=2 SV=1	3.16298	36792.7	23324.9	9649.37	0.633954	-0.657551	0.01011	0.262263	-1.93091	1.5168e-07	0.413694	-1.27336	0.01538	E			C:cell; P:protein import into nucleus; F:Ran GTPase binding
L7MKT0	9ACAR	Putative membrane-associated apoptosis protein (Fragment) OS=Rhipicephalus pulchellus OX=72859 PE=2 SV=1	2.98132	55505.3	35165.8	63053.3	0.633557	-0.658454	0.01378	1.13599	0.183946	0.64925	1.79303	0.842399	0.13946	E
L7LXF2	9ACAR	Putative cap OS=Rhipicephalus pulchellus OX=72859 PE=2 SV=1	3.36097	62757.5	39751.3	28339.5	0.633412	-0.658784	0.00723	0.451572	-1.14697	3.305e-06	0.71292	-0.488189	0.1627	E			P:actin filament organization
L7MIE1	9ACAR	Putative cell adhesion complex protein bystin (Fragment) OS=Rhipicephalus pulchellus OX=72859 PE=2 SV=1	8.97347	50956.5	32275.2	14189.6	0.633388	-0.65884	4.2493e-06	0.278465	-1.84443	1.9164e-07	0.439644	-1.18559	0.0002	E
L7M191	9ACAR	Putative ubiquitin-conjugating enzyme e2 OS=Rhipicephalus pulchellus OX=72859 PE=2 SV=1	2.5713	17652.5	11155.2	4936.16	0.631935	-0.662151	0.02783	0.279629	-1.83841	2.4528e-05	0.442496	-1.17626	0.0585	E
A0A224Y2Y8	9ACAR	MICOS complex subunit MIC13 OS=Rhipicephalus zambeziensis OX=60191 PE=3 SV=1	4.35534	51906.3	32757.2	71426.4	0.631084	-0.664096	0.00143	1.37606	0.460548	0.55874	2.18048	1.12464	0.26187	E			C:MICOS complex
A0A023GP41	9ACAR	Putative vitellogenin-3 (Fragment) OS=Amblyomma triste OX=251400 PE=2 SV=1	3.44354	14916.8	9413.22	3706.26	0.631048	-0.664179	0.00629	0.248462	-2.0089	2.0516e-06	0.393729	-1.34473	0.00126	E			F:lipid transporter activity; P:lipid transport
A0A023FEG8	9ACAR	Protein disulfide isomerase OS=Amblyomma cajennense OX=34607 PE=2 SV=1	6.54118	255592	161266	86841.2	0.63095	-0.664402	6.5453e-05	0.339765	-1.55739	2.1253e-11	0.538497	-0.89299	0.00055	E			C:cell; F:isomerase activity; P:cell redox homeostasis
A0A224Z517	9ACAR	Sodium/hydrogen exchanger (Fragment) OS=Rhipicephalus zambeziensis OX=60191 PE=3 SV=1	3.26311	4827.47	3039.74	4215.53	0.629675	-0.667321	0.00853	0.873238	-0.195553	0.45814	1.38681	0.471768	0.20151	E			P:regulation of pH; F:sodium:proton antiporter activity; C:integral component of membrane; P:sodium ion transmembrane transport; P:proton transmembrane transport
V5HWF9	IXORI	Putative extracellular matrix glycoprotein laminin subunit beta (Fragment) OS=Ixodes ricinus OX=34613 PE=2 SV=1	2.59473	25132.7	15818.2	20631.4	0.629387	-0.66798	0.02673	0.820898	-0.284725	0.3715	1.30428	0.383255	0.4264	E			F:signaling receptor binding; P:regulation of cell adhesion; P:regulation of cell migration; P:regulation of embryonic development
G3MTB1	9ACAR	Uncharacterized protein OS=Amblyomma maculatum OX=34609 PE=2 SV=1	2.60859	200122	125886	122326	0.629044	-0.668766	0.0261	0.611256	-0.710152	0.00137	0.971721	-0.0413861	0.90518	E			C:extracellular region; P:chitin metabolic process; F:chitin binding
A0A224YZ51	9ACAR	Protein transport protein SEC23 OS=Rhipicephalus zambeziensis OX=60191 PE=4 SV=1	7.94745	374357	235273	148113	0.628472	-0.670079	1.2474e-05	0.395646	-1.33772	1.964e-08	0.629536	-0.66764	0.00202	E			C:Golgi membrane; C:endoplasmic reticulum membrane; P:intracellular protein transport; F:zinc ion binding; C:COPII vesicle coat; P:COPII-coated vesicle budding
V5GKE4	IXORI	Protein cornichon log 4 OS=Ixodes ricinus OX=34613 PE=2 SV=1	5.61032	15205	9551.12	7775.23	0.628158	-0.670802	0.00022	0.511361	-0.967586	0.01141	0.814065	-0.296784	0.48148	E			C:integral component of membrane; P:vesicle-mediated transport
L7MH69	9ACAR	Putative prolyl-4-hydroxylase-alpha efb (Fragment) OS=Rhipicephalus pulchellus OX=72859 PE=2 SV=1	4.22561	16145.4	10139	14147.7	0.627981	-0.671207	0.00176	0.876263	-0.190563	0.66462	1.39537	0.480643	0.39874	E			F:procollagen-proline 4-dioxygenase activity; F:iron ion binding; C:endoplasmic reticulum; F:oxidoreductase activity, acting on single donors with incorporation of molecular oxygen, incorporation of two atoms of oxygen; P:peptidyl-proline hydroxylation; F:L-ascorbic acid binding; P:oxidation-reduction process
A0A023GP74	9ACAR	Putative titin (Fragment) OS=Amblyomma triste OX=251400 PE=2 SV=1	5.87647	108386	68062.2	286838	0.627963	-0.671249	0.00016	2.64646	1.40406	0.18038	4.21435	2.07531	0.108	E
A0A1E1XBG6	9ACAR	Putative nuclear pore complex protein nup88 (Fragment) OS=Amblyomma aureolatum OX=187763 PE=2 SV=1	3.4241	12211	7655.26	7478.19	0.626917	-0.673653	0.0065	0.612416	-0.707416	0.11647	0.976869	-0.0337626	0.95244	E			P:ribosomal large subunit export from nucleus; P:ribosomal small subunit export from nucleus; C:cell; F:structural constituent of nuclear pore
A0A224YWG8	9ACAR	Propionyl-CoA carboxylase beta chain OS=Rhipicephalus zambeziensis OX=60191 PE=4 SV=1	6.89776	88549.7	55402.7	37562.8	0.625668	-0.676531	4.2059e-05	0.4242	-1.23718	0.0005	0.677996	-0.560652	0.13606	E			F:acetyl-CoA carboxylase activity; P:fatty acid biosynthetic process; C:acetyl-CoA carboxylase complex
A0A131XRQ7	IXORI	Putative titin (Fragment) OS=Ixodes ricinus OX=34613 PE=2 SV=1	2.41287	13198.3	8256.82	31128.4	0.625598	-0.676692	0.0365	2.35852	1.23788	0.30661	3.77002	1.91457	0.20002	E
A0A224YXT7	9ACAR	Regulator complex protein LAMTOR5 OS=Rhipicephalus zambeziensis OX=60191 PE=4 SV=1	3.25945	22734.7	14222.1	6537.07	0.625567	-0.676763	0.00858	0.287538	-1.79818	1.5152e-05	0.459643	-1.12141	0.02856	E			C:integral component of membrane; P:viral genome replication; P:negative regulation of cysteine-type endopeptidase activity involved in apoptotic process; C:Ragulator complex
L7MK98	9ACAR	Uncharacterized protein (Fragment) OS=Rhipicephalus pulchellus OX=72859 PE=2 SV=1	4.18642	228568	142875	129561	0.625085	-0.677875	0.00187	0.566836	-0.818997	5.0749e-05	0.906813	-0.141123	0.54713	E
L7MA31	9ACAR	Uncharacterized protein OS=Rhipicephalus pulchellus OX=72859 PE=2 SV=1	4.25049	66278.1	41410.7	35886.5	0.624802	-0.678528	0.00169	0.541454	-0.885089	0.0357	0.866601	-0.206561	0.69094	E
A0A023GCM0	9ACAR	Protoporphyrinogen oxidase (Fragment) OS=Amblyomma triste OX=251400 PE=2 SV=1	3.68025	17291.2	10797	1181.03	0.62442	-0.679411	0.00424	0.0683022	-3.87192	2.2988e-08	0.109385	-3.19251	0.00034	E			F:oxygen-dependent protoporphyrinogen oxidase activity; C:mitochondrial inner membrane; P:protoporphyrinogen IX biosynthetic process; P:oxidation-reduction process
A0A224Z543	9ACAR	NADH dehydrogenase (Ubiquinone) Fe-S protein 3 OS=Rhipicephalus zambeziensis OX=60191 PE=3 SV=1	4.78435	445369	277724	178723	0.623581	-0.68135	0.00074	0.401293	-1.31727	3.1604e-07	0.643529	-0.635922	0.03427	E			F:NADH dehydrogenase (ubiquinone) activity; P:oxidation-reduction process
A0A224YSH5	9ACAR	Late golgi protein sorting complex subunit vps53 OS=Rhipicephalus zambeziensis OX=60191 PE=4 SV=1	7.49164	21847.4	13599.5	428166	0.622479	-0.683904	2.0827e-05	19.598	4.29264	0.00407	31.4839	4.97654	0.0036	E			C:GARP complex; C:cytosol; P:retrograde transport, endosome to Golgi
A0A224YRR3	9ACAR	Glutamyl-tRNA(Gln) amidotransferase subunit A, mitochondrial OS=Rhipicephalus zambeziensis OX=60191 PE=3 SV=1	3.21535	8495.62	5288.15	2531.33	0.622455	-0.683958	0.00925	0.297957	-1.74682	5.1257e-06	0.47868	-1.06287	0.02299	E			F:amidase activity; F:ATP binding; C:mitochondrion; F:transferase activity; C:glutamyl-tRNA(Gln) amidotransferase complex; P:mitochondrial translation; F:glutaminyl-tRNA synthase (glutamine-hydrolyzing) activity; P:glutaminyl-tRNAGln biosynthesis via transamidation
A0A131YVZ7	RHIAP	Citrate synthase OS=Rhipicephalus appendiculatus OX=34631 PE=3 SV=1	3.54789	3.22419e+06	1.99727e+06	907974	0.619466	-0.690903	0.00529	0.281613	-1.82821	3.9334e-10	0.454606	-1.13731	0.00972	E			F:citrate (Si)-synthase activity; P:tricarboxylic acid cycle
A0A224ZAQ6	9ACAR	Transportin-1 OS=Rhipicephalus zambeziensis OX=60191 PE=4 SV=1	4.42767	198565	122912	207121	0.619001	-0.691986	0.00128	1.04309	0.060863	0.85032	1.68512	0.752849	0.10432	E			C:nucleus; P:protein import into nucleus; F:Ran GTPase binding
A0A131YVB6	RHIAP	Symplekin OS=Rhipicephalus appendiculatus OX=34631 PE=4 SV=1	3.36897	37334.8	23109.1	41171.3	0.61897	-0.692059	0.00713	1.10276	0.14112	0.71958	1.78161	0.833179	0.13236	E
A0A131XMM3	9ACAR	Uncharacterized protein OS=Hyalomma excavatum OX=257692 PE=2 SV=1	4.91238	44999.1	27814.6	37454.8	0.618116	-0.694051	0.00061	0.832346	-0.264745	0.2097	1.34659	0.429305	0.15999	E			F:metal ion binding
A0A131YRH0	RHIAP	Sallimus OS=Rhipicephalus appendiculatus OX=34631 PE=4 SV=1	3.83251	20378.7	12577.5	9646.67	0.617187	-0.69622	0.00331	0.473371	-1.07896	0.00076	0.766981	-0.382737	0.19585	E
A0A224Z510	9ACAR	RNA cytidine acetyltransferase OS=Rhipicephalus zambeziensis OX=60191 PE=3 SV=1	3.33745	40608.8	25045.9	56239.5	0.616761	-0.697216	0.00752	1.38491	0.469793	0.09943	2.24546	1.16701	0.00872	E			P:rRNA modification; F:ATP binding; C:nucleolus; F:N-acetyltransferase activity; C:integral component of membrane; P:ribosomal small subunit biogenesis; P:tRNA acetylation
A0A131YWG0	RHIAP	Cytoskeleton-associated protein 5 OS=Rhipicephalus appendiculatus OX=34631 PE=4 SV=1	2.997	35599.6	21947.2	23530.3	0.616503	-0.697819	0.01341	0.66097	-0.597342	0.05445	1.07213	0.100477	0.82703	E
A0A131XGU0	9ACAR	Putative translation initiation factor 2c eif-2c (Fragment) OS=Hyalomma excavatum OX=257692 PE=2 SV=1	6.11811	131912	81236.4	73206.9	0.615839	-0.699375	0.00011	0.554969	-0.849522	0.00039	0.901159	-0.150147	0.49954	E			F:translation initiation factor activity; P:translational initiation; P:gene silencing by RNA
A0A131XI81	9ACAR	Aspartate aminotransferase OS=Hyalomma excavatum OX=257692 PE=2 SV=1	2.90957	476186	293065	130845	0.615441	-0.700308	0.01558	0.274777	-1.86367	7.9399e-08	0.446472	-1.16336	0.02284	E			F:L-aspartate:2-oxoglutarate aminotransferase activity; P:cellular amino acid metabolic process; P:biosynthetic process; F:pyridoxal phosphate binding
A0A224Z2T0	9ACAR	Purine nucleoside phosphorylase OS=Rhipicephalus zambeziensis OX=60191 PE=3 SV=1	4.65895	330948	203436	88831.8	0.614706	-0.702032	0.0009	0.268416	-1.89746	6.3017e-09	0.436658	-1.19542	0.00172	E			F:purine-nucleoside phosphorylase activity; P:nucleoside metabolic process
A0A131YUZ6	RHIAP	Rb retinoblastoma tumor suppressor related protein OS=Rhipicephalus appendiculatus OX=34631 PE=4 SV=1	2.7813	10275.4	6314.04	1350.89	0.614484	-0.702553	0.01941	0.131469	-2.9272	5.5511e-07	0.213951	-2.22465	0.00941	E			C:nucleus; P:regulation of transcription by RNA polymerase II; P:regulation of cell cycle
A0A131YTA4	RHIAP	Translational activator gcn1 translational activator gcn1 OS=Rhipicephalus appendiculatus OX=34631 PE=4 SV=1	3.42891	34513.3	21198.2	70095.5	0.614204	-0.70321	0.00645	2.03097	1.02217	0.30419	3.30667	1.72538	0.17006	E			P:regulation of translation; F:protein kinase regulator activity; F:protein kinase binding; P:positive regulation of kinase activity; F:ribosome binding; P:regulation of protein kinase activity
L7M5D1	9ACAR	Putative cytochrome c oxidase subunit viia 2 OS=Rhipicephalus pulchellus OX=72859 PE=2 SV=1	4.36374	111652	68551.5	29672.6	0.613975	-0.703747	0.00141	0.26576	-1.9118	7.0701e-06	0.432851	-1.20806	0.00142	E			F:cytochrome-c oxidase activity; C:mitochondrial respirasome; C:integral component of membrane; P:electron transport chain; P:proton transmembrane transport
A0A131XD70	9ACAR	Putative karyopherin importin beta 1 OS=Hyalomma excavatum OX=257692 PE=2 SV=1	3.95146	600543	368423	160988	0.613483	-0.704904	0.00272	0.26807	-1.89932	6.4918e-12	0.436964	-1.19441	0.00592	E			C:cell; P:protein import into nucleus; F:Ran GTPase binding
V5HIW2	IXORI	Putative phosphate acyltransferase OS=Ixodes ricinus OX=34613 PE=2 SV=1	2.9887	47054.4	28836.1	84881.5	0.612824	-0.706455	0.0136	1.8039	0.85112	0.15196	2.94359	1.55758	0.04365	E			C:integral component of membrane; F:transferase activity, transferring acyl groups
A0A224YX95	9ACAR	DNA ligase OS=Rhipicephalus zambeziensis OX=60191 PE=3 SV=1	5.52056	20879.1	12793.6	11834.3	0.612746	-0.706638	0.00025	0.566803	-0.819081	0.00036	0.925021	-0.112442	0.61811	E			F:DNA binding; F:DNA ligase (ATP) activity; F:ATP binding; P:DNA replication; P:DNA recombination; P:DNA ligation involved in DNA repair; P:DNA biosynthetic process
L7M2Q2	9ACAR	Putative tensin-1 OS=Rhipicephalus pulchellus OX=72859 PE=2 SV=1	3.33419	83427.6	51077.5	35789.5	0.612237	-0.707837	0.00756	0.428989	-1.22099	3.8257e-06	0.70069	-0.513152	0.14987	E
L7M127	9ACAR	Uncharacterized protein OS=Rhipicephalus pulchellus OX=72859 PE=2 SV=1	3.41403	7237.18	4430.69	2275.4	0.612213	-0.707894	0.00661	0.314405	-1.66931	6.6583e-05	0.513554	-0.961411	0.06475	E			F:ATP binding
G3MRM2	9ACAR	ATP synthase subunit d, mitochondrial OS=Amblyomma maculatum OX=34609 PE=2 SV=1	4.01929	103053	63055.9	44014.8	0.611881	-0.708677	0.00244	0.42711	-1.22732	0.00108	0.698028	-0.518643	0.18008	E			C:mitochondrial proton-transporting ATP synthase complex, coupling factor F(o); F:proton transmembrane transporter activity; P:ATP synthesis coupled proton transport
L7M4W5	9ACAR	60S ribosomal protein L13 OS=Rhipicephalus pulchellus OX=72859 PE=2 SV=1	7.96831	225616	138032	103571	0.611798	-0.708872	1.2191e-05	0.45906	-1.12324	0.00022	0.750346	-0.414373	0.10011	E			F:structural constituent of ribosome; C:ribosome; P:translation
L7MEW5	9ACAR	Putative nuclear export receptor cse1/cas importin beta superfamily (Fragment) OS=Rhipicephalus pulchellus OX=72859 PE=2 SV=1	4.5564	386011	236027	207439	0.611451	-0.709692	0.00105	0.537392	-0.895952	3.2171e-05	0.878881	-0.18626	0.47137	E			C:cell; P:intracellular protein transport; F:Ran GTPase binding
Q86G65	DERVA	Surfeit 4 protein OS=Dermacentor variabilis OX=34621 PE=2 SV=1	5.01037	136729	83590.8	40015.6	0.61136	-0.709905	0.00053	0.292663	-1.77269	5.8648e-07	0.478708	-1.06278	0.00013	E			C:integral component of membrane
A0A1E1XUI5	9ACAR	40S ribosomal protein S24 OS=Amblyomma sculptum OX=1581419 PE=2 SV=1	4.56521	186440	113929	90863.2	0.61108	-0.710568	0.00103	0.48736	-1.03694	6.2595e-05	0.797539	-0.326372	0.18894	E			F:structural constituent of ribosome; C:ribosome; P:translation
A0A023FJ95	9ACAR	Ribosomal protein L15 OS=Amblyomma cajennense OX=34607 PE=2 SV=1	4.69403	166345	101597	38604.6	0.610762	-0.711318	0.00085	0.232075	-2.10734	1.4348e-05	0.379976	-1.39602	0.00015	E			F:structural constituent of ribosome; C:ribosome; P:translation
A0A131ZAM9	RHIAP	Twitchin like (Fragment) OS=Rhipicephalus appendiculatus OX=34631 PE=4 SV=1	3.95211	679383	414679	472163	0.610376	-0.71223	0.00272	0.694988	-0.52494	0.39013	1.13862	0.18729	0.81437	E			F:protein kinase activity; F:ATP binding; P:protein phosphorylation
L7LWT5	9ACAR	Uncharacterized protein OS=Rhipicephalus pulchellus OX=72859 PE=2 SV=1	6.26199	17662.1	10773.7	5418.53	0.609987	-0.71315	9.3583e-05	0.306788	-1.70468	0.0003	0.502943	-0.991534	0.03193	E			F:protein tyrosine phosphatase activity; C:integral component of membrane; P:peptidyl-tyrosine dephosphorylation
L7M716	9ACAR	Putative ribosomal protein s9 OS=Rhipicephalus pulchellus OX=72859 PE=2 SV=1	7.54658	2.78945e+06	1.70094e+06	1.06464e+06	0.609775	-0.713652	1.9556e-05	0.381666	-1.38962	2.4296e-05	0.625913	-0.675966	0.0122	E			F:structural constituent of ribosome; P:translation; C:small ribosomal subunit; F:rRNA binding
A0A131YNB8	RHIAP	Solute carrier family 25 (Mitochondrial phosphate transporter), member 3 OS=Rhipicephalus appendiculatus OX=34631 PE=3 SV=1	3.8032	502182	305997	89541.6	0.609336	-0.71469	0.00347	0.178305	-2.48758	4.9305e-08	0.292622	-1.77289	0.00094	E			C:integral component of membrane; F:transmembrane transporter activity; P:transmembrane transport
A0A224Z5D9	9ACAR	Nucleolar GTP-binding protein 1 OS=Rhipicephalus zambeziensis OX=60191 PE=3 SV=1	10.3257	7801.93	4753.83	6850.02	0.609314	-0.714742	1.184e-06	0.87799	-0.187724	0.4788	1.44095	0.527018	0.13352	E			F:GTP binding; C:nucleolus; P:ribosome biogenesis
L7MHZ3	9ACAR	Putative influenza virus ns1a-binding protein (Fragment) OS=Rhipicephalus pulchellus OX=72859 PE=2 SV=1	6.58492	134381	81782.2	156177	0.608585	-0.71647	6.1944e-05	1.16219	0.21685	0.69884	1.90967	0.93332	0.20746	E
L7LXF3	9ACAR	Uncharacterized protein OS=Rhipicephalus pulchellus OX=72859 PE=2 SV=1	3.60639	24208.5	14725.5	28336.4	0.608279	-0.717195	0.0048	1.17052	0.227147	0.51569	1.92431	0.944342	0.06278	E			P:protein transport
L7MLN2	9ACAR	Putative ribosomal protein l1 (Fragment) OS=Rhipicephalus pulchellus OX=72859 PE=2 SV=1	4.51305	21544	13101.9	40956.2	0.608148	-0.717507	0.00112	1.90105	0.926798	0.11923	3.12597	1.6443	0.03595	E			C:ribosome
A0A224Z4T3	9ACAR	Pentatricopeptide repeat domain-containing protein 3 (Fragment) OS=Rhipicephalus zambeziensis OX=60191 PE=4 SV=1	6.47006	37942.3	23062.1	24711.8	0.607819	-0.718286	7.1626e-05	0.651298	-0.618611	0.01714	1.07153	0.099675	0.74204	E			C:mitochondrion; F:rRNA binding; P:mitochondrial translation; F:ribosomal small subunit binding
A0A224Z2E6	9ACAR	Inositol-hexakisphosphate/diphosphoinositol-pentakisphosphate 1-kinase OS=Rhipicephalus zambeziensis OX=60191 PE=3 SV=1	4.17677	6393.46	3884.18	6248.45	0.607524	-0.718987	0.0019	0.97732	-0.0330974	0.92899	1.60869	0.685889	0.18224	E			F:inositol heptakisphosphate kinase activity; F:inositol hexakisphosphate 5-kinase activity; F:ATP binding; C:cytosol; P:phosphorylation; F:diphosphoinositol-pentakisphosphate kinase activity; F:inositol hexakisphosphate 1-kinase activity; F:inositol hexakisphosphate 3-kinase activity; F:5-diphosphoinositol pentakisphosphate 3-kinase activity
L7M6I8	9ACAR	Putative ribosomal protein s13 OS=Rhipicephalus pulchellus OX=72859 PE=2 SV=1	7.95146	2.13134e+06	1.29357e+06	716089	0.60693	-0.720398	1.2419e-05	0.335981	-1.57355	2.5003e-06	0.553574	-0.853151	0.00129	E			F:structural constituent of ribosome; C:ribosome; P:translation
L7M221	9ACAR	Putative molecular chaperone dnaj superfamily OS=Rhipicephalus pulchellus OX=72859 PE=2 SV=1	20.4486	29188.3	17713.9	6156.58	0.606884	-0.720508	1.7275e-09	0.210927	-2.24519	4.3441e-12	0.347557	-1.52468	1.9239e-11	E			P:protein folding; F:unfolded protein binding
A0A131XAM4	9ACAR	Adenylosuccinate lyase OS=Hyalomma excavatum OX=257692 PE=2 SV=1	6.74744	105908	64267.9	45638	0.60683	-0.720636	5.0582e-05	0.430923	-1.2145	0.00574	0.710121	-0.493863	0.32316	E			F:N6-(1,2-dicarboxyethyl)AMP AMP-lyase (fumarate-forming) activity; P:'de novo' IMP biosynthetic process; P:'de novo' AMP biosynthetic process; F:(S)-2-(5-amino-1-(5-phospho-D-ribosyl)imidazole-4-carboxamido)succinate AMP-lyase (fumarate-forming) activity
L7MHE6	9ACAR	Putative serine/threonine protein phosphatase 2a regulatory subunit (Fragment) OS=Rhipicephalus pulchellus OX=72859 PE=2 SV=1	4.91845	53465.9	32438.9	86108.4	0.606721	-0.720894	0.00061	1.61053	0.687534	0.13112	2.65448	1.40843	0.02448	E			C:protein phosphatase type 2A complex; P:signal transduction; F:protein phosphatase regulator activity; P:regulation of phosphoprotein phosphatase activity
L7M8S2	9ACAR	Putative 26s proteasome regulatory subunit OS=Rhipicephalus pulchellus OX=72859 PE=2 SV=1	4.75023	122671	74309.2	58260.1	0.605761	-0.72318	0.00078	0.47493	-1.07421	0.00034	0.784022	-0.351034	0.31964	E			C:proteasome complex; C:COP9 signalosome
A0A1E1XGG0	9ACAR	Putative structural maintenance of chromosome protein 2 chromosome condensation complex condensin (Fragment) OS=Amblyomma aureolatum OX=187763 PE=2 SV=1	6.11731	8061.86	4877.99	91167.7	0.60507	-0.724826	0.00011	11.3085	3.49934	0.00029	18.6896	4.22416	0.00022	E			F:ATP binding; C:chromosome; P:chromosome organization
L7MAH7	9ACAR	Importin subunit alpha OS=Rhipicephalus pulchellus OX=72859 PE=2 SV=1	3.82595	233235	141068	130876	0.604832	-0.725393	0.00334	0.561133	-0.833586	0.0042	0.927749	-0.108193	0.78346	E			C:nucleus; C:cytoplasm; P:protein import into nucleus; F:protein transporter activity; F:nuclear import signal receptor activity
Q4PM67	IXOSC	Ribosomal protein S16 OS=Ixodes scapularis OX=6945 PE=2 SV=1	9.40099	1.4737e+06	890810	558184	0.60447	-0.726257	2.7916e-06	0.378763	-1.40063	8.9644e-08	0.626603	-0.674376	0.00424	E			F:structural constituent of ribosome; C:ribosome; P:translation
L7M1Y7	9ACAR	Putative mitochondrial electron transport nadh to ubiquinone OS=Rhipicephalus pulchellus OX=72859 PE=2 SV=1	6.26393	219539	132669	75819	0.60431	-0.72664	9.3348e-05	0.345356	-1.53384	8.915e-11	0.571488	-0.807205	0.00293	E			C:mitochondrial respiratory chain complex I; P:mitochondrial electron transport, NADH to ubiquinone
A0A131XJJ2	9ACAR	Putative negative regulator of transcription OS=Hyalomma excavatum OX=257692 PE=2 SV=1	5.23568	20495.5	12366.6	9372.18	0.603382	-0.728856	0.00038	0.457281	-1.12885	9.7292e-08	0.757862	-0.399992	0.08809	E			P:regulation of translation; C:CCR4-NOT core complex
L7M337	9ACAR	Dynein light chain OS=Rhipicephalus pulchellus OX=72859 PE=2 SV=1	4.89923	36877.2	22217.5	19482.9	0.602473	-0.731032	0.00062	0.528318	-0.920521	0.00274	0.876916	-0.189489	0.60956	E			F:motor activity; C:cytoplasm; C:microtubule; P:microtubule-based process; C:dynein complex
A0A1E1XP54	9ACAR	Serine/threonine-protein kinase TOR (Fragment) OS=Amblyomma sculptum OX=1581419 PE=2 SV=1	2.80865	17003.1	10239.9	693.225	0.602241	-0.731588	0.01852	0.0407706	-4.61633	1.1151e-08	0.0676981	-3.88474	0.00271	E			F:protein serine/threonine kinase activity; F:ATP binding; P:protein phosphorylation; F:protein-containing complex binding
A0A224ZBB5	9ACAR	Tudor domain-containing protein 1/4/6/7 OS=Rhipicephalus zambeziensis OX=60191 PE=4 SV=1	3.66895	15444.1	9298.15	7386.95	0.602053	-0.732037	0.00432	0.478303	-1.064	0.00453	0.794454	-0.331964	0.48614	E
A0A224YPN8	9ACAR	ATP synthase subunit d, mitochondrial OS=Rhipicephalus zambeziensis OX=60191 PE=3 SV=1	3.63947	419429	252510	152072	0.602033	-0.732085	0.00454	0.36257	-1.46367	2.1196e-05	0.602242	-0.731584	0.01342	E			C:mitochondrial proton-transporting ATP synthase complex, coupling factor F(o); F:proton transmembrane transporter activity; P:ATP synthesis coupled proton transport
A0A1E1X6L6	9ACAR	Putative dehydrogenase with different specificities related to short-chain alcohol dehydrogenase OS=Amblyomma aureolatum OX=187763 PE=2 SV=1	5.144	75265.8	45295.4	12905.3	0.601806	-0.73263	0.00044	0.171463	-2.54403	6.3115e-07	0.284915	-1.8114	1.3299e-05	E			F:protochlorophyllide reductase activity; P:oxidation-reduction process
L7M7B3	9ACAR	Putative nuclear matrix protein OS=Rhipicephalus pulchellus OX=72859 PE=2 SV=1	5.22763	8155.44	4905.74	6993.12	0.60153	-0.733292	0.00039	0.857479	-0.221827	0.394	1.4255	0.511465	0.17143	E			P:signal transduction
L7MCU2	9ACAR	Protein-S-isoprenylcysteine O-methyltransferase (Fragment) OS=Rhipicephalus pulchellus OX=72859 PE=2 SV=1	3.30167	10976.1	6599.61	4899.9	0.601273	-0.733909	0.00799	0.446416	-1.16354	0.01086	0.742452	-0.42963	0.45207	E			F:protein C-terminal S-isoprenylcysteine carboxyl O-methyltransferase activity; C:endoplasmic reticulum membrane; P:C-terminal protein methylation; C:integral component of membrane
A0A131YIN0	RHIAP	Protein nlrc3 OS=Rhipicephalus appendiculatus OX=34631 PE=4 SV=1	3.41301	75038.6	45098.2	24377	0.600999	-0.734565	0.00662	0.324859	-1.62211	2.0059e-08	0.540531	-0.887549	0.04189	E
L7MLB8	9ACAR	Putative ionotropic glutamate receptor (Fragment) OS=Rhipicephalus pulchellus OX=72859 PE=2 SV=1	4.37515	68316.8	41040.3	18750	0.600735	-0.735198	0.00139	0.274456	-1.86535	3.3333e-06	0.456867	-1.13015	0.00207	E			F:ionotropic glutamate receptor activity; C:integral component of membrane; P:ionotropic glutamate receptor signaling pathway
A0A224YXH6	9ACAR	Peptidylglycine alpha amidating monooxygenase OS=Rhipicephalus zambeziensis OX=60191 PE=4 SV=1	3.30285	25281.8	15179	6089.31	0.600393	-0.73602	0.00797	0.240858	-2.05375	0.00018	0.401167	-1.31773	0.00127	E			F:copper ion binding; P:peptide metabolic process; C:integral component of membrane; F:oxidoreductase activity, acting on paired donors, with incorporation or reduction of molecular oxygen, reduced ascorbate as one donor, and incorporation of one atom of oxygen; P:oxidation-reduction process
A0A131Z7V1	RHIAP	Ribosomal protein OS=Rhipicephalus appendiculatus OX=34631 PE=3 SV=1	12.5029	807300	484613	377650	0.600289	-0.736272	1.984e-07	0.467795	-1.09605	9.4356e-08	0.779283	-0.359781	0.00143	E			F:RNA binding; F:structural constituent of ribosome; P:translation; C:large ribosomal subunit
L7M3F4	9ACAR	Uncharacterized protein OS=Rhipicephalus pulchellus OX=72859 PE=2 SV=1	6.77357	28596.5	17157.7	7521.53	0.599995	-0.736979	4.8975e-05	0.263023	-1.92674	1.5054e-07	0.438376	-1.18976	0.00021	E
L7M9U5	9ACAR	Putative vacuolar sorting protein vps1 dynamin OS=Rhipicephalus pulchellus OX=72859 PE=2 SV=1	6.00756	326826	195731	143637	0.598885	-0.73965	0.00013	0.43949	-1.1861	0.00048	0.733847	-0.446448	0.24377	E			P:mitochondrial fission; F:GTPase activity; F:GTP binding; P:peroxisome fission
L7M2U3	9ACAR	Uncharacterized protein OS=Rhipicephalus pulchellus OX=72859 PE=2 SV=1	4.15217	158848	95030.2	22362.6	0.598246	-0.74119	0.00197	0.140779	-2.82849	6.5604e-09	0.235321	-2.0873	0.00047	E			C:integral component of membrane
A0A1E1X7J7	9ACAR	Putative muscle m-line assembly protein unc-89 (Fragment) OS=Amblyomma aureolatum OX=187763 PE=2 SV=1	5.5174	540432	323200	271460	0.598041	-0.741684	0.00026	0.502302	-0.993372	0.00046	0.839913	-0.251688	0.37667	E			F:protein serine/threonine kinase activity; F:ATP binding; P:protein phosphorylation
A0A224YRD0	9ACAR	Acetyltransferase OS=Rhipicephalus zambeziensis OX=60191 PE=4 SV=1	6.07411	120456	72006	265539	0.59778	-0.742314	0.00012	2.20446	1.14042	0.00019	3.68774	1.88274	2.4736e-05	E			F:transferase activity
A0A1E1XVN9	9ACAR	Putative muscle-specific protein 300 isoform k (Fragment) OS=Amblyomma sculptum OX=1581419 PE=2 SV=1	3.29031	367450	219138	90369.3	0.596375	-0.745708	0.00815	0.245937	-2.02364	3.5126e-09	0.412386	-1.27793	0.01647	E			C:meiotic nuclear membrane microtubule tethering complex; F:actin filament binding; P:cytoskeletal anchoring at nuclear membrane
L7LWF2	9ACAR	Putative nadh:ubiquinone oxidoreductase ndufs2/49 kDa subunit OS=Rhipicephalus pulchellus OX=72859 PE=2 SV=1	4.69692	199003	118636	122160	0.596152	-0.746247	0.00085	0.613862	-0.704013	0.00626	1.02971	0.0422343	0.90109	E			F:oxidoreductase activity, acting on NAD(P)H; F:quinone binding; F:NAD binding; P:oxidation-reduction process
L7MMQ8	9ACAR	Putative translocase of outer membrane 34 (Fragment) OS=Rhipicephalus pulchellus OX=72859 PE=2 SV=1	3.181	88934.5	52968.6	61450.8	0.595592	-0.747605	0.0098	0.690967	-0.533312	0.03226	1.16013	0.214293	0.5948	E
L7MMU0	9ACAR	Galectin (Fragment) OS=Rhipicephalus pulchellus OX=72859 PE=2 SV=1	4.94698	91934.1	54700.5	40558.6	0.594997	-0.749046	0.00058	0.44117	-1.18059	1.0226e-05	0.741466	-0.431547	0.15983	E			F:carbohydrate binding
L7LXS7	9ACAR	Putative vacuolar protein-sorting-associated protein OS=Rhipicephalus pulchellus OX=72859 PE=2 SV=1	3.99725	15288.6	9095.1	3153.04	0.594896	-0.749291	0.00253	0.206235	-2.27764	4.3832e-07	0.346675	-1.52835	0.00563	E			C:ESCRT II complex; P:multivesicular body sorting pathway
A0A224YYS2	9ACAR	Methylmalonyl-CoA/ethylmalonyl-CoA epimerase OS=Rhipicephalus zambeziensis OX=60191 PE=4 SV=1	4.1271	70103.4	41600.2	13328.2	0.593411	-0.752896	0.00205	0.190122	-2.395	3.7312e-08	0.320388	-1.64211	0.00288	E
L7M210	9ACAR	Putative peptidyl-trna hydrolase pth2 OS=Rhipicephalus pulchellus OX=72859 PE=2 SV=1	3.20481	12741.5	7550.06	23840.3	0.592555	-0.754979	0.00941	1.87107	0.903863	0.60684	3.15763	1.65884	0.45444	E			F:aminoacyl-tRNA hydrolase activity
L7M7T8	9ACAR	Putative tho complex subunit 5 OS=Rhipicephalus pulchellus OX=72859 PE=2 SV=1	5.53344	11140.8	6598.07	2248.01	0.592242	-0.755741	0.00025	0.201781	-2.30914	6.5123e-06	0.340707	-1.5534	0.00582	E
A0A224Z1Z8	9ACAR	Translation initiation factor 4G OS=Rhipicephalus zambeziensis OX=60191 PE=4 SV=1	6.84385	60783.5	35982	8723.36	0.591969	-0.756406	4.4922e-05	0.143515	-2.80072	8.5506e-08	0.242437	-2.04432	6.7613e-08	E			F:mRNA binding; F:translation initiation factor activity; P:translational initiation
V5I100	IXORI	Putative 60s ribosomal protein l23 apis mellifera (Fragment) OS=Ixodes ricinus OX=34613 PE=2 SV=1	5.43909	259916	153842	104379	0.59189	-0.756599	0.00029	0.401587	-1.31622	5.9127e-07	0.678482	-0.559617	0.05541	E			F:structural constituent of ribosome; C:ribosome; P:translation
A0A023FH57	9ACAR	Putative calponin (Fragment) OS=Amblyomma cajennense OX=34607 PE=2 SV=1	3.87835	116145	68705.8	26408.8	0.591554	-0.757418	0.00307	0.227379	-2.13683	3.9895e-08	0.384375	-1.37941	0.00796	E			F:actin binding; P:actomyosin structure organization
L7M3X3	9ACAR	Putative mitochondrial import inner membrane translocase subunit tim23 OS=Rhipicephalus pulchellus OX=72859 PE=2 SV=1	2.96638	4231.66	2502.76	16858	0.591437	-0.757704	0.01413	3.98379	1.99414	0.0428	6.73578	2.75185	0.02446	E			C:integral component of membrane
L7MK85	9ACAR	Transmembrane 9 superfamily member (Fragment) OS=Rhipicephalus pulchellus OX=72859 PE=2 SV=1	4.18434	19189.6	11343.3	29104.6	0.591119	-0.75848	0.00187	1.51668	0.60092	0.3312	2.56578	1.3594	0.10174	E			C:integral component of membrane
A0A131YNH0	RHIAP	Transcription factor 25 OS=Rhipicephalus appendiculatus OX=34631 PE=4 SV=1	4.16787	12678.7	7492.71	1119.3	0.590966	-0.758852	0.00192	0.0882816	-3.50174	2.5513e-07	0.149385	-2.74289	0.00047	E
A0A131XCW6	9ACAR	Putative rna-binding protein rrm superfamily (Fragment) OS=Hyalomma excavatum OX=257692 PE=2 SV=1	6.56482	8467.48	5003.51	14542.6	0.590909	-0.758992	6.3531e-05	1.71747	0.780285	0.16956	2.90649	1.53928	0.04323	E			F:RNA binding
L7MKC4	9ACAR	Putative translation initiation factor 2b beta subunit eif-2bbeta/gcd7 (Fragment) OS=Rhipicephalus pulchellus OX=72859 PE=2 SV=1	2.72146	34593.2	20418.3	163501	0.590238	-0.76063	0.02151	4.72639	2.24074	0.09792	8.00759	3.00137	0.07088	E			F:translation initiation factor activity; P:translational initiation
A0A023FDR0	9ACAR	Putative mitochondrial f1f0-atp synthase subunit g/atp20 OS=Amblyomma cajennense OX=34607 PE=2 SV=1	5.21024	186272	109895	70133.1	0.589971	-0.761284	0.0004	0.376509	-1.40924	6.0344e-07	0.638182	-0.64796	0.01401	E			C:mitochondrial proton-transporting ATP synthase complex, coupling factor F(o); F:proton transmembrane transporter activity; P:ATP synthesis coupled proton transport
A0A034WXM1	RHIMP	Secreted protein 24 OS=Rhipicephalus microplus OX=6941 PE=4 SV=1	3.79124	57304.3	33778.5	108817	0.589459	-0.762537	0.00354	1.89894	0.925193	0.42998	3.2215	1.68773	0.25785	E			P:regulation of cell growth; F:insulin-like growth factor binding; C:extracellular region
G3MSD1	9ACAR	Uncharacterized protein OS=Amblyomma maculatum OX=34609 PE=2 SV=1	4.55104	9299.82	5479.24	1986.27	0.589177	-0.763227	0.00106	0.213581	-2.22714	3.4382e-05	0.362507	-1.46392	0.00043	E			C:integral component of membrane
A0A224YT66	9ACAR	Membrane protein associated with esophageal cancer OS=Rhipicephalus zambeziensis OX=60191 PE=4 SV=1	3.73935	31572.6	18599	2683.32	0.589087	-0.763448	0.00385	0.0849888	-3.55658	1.0085e-10	0.144272	-2.79314	0.00098	E
A0A224YV04	9ACAR	Nuclear transport regulator OS=Rhipicephalus zambeziensis OX=60191 PE=4 SV=1	3.57133	126157	74256.8	55574.5	0.588608	-0.764621	0.00508	0.44052	-1.18272	2.1617e-07	0.74841	-0.418099	0.25204	E			C:nucleus
L7M1W8	9ACAR	Putative mitochondrial ribosomal protein s10 OS=Rhipicephalus pulchellus OX=72859 PE=2 SV=1	4.79281	19259.3	11333.5	7288.37	0.588467	-0.764967	0.00073	0.378434	-1.40189	0.00096	0.643085	-0.636919	0.2034	E			C:mitochondrial small ribosomal subunit
A0A224Z179	9ACAR	Single-strand DNA-binding protein OS=Rhipicephalus zambeziensis OX=60191 PE=3 SV=1	3.13192	82483.5	48491.2	125991	0.58789	-0.766382	0.01066	1.52747	0.611147	0.19919	2.59823	1.37753	0.03987	E			F:single-stranded DNA binding; P:DNA replication
L7MM08	9ACAR	Putative ubiquitin-specific protease (Fragment) OS=Rhipicephalus pulchellus OX=72859 PE=2 SV=1	3.95814	24040.5	14099.1	8441	0.586473	-0.769864	0.00269	0.351117	-1.50998	1.1404e-05	0.598692	-0.740114	0.08523	E			P:ubiquitin-dependent protein catabolic process; P:protein deubiquitination; F:thiol-dependent ubiquitinyl hydrolase activity
A0A131XPB7	9ACAR	Putative fed tick salivary protein 8 OS=Hyalomma excavatum OX=257692 PE=2 SV=1	4.13401	52319.2	30668.2	17867.8	0.586174	-0.770599	0.00203	0.341515	-1.54998	6.8585e-06	0.582618	-0.779379	0.03998	E			F:single-stranded DNA binding; F:RNA binding; P:RNA metabolic process; F:sequence-specific DNA binding
L7MFA9	9ACAR	Putative 40s ribosomal protein s2 (Fragment) OS=Rhipicephalus pulchellus OX=72859 PE=2 SV=1	6.65276	49537.7	29002.9	18387.7	0.585471	-0.772331	5.6897e-05	0.371186	-1.42978	2.3337e-07	0.633996	-0.657454	0.00122	E			F:structural constituent of ribosome; C:ribosome; P:translation
L7LWK0	9ACAR	Uncharacterized protein OS=Rhipicephalus pulchellus OX=72859 PE=2 SV=1	3.80275	167683	98094.9	84155	0.585002	-0.773487	0.00347	0.501869	-0.994616	8.7426e-05	0.857894	-0.221129	0.35642	E			F:calcium ion binding
A0A131Z8D6	RHIAP	Cytochrome c oxidase subunit 6c (Fragment) OS=Rhipicephalus appendiculatus OX=34631 PE=4 SV=1	6.54563	163652	95692.2	63015.8	0.584728	-0.774161	6.5087e-05	0.385059	-1.37685	5.7119e-06	0.658526	-0.602688	0.00061	E			F:cytochrome-c oxidase activity; C:integral component of membrane; P:electron transport chain; P:proton transmembrane transport
G3MQM7	9ACAR	Uncharacterized protein OS=Amblyomma maculatum OX=34609 PE=2 SV=1	7.45663	113334	66190.7	42712.2	0.584033	-0.775879	2.1684e-05	0.376871	-1.40786	6.3569e-06	0.645291	-0.631978	0.00149	E			F:NADH dehydrogenase (ubiquinone) activity; F:metal ion binding; F:quinone binding; F:4 iron, 4 sulfur cluster binding; P:oxidation-reduction process
A0A131Y4L1	IXORI	Putative ubiquitin-protein ligase OS=Ixodes ricinus OX=34613 PE=2 SV=1	5.14254	217121	126777	124191	0.583901	-0.776204	0.00044	0.571989	-0.805941	5.7296e-05	0.979599	-0.0297369	0.91024	E			F:ATP binding; F:transferase activity; F:ligase activity
A0A131XI10	9ACAR	Putative rna-binding protein seb4 rrm superfamily OS=Hyalomma excavatum OX=257692 PE=2 SV=1	5.06629	45805.1	26724.9	6520.33	0.583449	-0.777321	0.00049	0.14235	-2.81249	1.8512e-11	0.243979	-2.03517	0.0003	E			F:RNA binding
A0A224YI64	9ACAR	ATP-dependent RNA helicase DDX1 OS=Rhipicephalus zambeziensis OX=60191 PE=4 SV=1	4.78576	55077.5	32121.3	24367.8	0.583203	-0.77793	0.00074	0.442429	-1.17648	0.00024	0.758619	-0.398553	0.30508	E			F:nucleic acid binding; F:helicase activity; F:ATP binding
L7M0I8	9ACAR	Putative mitochondrial electron transport nadh to ubiquinone OS=Rhipicephalus pulchellus OX=72859 PE=2 SV=1	8.77487	214218	124347	167716	0.580468	-0.784712	5.1935e-06	0.782922	-0.35306	0.05126	1.34878	0.431653	0.07478	E			C:mitochondrial respiratory chain complex I; P:mitochondrial electron transport, NADH to ubiquinone
A0A224YDL9	9ACAR	Protein SAAL1 OS=Rhipicephalus zambeziensis OX=60191 PE=4 SV=1	2.83597	8722.59	5056.5	22572.3	0.579702	-0.786616	0.01767	2.5878	1.37172	0.06949	4.46401	2.15834	0.02961	E
A0A224ZBY8	9ACAR	Vitellogenin 3 OS=Rhipicephalus zambeziensis OX=60191 PE=4 SV=1	3.21244	23831.1	13814.3	4432.83	0.579677	-0.78668	0.00929	0.18601	-2.42655	7.6344e-10	0.320886	-1.63987	0.01205	E			F:lipid transporter activity; P:lipid transport
L7MJJ2	9ACAR	Putative nuclear pore complex protein nup85 (Fragment) OS=Rhipicephalus pulchellus OX=72859 PE=2 SV=1	2.89207	12552.5	7275.79	1987.07	0.57963	-0.786796	0.01605	0.158301	-2.65926	5.0921e-07	0.273107	-1.87246	0.02226	E			P:nucleocytoplasmic transport; P:protein transport; F:structural constituent of nuclear pore; C:nuclear pore outer ring; C:nuclear membrane; P:mRNA transport
L7M2P8	9ACAR	Putative amb caj-87 similar to muscle lim protein isoform a isoform 1 amblyomma cajennense OS=Rhipicephalus pulchellus OX=72859 PE=2 SV=1	4.21653	446955	258864	110970	0.579171	-0.787938	0.00178	0.24828	-2.00996	2.5575e-07	0.428681	-1.22202	0.00567	E			F:metal ion binding
L7MJX5	9ACAR	Putative endonuclease (Fragment) OS=Rhipicephalus pulchellus OX=72859 PE=2 SV=1	7.71517	61781.3	35718.2	32912	0.578139	-0.790512	1.6153e-05	0.532719	-0.908554	0.00244	0.921437	-0.118042	0.71484	E			F:ribonuclease III activity; P:RNA processing; P:RNA phosphodiester bond hydrolysis, endonucleolytic
L7M1C4	9ACAR	Putative rugose OS=Rhipicephalus pulchellus OX=72859 PE=2 SV=1	3.83955	63432.3	36653.8	26773.4	0.577842	-0.791253	0.00327	0.422078	-1.24442	3.9179e-05	0.730439	-0.453165	0.27295	E
L7MKK1	9ACAR	Putative vacuolar sorting protein (Fragment) OS=Rhipicephalus pulchellus OX=72859 PE=2 SV=1	4.01357	30589	17637.1	43944.5	0.576583	-0.7944	0.00246	1.43661	0.522667	0.18793	2.49159	1.31707	0.02369	E			C:cell; P:intracellular protein transport; P:vesicle-mediated transport
A0A131XQF1	9ACAR	Putative electron transfer flavoprotein ubiquinone oxidoreductase (Fragment) OS=Hyalomma excavatum OX=257692 PE=2 SV=1	8.18919	57910.8	33355.8	11188.4	0.575986	-0.795893	9.5894e-06	0.193201	-2.37183	6.2324e-08	0.335426	-1.57594	0.00046	E			F:electron-transferring-flavoprotein dehydrogenase activity; P:respiratory electron transport chain
A0A1E1XVS1	9ACAR	Putative muscle m-line assembly protein unc-89 (Fragment) OS=Amblyomma sculptum OX=1581419 PE=2 SV=1	4.39912	111771	64300.7	187955	0.575289	-0.79764	0.00134	1.68161	0.749841	0.12016	2.92306	1.54748	0.02247	E
L7M8Y8	9ACAR	Putative e3 ubiquitin-protein ligase ubr4 OS=Rhipicephalus pulchellus OX=72859 PE=2 SV=1	4.04602	151983	87127.9	67321.3	0.573275	-0.8027	0.00234	0.442954	-1.17477	4.0709e-06	0.772672	-0.372072	0.30609	E			F:zinc ion binding; F:ligase activity
L7MJ88	9ACAR	Putative ras related/rac-gtp binding protein (Fragment) OS=Rhipicephalus pulchellus OX=72859 PE=2 SV=1	4.07046	19113.3	10954.7	10887.9	0.573143	-0.803032	0.00225	0.569652	-0.811848	0.00118	0.993908	-0.00881519	0.98039	E			F:GTPase activity; F:calcium ion binding; F:GTP binding; P:mitochondrion organization; C:integral component of mitochondrial outer membrane
A0A1E1X3P6	9ACAR	Aconitate hydratase, mitochondrial OS=Amblyomma aureolatum OX=187763 PE=2 SV=1	7.81435	74801.4	42828.9	7077.07	0.572567	-0.804483	1.4455e-05	0.0946114	-3.40184	1.15e-09	0.165241	-2.59736	2.679e-05	E			F:aconitate hydratase activity; C:mitochondrion; P:tricarboxylic acid cycle; F:metal ion binding; F:4 iron, 4 sulfur cluster binding
L7LYN5	9ACAR	Putative translation OS=Rhipicephalus pulchellus OX=72859 PE=2 SV=1	4.55872	37291.1	21346	11148.2	0.572416	-0.804865	0.00104	0.298952	-1.74201	1.3472e-05	0.522264	-0.937148	0.0237	E			P:translation
L7MIT3	9ACAR	Putative replication factor c subunit rfc3 (Fragment) OS=Rhipicephalus pulchellus OX=72859 PE=2 SV=1	4.5175	14584	8338.59	19078.6	0.571761	-0.806516	0.00111	1.30818	0.387561	0.44179	2.28798	1.19408	0.08676	E			F:DNA binding; P:DNA replication
Q4PMC6	IXOSC	Inner mitochondrial membrane translocase TIM17-like protein (Fragment) OS=Ixodes scapularis OX=6945 PE=2 SV=1	4.54831	44564.8	25428.8	12687.5	0.570604	-0.809438	0.00106	0.284699	-1.81249	8.0775e-07	0.498942	-1.00305	0.01893	E			C:integral component of membrane
L7M691	9ACAR	Uncharacterized protein OS=Rhipicephalus pulchellus OX=72859 PE=2 SV=1	4.10242	27163.5	15482.8	16686.4	0.569986	-0.811003	0.00214	0.614296	-0.702995	0.0049	1.07774	0.108007	0.77103	E
L7MM45	9ACAR	Putative threonine aldolase (Fragment) OS=Rhipicephalus pulchellus OX=72859 PE=2 SV=1	2.45962	267269	152279	28024.6	0.56976	-0.811574	0.0337	0.104855	-3.25353	8.3393e-11	0.184034	-2.44195	0.02299	E			P:cellular amino acid metabolic process; F:lyase activity
L7M9R4	9ACAR	Uncharacterized protein OS=Rhipicephalus pulchellus OX=72859 PE=2 SV=1	8.15933	26782.9	15253.9	18314.3	0.56954	-0.81213	9.9029e-06	0.683807	-0.548338	0.00833	1.20063	0.263792	0.29089	E
A0A224YVN9	9ACAR	Phenylalanine-4-hydroxylase OS=Rhipicephalus zambeziensis OX=60191 PE=4 SV=1	7.80425	202172	114991	90976.1	0.568777	-0.814065	1.4619e-05	0.449995	-1.15202	5.6738e-06	0.791162	-0.337955	0.04136	E			F:phenylalanine 4-monooxygenase activity; F:iron ion binding; P:L-phenylalanine catabolic process; P:oxidation-reduction process
F0JAD9	AMBVA	Cytochrome b-c1 complex subunit 7 OS=Amblyomma variegatum OX=34610 PE=2 SV=1	4.14489	11853.1	6737.02	9444.86	0.568377	-0.81508	0.002	0.796827	-0.327662	0.44082	1.40193	0.487418	0.39904	E			C:mitochondrial respiratory chain complex III; P:mitochondrial electron transport, ubiquinol to cytochrome c
L7M0U8	9ACAR	Putative ubiquinol cytochrome c reductase assembly protein cbp3 OS=Rhipicephalus pulchellus OX=72859 PE=2 SV=1	3.27934	8139.65	4618.65	1044.99	0.567426	-0.817496	0.0083	0.128383	-2.96147	4.5786e-07	0.226255	-2.14398	0.01147	E
L7MHY9	9ACAR	Uncharacterized protein (Fragment) OS=Rhipicephalus pulchellus OX=72859 PE=2 SV=1	6.54317	38067.8	21582.7	12989	0.566953	-0.818699	6.5289e-05	0.341206	-1.55128	1.0184e-08	0.601825	-0.732585	0.00784	E			F:metal ion binding
A0A131XRP8	9ACAR	60S ribosomal protein L6 OS=Hyalomma excavatum OX=257692 PE=2 SV=1	3.49383	1.23796e+06	700861	220954	0.566143	-0.820761	0.00579	0.178483	-2.48614	2.545e-07	0.31526	-1.66538	0.00856	E			F:structural constituent of ribosome; C:ribosome; P:translation
A0A131XJ33	9ACAR	Putative ubiquinone oxidoreductase ndufa5/b13 subunit OS=Hyalomma excavatum OX=257692 PE=2 SV=1	18.5594	85651	48323.9	30693.9	0.564195	-0.825735	4.4514e-09	0.35836	-1.48052	1.1011e-08	0.635171	-0.654784	0.00017	E			C:mitochondrial respiratory chain complex I; P:respiratory electron transport chain
A0A224YZ08	9ACAR	FUN14 domain-containing protein 1 OS=Rhipicephalus zambeziensis OX=60191 PE=4 SV=1	4.62655	54002.5	30464.9	77094.2	0.564138	-0.825879	0.00094	1.4276	0.513597	0.5718	2.53059	1.33948	0.26687	E
A0A224YV15	9ACAR	Calponin OS=Rhipicephalus zambeziensis OX=60191 PE=4 SV=1	6.47041	86064.7	48485.9	19741.4	0.563366	-0.827856	7.1594e-05	0.229379	-2.1242	1.8751e-06	0.407157	-1.29634	0.00205	E			F:actin binding; P:actomyosin structure organization
A0A224Z2L3	9ACAR	Kynurenine 3-monooxygenase OS=Rhipicephalus zambeziensis OX=60191 PE=3 SV=1	6.51132	149309	83896.1	192557	0.561896	-0.831624	6.7972e-05	1.28965	0.366984	0.47515	2.29518	1.19861	0.08807	E			F:kynurenine 3-monooxygenase activity; P:tryptophan catabolic process; C:integral component of membrane; P:quinolinate biosynthetic process; C:mitochondrial membrane; P:'de novo' NAD biosynthetic process from tryptophan; P:anthranilate metabolic process; P:oxidation-reduction process; F:FAD binding
A0A224Z5B7	9ACAR	Nuclear transport receptor exportin 4 importin beta superfamily OS=Rhipicephalus zambeziensis OX=60191 PE=4 SV=1	2.84585	72040.7	40425.6	37684.7	0.56115	-0.833543	0.01737	0.523103	-0.934834	0.00033	0.932198	-0.101291	0.83048	E			F:Receptor
A0A224Z8S8	9ACAR	Small subunit ribosomal protein S22 OS=Rhipicephalus zambeziensis OX=60191 PE=4 SV=1	7.99378	59212.8	33226.8	14575.6	0.561142	-0.833563	1.1855e-05	0.246156	-2.02236	4.9705e-07	0.43867	-1.18879	0.00165	E			C:ribosome
A0A023GK66	9ACAR	Putative alpha-2-macroglobulin receptor-associated protein (Fragment) OS=Amblyomma triste OX=251400 PE=2 SV=1	2.84603	7067.05	3965.61	19825.6	0.561142	-0.833563	0.01737	2.80535	1.48818	0.06015	4.99937	2.32175	0.02617	E			C:endoplasmic reticulum; F:heparin binding; F:receptor antagonist activity; F:low-density lipoprotein particle receptor binding; P:negative regulation of signaling receptor activity
A0A131XVX0	IXORI	Putative splicing regulator (Fragment) OS=Ixodes ricinus OX=34613 PE=2 SV=1	8.3563	17949.8	10070.4	13184.4	0.561035	-0.833836	8.0229e-06	0.734518	-0.445129	0.09536	1.30922	0.388707	0.26179	E			F:RNA binding; P:RNA processing
L7M521	9ACAR	Putative diacetyl reductase/l-xylulose reductase OS=Rhipicephalus pulchellus OX=72859 PE=2 SV=1	3.04119	18790.8	10536.5	7610.88	0.560728	-0.834628	0.01244	0.405032	-1.30389	0.0007	0.722332	-0.469265	0.40784	E			F:oxidoreductase activity; P:oxidation-reduction process
A0A1E1XFT0	9ACAR	Putative mrna cleavage and polyadenylation factor ii complex subunit cft1 cpsf subunit (Fragment) OS=Amblyomma aureolatum OX=187763 PE=2 SV=1	3.43035	3433.82	1922.49	6438.94	0.559871	-0.836834	0.00643	1.87515	0.90701	0.17681	3.34926	1.74384	0.05412	E			F:nucleic acid binding; C:nucleus
L7MBX6	9ACAR	Putative eukaryotic translation initiation factor 4 gamma 2 (Fragment) OS=Rhipicephalus pulchellus OX=72859 PE=2 SV=1	11.0011	149441	83648	45375.7	0.559739	-0.837173	6.5859e-07	0.303636	-1.71958	2.5739e-10	0.54246	-0.882411	0.00019	E			F:translation initiation factor activity; P:translational initiation
L7MK65	9ACAR	Putative transmembrane transport (Fragment) OS=Rhipicephalus pulchellus OX=72859 PE=2 SV=1	3.721	30388.7	16990.5	3448.51	0.559106	-0.838807	0.00397	0.11348	-3.13949	3.8e-08	0.202967	-2.30069	0.00215	E			C:integral component of membrane; F:transmembrane transporter activity; P:transmembrane transport
A0A1E1XQB8	9ACAR	Putative myosin class ii heavy chain OS=Amblyomma sculptum OX=1581419 PE=2 SV=1	3.41034	12006.3	6712.42	11512.9	0.559076	-0.838884	0.00665	0.958907	-0.0605371	0.78987	1.71516	0.778347	0.06159	E			F:motor activity; F:actin binding; F:ATP binding; C:myosin complex
A0A224YRP0	9ACAR	Insulin-like growth factor 2 receptor OS=Rhipicephalus zambeziensis OX=60191 PE=4 SV=1	3.42813	32980.1	18427.4	3580.22	0.558744	-0.839742	0.00646	0.108557	-3.20347	2.6367e-08	0.194288	-2.36373	0.00335	E			P:lysosomal transport; C:integral component of membrane; F:signaling receptor activity; F:phosphoprotein binding
A0A131YTW1	RHIAP	U3 small nucleolar RNA-associated protein 10 OS=Rhipicephalus appendiculatus OX=34631 PE=4 SV=1	7.03093	20352.3	11365	21892	0.558412	-0.840597	3.5797e-05	1.07565	0.105206	0.78289	1.92626	0.945804	0.08454	E
L7M2W1	9ACAR	Putative der and-48 ribosomal protein l32 OS=Rhipicephalus pulchellus OX=72859 PE=2 SV=1	7.98759	51605	28803.8	11006.8	0.558159	-0.841251	1.1936e-05	0.213289	-2.22912	4.0132e-07	0.382129	-1.38787	0.00031	E			F:structural constituent of ribosome; C:ribosome; P:translation
A0A224YU86	9ACAR	Myosin heavy chain 6/7 OS=Rhipicephalus zambeziensis OX=60191 PE=3 SV=1	4.23849	575175	320494	78184.4	0.557211	-0.843703	0.00172	0.135931	-2.87905	1.5668e-07	0.243949	-2.03535	0.00081	E			F:motor activity; F:ATP binding; C:myosin complex; F:actin filament binding
L7M594	9ACAR	Putative schlank OS=Rhipicephalus pulchellus OX=72859 PE=2 SV=1	4.63637	41124.6	22868.1	34358.8	0.556069	-0.846665	0.00093	0.835482	-0.25932	0.58206	1.50248	0.587345	0.33658	E			F:DNA binding; C:integral component of membrane
A0A224Z4W7	9ACAR	Myosin regulatory light chain ef hand protein superfamily OS=Rhipicephalus zambeziensis OX=60191 PE=4 SV=1	3.12172	929229	516697	360860	0.556049	-0.846716	0.01084	0.388344	-1.36459	5.5908e-07	0.698399	-0.517877	0.24485	E			F:calcium ion binding
A0A034WXW8	RHIMP	Microplusin-like 2 (Fragment) OS=Rhipicephalus microplus OX=6941 PE=4 SV=1	3.72728	98330.1	54592.4	23737.8	0.555195	-0.848934	0.00393	0.241409	-2.05045	3.4292e-10	0.434819	-1.20151	0.02431	E
A0A224Z2T5	9ACAR	Large subunit ribosomal protein L3e OS=Rhipicephalus zambeziensis OX=60191 PE=3 SV=1	8.12292	554165	307667	127852	0.55519	-0.848946	1.03e-05	0.230711	-2.11584	7.1291e-07	0.415552	-1.2669	0.0016	E			F:structural constituent of ribosome; C:ribosome; P:translation
A0A224Z0Z1	9ACAR	THUMP domain-containing protein 3 OS=Rhipicephalus zambeziensis OX=60191 PE=4 SV=1	4.77401	37223.5	20574.9	5309.47	0.552741	-0.855325	0.00075	0.142638	-2.80957	2.0141e-11	0.258055	-1.95425	0.00129	E			F:RNA binding
A0A224YX10	9ACAR	Protein maelstrom OS=Rhipicephalus zambeziensis OX=60191 PE=4 SV=1	4.69885	7474.85	4131.32	5624.73	0.552695	-0.855444	0.00084	0.752487	-0.410261	0.10166	1.36149	0.445183	0.19543	E			F:DNA binding; C:nucleus; P:regulation of gene silencing by miRNA
A0A224YJ22	9ACAR	Uncharacterized protein OS=Rhipicephalus zambeziensis OX=60191 PE=4 SV=1	2.66933	6663.13	3681.72	6723.92	0.552551	-0.855821	0.02352	1.00912	0.0131022	0.97648	1.8263	0.868923	0.11925	E			F:nucleic acid binding
L7M5H1	9ACAR	Putative binding protein OS=Rhipicephalus pulchellus OX=72859 PE=2 SV=1	5.22997	45395.7	25011.4	20425.9	0.550965	-0.859968	0.00038	0.449952	-1.15216	0.00014	0.816662	-0.292189	0.30101	E			C:integral component of membrane; F:transmembrane transporter activity; P:transmembrane transport
A0A131XRJ5	9ACAR	Putative rna-binding polyribonucleotide nucleotidyltransferase (Fragment) OS=Hyalomma excavatum OX=257692 PE=2 SV=1	7.12131	28353.8	15618	69040.5	0.550826	-0.860333	3.2127e-05	2.43497	1.2839	0.19007	4.42058	2.14423	0.09515	E			F:RNA binding; F:polyribonucleotide nucleotidyltransferase activity; P:RNA processing; P:mRNA catabolic process
L7M7F0	9ACAR	Putative sorting and assembly machinery component 50 OS=Rhipicephalus pulchellus OX=72859 PE=2 SV=1	8.91985	357888	196871	184603	0.550092	-0.862255	4.4843e-06	0.515813	-0.95508	0.00698	0.937685	-0.0928254	0.82231	E			C:outer membrane
A0A131XZW5	IXORI	Putative muscle m-line assembly protein unc-89 (Fragment) OS=Ixodes ricinus OX=34613 PE=2 SV=1	5.32321	63091.9	34684	11062.6	0.549737	-0.863185	0.00034	0.175341	-2.51176	1.2626e-09	0.318955	-1.64858	0.00166	E			F:protein serine/threonine kinase activity; F:ATP binding; P:protein phosphorylation
L7MHP6	9ACAR	XK-related protein (Fragment) OS=Rhipicephalus pulchellus OX=72859 PE=2 SV=1	3.15293	28219.7	15504.7	10849.7	0.549427	-0.863999	0.01028	0.384472	-1.37905	0.00416	0.699769	-0.515049	0.46227	E			C:integral component of membrane
A0A131YUW3	RHIAP	Ubiquitin carboxyl-terminal hydrolase 9/24 OS=Rhipicephalus appendiculatus OX=34631 PE=3 SV=1	3.68543	62073.3	34097.2	42326.9	0.549306	-0.864319	0.00421	0.681886	-0.552397	0.02053	1.24136	0.311922	0.42705	E			P:ubiquitin-dependent protein catabolic process; P:protein deubiquitination; F:thiol-dependent ubiquitinyl hydrolase activity
A0A131XI38	9ACAR	Putative thioredoxin-like protein OS=Hyalomma excavatum OX=257692 PE=2 SV=1	3.99349	104587	57395.9	46140.3	0.548784	-0.865689	0.00254	0.441165	-1.18061	0.00229	0.803895	-0.314921	0.45057	E			C:cell; C:integral component of membrane; P:cell redox homeostasis
L7LX55	9ACAR	Elongation factor G, mitochondrial OS=Rhipicephalus pulchellus OX=72859 PE=2 SV=1	5.60307	110624	60570.3	24493.9	0.547534	-0.868979	0.00023	0.221416	-2.17517	2.8157e-08	0.404388	-1.30619	0.00167	E			F:translation elongation factor activity; F:GTPase activity; F:GTP binding; C:mitochondrion; P:mitochondrial translational elongation
L7MB11	9ACAR	Putative glycogenin 1 OS=Rhipicephalus pulchellus OX=72859 PE=2 SV=1	2.86108	33561.5	18375.7	124975	0.547525	-0.869003	0.01693	3.72376	1.89676	0.13374	6.80108	2.76576	0.08702	E			F:transferase activity, transferring glycosyl groups
V5IFV2	IXORI	Putative armadillo (Fragment) OS=Ixodes ricinus OX=34613 PE=2 SV=1	4.2252	12255.9	6701.44	6680.97	0.546793	-0.870932	0.00176	0.545123	-0.875347	0.00228	0.996945	-0.00441427	0.99095	E			P:cell adhesion; F:cadherin binding
L7M2U8	9ACAR	Putative nad synthase OS=Rhipicephalus pulchellus OX=72859 PE=2 SV=1	4.9019	11944.5	6513.29	7400.42	0.545298	-0.874884	0.00062	0.619569	-0.690663	0.0048	1.1362	0.184221	0.55419	E			F:NAD+ synthase (glutamine-hydrolyzing) activity; F:ATP binding; P:NAD biosynthetic process
A0A224YUF5	9ACAR	NAD+ kinase OS=Rhipicephalus zambeziensis OX=60191 PE=4 SV=1	3.8362	3541.24	1930.21	7966.34	0.545067	-0.875495	0.00329	2.24959	1.16966	0.06423	4.12718	2.04516	0.01773	E			F:NAD+ kinase activity; P:NADP biosynthetic process; P:phosphorylation; P:NAD metabolic process
V5HPR5	IXORI	Uncharacterized protein (Fragment) OS=Ixodes ricinus OX=34613 PE=2 SV=1	2.88304	9982.52	5437.97	6906.49	0.544749	-0.876336	0.0163	0.691859	-0.53145	0.16258	1.27005	0.344886	0.5551	E
A0A131YD28	RHIAP	Glycine rich superfamily member OS=Rhipicephalus appendiculatus OX=34631 PE=4 SV=1	2.27326	134182	73067	79032.8	0.544536	-0.8769	0.04631	0.588997	-0.763668	0.08974	1.08165	0.113232	0.87752	E
A0A224Z2Q9	9ACAR	U3 small nucleolar RNA-associated protein 20 OS=Rhipicephalus zambeziensis OX=60191 PE=4 SV=1	3.58695	18591.4	10119.2	15059.6	0.544294	-0.877542	0.00495	0.810028	-0.303957	0.27426	1.48822	0.573585	0.18967	E
A0A131XL64	9ACAR	Putative hemoglobin-like flavoprotein (Fragment) OS=Hyalomma excavatum OX=257692 PE=2 SV=1	5.26476	24930.4	13546.2	8663.32	0.543363	-0.880012	0.00037	0.347501	-1.52491	1.3644e-06	0.639537	-0.6449	0.05038	E			F:oxygen carrier activity; P:oxygen transport; F:oxygen binding; F:heme binding; F:metal ion binding
L7M8I8	9ACAR	V-type proton ATPase subunit H OS=Rhipicephalus pulchellus OX=72859 PE=2 SV=1	5.5902	104981	56996.2	21028.8	0.542919	-0.88119	0.00023	0.200311	-2.31969	1.2497e-08	0.368951	-1.4385	0.00221	E			C:vacuolar proton-transporting V-type ATPase, V1 domain; P:ATP hydrolysis coupled proton transport; F:proton-transporting ATPase activity, rotational mechanism
A0A131Z6W5	RHIAP	NADH dehydrogenase (Ubiquinone) 1 alpha subcomplex subunit 6 OS=Rhipicephalus appendiculatus OX=34631 PE=3 SV=1	7.91681	254657	138023	66428.2	0.541997	-0.883642	1.2902e-05	0.260854	-1.93869	1.3774e-09	0.481282	-1.05505	0.00157	E
A0A131YVD2	RHIAP	Neuroblastoma-amplified sequence isoform X1 OS=Rhipicephalus appendiculatus OX=34631 PE=4 SV=1	3.24739	10947.2	5931.34	10075.3	0.541815	-0.884127	0.00876	0.920356	-0.119737	0.63216	1.69865	0.76439	0.08969	E			P:retrograde vesicle-mediated transport, Golgi to endoplasmic reticulum
A0A224Z0B0	9ACAR	Phosphotransferase OS=Rhipicephalus zambeziensis OX=60191 PE=3 SV=1	2.94706	13921.2	7518.99	2517.49	0.540109	-0.888676	0.01461	0.180838	-2.46723	0.00011	0.334818	-1.57855	0.0291	E			P:cellular glucose homeostasis; F:hexokinase activity; F:ATP binding; F:glucose binding; C:cell; P:glycolytic process; P:carbohydrate phosphorylation
A0A224YRP4	9ACAR	DNA polymerase phi (Fragment) OS=Rhipicephalus zambeziensis OX=60191 PE=4 SV=1	4.59129	41160.2	22185.8	28848	0.539011	-0.891612	0.00099	0.70087	-0.51278	0.02157	1.30029	0.378832	0.25222	E			F:DNA binding; C:nucleolus; P:regulation of transcription, DNA-templated; F:transcription factor binding
L7M9A9	9ACAR	Putative sap family cell cycle dependent phosphatase-associated protein OS=Rhipicephalus pulchellus OX=72859 PE=2 SV=1	4.28127	17690.7	9530.19	8982.4	0.538711	-0.892416	0.00161	0.507747	-0.97782	0.13596	0.942521	-0.0854039	0.92407	E
A0A224YR29	9ACAR	Cytochrome c oxidase subunit 5a OS=Rhipicephalus zambeziensis OX=60191 PE=4 SV=1	12.1853	449902	241773	162699	0.53739	-0.895959	2.529e-07	0.361632	-1.46741	1.8474e-12	0.672942	-0.571446	0.00081	E			F:cytochrome-c oxidase activity; C:mitochondrial inner membrane; P:electron transport chain; P:proton transmembrane transport
V5I5B5	IXORI	Putative k-cl cotransporter (Fragment) OS=Ixodes ricinus OX=34613 PE=2 SV=1	4.69078	24324.9	13051.1	58897.5	0.536533	-0.898262	0.00085	2.42128	1.27577	0.06066	4.51283	2.17403	0.01907	E			F:transporter activity; P:ion transport; C:integral component of membrane; P:transmembrane transport
A0A224YQF1	9ACAR	Glutamate synthase (NADPH/NADH) OS=Rhipicephalus zambeziensis OX=60191 PE=4 SV=1	4.71402	220819	118325	169697	0.535845	-0.900111	0.00082	0.76849	-0.379901	0.13552	1.43416	0.52021	0.2075	E			F:iron ion binding; P:glutamate biosynthetic process; F:FMN binding; F:glutamate synthase (NADH) activity; F:flavin adenine dinucleotide binding; F:3 iron, 4 sulfur cluster binding; P:oxidation-reduction process
A0A224Z1Y3	9ACAR	Microtubule-actin cross-linking factor 1 OS=Rhipicephalus zambeziensis OX=60191 PE=4 SV=1	4.64572	78953.8	42298.2	46410.9	0.535734	-0.900412	0.00091	0.587823	-0.766546	0.00415	1.09723	0.133866	0.72181	E			C:integral component of membrane; C:meiotic nuclear membrane microtubule tethering complex; F:actin filament binding; P:cytoskeletal anchoring at nuclear membrane
L7LZF0	9ACAR	Putative nucleolar protein OS=Rhipicephalus pulchellus OX=72859 PE=2 SV=1	5.22275	17281.5	9225.61	1911.41	0.533844	-0.90551	0.00039	0.110604	-3.17652	1.4135e-07	0.207185	-2.27101	0.0021	E			P:rRNA processing; C:preribosome, small subunit precursor
L7LY05	9ACAR	Isocitrate dehydrogenase [NAD] subunit, mitochondrial OS=Rhipicephalus pulchellus OX=72859 PE=2 SV=1	4.79733	214583	114439	39996.6	0.533309	-0.906956	0.00073	0.186392	-2.42359	3.9271e-10	0.349501	-1.51663	0.00368	E			F:magnesium ion binding; F:isocitrate dehydrogenase (NAD+) activity; C:mitochondrion; P:tricarboxylic acid cycle; F:NAD binding
A0A224YPV6	9ACAR	Hspa heat shock 70kda binding protein cytoplasmic cochaperone 1 OS=Rhipicephalus zambeziensis OX=60191 PE=4 SV=1	5.64642	95560.4	50952.5	135978	0.533197	-0.907261	0.00021	1.42295	0.508886	0.28129	2.66872	1.41615	0.04045	E			P: Stress response
L7MGH9	9ACAR	Putative microtubule associated complex (Fragment) OS=Rhipicephalus pulchellus OX=72859 PE=2 SV=1	2.95736	20187.3	10756.5	9442.86	0.532834	-0.908242	0.01435	0.467761	-1.09616	2.2096e-05	0.877874	-0.187914	0.68244	E
L7M807	9ACAR	Pescadillo homolog OS=Rhipicephalus pulchellus OX=72859 PE=2 SV=1	4.75392	27204.4	14484.8	2476.08	0.532442	-0.909304	0.00078	0.0910176	-3.45771	1.1862e-10	0.170944	-2.54841	0.0015	E			P:maturation of LSU-rRNA from tricistronic rRNA transcript (SSU-rRNA, 5.8S rRNA, LSU-rRNA); P:maturation of 5.8S rRNA from tricistronic rRNA transcript (SSU-rRNA, 5.8S rRNA, LSU-rRNA); C:nucleoplasm; C:nucleolus; C:preribosome, large subunit precursor; F:ribonucleoprotein complex binding
A0A131XME9	9ACAR	Putative phosphoglycerate mutase (Fragment) OS=Hyalomma excavatum OX=257692 PE=2 SV=1	10.151	104223	55475	159491	0.53227	-0.909771	1.3852e-06	1.53028	0.613799	0.62208	2.87502	1.52357	0.36138	E			F:phosphoglycerate mutase activity; C:cytoplasm; P:glucose catabolic process; F:manganese ion binding
A0A224YJ97	9ACAR	Carrier protein OS=Rhipicephalus zambeziensis OX=60191 PE=3 SV=1	10.1611	111211	59170.7	27543.7	0.532057	-0.910348	1.3727e-06	0.24767	-2.01351	2.7212e-08	0.465495	-1.10316	0.00089	E			C:integral component of membrane
L7M8K6	9ACAR	Putative 24 kDa family member OS=Rhipicephalus pulchellus OX=72859 PE=2 SV=1	3.73366	71859.4	38167.8	11066.5	0.531146	-0.91282	0.00389	0.154002	-2.69897	1.2293e-08	0.289944	-1.78615	0.0099	E
A0A131XPZ1	9ACAR	Putative nuclear transport receptor ranbp7/ranbp8 importin beta superfamily OS=Hyalomma excavatum OX=257692 PE=2 SV=1	3.83486	84631.1	44900	31791.9	0.530537	-0.914474	0.00329	0.375652	-1.41253	3.9491e-06	0.70806	-0.498056	0.23148	E			C:nucleus; P:intracellular protein transport; F:Ran GTPase binding
L7MAQ1	9ACAR	Putative cytochrome b-c1 complex subunit 2 mitochondrial OS=Rhipicephalus pulchellus OX=72859 PE=2 SV=1	3.15591	53545.5	28398	22671	0.530353	-0.914974	0.01023	0.423398	-1.23991	3.6595e-05	0.798331	-0.32494	0.52996	E			F:catalytic activity; F:metal ion binding
L7MGE9	9ACAR	Putative cytochrome (Fragment) OS=Rhipicephalus pulchellus OX=72859 PE=2 SV=1	5.00047	9234.53	4890.38	4180.54	0.529575	-0.917092	0.00054	0.452707	-1.14335	0.00987	0.854849	-0.226259	0.65472	E			F:monooxygenase activity; F:iron ion binding; F:oxidoreductase activity, acting on paired donors, with incorporation or reduction of molecular oxygen; F:heme binding; P:oxidation-reduction process
V9MMD2	RHIMP	Cytochrome b OS=Rhipicephalus microplus OX=6941 GN=CYTB PE=3 SV=1	5.75742	102780	54260.5	11551.3	0.527927	-0.921589	0.00018	0.112388	-3.15344	1.0618e-07	0.212886	-2.23185	3.478e-05	E			C:mitochondrial inner membrane; P:mitochondrial electron transport, ubiquinol to cytochrome c; F:ubiquinol-cytochrome-c reductase activity; C:integral component of membrane; C:respiratory chain complex III; F:metal ion binding
A0A224Z541	9ACAR	NADH dehydrogenase (Ubiquinone) 1 beta subcomplex subunit 3 OS=Rhipicephalus zambeziensis OX=60191 PE=4 SV=1	16.3259	91832.8	48414.8	14763.7	0.527206	-0.923561	1.5452e-08	0.160767	-2.63696	2.1441e-10	0.304942	-1.71339	3.7331e-09	E			C:mitochondrial respiratory chain complex I; P:electron transport chain
L7M3D6	9ACAR	Putative mitochondrial intermembrane space protein transporter complex OS=Rhipicephalus pulchellus OX=72859 PE=2 SV=1	4.25758	2599.22	1364.58	1808.38	0.524995	-0.929625	0.00167	0.695737	-0.523386	0.32039	1.32523	0.406239	0.54921	E			C:mitochondrial intermembrane space; C:integral component of membrane; F:metal ion binding; P:chaperone-mediated protein transport
L7M5F9	9ACAR	Putative cytochrome oxidase subunit viic OS=Rhipicephalus pulchellus OX=72859 PE=2 SV=1	3.46518	37754.5	19789.8	6069.59	0.524172	-0.931887	0.00607	0.160765	-2.63698	1.8931e-06	0.306702	-1.70509	0.0095	E			F:cytochrome-c oxidase activity; C:integral component of membrane; P:electron transport chain; P:proton transmembrane transport
A0A224YS43	9ACAR	Amino acid transmembrane transport OS=Rhipicephalus zambeziensis OX=60191 PE=3 SV=1	7.14951	27194.5	14223.6	7332.93	0.523032	-0.935028	3.1066e-05	0.269648	-1.89085	3.0574e-06	0.515547	-0.955823	0.01067	E			C:integral component of membrane; F:transmembrane transporter activity; P:transmembrane transport
A0A131YXW2	RHIAP	Endocytosis/signaling protein ehd1 OS=Rhipicephalus appendiculatus OX=34631 PE=3 SV=1	7.69539	234757	122744	353602	0.522856	-0.935516	1.6516e-05	1.50624	0.590956	0.19715	2.8808	1.52647	0.02396	E			F:GTP binding
L7MK84	9ACAR	Uncharacterized protein (Fragment) OS=Rhipicephalus pulchellus OX=72859 PE=2 SV=1	4.46306	19872.8	10390.3	18044.2	0.52284	-0.93556	0.00121	0.907985	-0.13926	0.75455	1.73664	0.7963	0.23173	E
L7LXL1	9ACAR	Putative translational activator gcn1 translational activator gcn1 OS=Rhipicephalus pulchellus OX=72859 PE=2 SV=1	5.0396	44528.6	23278.2	4311.91	0.52277	-0.935751	0.00051	0.0968347	-3.36833	7.1618e-11	0.185234	-2.43258	0.00119	E			P:regulation of translation; F:protein kinase regulator activity; F:protein kinase binding; P:positive regulation of kinase activity; F:ribosome binding; P:regulation of protein kinase activity
A0A224Z7X2	9ACAR	Ribonuclease DdI-like protein OS=Rhipicephalus zambeziensis OX=60191 PE=3 SV=1	3.32544	81482.2	42505.7	15379.7	0.521656	-0.93883	0.00768	0.188749	-2.40546	7.238e-13	0.361826	-1.46663	0.04421	E			F:RNA binding; F:ribonuclease T2 activity; P:RNA phosphodiester bond hydrolysis, endonucleolytic
A0A224YXQ4	9ACAR	Large subunit ribosomal protein L27Ae OS=Rhipicephalus zambeziensis OX=60191 PE=3 SV=1	8.41506	712549	371594	205811	0.5215	-0.939262	7.5402e-06	0.288838	-1.79167	3.404e-07	0.55386	-0.852406	0.00814	E			F:structural constituent of ribosome; P:translation; C:large ribosomal subunit
L7M391	9ACAR	Putative nadh:ubiquinone oxidoreductase ndufb8/ashi subunit OS=Rhipicephalus pulchellus OX=72859 PE=2 SV=1	5.04099	71564	37290.5	18849	0.52108	-0.940424	0.00051	0.263387	-1.92475	9.0966e-07	0.505463	-0.984322	0.04469	E			C:mitochondrion; F:NADH dehydrogenase (ubiquinone) activity; C:integral component of membrane; P:oxidation-reduction process
A0A131XM41	9ACAR	Phosphotransferase (Fragment) OS=Hyalomma excavatum OX=257692 PE=2 SV=1	6.85318	44122.8	22977.2	12204.6	0.520757	-0.941318	4.4412e-05	0.276605	-1.8541	3.0201e-08	0.531159	-0.912784	0.00905	E			P:cellular glucose homeostasis; F:hexokinase activity; F:ATP binding; F:glucose binding; C:cell; P:glycolytic process; P:carbohydrate phosphorylation
A0A023FS22	9ACAR	Putative 28s ribosomal protein OS=Amblyomma cajennense OX=34607 PE=2 SV=1	4.87741	24608.6	12761.7	5179.24	0.518587	-0.947341	0.00064	0.210464	-2.24835	2.0405e-07	0.405842	-1.30101	0.01062	E			F:structural constituent of ribosome; C:ribosome; P:translation
A0A1E1WYU9	9ACAR	Putative diadenosine and diphosphoinositol polyphosphate phosphohydrolase OS=Amblyomma aureolatum OX=187763 PE=2 SV=1	2.76182	11836.8	6112.62	7514.8	0.51641	-0.953412	0.02007	0.63487	-0.655468	0.07785	1.22939	0.297944	0.62244	E			F:hydrolase activity
A0A224YUL1	9ACAR	Lipoprotein amino terminal region OS=Rhipicephalus zambeziensis OX=60191 PE=4 SV=1	6.05872	1.13228e+06	583073	209031	0.514956	-0.957478	0.00012	0.184611	-2.43744	4.6406e-11	0.358498	-1.47996	0.00139	E			F:lipid transporter activity; P:lipid transport
A0A131YH49	RHIAP	Myosin light chain 6 OS=Rhipicephalus appendiculatus OX=34631 PE=4 SV=1	4.9209	772022	397297	232206	0.514619	-0.958423	0.0006	0.300777	-1.73323	8.6398e-10	0.584465	-0.774812	0.0507	E			F:calcium ion binding
[truncated: 655 more rows]

## Sheet: HOST-Cement
Uniprot accesion number	Specie	Protein name	t-value	Mean 1	Mean 2	Mean 3	Fold change C2 / C1	Log (Fold change)	p-value	Fold change C3 / C1	Log (Fold change)	p-value	Fold change C3/ C2	Log (Fold change)	p-value	CATEGORY	Description	No. Proteins	Present in SG	Extracted with SDS/UREA	GO: BP, MF, CC
[truncated: 304 more rows]

[truncated: 2 more sheets: TICK-Cement, BP groups]
